# Supplementary material for: Subtle changes in chromatin loop contact propensity are associated with differential gene regulation and expression
Source: Nat Commun. 2019 Mar 5;10:1054. doi: 10.1038/s41467-019-08940-5 (PMC6401380; doi:10.1038/s41467-019-08940-5)
Supplement: Supplementary file 4 — Supplementary Data 1 [file 41467_2019_8940_MOESM4_ESM.xlsx]

## Sheet: Supplementary Data 1
Supplementary Data 1: Loop Calls.
iPSC called-chromatin loops
#chrA	startA	endA	chrB	startB	endB
chr1	834807	843260	chr1	884628	895115
chr1	914745	922546	chr1	990936	999680
chr1	1053000	1062000	chr1	1179000	1188000
chr1	1055367	1062573	chr1	1145108	1154162
chr1	1585000	1590000	chr1	1645000	1650000
chr1	1713134	1718922	chr1	1835195	1839949
chr1	1890811	1894100	chr1	1974156	1980381
chr1	2021327	2032507	chr1	2103545	2112055
chr1	2124005	2128055	chr1	2310888	2318106
chr1	2345000	2352000	chr1	2478000	2485000
chr1	2365118	2371896	chr1	3343370	3349040
chr1	2378250	2381685	chr1	2455585	2462544
chr1	2492432	2498826	chr1	3337749	3343370
chr1	2824311	2833514	chr1	3327195	3341880
chr1	2982833	2988943	chr1	3310444	3314952
chr1	2988943	2996434	chr1	3198102	3203623
chr1	3242522	3250308	chr1	3317069	3327569
chr1	3366000	3377000	chr1	3531000	3542000
chr1	3479000	3486000	chr1	3535000	3542000
chr1	3565224	3573578	chr1	3629183	3645743
chr1	3810964	3822235	chr1	4686050	4699361
chr1	4704000	4720000	chr1	5168000	5184000
chr1	4710534	4719353	chr1	5332675	5342470
chr1	4710534	4719353	chr1	5530040	5538333
chr1	4717436	4727607	chr1	5886277	5896996
chr1	5566000	5577000	chr1	6028000	6039000
chr1	5566509	5570610	chr1	5886277	5892929
chr1	5568000	5576000	chr1	5808000	5816000
chr1	5570000	5575000	chr1	5675000	5680000
chr1	5696000	5704000	chr1	5888000	5896000
chr1	5707410	5715656	chr1	5788428	5798756
chr1	6111950	6115371	chr1	6230806	6236118
chr1	6301673	6307486	chr1	6474863	6480125
chr1	6304730	6310763	chr1	6401579	6404602
chr1	6407778	6412885	chr1	6460942	6463483
chr1	6779006	6782267	chr1	7277254	7282968
chr1	6780000	6786000	chr1	6948000	6954000
chr1	6788384	6795494	chr1	7122216	7131781
chr1	6852000	6858000	chr1	7260000	7266000
chr1	6857193	6862452	chr1	6942695	6951381
chr1	7091000	7098000	chr1	7266000	7273000
chr1	7127875	7133366	chr1	7265377	7272402
chr1	7277254	7282968	chr1	7599962	7606254
chr1	7284524	7287131	chr1	7699371	7705575
chr1	7310532	7322573	chr1	7429308	7438256
chr1	7632000	7638000	chr1	7704000	7710000
chr1	7730000	7735000	chr1	7805000	7810000
chr1	7731000	7740000	chr1	7956000	7965000
chr1	7868069	7872885	chr1	7961549	7966977
chr1	8045000	8050000	chr1	8375000	8380000
chr1	8076140	8082000	chr1	8373085	8376053
chr1	8082000	8092024	chr1	8223035	8228617
chr1	8220529	8228617	chr1	8373590	8380479
chr1	8619290	8623777	chr1	8781611	8788188
chr1	8975165	8978045	chr1	9047254	9051708
chr1	8976000	8984000	chr1	9160000	9168000
chr1	9071371	9075324	chr1	9157984	9161503
chr1	9162000	9171000	chr1	9540000	9549000
chr1	9169380	9177118	chr1	9250544	9254862
chr1	9348672	9351569	chr1	9548806	9551782
chr1	9684000	9690000	chr1	9768000	9774000
chr1	9684000	9693000	chr1	9927000	9936000
chr1	9786000	9800000	chr1	10458000	10472000
chr1	9840000	9845000	chr1	9920000	9925000
chr1	9930000	9935000	chr1	10000000	10005000
chr1	9930000	9936000	chr1	10188000	10194000
chr1	10563000	10584000	chr1	10920000	10941000
chr1	10566000	10575000	chr1	10998000	11007000
chr1	10570000	10577000	chr1	10689000	10696000
chr1	10572253	10575151	chr1	10972093	10975177
chr1	10739860	10744346	chr1	10848521	10853356
chr1	11075000	11080000	chr1	11155000	11160000
chr1	11088000	11100000	chr1	11676000	11688000
chr1	11138536	11142812	chr1	11295990	11299323
chr1	11182069	11189697	chr1	11291665	11297590
chr1	11295000	11304000	chr1	11700000	11709000
chr1	11375686	11380141	chr1	11700125	11704715
chr1	11377223	11384340	chr1	11530427	11540536
chr1	11533677	11538962	chr1	11699520	11704080
chr1	11728558	11735217	chr1	11769654	11772911
chr1	11900000	11905000	chr1	11955000	11960000
chr1	11900000	11907000	chr1	12019000	12026000
chr1	12183659	12187601	chr1	12267918	12271023
chr1	12371945	12377721	chr1	12832388	12836845
chr1	12376209	12379706	chr1	12679978	12686787
chr1	12811880	12820472	chr1	13890491	13903101
chr1	13984000	13992000	chr1	14280000	14288000
chr1	13995000	14000000	chr1	14130000	14135000
chr1	14151006	14156185	chr1	14283524	14286866
chr1	14286109	14294311	chr1	14433766	14438776
chr1	14294000	14308000	chr1	15372000	15386000
chr1	14432000	14443000	chr1	14861000	14872000
chr1	14440853	14444223	chr1	14755628	14760130
chr1	14441586	14446888	chr1	15367696	15375040
chr1	14760000	14772000	chr1	15372000	15384000
chr1	14893153	14896040	chr1	15367696	15372310
chr1	14894627	14901602	chr1	15117426	15126147
chr1	14900000	14920000	chr1	15620000	15640000
chr1	15104454	15109729	chr1	15352239	15358910
chr1	15470000	15483000	chr1	15743000	15756000
chr1	15478521	15481924	chr1	15592819	15596645
chr1	15645000	15650000	chr1	15760000	15765000
chr1	16119973	16123191	chr1	16275666	16280221
chr1	16335395	16341276	chr1	16375597	16385607
chr1	16400000	16416000	chr1	16688000	16704000
chr1	16405271	16408874	chr1	16507687	16511469
chr1	16520000	16527000	chr1	16569000	16576000
chr1	16929357	16936353	chr1	17212888	17221552
chr1	16945000	16950000	chr1	17270000	17275000
chr1	17010000	17025000	chr1	21735000	21750000
chr1	17281733	17287804	chr1	17358897	17362827
chr1	17381000	17388000	chr1	17556000	17563000
chr1	17440000	17450000	chr1	17660000	17670000
chr1	17448982	17452439	chr1	17560185	17564607
chr1	17565458	17575181	chr1	17660520	17667259
chr1	17745000	17750000	chr1	17810000	17815000
chr1	17810000	17823000	chr1	18070000	18083000
chr1	17827329	17830068	chr1	17933284	17936273
chr1	17978720	17995363	chr1	18233370	18243565
chr1	17985352	17996503	chr1	18894714	18904971
chr1	18241765	18246622	chr1	18518734	18524738
chr1	18242771	18247439	chr1	18641626	18648623
chr1	18245904	18249327	chr1	18426027	18431957
chr1	18249279	18253933	chr1	18906357	18911281
chr1	18308738	18314163	chr1	18425782	18432058
chr1	18425045	18431794	chr1	18899467	18905355
chr1	18432941	18439535	chr1	18519441	18527289
chr1	18537425	18543654	chr1	18895465	18903026
chr1	18676217	18679762	chr1	18894836	18901534
chr1	18721249	18726047	chr1	18811699	18817059
chr1	18922176	18925937	chr1	19145215	19148366
chr1	18924709	18927924	chr1	19006226	19012793
chr1	18960000	18966000	chr1	19008000	19014000
chr1	19004527	19013448	chr1	19146388	19150824
chr1	19224000	19242000	chr1	19566000	19584000
chr1	19238271	19240740	chr1	19374282	19377539
chr1	19435000	19458000	chr1	21068000	21091000
chr1	19444355	19447799	chr1	19502519	19505872
chr1	19652000	19669000	chr1	19907000	19924000
chr1	19664141	19668845	chr1	19972761	19976091
chr1	20086685	20089885	chr1	20196340	20200869
chr1	20246040	20253143	chr1	20816541	20822470
chr1	20246544	20251517	chr1	20475370	20480341
chr1	20301068	20306384	chr1	20480341	20484077
chr1	20541371	20545031	chr1	20817647	20821084
chr1	20541417	20545681	chr1	20680073	20685373
chr1	20687077	20693952	chr1	20753138	20756533
chr1	20690000	20695000	chr1	20815000	20820000
chr1	20755000	20760000	chr1	20815000	20820000
chr1	20844000	20856000	chr1	21516000	21528000
chr1	20851769	20854831	chr1	20964107	20967307
chr1	20900000	20905000	chr1	20965000	20970000
chr1	21015000	21024000	chr1	21528000	21537000
chr1	21055201	21060781	chr1	21519493	21527213
chr1	21116934	21123078	chr1	21517780	21524693
chr1	21573390	21579930	chr1	21816412	21827373
chr1	21581353	21583608	chr1	21689776	21692282
chr1	21583555	21593685	chr1	21911140	21915559
chr1	21695000	21700000	chr1	21910000	21915000
chr1	21698595	21702076	chr1	21816238	21823071
chr1	21835000	21840000	chr1	21895000	21900000
chr1	21994000	22008000	chr1	22288000	22302000
chr1	22229870	22239580	chr1	22282853	22289139
chr1	22454564	22460886	chr1	22963335	22975397
chr1	22455000	22460000	chr1	22600000	22605000
chr1	22456480	22460200	chr1	22739790	22743354
chr1	22743354	22747750	chr1	22966436	22971369
chr1	22745000	22750000	chr1	22855000	22860000
chr1	22747750	22753753	chr1	22822243	22834591
chr1	22855088	22859962	chr1	22966436	22971369
chr1	22991340	22996067	chr1	23252165	23254766
chr1	22992000	23008000	chr1	23504000	23520000
chr1	23301000	23310000	chr1	23391000	23400000
chr1	23301978	23305303	chr1	23510230	23513337
chr1	23416599	23421296	chr1	23511840	23514454
chr1	23420000	23430000	chr1	23600000	23610000
chr1	23545000	23550000	chr1	23590000	23595000
chr1	23870694	23871965	chr1	23962993	23966661
chr1	24135950	24139788	chr1	24241849	24246106
chr1	24391930	24399263	chr1	24453437	24461521
chr1	24520000	24530000	chr1	24950000	24960000
chr1	24522361	24527383	chr1	24714098	24717523
chr1	24740000	24745000	chr1	24850000	24855000
chr1	24862970	24869919	chr1	24957245	24964249
chr1	25002000	25020000	chr1	25542000	25560000
chr1	25014455	25017342	chr1	25151620	25158066
chr1	25172000	25179000	chr1	25361000	25368000
chr1	25179358	25185260	chr1	25423913	25430021
chr1	25187107	25195140	chr1	25525615	25530960
chr1	25258163	25261581	chr1	25360947	25366016
chr1	25445000	25450000	chr1	25525000	25530000
chr1	25610000	25615000	chr1	25730000	25735000
chr1	25728000	25736000	chr1	25848000	25856000
chr1	25920000	25938000	chr1	26334000	26352000
chr1	25935063	25937383	chr1	26123291	26128062
chr1	25947295	25951802	chr1	26006106	26013543
chr1	26165000	26170000	chr1	26325000	26330000
chr1	26221657	26223755	chr1	26321932	26325017
chr1	26360441	26368207	chr1	26483049	26487623
chr1	26430000	26435000	chr1	26470000	26475000
chr1	26605000	26610000	chr1	26645000	26650000
chr1	26610684	26615482	chr1	26717157	26721535
chr1	26925040	26927983	chr1	27116963	27121980
chr1	26943224	26948691	chr1	27015121	27019585
chr1	27021436	27033516	chr1	27111876	27122881
chr1	27371877	27375466	chr1	27423556	27429723
chr1	27423000	27434000	chr1	27709000	27720000
chr1	27437388	27441191	chr1	27605801	27608428
chr1	27623007	27628171	chr1	27716693	27721175
chr1	27625000	27630000	chr1	27930000	27935000
chr1	27722736	27729540	chr1	27987781	27991719
chr1	27724015	27728292	chr1	27932181	27936324
chr1	27890000	27895000	chr1	27925000	27930000
chr1	27936324	27939990	chr1	27982480	27985993
chr1	28185000	28190000	chr1	28300000	28305000
chr1	28186000	28203000	chr1	28509000	28526000
chr1	28418801	28422492	chr1	28532998	28537314
chr1	28842000	28848000	chr1	28926000	28932000
chr1	28980000	28985000	chr1	29200000	29205000
chr1	29120267	29125359	chr1	29200234	29203201
chr1	29206598	29211028	chr1	29525192	29531148
chr1	29208000	29214000	chr1	29436000	29442000
chr1	29208291	29212744	chr1	29357731	29362835
chr1	29556754	29563723	chr1	30178661	30184324
chr1	29556754	29567383	chr1	30288329	30297465
chr1	29562464	29568170	chr1	30565188	30569498
chr1	29563000	29580000	chr1	31161000	31178000
chr1	29570000	29575000	chr1	29640000	29645000
chr1	29684820	29691345	chr1	31179244	31184934
chr1	29697000	29716000	chr1	30153000	30172000
chr1	29707601	29711526	chr1	30561574	30564864
chr1	29720000	29725000	chr1	30875000	30880000
chr1	29833869	29837851	chr1	30165353	30169870
chr1	30165353	30172214	chr1	31180346	31189060
chr1	30180595	30184324	chr1	30575156	30580291
chr1	30276406	30281483	chr1	30561574	30564864
chr1	30565000	30570000	chr1	30965000	30970000
chr1	30582000	30591000	chr1	31176000	31185000
chr1	30882894	30889112	chr1	31173396	31182727
chr1	31190738	31197754	chr1	31386117	31388528
chr1	31195000	31200000	chr1	31250000	31255000
chr1	31270293	31274953	chr1	31382971	31386117
chr1	31428000	31446000	chr1	31752000	31770000
chr1	31656000	31662000	chr1	31716000	31722000
chr1	31656000	31662000	chr1	31806000	31812000
chr1	31935000	31940000	chr1	32015000	32020000
chr1	32126651	32131820	chr1	32209605	32216281
chr1	32130000	32136000	chr1	32256000	32262000
chr1	32278932	32283922	chr1	32426627	32430562
chr1	32678555	32684664	chr1	32782879	32788680
chr1	32859000	32868000	chr1	33237000	33246000
chr1	32864000	32877000	chr1	33124000	33137000
chr1	32865000	32886000	chr1	33537000	33558000
chr1	33170000	33175000	chr1	33240000	33245000
chr1	33391075	33394732	chr1	33548653	33552972
chr1	33392000	33400000	chr1	33520000	33528000
chr1	33599670	33607075	chr1	33723853	33733475
chr1	33601186	33606752	chr1	33919514	33924818
chr1	33760000	33765000	chr1	33830000	33835000
chr1	33762616	33768769	chr1	33932359	33937456
chr1	33842012	33845580	chr1	33932411	33936987
chr1	33942000	33948000	chr1	34074000	34080000
chr1	34095577	34105170	chr1	35202223	35215369
chr1	34101603	34108689	chr1	34575709	34583461
chr1	34114013	34123703	chr1	34893031	34899095
chr1	34637908	34650551	chr1	34877158	34886806
chr1	34925000	34930000	chr1	35055000	35060000
chr1	34928160	34931975	chr1	35202223	35212594
chr1	35244000	35256000	chr1	35592000	35604000
chr1	35261341	35265495	chr1	35310793	35315360
chr1	35649366	35656385	chr1	35903388	35909859
chr1	35662863	35667169	chr1	35754807	35760207
chr1	35910000	35925000	chr1	36210000	36225000
chr1	35920000	35925000	chr1	36010000	36015000
chr1	36034701	36036514	chr1	36189368	36192813
chr1	36560000	36565000	chr1	36595000	36600000
chr1	36615000	36620000	chr1	36650000	36655000
chr1	36615000	36620000	chr1	36750000	36755000
chr1	36810573	36815653	chr1	36881435	36885179
chr1	37046816	37054817	chr1	37899913	37905135
chr1	37050712	37057455	chr1	37506246	37509707
chr1	37163000	37170000	chr1	37478000	37485000
chr1	37559377	37565868	chr1	37787768	37795715
chr1	37809614	37817445	chr1	37894015	37901844
chr1	37917000	37926000	chr1	38142000	38151000
chr1	38048000	38056000	chr1	38440000	38448000
chr1	38067011	38070579	chr1	38138305	38144039
chr1	38176000	38184000	chr1	38440000	38448000
chr1	38344000	38352000	chr1	38440000	38448000
chr1	38492344	38497042	chr1	38964205	38969964
chr1	38497042	38503207	chr1	39281723	39284975
chr1	38732323	38739609	chr1	38885744	38891278
chr1	38980000	38985000	chr1	39295000	39300000
chr1	39060000	39080000	chr1	39540000	39560000
chr1	39076053	39078349	chr1	39281723	39284975
chr1	39556000	39567000	chr1	39996000	40007000
chr1	39564891	39567800	chr1	39725172	39729135
chr1	39567947	39573052	chr1	39654514	39660089
chr1	39654514	39662592	chr1	39723348	39729667
chr1	39800811	39806570	chr1	39917156	39922912
chr1	39906000	39912000	chr1	40032000	40038000
chr1	40069048	40072178	chr1	40117921	40123058
chr1	40070000	40075000	chr1	40185000	40190000
chr1	40141894	40148051	chr1	40179206	40186145
chr1	40277965	40284838	chr1	40381777	40384329
chr1	40281032	40287832	chr1	40437913	40440338
chr1	40385000	40390000	chr1	40440000	40445000
chr1	40386000	40392000	chr1	40494000	40500000
chr1	40548000	40554000	chr1	40800000	40806000
chr1	40605319	40609728	chr1	40804748	40808403
chr1	40608848	40612169	chr1	40866798	40872803
chr1	41076000	41085000	chr1	41310000	41319000
chr1	41076000	41090000	chr1	41412000	41426000
chr1	41085000	41094000	chr1	41220000	41229000
chr1	41311566	41316021	chr1	41414909	41418736
chr1	41505000	41520000	chr1	41895000	41910000
chr1	41580000	41595000	chr1	41895000	41910000
chr1	41730000	41735000	chr1	41895000	41900000
chr1	41732549	41736535	chr1	41784101	41790138
chr1	41821075	41828608	chr1	41879429	41885481
chr1	42037759	42041813	chr1	42600582	42608023
chr1	42049665	42054050	chr1	42255134	42260916
chr1	42283248	42291340	chr1	42503536	42510054
chr1	42609356	42615158	chr1	43102588	43108567
chr1	42804597	42811155	chr1	43107338	43113194
chr1	43040000	43048000	chr1	43192000	43200000
chr1	43240000	43245000	chr1	43545000	43550000
chr1	43242000	43248000	chr1	43374000	43380000
chr1	43376034	43380006	chr1	43535989	43540176
chr1	43380000	43395000	chr1	43875000	43890000
chr1	43472541	43480311	chr1	43531279	43537804
chr1	43680000	43695000	chr1	44070000	44085000
chr1	43701873	43705689	chr1	43878195	43880156
chr1	43989038	43995895	chr1	44055975	44064985
chr1	43992000	44004000	chr1	44400000	44412000
chr1	44132000	44143000	chr1	45210000	45221000
chr1	44229799	44235004	chr1	44395781	44400413
chr1	44468196	44472210	chr1	44501503	44505652
chr1	44555000	44560000	chr1	44675000	44680000
chr1	44555738	44562310	chr1	45116753	45123399
chr1	44682000	44693000	chr1	45056000	45067000
chr1	44708706	44717593	chr1	44752348	44763342
chr1	44842228	44846672	chr1	45059173	45062010
chr1	45216000	45234000	chr1	46728000	46746000
chr1	45256223	45262482	chr1	45474502	45479356
chr1	45290000	45304000	chr1	45948000	45962000
chr1	45297440	45302990	chr1	45762391	45769055
chr1	45299083	45302158	chr1	45470365	45474502
chr1	45479356	45481835	chr1	45767848	45770431
chr1	45480000	45485000	chr1	45955000	45960000
chr1	45766000	45773000	chr1	45955000	45962000
chr1	45808000	45816000	chr1	46032000	46040000
chr1	45825312	45830116	chr1	45957798	45959373
chr1	45978000	45984000	chr1	46032000	46038000
chr1	46080000	46096000	chr1	46640000	46656000
chr1	46111937	46118898	chr1	46342761	46350175
chr1	46502802	46506519	chr1	46643601	46646670
chr1	46902000	46908000	chr1	47190000	47196000
chr1	46911386	46913394	chr1	46993193	46995613
chr1	46948000	46959000	chr1	47905000	47916000
chr1	46950000	46965000	chr1	47685000	47700000
chr1	47151000	47164000	chr1	47749000	47762000
chr1	47206873	47215714	chr1	47457523	47464243
chr1	47212303	47221980	chr1	47560217	47568773
chr1	47214000	47220000	chr1	47328000	47334000
chr1	47340000	47355000	chr1	47445000	47460000
chr1	47405000	47410000	chr1	47600000	47605000
chr1	47565000	47570000	chr1	47640000	47645000
chr1	47656570	47661607	chr1	47723765	47730408
chr1	47668000	47685000	chr1	48161000	48178000
chr1	47685000	47690000	chr1	47910000	47915000
chr1	47688000	47700000	chr1	50880000	50892000
chr1	47899565	47904263	chr1	48174587	48180921
chr1	47905917	47911895	chr1	50881707	50893030
chr1	47907000	47916000	chr1	51444000	51453000
chr1	47915000	47920000	chr1	48090000	48095000
chr1	47916877	47921037	chr1	47987131	47992977
chr1	47990000	47995000	chr1	48170000	48175000
chr1	47994634	47999273	chr1	48087217	48090258
chr1	48090000	48096000	chr1	48168000	48174000
chr1	48204000	48216000	chr1	48684000	48696000
chr1	48219436	48228609	chr1	48524391	48530701
chr1	48252037	48259651	chr1	48381109	48387871
chr1	48400000	48420000	chr1	48680000	48700000
chr1	48461251	48468371	chr1	48523053	48527377
chr1	48566508	48574306	chr1	48987259	48994460
chr1	48574306	48579563	chr1	48667431	48671533
chr1	48699291	48704958	chr1	48956985	48963679
chr1	49016639	49021232	chr1	50806869	50813018
chr1	49017601	49024428	chr1	49330197	49338069
chr1	49039192	49041968	chr1	49139119	49144000
chr1	49044000	49050000	chr1	49278000	49284000
chr1	49386055	49393420	chr1	50553683	50562711
chr1	49567853	49576849	chr1	49954948	49966244
chr1	50539756	50545989	chr1	50792322	50798134
chr1	50578000	50589000	chr1	50732000	50743000
chr1	50830000	50840000	chr1	51650000	51660000
chr1	50832000	50844000	chr1	51168000	51180000
chr1	50835000	50840000	chr1	51065000	51070000
chr1	50893030	50895439	chr1	51435672	51443554
chr1	50899166	50905806	chr1	51073184	51082591
chr1	51241830	51248014	chr1	51649103	51653846
chr1	51453000	51462000	chr1	51651000	51660000
chr1	52094588	52100792	chr1	52231131	52237750
chr1	52365000	52370000	chr1	52460000	52465000
chr1	52596640	52600241	chr1	52762290	52766040
chr1	52605000	52610000	chr1	52810000	52815000
chr1	52866000	52884000	chr1	53658000	53676000
chr1	52880511	52885177	chr1	53152350	53156126
chr1	53166000	53172000	chr1	53430000	53436000
chr1	53166000	53172000	chr1	53652000	53658000
chr1	53372950	53380532	chr1	53649857	53656821
chr1	53546021	53557620	chr1	53641056	53649857
chr1	53741451	53746240	chr1	53856868	53860153
chr1	53944000	53955000	chr1	54219000	54230000
chr1	53951213	53955523	chr1	54142125	54146662
chr1	53952044	53955523	chr1	54054842	54059668
chr1	54064589	54073969	chr1	54142125	54150556
chr1	54306000	54327000	chr1	55251000	55272000
chr1	54337453	54343041	chr1	54413715	54417976
chr1	54548725	54556189	chr1	55259646	55265796
chr1	54589953	54597206	chr1	54953568	54959471
chr1	54684462	54691722	chr1	54950859	54958270
chr1	54771369	54779675	chr1	54866602	54874748
chr1	54872373	54875653	chr1	54951102	54955063
chr1	54976000	54984000	chr1	55256000	55264000
chr1	55136232	55142014	chr1	55254628	55257909
chr1	55415846	55420472	chr1	55459445	55463971
chr1	55608310	55611454	chr1	55741986	55745075
chr1	55744000	55752000	chr1	56312000	56320000
chr1	55744000	55752000	chr1	57048000	57056000
chr1	55755000	55760000	chr1	55790000	55795000
chr1	55841879	55845652	chr1	56316130	56319471
chr1	55841879	55845652	chr1	57047836	57052240
chr1	55940769	55947354	chr1	56310686	56314438
chr1	56319471	56325126	chr1	57047836	57052240
chr1	56649807	56655867	chr1	57041343	57047836
chr1	56874000	56880000	chr1	57042000	57048000
chr1	57225000	57230000	chr1	57270000	57275000
chr1	57290000	57307000	chr1	58616000	58633000
chr1	57306000	57312000	chr1	57426000	57432000
chr1	57876910	57887505	chr1	58508737	58517275
chr1	57885000	57900000	chr1	59010000	59025000
chr1	57893924	57902493	chr1	58150259	58158717
chr1	58980000	58992000	chr1	59112000	59124000
chr1	59202807	59205976	chr1	60161361	60168682
chr1	59204370	59208903	chr1	60230793	60235939
chr1	59255447	59265824	chr1	59759934	59763803
chr1	59400000	59418000	chr1	59742000	59760000
chr1	59759324	59763271	chr1	60166374	60172469
chr1	60342944	60347853	chr1	60409958	60414841
chr1	60431645	60443566	chr1	61495951	61502104
chr1	60437691	60444277	chr1	60613589	60619043
chr1	60443566	60450909	chr1	61224684	61233178
chr1	60612646	60626625	chr1	61915285	61928118
chr1	60617995	60628308	chr1	61504236	61509955
chr1	60626625	60633634	chr1	62046899	62056263
chr1	60741115	60749431	chr1	61508721	61514616
chr1	60746297	60749460	chr1	61225914	61230873
chr1	60752620	60760887	chr1	60989987	60998324
chr1	61315000	61320000	chr1	61500000	61505000
chr1	61317000	61326000	chr1	61920000	61929000
chr1	61509000	61530000	chr1	62307000	62328000
chr1	61513617	61522396	chr1	62056263	62063974
chr1	61518000	61524000	chr1	61920000	61926000
chr1	61541736	61553117	chr1	61814724	61822999
chr1	62400000	62416000	chr1	62864000	62880000
chr1	62412000	62418000	chr1	62532000	62538000
chr1	62639773	62642204	chr1	62873667	62878087
chr1	62992868	62997631	chr1	63211526	63215116
chr1	63468000	63486000	chr1	64692000	64710000
chr1	63473679	63478114	chr1	63907145	63911499
chr1	63790000	63795000	chr1	63905000	63910000
chr1	64080000	64085000	chr1	64705000	64710000
chr1	64139276	64143068	chr1	64702266	64706282
chr1	64193652	64203236	chr1	64379984	64388751
chr1	64237910	64244791	chr1	64379057	64385386
chr1	64728000	64737000	chr1	64953000	64962000
chr1	64729947	64733268	chr1	65159482	65164484
chr1	64733000	64752000	chr1	64828000	64847000
chr1	64735769	64739100	chr1	65289899	65294078
chr1	64840974	64846787	chr1	65136821	65144863
chr1	65160000	65169000	chr1	65277000	65286000
chr1	65325000	65340000	chr1	65670000	65685000
chr1	65331000	65352000	chr1	66150000	66171000
chr1	65341957	65353374	chr1	65478855	65486196
chr1	65520000	65533000	chr1	66144000	66157000
chr1	65688000	65702000	chr1	66696000	66710000
chr1	65696000	65712000	chr1	66400000	66416000
chr1	65700000	65705000	chr1	66150000	66155000
chr1	65700606	65704692	chr1	65883104	65887505
chr1	65895000	65900000	chr1	66150000	66155000
chr1	66176000	66184000	chr1	66704000	66712000
chr1	66186000	66195000	chr1	66411000	66420000
chr1	66186000	66204000	chr1	66924000	66942000
chr1	66415000	66420000	chr1	66705000	66710000
chr1	66416000	66423000	chr1	66899000	66906000
chr1	66703000	66716000	chr1	67184000	67197000
chr1	66713952	66720831	chr1	66964555	66972671
chr1	66715000	66720000	chr1	66905000	66910000
chr1	66733707	66742424	chr1	66791251	66798313
chr1	67069684	67079788	chr1	67167401	67181021
chr1	67221000	67232000	chr1	67969000	67980000
chr1	67223000	67236000	chr1	67665000	67678000
chr1	67232000	67243000	chr1	67441000	67452000
chr1	67233001	67239464	chr1	67612636	67617123
chr1	67455000	67464000	chr1	67959000	67968000
chr1	67459979	67463948	chr1	67612636	67616693
chr1	67681945	67686596	chr1	67959871	67964212
chr1	67812005	67815946	chr1	67966093	67970211
chr1	67882787	67888144	chr1	67957127	67964212
chr1	67986000	68004000	chr1	68508000	68526000
chr1	68001591	68005891	chr1	68224966	68228932
chr1	68313000	68320000	chr1	68810000	68817000
chr1	68319942	68323717	chr1	68473549	68477260
chr1	68320000	68325000	chr1	68580000	68585000
chr1	68580000	68592000	chr1	68904000	68916000
chr1	68580943	68589927	chr1	70196126	70213457
chr1	68584242	68588736	chr1	68806097	68808332
chr1	68945475	68952844	chr1	70686309	70699161
chr1	69037435	69043306	chr1	70194745	70199574
chr1	69074061	69080401	chr1	69779774	69786494
chr1	69260000	69280000	chr1	70200000	70220000
chr1	69475876	69485374	chr1	70178969	70192313
chr1	69784190	69789742	chr1	70165810	70172852
chr1	70243000	70262000	chr1	70946000	70965000
chr1	70247034	70256807	chr1	70567563	70578393
chr1	70498854	70506802	chr1	70955598	70968661
chr1	70598392	70602646	chr1	70971305	70976682
chr1	70698000	70704000	chr1	70884000	70890000
chr1	70698000	70704000	chr1	71532000	71538000
chr1	70732733	70736234	chr1	70949539	70953515
chr1	70990000	70995000	chr1	71085000	71090000
chr1	70991318	70994595	chr1	71516586	71519417
chr1	71145000	71154000	chr1	71514000	71523000
chr1	71176537	71181208	chr1	71512400	71516586
chr1	71551335	71562039	chr1	71989971	71998371
chr1	71552000	71568000	chr1	71808000	71824000
chr1	71660068	71664043	chr1	71985215	71994178
chr1	72044508	72054550	chr1	73032683	73047840
chr1	72054072	72060285	chr1	72503398	72511476
chr1	72635633	72649300	chr1	73066272	73075918
chr1	73160477	73172817	chr1	75151433	75161636
chr1	73181432	73192495	chr1	74457572	74469523
chr1	73190324	73194960	chr1	74101267	74108703
chr1	73193995	73197265	chr1	73554270	73560646
chr1	73593000	73610000	chr1	74086000	74103000
chr1	73625800	73638297	chr1	75151433	75161636
chr1	74160000	74175000	chr1	74430000	74445000
chr1	74186731	74195183	chr1	75162247	75174479
chr1	74302675	74310871	chr1	74938901	74950028
chr1	74306324	74312399	chr1	75151004	75156330
chr1	74310000	74316000	chr1	74454000	74460000
chr1	74465211	74471756	chr1	74934719	74938901
chr1	74470918	74474073	chr1	75154216	75159523
chr1	74939560	74952078	chr1	75156330	75165031
chr1	75229638	75239179	chr1	75397837	75405794
chr1	75235000	75240000	chr1	75665000	75670000
chr1	75239179	75252554	chr1	75562134	75573842
chr1	75412159	75422215	chr1	75664374	75670989
chr1	75515000	75520000	chr1	75670000	75675000
chr1	75727031	75734948	chr1	76092432	76098538
chr1	75732706	75744035	chr1	75895071	75904374
chr1	76370000	76380000	chr1	76600000	76610000
chr1	76379782	76385950	chr1	77609340	77613856
chr1	76460000	76470000	chr1	76600000	76610000
chr1	76615000	76620000	chr1	77590000	77595000
chr1	76617855	76622985	chr1	77328748	77333957
chr1	76617855	76624634	chr1	76778972	76784767
chr1	76793513	76803233	chr1	77326525	77333135
chr1	76796079	76803287	chr1	77584712	77593071
chr1	77368576	77375070	chr1	77580036	77591438
chr1	77605439	77611596	chr1	78000419	78003726
chr1	77610000	77615000	chr1	77775000	77780000
chr1	78444000	78450000	chr1	78576000	78582000
chr1	78612000	78618000	chr1	79068000	79074000
chr1	78614482	78624245	chr1	78800430	78810475
chr1	78782474	78790626	chr1	79069349	79074622
chr1	79143369	79152307	chr1	79654531	79665065
chr1	79288670	79298691	chr1	80235600	80251680
chr1	79290910	79300650	chr1	80471962	80483121
chr1	79304573	79309806	chr1	79662061	79666294
chr1	79716000	79728000	chr1	79956000	79968000
chr1	79725540	79731073	chr1	80435819	80446494
chr1	79964566	79972808	chr1	80617015	80623629
chr1	79965259	79973467	chr1	80441471	80449005
chr1	80682551	80690527	chr1	81448478	81459814
chr1	80691535	80698884	chr1	81221817	81228812
chr1	80703004	80711875	chr1	81819487	81832992
chr1	81276996	81289051	chr1	83059634	83072013
chr1	81281388	81289628	chr1	82252212	82261129
chr1	81884570	81892662	chr1	82260720	82271380
chr1	82014000	82020000	chr1	82260000	82266000
chr1	83238760	83251118	chr1	84307628	84321710
chr1	83258773	83262544	chr1	83965208	83970827
chr1	84054000	84060000	chr1	84318000	84324000
chr1	84357750	84373077	chr1	85393901	85404585
chr1	84394883	84403395	chr1	84883330	84886929
chr1	84396523	84404346	chr1	85218177	85224882
chr1	84402000	84408000	chr1	84582000	84588000
chr1	84580751	84593755	chr1	85050781	85062307
chr1	84595824	84603217	chr1	85216736	85227839
chr1	84606627	84615724	chr1	84891873	84897180
chr1	84900000	84906000	chr1	85230000	85236000
chr1	84965575	84973741	chr1	85213411	85221035
chr1	85095000	85110000	chr1	85395000	85410000
chr1	85095728	85103442	chr1	85210819	85219152
chr1	85130000	85135000	chr1	85215000	85220000
chr1	85242000	85248000	chr1	85398000	85404000
chr1	85410000	85415000	chr1	85720000	85725000
chr1	85410000	85416000	chr1	85488000	85494000
chr1	85573232	85577669	chr1	85697850	85703292
chr1	85770000	85788000	chr1	86814000	86832000
chr1	85770074	85776175	chr1	86344298	86350777
chr1	85772588	85778099	chr1	85967836	85973882
chr1	85773932	85777526	chr1	86044132	86050945
chr1	85776175	85780110	chr1	86156485	86161670
chr1	85968000	85974000	chr1	86034000	86040000
chr1	86849472	86858662	chr1	86965375	86975406
chr1	86849472	86858662	chr1	87152532	87166175
chr1	86969365	86978659	chr1	87203859	87209689
chr1	87288000	87294000	chr1	87432000	87438000
chr1	87297021	87304224	chr1	87548067	87558944
chr1	87588000	87606000	chr1	88416000	88434000
chr1	87613471	87618392	chr1	87740170	87748377
chr1	87743594	87752483	chr1	88767948	88777529
chr1	87758605	87770587	chr1	88040030	88051824
chr1	87763327	87769293	chr1	88417484	88425405
chr1	87775004	87780124	chr1	88523059	88530716
chr1	88146082	88154185	chr1	88413243	88421025
chr1	88645000	88650000	chr1	88760000	88765000
chr1	88646823	88653606	chr1	89025834	89032972
chr1	89202000	89208000	chr1	89328000	89334000
chr1	89446000	89460000	chr1	90454000	90468000
chr1	89458949	89464721	chr1	90217376	90222903
chr1	89460000	89467000	chr1	89740000	89747000
chr1	89460000	89469000	chr1	89820000	89829000
chr1	89462869	89470095	chr1	90080746	90089058
chr1	89463525	89467178	chr1	89923774	89927645
chr1	89544000	89552000	chr1	89920000	89928000
chr1	89548041	89555179	chr1	89822702	89826829
chr1	89925000	89940000	chr1	90450000	90465000
chr1	89941397	89953525	chr1	90221671	90227865
chr1	89946000	89955000	chr1	90063000	90072000
chr1	90100000	90105000	chr1	90220000	90225000
chr1	90270516	90274707	chr1	90453444	90458064
chr1	90512000	90520000	chr1	90568000	90576000
chr1	90585000	90600000	chr1	91155000	91170000
chr1	90588319	90590643	chr1	91048001	91052539
chr1	90599124	90605017	chr1	90795592	90804009
chr1	91179000	91190000	chr1	92939000	92950000
chr1	91186240	91191567	chr1	91628543	91632682
chr1	91190000	91195000	chr1	91430000	91435000
chr1	91191567	91194628	chr1	91303785	91306497
chr1	91192000	91200000	chr1	91736000	91744000
chr1	91429644	91438149	chr1	91622218	91627336
chr1	91478543	91488108	chr1	91616685	91624451
chr1	91638342	91641646	chr1	91731501	91736702
chr1	91741000	91754000	chr1	91962000	91975000
chr1	91746000	91755000	chr1	92394000	92403000
chr1	91978160	91982398	chr1	92390978	92394501
chr1	92011036	92016660	chr1	92225924	92231610
chr1	92454000	92473000	chr1	93081000	93100000
chr1	92463213	92468153	chr1	92753347	92758202
chr1	92771000	92778000	chr1	93086000	93093000
chr1	93321172	93326684	chr1	93456158	93460151
chr1	93324000	93330000	chr1	93528000	93534000
chr1	93490000	93495000	chr1	93525000	93530000
chr1	93760000	93776000	chr1	94272000	94288000
chr1	93768217	93775306	chr1	94028798	94033694
chr1	93894465	93907299	chr1	94007113	94016823
chr1	93899000	93912000	chr1	94081000	94094000
chr1	93904566	93912028	chr1	94308304	94320243
chr1	94096417	94101231	chr1	94276766	94281487
chr1	94497000	94510000	chr1	95264000	95277000
chr1	94525000	94530000	chr1	94710000	94715000
chr1	94526598	94529248	chr1	94799858	94804276
chr1	94712000	94720000	chr1	94792000	94800000
chr1	94985000	94996000	chr1	95502000	95513000
chr1	94991936	94997230	chr1	95266674	95270447
chr1	95158914	95165848	chr1	95257023	95261736
chr1	95312000	95326000	chr1	95690000	95704000
chr1	95319268	95321285	chr1	95504516	95509575
chr1	95545768	95554915	chr1	95691873	95700666
chr1	95763411	95770741	chr1	96562029	96569004
chr1	95770741	95778439	chr1	96254951	96264159
chr1	95770741	95778439	chr1	96646985	96655992
chr1	95770741	95780033	chr1	97304490	97313399
chr1	95771000	95784000	chr1	96369000	96382000
chr1	95772325	95780033	chr1	96989366	96994622
chr1	95775021	95782347	chr1	96410310	96416752
chr1	95790197	95797906	chr1	96465415	96478776
chr1	96379276	96388748	chr1	97168248	97175552
chr1	96412723	96423852	chr1	96939875	96952540
chr1	96419602	96426995	chr1	96685808	96694365
chr1	96691815	96699361	chr1	97303385	97310655
chr1	96970668	96982116	chr1	97308229	97316902
chr1	97420000	97440000	chr1	98260000	98280000
chr1	97425000	97440000	chr1	98505000	98520000
chr1	97426274	97435507	chr1	98942790	98954435
chr1	97567810	97575265	chr1	98931434	98939543
chr1	97642707	97650659	chr1	98014686	98021595
chr1	97647707	97654274	chr1	98515438	98520919
chr1	97658926	97665185	chr1	98273379	98279333
chr1	97670476	97679004	chr1	98926666	98932521
chr1	98041955	98049525	chr1	98915045	98929956
chr1	98286663	98298682	chr1	98915045	98927824
chr1	98536979	98544157	chr1	98924193	98929956
chr1	99244436	99251388	chr1	99953510	99962346
chr1	99255216	99260486	chr1	100158804	100163791
chr1	99257205	99261783	chr1	99630777	99639292
chr1	99444254	99453063	chr1	100144463	100157969
chr1	99639909	99648437	chr1	99943612	99951108
chr1	99639909	99648437	chr1	100169857	100175300
chr1	99778000	99792000	chr1	100170000	100184000
chr1	99948966	99956813	chr1	100152251	100159612
chr1	100270307	100276888	chr1	101325908	101331163
chr1	100271998	100278595	chr1	100918316	100923673
chr1	100275000	100280000	chr1	100500000	100505000
chr1	100548000	100569000	chr1	101325000	101346000
chr1	100593831	100602474	chr1	100922441	100932377
chr1	100932377	100937112	chr1	101329567	101338510
chr1	101072381	101077670	chr1	101327731	101330904
chr1	101384935	101390014	chr1	101755674	101759742
chr1	101598995	101606071	chr1	101752896	101758593
chr1	101603648	101609360	chr1	101702357	101709648
chr1	101772000	101778000	chr1	101898000	101904000
chr1	101979000	101988000	chr1	102267000	102276000
chr1	101979970	101985631	chr1	102884837	102890794
chr1	101988894	101996630	chr1	102658739	102665636
chr1	101989614	101999400	chr1	104012831	104025757
chr1	101990831	102001612	chr1	102451585	102463984
chr1	102103333	102114698	chr1	103236530	103242774
chr1	102114698	102118866	chr1	102894282	102901835
chr1	102114698	102119812	chr1	102437974	102448384
chr1	102116247	102121463	chr1	104042576	104050571
chr1	102116368	102119724	chr1	102654512	102658873
chr1	102124460	102138966	chr1	103470678	103482999
chr1	102181942	102190531	chr1	104013061	104025957
chr1	102226780	102237210	chr1	104062193	104072386
chr1	102280795	102287533	chr1	102442902	102450796
chr1	102283359	102288563	chr1	102896949	102904089
chr1	102284528	102289805	chr1	102658873	102665636
chr1	102453138	102462376	chr1	102649659	102657633
chr1	102986485	102995201	chr1	104032318	104038596
chr1	103034789	103041938	chr1	103433632	103445946
chr1	103067673	103077594	chr1	104009899	104020302
chr1	103355301	103362573	chr1	104040299	104053022
chr1	103565624	103570554	chr1	104018909	104025757
chr1	103565624	103576491	chr1	103713944	103727669
chr1	103569504	103578010	chr1	103780232	103785673
chr1	104318062	104333655	chr1	104671312	104679116
chr1	104318062	104333655	chr1	104788769	104795235
chr1	104334359	104344057	chr1	105166469	105177117
chr1	104493035	104504601	chr1	104668958	104680146
chr1	104494238	104505335	chr1	104784789	104793755
chr1	105312000	105328000	chr1	105552000	105568000
chr1	105322827	105331022	chr1	106343433	106352002
chr1	105418916	105428399	chr1	106320368	106328580
chr1	105603354	105611127	chr1	106334499	106343433
chr1	105614712	105626076	chr1	106144729	106153024
chr1	106579940	106590030	chr1	107684554	107691966
chr1	106582696	106593671	chr1	107517915	107529585
chr1	106738968	106749241	chr1	107684783	107691909
chr1	107153229	107163433	chr1	107666192	107679303
chr1	107734057	107741875	chr1	108040211	108046998
chr1	107817950	107825653	chr1	108285540	108299011
chr1	107818759	107824978	chr1	108075023	108080321
chr1	107818759	107825310	chr1	108029564	108036118
chr1	108070000	108075000	chr1	108285000	108290000
chr1	108320000	108325000	chr1	108665000	108670000
chr1	108324000	108333000	chr1	108504000	108513000
chr1	108507953	108510731	chr1	108658872	108668417
chr1	108862213	108869687	chr1	109180589	109189260
chr1	109048364	109056958	chr1	109182219	109186772
chr1	109050000	109055000	chr1	109105000	109110000
chr1	109370387	109375981	chr1	109432480	109436165
chr1	109740000	109746000	chr1	109800000	109806000
chr1	109821029	109823647	chr1	109938081	109942629
chr1	110035000	110040000	chr1	110070000	110075000
chr1	110085000	110090000	chr1	110315000	110320000
chr1	110085842	110089036	chr1	110169326	110174029
chr1	110088000	110096000	chr1	110520000	110528000
chr1	110183555	110189219	chr1	110515266	110522959
chr1	110184313	110187613	chr1	110315856	110320841
chr1	110319000	110330000	chr1	110451000	110462000
chr1	110321022	110327568	chr1	110522786	110526166
chr1	110465000	110470000	chr1	110520000	110525000
chr1	110595426	110602611	chr1	110648127	110653127
chr1	110743789	110747335	chr1	111005806	111011059
chr1	110745000	110750000	chr1	110855000	110860000
chr1	110850000	110856000	chr1	110994000	111000000
chr1	110956841	110959838	chr1	110991487	110995192
chr1	111065958	111073443	chr1	111323094	111327552
chr1	111070000	111075000	chr1	111155000	111160000
chr1	111160880	111166527	chr1	111324914	111329013
chr1	111764268	111767272	chr1	111873351	111879615
chr1	111764268	111767272	chr1	111940161	111946394
chr1	111890779	111899567	chr1	111937466	111946219
chr1	112010000	112033000	chr1	112907000	112930000
chr1	112052477	112057127	chr1	112198550	112203611
chr1	112255000	112260000	chr1	112290000	112295000
chr1	112333346	112339745	chr1	112500605	112507770
chr1	112341415	112347672	chr1	112870635	112876814
chr1	112530937	112539604	chr1	112864663	112875082
chr1	112930000	112935000	chr1	113005000	113010000
chr1	112931000	112938000	chr1	113155000	113162000
chr1	112932000	112950000	chr1	113598000	113616000
chr1	112934807	112940980	chr1	113248237	113252016
chr1	113255467	113261891	chr1	113618691	113623238
chr1	113256000	113265000	chr1	113580000	113589000
chr1	113256000	113274000	chr1	114228000	114246000
chr1	113260000	113267000	chr1	113421000	113428000
chr1	113262991	113266422	chr1	113345834	113349886
chr1	113346000	113355000	chr1	113580000	113589000
chr1	113347874	113353115	chr1	113609728	113617616
chr1	113427572	113433068	chr1	113607267	113615428
chr1	113620000	113640000	chr1	115260000	115280000
chr1	113676349	113681030	chr1	114226019	114229732
chr1	113677716	113685239	chr1	113938369	113946529
chr1	113684010	113690834	chr1	114033134	114039517
chr1	114030000	114036000	chr1	114216000	114222000
chr1	114509582	114518474	chr1	114925633	114934126
chr1	114516000	114534000	chr1	115092000	115110000
chr1	114518474	114522936	chr1	114824958	114831090
chr1	114572822	114580211	chr1	114623065	114633867
chr1	114685640	114693857	chr1	114817684	114824917
chr1	114888000	114900000	chr1	115092000	115104000
chr1	114891000	114912000	chr1	115479000	115500000
chr1	115280000	115300000	chr1	118480000	118500000
chr1	115292772	115303706	chr1	115489128	115496243
chr1	115515000	115520000	chr1	115640000	115645000
chr1	115518000	115524000	chr1	115590000	115596000
chr1	115670825	115677490	chr1	115867925	115877626
chr1	115680000	115685000	chr1	116135000	116140000
chr1	115680029	115682728	chr1	116013779	116019028
chr1	115804000	115817000	chr1	116129000	116142000
chr1	115817000	115830000	chr1	115999000	116012000
chr1	116010000	116019000	chr1	116136000	116145000
chr1	116147474	116150029	chr1	116313593	116318364
chr1	116148000	116160000	chr1	116520000	116532000
chr1	116151535	116155917	chr1	116250957	116256032
chr1	116255000	116260000	chr1	116305000	116310000
chr1	116255000	116260000	chr1	116520000	116525000
chr1	116334000	116357000	chr1	117024000	117047000
chr1	116366317	116371116	chr1	116517946	116523574
chr1	116680000	116685000	chr1	117030000	117035000
chr1	116940000	116960000	chr1	118480000	118500000
chr1	117114155	117122657	chr1	117592797	117597991
chr1	117274916	117280524	chr1	117597555	117601638
chr1	117280000	117285000	chr1	117425000	117430000
chr1	117650000	117663000	chr1	118456000	118469000
chr1	117660000	117680000	chr1	118280000	118300000
chr1	117670000	117675000	chr1	117825000	117830000
chr1	117845000	117858000	chr1	118300000	118313000
chr1	118051939	118059802	chr1	118429901	118438911
chr1	118083474	118088499	chr1	118294333	118299486
chr1	118679731	118687346	chr1	119815449	119822078
chr1	118696566	118701130	chr1	119531898	119536563
chr1	118755000	118764000	chr1	119520000	119529000
chr1	119290303	119304091	chr1	119509325	119516714
chr1	119823600	119827193	chr1	119910635	119914761
chr1	119991192	119997544	chr1	120087784	120094215
chr1	120151371	120158379	chr1	120255185	120263104
chr1	120155707	120160112	chr1	120200207	120205369
chr1	121188347	121196148	chr1	121265884	121272096
chr1	144915000	144920000	chr1	145055000	145060000
chr1	144932112	144940649	chr1	147821669	147830842
chr1	145065700	145070674	chr1	147802704	147810617
chr1	145110000	145116000	chr1	149220000	149226000
chr1	145416763	145422826	chr1	145537880	145541967
chr1	145428188	145430284	chr1	145455521	145459538
chr1	146565000	146574000	chr1	146709000	146718000
chr1	146644658	146647508	chr1	146712533	146717435
chr1	146742000	146748000	chr1	147102000	147108000
chr1	146745216	146749960	chr1	146954808	146961749
chr1	146750133	146753891	chr1	146855901	146860545
chr1	146963375	146973381	chr1	147360451	147369880
chr1	147011773	147014379	chr1	147065362	147068444
chr1	147195138	147200572	chr1	147359123	147363552
chr1	147742223	147746707	chr1	147801253	147806808
chr1	149064583	149071720	chr1	149110068	149120128
chr1	149226000	149247000	chr1	150150000	150171000
chr1	149931876	149935173	chr1	150132295	150138207
chr1	149937992	149941867	chr1	150025164	150029028
chr1	150042648	150047388	chr1	150141668	150145878
chr1	150224000	150232000	chr1	150504000	150512000
chr1	150293000	150306000	chr1	151203000	151216000
chr1	150312000	150320000	chr1	150904000	150912000
chr1	150618069	150625835	chr1	150771805	150777895
chr1	151067259	151071894	chr1	151128355	151131615
chr1	151512000	151520000	chr1	151792000	151800000
chr1	151560000	151569000	chr1	151803000	151812000
chr1	151697824	151702996	chr1	151801233	151806757
chr1	151906834	151914981	chr1	151967072	151970254
chr1	152024000	152032000	chr1	152424000	152432000
chr1	152024375	152029811	chr1	152154913	152157952
chr1	152157361	152161474	chr1	152427493	152432280
chr1	152541689	152549556	chr1	152594831	152601801
chr1	152620888	152630818	chr1	152704335	152711400
chr1	152622148	152632923	chr1	152832133	152844133
chr1	152628238	152639802	chr1	153159959	153169043
chr1	152844133	152846522	chr1	153161113	153167334
chr1	152935000	152940000	chr1	153165000	153170000
chr1	153324257	153327206	chr1	153464847	153470235
chr1	153477000	153486000	chr1	153738000	153747000
chr1	153480000	153485000	chr1	153545000	153550000
chr1	153482347	153487041	chr1	153597665	153600442
chr1	153537882	153545506	chr1	153600442	153606630
chr1	153634000	153647000	chr1	154206000	154219000
chr1	153642000	153648000	chr1	153960000	153966000
chr1	153645000	153650000	chr1	153715000	153720000
chr1	153648893	153651028	chr1	153740874	153744861
chr1	153767536	153772421	chr1	153948274	153951801
chr1	154134000	154140000	chr1	154212000	154218000
chr1	154148205	154152262	chr1	154239868	154245073
chr1	154455000	154460000	chr1	154505000	154510000
chr1	154527924	154535707	chr1	154912132	154920835
chr1	154530000	154536000	chr1	154854000	154860000
chr1	154632000	154638000	chr1	154848000	154854000
chr1	154638462	154642034	chr1	154720938	154726740
chr1	154746676	154749500	chr1	154837456	154841784
chr1	154980676	154990757	chr1	155027029	155032630
chr1	155062583	155066784	chr1	155138393	155141994
chr1	155222928	155229199	chr1	155556072	155562766
chr1	155237890	155243946	chr1	155275674	155280907
chr1	155305898	155311284	chr1	155561671	155566489
chr1	155889000	155898000	chr1	156285000	156294000
chr1	155905000	155910000	chr1	155955000	155960000
chr1	156062918	156065069	chr1	156096521	156100748
chr1	156062918	156069449	chr1	156197660	156201445
chr1	156111720	156114209	chr1	156190657	156194344
chr1	156240000	156245000	chr1	156290000	156295000
chr1	156353305	156356480	chr1	156408934	156411854
chr1	156430904	156439657	chr1	156529696	156536584
chr1	156595605	156599139	chr1	156622896	156627852
chr1	156655000	156660000	chr1	156695000	156700000
chr1	156655028	156658430	chr1	156854009	156861933
chr1	156810000	156815000	chr1	156855000	156860000
chr1	156914216	156921565	chr1	157043962	157050538
chr1	157057288	157061317	chr1	157128017	157132634
chr1	157136000	157159000	chr1	158079000	158102000
chr1	157149000	157168000	chr1	157909000	157928000
chr1	157162734	157169010	chr1	157343923	157347467
chr1	157164000	157171000	chr1	157269000	157276000
chr1	157165000	157170000	chr1	157455000	157460000
chr1	157273219	157278571	chr1	157460505	157466842
chr1	157335000	157350000	chr1	157920000	157935000
chr1	157339000	157352000	chr1	157742000	157755000
chr1	157343923	157347467	chr1	157458510	157461597
chr1	157547010	157554782	chr1	157741251	157748687
chr1	157729000	157742000	chr1	158080000	158093000
chr1	157734000	157740000	chr1	157920000	157926000
chr1	157845000	157850000	chr1	157915000	157920000
chr1	157850000	157857000	chr1	158088000	158095000
chr1	157920000	157935000	chr1	158460000	158475000
chr1	157932511	157935953	chr1	158089288	158091790
chr1	158153191	158164817	chr1	159031763	159036362
chr1	158168942	158176304	chr1	158974281	158979252
chr1	158177308	158181536	chr1	158467896	158473819
chr1	158211891	158217820	chr1	158462341	158473819
chr1	158473819	158477130	chr1	158966647	158969257
chr1	158473819	158477130	chr1	159041514	159044746
chr1	158759368	158765347	chr1	159041099	159048175
chr1	158762172	158769311	chr1	158959379	158965789
chr1	159130000	159135000	chr1	159165000	159170000
chr1	159179975	159186536	chr1	159757735	159762063
chr1	159765000	159770000	chr1	159860000	159865000
chr1	159770000	159783000	chr1	159978000	159991000
chr1	159906283	159909527	chr1	159975890	159980082
chr1	160014909	160018529	chr1	160047966	160051947
chr1	160134073	160137679	chr1	160221348	160227749
chr1	160399972	160403669	chr1	160575010	160578969
chr1	160693627	160698432	chr1	160794546	160800928
chr1	160695000	160700000	chr1	160920000	160925000
chr1	160800928	160805588	chr1	160920943	160926249
chr1	161193956	161197627	chr1	161271164	161276217
chr1	161196521	161200604	chr1	161348247	161350850
chr1	161440000	161456000	chr1	161584000	161600000
chr1	161453155	161457270	chr1	161708891	161714319
chr1	161616000	161630000	chr1	161700000	161714000
chr1	161759526	161763917	chr1	161997543	162002694
chr1	162019000	162030000	chr1	162239000	162250000
chr1	162025000	162030000	chr1	162360000	162365000
chr1	162025904	162032174	chr1	162472307	162477598
chr1	162578812	162584190	chr1	162725632	162732865
chr1	162582000	162588000	chr1	162768000	162774000
chr1	162843926	162849505	chr1	163280825	163286791
chr1	162852000	162858000	chr1	163032000	163038000
chr1	162852865	162857216	chr1	163148724	163153005
chr1	163043310	163047186	chr1	163281938	163290259
chr1	163331000	163338000	chr1	163499000	163506000
chr1	163376000	163392000	chr1	163664000	163680000
chr1	163376257	163382609	chr1	164592288	164598456
chr1	163376257	163382942	chr1	164053890	164063814
chr1	163380000	163386000	chr1	163500000	163506000
chr1	163383861	163386642	chr1	165041753	165047560
chr1	163497033	163501333	chr1	165041753	165047560
chr1	163502372	163511411	chr1	164039697	164045134
chr1	163511411	163515320	chr1	164601102	164608613
chr1	163521375	163531190	chr1	163786162	163792631
chr1	164096343	164105439	chr1	165046790	165054600
chr1	164207073	164216858	chr1	164580697	164587227
chr1	164211384	164216858	chr1	165030607	165036225
chr1	164586000	164592000	chr1	164754000	164760000
chr1	164768000	164784000	chr1	165040000	165056000
chr1	164851423	164862581	chr1	165035674	165041753
chr1	165087000	165100000	chr1	165555000	165568000
chr1	165115519	165120326	chr1	165221017	165227700
chr1	165116256	165120326	chr1	165327771	165329489
chr1	165225000	165230000	chr1	165325000	165330000
chr1	165363000	165374000	chr1	165880000	165891000
chr1	165373472	165378332	chr1	165560510	165564476
chr1	165570000	165576000	chr1	165882000	165888000
chr1	165669000	165690000	chr1	166404000	166425000
chr1	165687002	165689806	chr1	165881622	165884369
chr1	165902697	165906602	chr1	166395701	166400580
chr1	166110000	166124000	chr1	166390000	166404000
chr1	166496933	166506882	chr1	166694739	166703640
chr1	166845000	166860000	chr1	167175000	167190000
chr1	166873789	166884802	chr1	167410467	167416751
chr1	166879498	166884802	chr1	167026711	167029548
chr1	167032597	167037409	chr1	167480493	167489203
chr1	167033472	167036459	chr1	167410574	167414624
chr1	167036459	167039543	chr1	167182361	167187110
chr1	167222766	167229738	chr1	167378305	167383164
chr1	167230000	167244000	chr1	167496000	167510000
chr1	167410000	167420000	chr1	167650000	167660000
chr1	167412265	167417013	chr1	167504978	167509077
chr1	167521187	167527175	chr1	167654258	167657135
chr1	168312000	168320000	chr1	168536000	168544000
chr1	168400000	168420000	chr1	169080000	169100000
chr1	168405624	168412114	chr1	168541409	168545751
chr1	168408815	168413972	chr1	169332388	169337895
chr1	168571528	168577767	chr1	169512380	169519975
chr1	168572110	168576671	chr1	169311423	169315538
chr1	168577767	168582739	chr1	169093564	169096127
chr1	169110241	169119733	chr1	169310807	169319381
chr1	169428000	169442000	chr1	169680000	169694000
chr1	169435119	169442722	chr1	169511537	169518318
chr1	169560000	169569000	chr1	169776000	169785000
chr1	169575000	169580000	chr1	169670000	169675000
chr1	169896824	169903264	chr1	170640239	170645204
chr1	169898205	169908705	chr1	170891026	170895664
chr1	170656000	170664000	chr1	170896000	170904000
chr1	170931108	170942298	chr1	171278376	171288369
chr1	170938839	170942590	chr1	171192042	171202117
chr1	171044896	171053652	chr1	171184680	171201481
chr1	171045000	171052000	chr1	171276000	171283000
chr1	171220166	171226375	chr1	171268507	171275795
chr1	171493217	171495540	chr1	171542190	171547783
chr1	171609650	171618552	chr1	171671310	171684925
chr1	171621000	171630000	chr1	171954000	171963000
chr1	171770000	171775000	chr1	171950000	171955000
chr1	171772892	171780516	chr1	172390016	172396804
chr1	171969000	171976000	chr1	172361000	172368000
chr1	172059572	172064097	chr1	172367592	172374663
chr1	172102000	172121000	chr1	172368000	172387000
chr1	172422000	172428000	chr1	172680000	172686000
chr1	172576631	172580100	chr1	172678884	172684285
chr1	172700000	172720000	chr1	174700000	174720000
chr1	172708933	172712782	chr1	173371060	173377219
chr1	172710000	172715000	chr1	173170000	173175000
chr1	172711111	172715479	chr1	173763193	173769428
chr1	172792786	172797002	chr1	173166663	173171353
chr1	173217000	173228000	chr1	173371000	173382000
chr1	173392171	173401602	chr1	173794439	173799394
chr1	173400000	173405000	chr1	173440000	173445000
chr1	173400000	173417000	chr1	174182000	174199000
chr1	174216000	174233000	chr1	174947000	174964000
chr1	174230497	174237563	chr1	174707035	174710257
chr1	174382000	174388486	chr1	174690287	174696426
chr1	174735000	174746000	chr1	175087000	175098000
chr1	174737517	174740819	chr1	174964114	174969168
chr1	174744000	174762000	chr1	174834000	174852000
chr1	174988000	174999000	chr1	175285000	175296000
chr1	175002482	175007533	chr1	175089012	175093242
chr1	175120000	175125000	chr1	175285000	175290000
chr1	175340000	175360000	chr1	176800000	176820000
chr1	175344027	175351814	chr1	175849136	175856435
chr1	175354934	175361702	chr1	176044480	176049628
chr1	175446823	175455815	chr1	175869559	175880137
chr1	175475087	175482474	chr1	176041584	176048188
chr1	176334788	176346555	chr1	176664054	176672266
chr1	176344000	176351000	chr1	176519000	176526000
chr1	176346000	176355000	chr1	176850000	176859000
chr1	176346555	176350807	chr1	176806960	176814651
chr1	176526000	176533000	chr1	176659000	176666000
chr1	176526604	176529589	chr1	176806960	176812883
chr1	176527085	176534742	chr1	176710077	176719692
chr1	176860000	176880000	chr1	177560000	177580000
chr1	176865000	176870000	chr1	177150000	177155000
chr1	176866362	176871556	chr1	177907059	177910668
chr1	176912000	176928000	chr1	177136000	177152000
chr1	177222216	177227622	chr1	177883666	177889124
chr1	177222216	177228591	chr1	177743097	177746944
chr1	177398088	177404067	chr1	177882493	177886482
chr1	177998855	178005515	chr1	178160248	178170319
chr1	178002000	178020000	chr1	178470000	178488000
chr1	178024000	178031000	chr1	178241000	178248000
chr1	178258000	178277000	chr1	178961000	178980000
chr1	178278000	178284000	chr1	178470000	178476000
chr1	178500000	178515000	chr1	179325000	179340000
chr1	178500340	178503119	chr1	178969725	178973938
chr1	178512000	178518000	chr1	178722000	178728000
chr1	178731869	178735602	chr1	178969725	178974091
chr1	179037000	179056000	chr1	179550000	179569000
chr1	179044000	179061000	chr1	179775000	179792000
chr1	179049784	179055594	chr1	179333545	179338567
chr1	179090000	179095000	chr1	179335000	179340000
chr1	179205000	179220000	chr1	179775000	179790000
chr1	179223000	179234000	chr1	179564000	179575000
chr1	179676000	179690000	chr1	180124000	180138000
chr1	179680000	179685000	chr1	179775000	179780000
chr1	179839485	179845832	chr1	180141633	180149274
chr1	180155000	180160000	chr1	180445000	180450000
chr1	180218598	180223098	chr1	180381523	180386364
chr1	180220000	180225000	chr1	180450000	180455000
chr1	180488217	180497149	chr1	181119063	181124561
chr1	180505000	180510000	chr1	180830000	180835000
chr1	180585869	180591803	chr1	180824595	180831382
chr1	180848208	180852202	chr1	181134243	181139069
chr1	180896000	180912000	chr1	181376000	181392000
chr1	181007093	181011280	chr1	181108325	181112420
chr1	181052407	181056485	chr1	181101741	181107402
chr1	181152000	181164000	chr1	181284000	181296000
chr1	181157615	181162008	chr1	181390733	181392674
chr1	181446369	181449339	chr1	181646485	181650373
chr1	181447902	181452143	chr1	182024696	182029547
chr1	181449339	181453923	chr1	181902889	181907338
chr1	181708808	181714561	chr1	181887058	181890110
chr1	182049162	182054680	chr1	182751706	182758212
chr1	182052000	182061000	chr1	182556000	182565000
chr1	182056135	182060513	chr1	182361017	182365714
chr1	182106000	182115000	chr1	182358000	182367000
chr1	182412000	182418000	chr1	182754000	182760000
chr1	182416000	182424000	chr1	182560000	182568000
chr1	182565000	182570000	chr1	182750000	182755000
chr1	182818000	182837000	chr1	186333000	186352000
chr1	182910000	182931000	chr1	183561000	183582000
chr1	182930775	182943221	chr1	183190815	183200014
chr1	183246394	183252905	chr1	183430085	183439009
chr1	183250000	183255000	chr1	183590000	183595000
chr1	183620000	183625000	chr1	183885000	183890000
chr1	183900000	183915000	chr1	184185000	184200000
chr1	183941303	183950563	chr1	184659363	184672048
chr1	184045000	184050000	chr1	184190000	184195000
chr1	184045426	184049933	chr1	184640777	184644972
chr1	184206682	184209799	chr1	184630790	184635608
chr1	184734000	184756000	chr1	185636000	185658000
chr1	184771186	184774429	chr1	185135756	185142792
chr1	184774429	184777849	chr1	184947279	184953489
chr1	184941000	184950000	chr1	185130000	185139000
chr1	185265063	185272247	chr1	186289468	186299178
chr1	185279961	185282633	chr1	185639134	185643039
chr1	185284000	185295000	chr1	185515000	185526000
chr1	185691519	185696331	chr1	186187919	186192280
chr1	185778140	185782688	chr1	186178869	186184001
chr1	186286766	186292144	chr1	186334655	186338800
chr1	186444000	186453000	chr1	186651000	186660000
chr1	186449132	186451956	chr1	186953220	186956056
chr1	186571159	186577941	chr1	186953220	186956056
chr1	186642149	186647858	chr1	186948569	186954819
chr1	187009933	187017554	chr1	187884384	187896008
chr1	187013187	187022234	chr1	188165543	188176875
chr1	187013187	187022234	chr1	188899614	188907510
chr1	187018000	187031000	chr1	187213000	187226000
chr1	187029065	187038944	chr1	188002945	188020961
chr1	187044868	187057527	chr1	188405828	188419851
chr1	187374492	187387130	chr1	187875453	187881981
chr1	187380221	187390440	chr1	188555957	188569075
chr1	187905204	187918315	chr1	188557707	188574952
chr1	189423768	189431838	chr1	190279102	190284842
chr1	189678634	189688045	chr1	190288060	190293461
chr1	190592808	190604571	chr1	192407048	192415393
chr1	190596933	190604571	chr1	191095351	191097883
chr1	190602373	190610497	chr1	191785925	191796011
chr1	191110167	191121627	chr1	192409233	192417144
chr1	191159527	191168690	chr1	191786967	191799187
chr1	191959220	191963737	chr1	192413578	192417144
chr1	192083912	192091768	chr1	192402566	192411222
chr1	192439000	192452000	chr1	192764000	192777000
chr1	192441603	192447860	chr1	192986047	192995245
chr1	192443733	192451313	chr1	192577168	192582814
chr1	192445000	192450000	chr1	192545000	192550000
chr1	192558502	192569360	chr1	192986047	192997815
chr1	192768827	192775631	chr1	192986752	192994892
chr1	193240903	193248725	chr1	194252794	194263125
chr1	193370676	193377924	chr1	193724212	193729032
chr1	193377155	193384777	chr1	194264747	194269492
chr1	193729032	193739168	chr1	194253000	194264747
chr1	194058000	194076000	chr1	194256000	194274000
chr1	194130802	194140337	chr1	194245151	194254970
chr1	195708056	195718243	chr1	196624691	196633382
chr1	195904064	195906508	chr1	196629457	196635372
chr1	195905857	195911142	chr1	196109803	196116785
chr1	195905857	195913803	chr1	196270351	196282169
chr1	196115802	196122437	chr1	196627793	196631996
chr1	196286183	196292446	chr1	196627793	196631996
chr1	196696000	196719000	chr1	197294000	197317000
chr1	196699221	196707879	chr1	197032364	197038064
chr1	196765000	196770000	chr1	196890000	196895000
chr1	197144192	197151093	chr1	197320441	197327248
chr1	197478491	197493522	chr1	198026354	198035595
chr1	197479778	197493777	chr1	198657530	198666259
chr1	197495000	197500000	chr1	197890000	197895000
chr1	197505964	197511992	chr1	198420068	198427112
chr1	197580000	197585000	chr1	197830000	197835000
chr1	197880000	197888000	chr1	200000000	200008000
chr1	197895000	197910000	chr1	198420000	198435000
chr1	198035595	198043820	chr1	198431372	198435554
chr1	198055213	198062893	chr1	198652471	198660728
chr1	198433868	198439714	chr1	198653845	198663721
chr1	198738278	198746879	chr1	199213997	199220346
chr1	198740000	198750000	chr1	199080000	199090000
chr1	198744077	198749322	chr1	199430537	199433108
chr1	199085418	199096765	chr1	199396439	199407716
chr1	199643455	199652777	chr1	199916771	199924982
chr1	199647374	199655035	chr1	200462181	200468464
chr1	199648000	199656000	chr1	200000000	200008000
chr1	199658462	199665667	chr1	200228063	200233372
chr1	199920000	199932000	chr1	200244000	200256000
chr1	199925824	199932146	chr1	200477256	200482799
chr1	200014996	200023583	chr1	200464772	200475021
chr1	200108491	200113529	chr1	200470750	200478463
chr1	200246790	200250542	chr1	200460420	200463645
chr1	200587299	200591792	chr1	200770170	200774402
chr1	200940500	200948942	chr1	201080697	201087384
chr1	200947415	200950721	chr1	201009596	201013010
chr1	201229000	201236000	chr1	201327000	201334000
chr1	201492000	201510000	chr1	202086000	202104000
chr1	201526592	201529930	chr1	201671736	201675453
chr1	201526592	201529930	chr1	201757172	201762655
chr1	201675453	201679607	chr1	201757172	201762655
chr1	201810000	201825000	chr1	202725000	202740000
chr1	201858000	201864000	chr1	202086000	202092000
chr1	201861911	201865935	chr1	201938986	201942374
chr1	201974012	201976645	chr1	202090127	202092436
chr1	202152893	202159371	chr1	202285568	202289246
chr1	202302000	202311000	chr1	202689000	202698000
chr1	202308000	202320000	chr1	202560000	202572000
chr1	202461194	202469051	chr1	202682665	202689473
chr1	202470265	202475655	chr1	202540517	202544428
chr1	202997000	203014000	chr1	203439000	203456000
chr1	202998000	203004000	chr1	203190000	203196000
chr1	203004254	203015532	chr1	203083314	203094046
chr1	203083314	203088581	chr1	203183670	203188924
chr1	203240000	203248000	chr1	203664000	203672000
chr1	203240566	203243306	chr1	203292630	203297620
chr1	203241659	203246032	chr1	203454161	203459036
chr1	203305000	203310000	chr1	203670000	203675000
chr1	203308436	203311229	chr1	203455262	203459036
chr1	203468476	203474043	chr1	203669518	203673344
chr1	203472946	203479167	chr1	203592078	203597254
chr1	203560000	203567000	chr1	203665000	203672000
chr1	203824000	203832000	chr1	204328000	204336000
chr1	203836675	203842460	chr1	204097813	204101625
chr1	203840000	203845000	chr1	204040000	204045000
chr1	203962396	203968021	chr1	204077141	204086744
chr1	204042000	204048000	chr1	204090000	204096000
chr1	204135000	204140000	chr1	204175000	204180000
chr1	204183578	204187736	chr1	204330828	204335840
chr1	204409387	204414152	chr1	204469346	204471774
chr1	204410000	204420000	chr1	204770000	204780000
chr1	204495000	204510000	chr1	205065000	205080000
chr1	204533208	204540950	chr1	204928006	204938320
chr1	204536024	204538588	chr1	204768008	204772432
chr1	204780000	204786000	chr1	205032000	205038000
chr1	204793414	204797463	chr1	204903383	204909357
chr1	204953000	204960000	chr1	205219000	205226000
chr1	204956945	204962759	chr1	205029317	205032947
chr1	205038000	205044000	chr1	205212000	205218000
chr1	205239670	205245507	chr1	205294059	205297454
chr1	205363893	205368294	chr1	205451945	205455017
chr1	205365000	205370000	chr1	205490000	205495000
chr1	205455000	205460000	chr1	205490000	205495000
chr1	205556516	205562375	chr1	205626465	205634096
chr1	205562000	205569000	chr1	205681000	205688000
chr1	205624652	205629090	chr1	205677354	205680918
chr1	205760000	205765000	chr1	206230000	206235000
chr1	205762423	205766791	chr1	205880921	205886172
chr1	205885288	205892487	chr1	206299470	206303624
chr1	205894645	205899092	chr1	206233754	206237171
chr1	206661129	206666277	chr1	206754882	206757793
chr1	206796000	206802000	chr1	206838000	206844000
chr1	206901029	206911279	chr1	207155097	207165721
chr1	206910000	206915000	chr1	206980000	206985000
chr1	206910000	206915000	chr1	207085000	207090000
chr1	206973000	206982000	chr1	207081000	207090000
chr1	207252404	207259175	chr1	207578430	207582903
chr1	207258752	207261451	chr1	207672412	207678330
chr1	207424253	207433936	chr1	207566109	207575067
chr1	207751966	207760774	chr1	207844634	207850448
chr1	207990000	207996000	chr1	208134000	208140000
chr1	208055000	208060000	chr1	208135000	208140000
chr1	208169059	208174983	chr1	209683607	209691449
chr1	208177602	208186676	chr1	209368318	209376650
chr1	208193799	208197295	chr1	208406887	208411582
chr1	208197295	208204815	chr1	208265166	208273935
chr1	208419289	208427283	chr1	209385870	209393821
chr1	208420257	208428919	chr1	209726768	209739014
chr1	208577085	208584551	chr1	209370795	209378864
chr1	208818452	208828100	chr1	209378553	209384627
chr1	208843603	208848569	chr1	209189052	209199845
chr1	209244370	209252026	chr1	209682329	209690590
chr1	209252026	209256862	chr1	209370250	209376290
chr1	209383444	209388534	chr1	209684183	209690590
chr1	209416030	209424549	chr1	209604222	209610676
chr1	209526000	209532000	chr1	209604000	209610000
chr1	209749676	209753357	chr1	209861286	209866170
chr1	210020413	210028019	chr1	210357905	210364106
chr1	210028019	210038726	chr1	210155586	210162402
chr1	210032959	210038679	chr1	210485566	210490639
chr1	210033140	210039198	chr1	210192432	210200354
chr1	210314723	210320725	chr1	210482752	210486328
chr1	210579180	210583934	chr1	211309695	211312906
chr1	210580000	210600000	chr1	211820000	211840000
chr1	210616000	210630000	chr1	211092000	211106000
chr1	210621168	210625244	chr1	210749106	210759220
chr1	210757220	210761452	chr1	211301895	211306366
chr1	211490581	211493867	chr1	211685057	211689416
chr1	211491000	211498000	chr1	211820000	211827000
chr1	211691511	211698528	chr1	211826346	211832223
chr1	211746000	211752000	chr1	211824000	211830000
chr1	211842000	211860000	chr1	212490000	212508000
chr1	211861162	211868657	chr1	212205882	212215074
chr1	211870000	211875000	chr1	212005000	212010000
chr1	211871605	211874917	chr1	212119090	212123677
chr1	212229000	212238000	chr1	212625000	212634000
chr1	212238403	212242951	chr1	212462181	212468344
chr1	212250000	212255000	chr1	212545000	212550000
chr1	212625000	212640000	chr1	213165000	213180000
chr1	212651127	212655484	chr1	212768808	212779451
chr1	213299382	213304850	chr1	214298144	214302872
chr1	213411000	213422000	chr1	214291000	214302000
chr1	213540000	213552000	chr1	213732000	213744000
chr1	213548882	213553501	chr1	214289146	214294643
chr1	213733039	213738027	chr1	214300176	214303587
chr1	214158000	214172000	chr1	214452000	214466000
chr1	214158207	214162975	chr1	214288338	214295301
chr1	214385390	214391432	chr1	214503703	214508716
chr1	214385390	214395816	chr1	214759887	214765935
chr1	214387000	214404000	chr1	215696000	215713000
chr1	214433486	214438133	chr1	214497022	214500271
chr1	214503703	214508716	chr1	214756563	214759887
chr1	214848359	214851680	chr1	215693180	215698791
chr1	214986920	214992231	chr1	215318881	215323402
chr1	214987374	214992074	chr1	215693180	215698791
chr1	215315014	215320951	chr1	215695269	215700295
chr1	215994002	215999300	chr1	216342292	216351714
chr1	216004788	216014714	chr1	216892802	216904598
chr1	216005843	216014714	chr1	216741643	216748593
chr1	216150625	216164167	chr1	216737729	216745974
chr1	216200007	216210043	chr1	216348350	216355345
chr1	216475563	216485284	chr1	216910146	216922524
chr1	216482967	216490076	chr1	216719950	216725754
chr1	216483088	216492915	chr1	217494897	217500784
chr1	216880776	216893896	chr1	217837069	217845359
chr1	216918604	216933298	chr1	217309537	217320073
chr1	216924629	216934461	chr1	217494840	217498956
chr1	218058000	218064000	chr1	218346000	218352000
chr1	218468727	218478051	chr1	219986241	219991971
chr1	218473902	218482715	chr1	219585066	219590777
chr1	218500884	218506431	chr1	219740118	219747429
chr1	218501000	218518000	chr1	219980000	219997000
chr1	218505258	218512948	chr1	219237006	219242444
chr1	218506431	218517376	chr1	219342480	219352251
chr1	218506431	218517376	chr1	219833783	219838928
chr1	218520073	218527386	chr1	218690113	218695456
chr1	218532718	218542375	chr1	218842145	218849628
chr1	219345622	219368742	chr1	219828952	219838928
chr1	219366000	219380000	chr1	219982000	219996000
chr1	219588000	219600000	chr1	219804000	219816000
chr1	219840000	219846000	chr1	219984000	219990000
chr1	220010000	220017000	chr1	220143000	220150000
chr1	220450017	220455492	chr1	220946954	220951361
chr1	220454000	220467000	chr1	220844000	220857000
chr1	220462232	220469098	chr1	220696145	220703086
chr1	220865000	220870000	chr1	220945000	220950000
chr1	221040000	221056000	chr1	221888000	221904000
chr1	221046000	221052000	chr1	221610000	221616000
chr1	221084389	221090631	chr1	221367157	221371849
chr1	221440209	221449952	chr1	221607356	221617238
chr1	221649906	221656606	chr1	222334615	222342223
chr1	221655543	221662842	chr1	222021766	222028869
chr1	221665623	221674144	chr1	222624049	222628994
chr1	221713300	221722070	chr1	222022026	222028869
chr1	222292184	222300016	chr1	222623521	222627976
chr1	222635000	222640000	chr1	222810000	222815000
chr1	222961275	222967720	chr1	223868367	223875887
chr1	222965000	222970000	chr1	223260000	223265000
chr1	222973395	222979779	chr1	223171869	223177932
chr1	223305161	223309711	chr1	223869004	223875887
chr1	223320488	223328390	chr1	223691238	223699561
chr1	223352408	223359007	chr1	223521786	223531942
chr1	223712989	223717691	chr1	223859272	223864747
chr1	223890000	223905000	chr1	224505000	224520000
chr1	223900000	223905000	chr1	223935000	223940000
chr1	224300362	224307061	chr1	224518812	224524246
chr1	224699163	224702444	chr1	224824893	224829509
chr1	224700924	224703795	chr1	225038023	225043275
chr1	224885000	224890000	chr1	225040000	225045000
chr1	225130000	225135000	chr1	225245000	225250000
chr1	225658612	225665513	chr1	225962195	225964502
chr1	225660000	225665000	chr1	226025000	226030000
chr1	225665000	225670000	chr1	225840000	225845000
chr1	225667699	225670338	chr1	226159396	226163385
chr1	225857494	225862644	chr1	225954535	225962195
chr1	226039962	226047409	chr1	226161327	226167800
chr1	226612238	226617954	chr1	226733028	226738583
chr1	226818000	226827000	chr1	227619000	227628000
chr1	226821556	226825449	chr1	227011420	227016263
chr1	226824636	226835050	chr1	226922345	226931328
chr1	227099263	227104488	chr1	227624918	227629209
chr1	227177850	227184516	chr1	227631018	227634787
chr1	227424281	227431414	chr1	227618130	227621419
chr1	227667043	227669728	chr1	228129076	228135715
chr1	227670088	227676195	chr1	227928011	227934284
chr1	227948080	227953577	chr1	228129076	228135715
chr1	228195000	228200000	chr1	228260000	228265000
chr1	228560448	228570051	chr1	228677111	228685974
chr1	228601713	228609592	chr1	228639308	228644410
chr1	228825409	228828048	chr1	229388757	229392490
chr1	229392865	229397206	chr1	229590128	229596649
chr1	229793705	229801284	chr1	229973597	229979499
chr1	229794800	229800461	chr1	230438566	230441958
chr1	229989866	229996048	chr1	230448107	230454959
chr1	230851641	230855391	chr1	230890512	230900016
chr1	230940571	230951014	chr1	231340437	231346704
chr1	231049971	231057238	chr1	231336786	231343181
chr1	231493196	231496960	chr1	231725591	231728243
chr1	231994168	232003455	chr1	232550519	232557968
chr1	232001289	232007594	chr1	232759009	232763846
chr1	232003455	232009027	chr1	232259745	232271026
chr1	232771449	232774502	chr1	233087134	233090597
chr1	233433000	233442000	chr1	234198000	234207000
chr1	233530000	233535000	chr1	234200000	234205000
chr1	233574000	233585000	chr1	233926000	233937000
chr1	234252000	234270000	chr1	234990000	235008000
chr1	234260413	234263882	chr1	234458759	234463353
chr1	234265268	234275472	chr1	234529250	234539901
chr1	234345000	234350000	chr1	234445000	234450000
chr1	234630000	234639000	chr1	234864000	234873000
chr1	234630000	234640000	chr1	235010000	235020000
chr1	234635286	234640474	chr1	235104598	235112273
chr1	234635686	234641314	chr1	235151167	235156818
chr1	234636000	234642000	chr1	234732000	234738000
chr1	234744000	234750000	chr1	234852000	234858000
chr1	234746787	234755721	chr1	235103882	235111222
chr1	234855446	234866572	chr1	235103593	235113452
chr1	234870000	234885000	chr1	234960000	234975000
chr1	235409744	235416214	chr1	235576182	235580411
chr1	235674866	235678921	chr1	235890662	235896092
chr1	235676000	235690000	chr1	236124000	236138000
chr1	236025000	236030000	chr1	236130000	236135000
chr1	236264442	236268348	chr1	236685170	236689801
chr1	236747679	236756271	chr1	237010425	237020948
chr1	236766000	236772000	chr1	236922000	236928000
chr1	236782000	236795000	chr1	237549000	237562000
chr1	237051495	237059838	chr1	237548253	237553962
chr1	237064325	237070661	chr1	237719847	237727953
chr1	237200698	237205055	chr1	237548679	237553613
chr1	237834000	237843000	chr1	237960000	237969000
chr1	238014157	238020208	chr1	239108697	239115792
chr1	238014157	238021192	chr1	238395264	238402586
chr1	238016307	238023403	chr1	238587280	238592712
chr1	238026158	238032056	chr1	240149730	240154993
chr1	238402586	238410054	chr1	238868090	238879154
chr1	238402586	238410054	chr1	239121530	239130477
chr1	238414036	238423162	chr1	240127479	240134279
chr1	238914003	238921307	chr1	240135058	240141688
chr1	239473938	239478744	chr1	240052535	240057971
chr1	239547000	239558000	chr1	239976000	239987000
chr1	239551793	239556158	chr1	240052535	240057415
chr1	240176000	240193000	chr1	240839000	240856000
chr1	240180835	240186417	chr1	240320540	240326555
chr1	240185000	240196000	chr1	240768000	240779000
chr1	240192000	240198000	chr1	240348000	240354000
chr1	240349797	240357574	chr1	240849686	240854439
chr1	240354000	240363000	chr1	240768000	240777000
chr1	240615000	240620000	chr1	240855000	240860000
chr1	240889821	240893418	chr1	241655497	241660456
chr1	240891000	240898000	chr1	241031000	241038000
chr1	241053061	241056403	chr1	241663114	241667086
chr1	241128000	241137000	chr1	241425000	241434000
chr1	241681000	241692000	chr1	242000000	242011000
chr1	241766000	241780000	chr1	242172000	242186000
chr1	241772795	241777421	chr1	241998266	242001974
chr1	242057037	242060007	chr1	242155946	242160733
chr1	242174000	242193000	chr1	242953000	242972000
chr1	242183973	242188155	chr1	242613032	242620062
chr1	242632000	242645000	chr1	242983000	242996000
chr1	243006000	243012000	chr1	243480000	243486000
chr1	243216000	243232000	chr1	243472000	243488000
chr1	243306000	243320000	chr1	243474000	243488000
chr1	243503341	243516198	chr1	243909564	243921303
chr1	243504000	243512000	chr1	243624000	243632000
chr1	243507450	243511590	chr1	244434454	244440418
chr1	243511590	243518817	chr1	244099664	244106500
chr1	243636382	243641738	chr1	244434919	244441172
chr1	243640165	243644404	chr1	243908593	243914927
chr1	243641738	243645584	chr1	244105548	244110157
chr1	243715746	243724113	chr1	244432189	244440418
chr1	243872000	243888000	chr1	244432000	244448000
chr1	243872673	243883391	chr1	244104074	244111909
chr1	243920696	243925533	chr1	244434177	244442022
chr1	244132901	244138547	chr1	244432540	244436826
chr1	244752000	244768000	chr1	245200000	245216000
chr1	244770000	244775000	chr1	244960000	244965000
chr1	245016000	245022000	chr1	245202000	245208000
chr1	245025000	245030000	chr1	245125000	245130000
chr1	245306940	245312581	chr1	246611470	246620142
chr1	245308000	245322000	chr1	246652000	246666000
chr1	245310463	245316301	chr1	245847209	245860098
chr1	245312581	245316301	chr1	246160601	246164451
chr1	245318253	245325924	chr1	246006521	246015378
chr1	245320000	245325000	chr1	245540000	245545000
chr1	245541457	245553064	chr1	246165550	246171812
chr1	245864000	245872000	chr1	246160000	246168000
chr1	246169000	246176000	chr1	246442000	246449000
chr1	246177883	246189008	chr1	246610108	246615397
chr1	246180000	246192000	chr1	246276000	246288000
chr1	246660000	246666000	chr1	246858000	246864000
chr1	247080000	247095000	chr1	247470000	247485000
chr1	247538683	247549310	chr1	247639412	247652143
chr1	247543049	247551552	chr1	249137399	249154098
chr1	247841356	247850116	chr1	249102556	249113310
chr1	248098854	248107936	chr1	249100679	249105090
chr1	248141102	248151806	chr1	248558663	248566538
chr1	248204627	248213245	chr1	248868763	248881539
chr1	248337536	248345632	chr1	248866358	248880819
chr1	248568431	248575515	chr1	249094356	249099955
chr1	248575515	248586826	chr1	248866358	248880819
chr1	248600000	248611000	chr1	248809000	248820000
chr1	249143769	249154098	chr1	249194721	249199224
chr10	200012	206808	chr10	258829	269601
chr10	347982	352673	chr10	833347	840998
chr10	351680	363082	chr10	395338	402889
chr10	460513	466012	chr10	836092	843693
chr10	555553	561615	chr10	833347	838583
chr10	555553	561977	chr10	722106	731523
chr10	742249	750787	chr10	827836	839150
chr10	1417412	1426989	chr10	3081428	3089176
chr10	1461352	1466424	chr10	1648286	1658223
chr10	1773253	1784688	chr10	3085769	3093122
chr10	1796368	1806867	chr10	2100608	2112408
chr10	2122560	2128670	chr10	2873809	2881652
chr10	2140704	2150180	chr10	2658438	2666592
chr10	2970000	2975000	chr10	3085000	3090000
chr10	2980000	2985000	chr10	3015000	3020000
chr10	3253177	3256363	chr10	4802607	4809575
chr10	3269188	3276411	chr10	4430381	4436603
chr10	3276000	3289000	chr10	4186000	4199000
chr10	3278612	3286472	chr10	3818461	3823532
chr10	3282385	3289022	chr10	4232278	4237751
chr10	3783941	3794483	chr10	4801276	4814638
chr10	3826067	3833322	chr10	4193865	4199207
chr10	4212000	4230000	chr10	4698000	4716000
chr10	4251431	4260570	chr10	4694103	4704440
chr10	4436603	4442312	chr10	4689169	4695968
chr10	4533764	4548839	chr10	4692801	4704396
chr10	4560000	4575000	chr10	4800000	4815000
chr10	4860237	4869639	chr10	5634087	5643283
chr10	4881321	4884651	chr10	5406015	5411176
chr10	4886585	4893293	chr10	5023518	5031510
chr10	4890373	4896655	chr10	5131872	5138934
chr10	4890690	4900477	chr10	5230501	5240746
chr10	4892887	4899237	chr10	5326316	5330991
chr10	5100000	5120000	chr10	5660000	5680000
chr10	5113023	5120392	chr10	5428043	5434847
chr10	5137515	5148719	chr10	5319965	5326810
chr10	5488923	5494863	chr10	5661286	5665264
chr10	5985000	5992000	chr10	6440000	6447000
chr10	5985000	5994000	chr10	6120000	6129000
chr10	6144000	6152000	chr10	6448000	6456000
chr10	6257109	6263481	chr10	6431999	6436246
chr10	6462187	6466712	chr10	6709821	6714138
chr10	6707242	6714138	chr10	7458546	7462162
chr10	6959336	6965445	chr10	7443046	7449033
chr10	7159012	7164282	chr10	7449587	7456085
chr10	7557000	7568000	chr10	8085000	8096000
chr10	7567134	7573337	chr10	9343415	9347799
chr10	7570000	7575000	chr10	7665000	7670000
chr10	7570000	7575000	chr10	7725000	7730000
chr10	7902000	7911000	chr10	8469000	8478000
chr10	7910855	7914671	chr10	9249579	9253568
chr10	7914671	7923110	chr10	9348431	9353176
chr10	7914671	7928529	chr10	8560619	8572299
chr10	7931000	7938000	chr10	8071000	8078000
chr10	8056000	8075000	chr10	9253000	9272000
chr10	8093711	8105137	chr10	8330752	8341128
chr10	8094978	8103302	chr10	8477053	8483670
chr10	8100000	8109000	chr10	9342000	9351000
chr10	8326562	8336419	chr10	9248857	9255730
chr10	8548287	8553945	chr10	9245178	9251668
chr10	8923268	8932185	chr10	9242792	9253225
chr10	9360000	9380000	chr10	10960000	10980000
chr10	9366000	9387000	chr10	10080000	10101000
chr10	9366674	9372139	chr10	11323627	11335405
chr10	9367000	9386000	chr10	10545000	10564000
chr10	9376000	9384000	chr10	9640000	9648000
chr10	9379608	9384086	chr10	10724742	10728667
chr10	9384000	9390000	chr10	9786000	9792000
chr10	9387317	9393263	chr10	10028472	10037118
chr10	9387569	9393263	chr10	9909815	9918827
chr10	9400115	9406241	chr10	10222900	10237457
chr10	9647452	9653817	chr10	10717062	10721316
chr10	11150792	11158980	chr10	11301829	11309494
chr10	11552000	11568000	chr10	12016000	12032000
chr10	11554972	11559730	chr10	11798421	11802537
chr10	11835877	11839436	chr10	12025342	12028105
chr10	12294000	12312000	chr10	12924000	12942000
chr10	12303199	12307081	chr10	13112134	13119722
chr10	12304447	12308183	chr10	12754665	12757314
chr10	12756496	12761357	chr10	13106737	13112134
chr10	12757314	12762535	chr10	12938331	12942455
chr10	12942455	12949691	chr10	13097436	13106146
chr10	13226000	13243000	chr10	13566000	13583000
chr10	13239356	13244308	chr10	13366122	13372049
chr10	13408000	13424000	chr10	13808000	13824000
chr10	13410000	13416000	chr10	13476000	13482000
chr10	13413484	13416133	chr10	13557821	13561167
chr10	13693462	13698887	chr10	14222558	14229274
chr10	13694440	13697259	chr10	13818302	13822814
chr10	13825000	13832000	chr10	14518000	14525000
chr10	13830000	13835000	chr10	14215000	14220000
chr10	13831343	13836168	chr10	14126994	14133654
chr10	14236386	14240222	chr10	14518811	14522796
chr10	14342836	14352134	chr10	14506704	14514773
chr10	14436000	14442000	chr10	14514000	14520000
chr10	14568000	14580000	chr10	14988000	15000000
chr10	14587475	14591774	chr10	14863751	14866845
chr10	15025000	15030000	chr10	15140000	15145000
chr10	15472145	15476174	chr10	15628773	15637841
chr10	15472145	15476174	chr10	15699240	15704398
chr10	15473865	15477461	chr10	15755279	15761720
chr10	15622897	15630428	chr10	15754357	15764638
chr10	15911890	15918560	chr10	17297972	17305523
chr10	15920000	15930000	chr10	16570000	16580000
chr10	15940935	15946227	chr10	16820501	16822532
chr10	16875000	16890000	chr10	18495000	18510000
chr10	16878779	16886045	chr10	17468765	17473606
chr10	16887062	16890804	chr10	17299166	17302207
chr10	16887062	16893557	chr10	17626176	17633302
chr10	17320000	17328000	chr10	17464000	17472000
chr10	17320000	17330000	chr10	17630000	17640000
chr10	17492679	17501254	chr10	18528702	18537208
chr10	17649720	17653339	chr10	18501241	18506189
chr10	18227596	18234748	chr10	18491258	18502840
chr10	18964000	18986000	chr10	20042000	20064000
chr10	18987609	18993588	chr10	21135968	21143930
chr10	19077285	19085873	chr10	19521899	19529390
chr10	19702831	19707521	chr10	20074241	20082548
chr10	19703347	19708791	chr10	19938967	19947028
chr10	19704000	19716000	chr10	21060000	21072000
chr10	19704000	19716000	chr10	21132000	21144000
chr10	20098611	20105613	chr10	20492921	20500325
chr10	20102454	20109683	chr10	20654000	20666310
chr10	20104228	20108457	chr10	21064355	21070670
chr10	20467634	20476260	chr10	21045568	21052884
chr10	20676000	20688000	chr10	21048000	21060000
chr10	21144000	21150000	chr10	21552000	21558000
chr10	21151000	21164000	chr10	21775000	21788000
chr10	21178876	21182857	chr10	22239449	22248295
chr10	21362000	21373000	chr10	21769000	21780000
chr10	21367825	21371249	chr10	21556487	21560200
chr10	21371249	21378224	chr10	22250130	22256562
chr10	21564000	21576000	chr10	22008000	22020000
chr10	21564963	21570094	chr10	22235033	22240238
chr10	21565139	21568472	chr10	21776766	21781623
chr10	21786778	21790965	chr10	22235731	22239449
chr10	21795000	21810000	chr10	22605000	22620000
chr10	21814138	21825108	chr10	22020995	22027640
chr10	22032000	22040000	chr10	22232000	22240000
chr10	22275000	22290000	chr10	22830000	22845000
chr10	22275000	22290000	chr10	23340000	23355000
chr10	22277229	22281191	chr10	23275432	23279753
chr10	22283671	22290866	chr10	22773420	22784066
chr10	22289419	22294282	chr10	22514570	22522232
chr10	22293994	22297639	chr10	22599910	22604978
chr10	22538865	22545944	chr10	23275432	23281621
chr10	22617000	22624000	chr10	23485000	23492000
chr10	22626286	22637156	chr10	22761276	22770440
chr10	22851993	22858190	chr10	23271082	23275432
chr10	22989002	22997305	chr10	23263635	23269774
chr10	23289000	23296000	chr10	23352000	23359000
chr10	23442985	23448775	chr10	23984424	23991877
chr10	23443000	23460000	chr10	24837000	24854000
chr10	23446240	23448775	chr10	23576812	23580116
chr10	23448000	23456000	chr10	23808000	23816000
chr10	23590845	23596786	chr10	23940991	23947957
chr10	23590845	23599959	chr10	24812162	24818940
chr10	23595000	23610000	chr10	24840000	24855000
chr10	23604533	23610548	chr10	23810369	23816399
chr10	23805257	23813896	chr10	23978275	23986757
chr10	24001968	24008794	chr10	24795671	24802703
chr10	24272010	24276659	chr10	24800527	24804623
chr10	24280000	24285000	chr10	24480000	24485000
chr10	24281300	24289586	chr10	24653452	24658987
chr10	24495635	24503358	chr10	24786254	24792196
chr10	24509605	24514158	chr10	24639940	24650355
chr10	24926857	24930701	chr10	25369542	25376706
chr10	25010000	25015000	chr10	25240000	25245000
chr10	25012000	25025000	chr10	25350000	25363000
chr10	25392926	25400895	chr10	25961756	25966729
chr10	25398000	25404000	chr10	25512000	25518000
chr10	26015784	26021290	chr10	26549508	26554470
chr10	26161097	26165533	chr10	26558953	26562004
chr10	26607000	26628000	chr10	27342000	27363000
chr10	26620000	26630000	chr10	27000000	27010000
chr10	26622450	26626492	chr10	26844077	26848811
chr10	26625000	26630000	chr10	27165000	27170000
chr10	26838000	26852000	chr10	27160000	27174000
chr10	26860000	26865000	chr10	27605000	27610000
chr10	26910000	26915000	chr10	27610000	27615000
chr10	27022239	27029022	chr10	27162105	27165726
chr10	27180000	27185000	chr10	27640000	27645000
chr10	27405000	27410000	chr10	27460000	27465000
chr10	27660000	27675000	chr10	28665000	28680000
chr10	27727231	27736058	chr10	28667799	28674807
chr10	27734000	27741000	chr10	27944000	27951000
chr10	27840000	27856000	chr10	28464000	28480000
chr10	27843523	27849320	chr10	28669945	28677252
chr10	27846000	27853000	chr10	28014000	28021000
chr10	27851107	27856979	chr10	27945331	27949282
chr10	28034169	28040850	chr10	28652782	28658619
chr10	28068573	28073770	chr10	28464660	28468155
chr10	28535174	28541162	chr10	28667799	28671408
chr10	28714758	28722940	chr10	28816619	28820875
chr10	28946783	28951516	chr10	29588011	29591821
chr10	28955075	28957948	chr10	29279742	29282225
chr10	28955075	28957948	chr10	29415783	29418751
chr10	29279701	29283676	chr10	29592318	29597672
chr10	29574000	29580000	chr10	30918000	30924000
chr10	30276000	30294000	chr10	30852000	30870000
chr10	30291422	30294788	chr10	30534650	30539648
chr10	30678350	30681129	chr10	30876619	30879963
chr10	31017000	31038000	chr10	32487000	32508000
chr10	31018321	31022236	chr10	31763594	31769007
chr10	31018321	31022236	chr10	32091682	32098942
chr10	31019393	31026086	chr10	32273917	32280788
chr10	31068000	31077000	chr10	31599000	31608000
chr10	31792528	31798395	chr10	32068808	32073319
chr10	32116000	32130000	chr10	32494000	32508000
chr10	32132246	32137777	chr10	32291876	32295142
chr10	33080000	33090000	chr10	33420000	33430000
chr10	33080789	33084265	chr10	33293744	33296557
chr10	33592000	33609000	chr10	34323000	34340000
chr10	33613306	33619987	chr10	34919480	34929321
chr10	33615753	33620025	chr10	34387084	34389864
chr10	33624993	33635186	chr10	34503827	34511381
chr10	34811000	34818000	chr10	34916000	34923000
chr10	34956207	34961731	chr10	35273194	35277970
chr10	35288000	35299000	chr10	35497000	35508000
chr10	35399000	35412000	chr10	35854000	35867000
chr10	35408291	35411808	chr10	35507327	35511692
chr10	35528445	35533972	chr10	35846635	35855033
chr10	35625344	35635926	chr10	35797039	35805123
chr10	35917256	35923486	chr10	36273605	36284648
chr10	35917256	35923486	chr10	36335072	36342405
chr10	35918257	35922001	chr10	37065718	37070203
chr10	35920000	35928000	chr10	37168000	37176000
chr10	37179000	37196000	chr10	38029000	38046000
chr10	38310000	38316000	chr10	43122000	43128000
chr10	38376000	38382000	chr10	43050000	43056000
chr10	43364484	43370604	chr10	43538382	43542716
chr10	43373020	43387880	chr10	43425829	43434789
chr10	43710670	43721835	chr10	43830657	43840642
chr10	43788128	43792788	chr10	43839102	43842796
chr10	43890000	43896000	chr10	43950000	43956000
chr10	44165305	44176371	chr10	44987208	44999522
chr10	44166296	44176205	chr10	44873759	44879858
chr10	44167086	44176371	chr10	45352835	45358699
chr10	44176371	44182549	chr10	44783596	44791485
chr10	44182549	44190822	chr10	44515106	44521026
chr10	44372935	44382263	chr10	44794080	44801683
chr10	44541682	44551617	chr10	44784497	44794080
chr10	44835000	44850000	chr10	45345000	45360000
chr10	44877261	44884213	chr10	45351876	45358144
chr10	45011078	45018019	chr10	45357814	45361792
chr10	45423659	45426858	chr10	45471461	45480188
chr10	45486000	45504000	chr10	45918000	45936000
chr10	45495000	45510000	chr10	46155000	46170000
chr10	45508982	45513894	chr10	45725008	45731385
chr10	45728229	45734018	chr10	47622929	47632064
chr10	45743629	45747386	chr10	45959656	45962861
chr10	45744813	45751089	chr10	46168537	46175945
chr10	45959909	45964014	chr10	46166605	46171374
chr10	46975548	46982771	chr10	47083642	47091223
chr10	46981114	46989006	chr10	48355737	48359395
chr10	47025000	47030000	chr10	47060000	47065000
chr10	47073441	47077623	chr10	47695989	47700370
chr10	47083642	47086690	chr10	51486109	51490090
chr10	47124788	47129673	chr10	49446794	49452083
chr10	47144383	47148825	chr10	47689722	47695989
chr10	47592929	47599683	chr10	51564604	51571447
chr10	47646015	47651663	chr10	51486109	51490090
chr10	47650000	47655000	chr10	48355000	48360000
chr10	48300833	48304770	chr10	48347056	48354577
chr10	48420699	48425293	chr10	48645875	48651191
chr10	49419602	49422922	chr10	49493324	49495956
chr10	49567000	49574000	chr10	49714000	49721000
chr10	49567701	49577313	chr10	49639969	49647573
chr10	49650000	49656000	chr10	49710000	49716000
chr10	49755000	49760000	chr10	49860000	49865000
chr10	49860551	49870801	chr10	50707438	50719710
chr10	49866122	49874750	chr10	50360543	50370199
chr10	49869764	49875798	chr10	50166383	50173259
chr10	49870801	49879483	chr10	50605394	50614729
chr10	49874750	49880821	chr10	50080129	50084950
chr10	50180000	50193000	chr10	50713000	50726000
chr10	50184568	50191762	chr10	50362779	50368175
chr10	50184988	50196063	chr10	50524584	50532790
chr10	50184988	50196063	chr10	50579613	50589037
chr10	50526000	50540000	chr10	50722000	50736000
chr10	50616000	50622000	chr10	50706000	50712000
chr10	50807587	50813521	chr10	50963066	50971501
chr10	50815341	50825443	chr10	50892696	50900377
chr10	52311655	52319121	chr10	52367993	52379073
chr10	52548000	52554000	chr10	52746000	52752000
chr10	52747285	52754557	chr10	54323919	54332445
chr10	52766312	52773388	chr10	53976720	53984080
chr10	52819000	52836000	chr10	53754000	53771000
chr10	52822446	52828048	chr10	53181177	53184103
chr10	52830000	52848000	chr10	53964000	53982000
chr10	53137746	53146203	chr10	53976720	53986428
chr10	53148113	53155101	chr10	53721650	53728201
chr10	53788060	53791577	chr10	53967518	53972461
chr10	54067000	54080000	chr10	54535000	54548000
chr10	54069215	54073313	chr10	54246304	54249450
chr10	54069215	54073313	chr10	54324216	54328284
chr10	54397000	54404000	chr10	54537000	54544000
chr10	54400000	54405000	chr10	54485000	54490000
chr10	54571000	54582000	chr10	56155000	56166000
chr10	54575000	54580000	chr10	54710000	54715000
chr10	54585205	54589335	chr10	56561207	56569079
chr10	54630433	54636347	chr10	57019227	57025349
chr10	54638247	54641246	chr10	56159449	56164412
chr10	54710000	54715000	chr10	54965000	54970000
chr10	54710223	54713863	chr10	55357000	55359810
chr10	54720000	54735000	chr10	55230000	55245000
chr10	54931967	54937662	chr10	57020633	57030567
chr10	54959268	54970290	chr10	55577979	55587845
chr10	54968000	54976000	chr10	55240000	55248000
chr10	54968367	54974826	chr10	56165320	56171254
chr10	54974294	54981234	chr10	55357000	55359810
chr10	55065150	55072844	chr10	55350053	55353981
chr10	55068000	55080000	chr10	56160000	56172000
chr10	55240000	55245000	chr10	55355000	55360000
chr10	55360000	55365000	chr10	56160000	56165000
chr10	55374290	55382197	chr10	57017779	57023716
chr10	55593147	55600253	chr10	57023558	57034852
chr10	55608741	55618577	chr10	56153122	56162908
chr10	55753562	55763216	chr10	56157837	56165847
chr10	55764074	55771415	chr10	57034852	57040287
chr10	56165847	56173100	chr10	57020633	57030567
chr10	56850000	56860000	chr10	57020000	57030000
chr10	57397287	57407352	chr10	58091779	58102703
chr10	57425151	57435538	chr10	57870409	57879236
chr10	58227724	58239368	chr10	58567456	58583200
chr10	58653091	58667062	chr10	59068617	59080887
chr10	59093284	59103190	chr10	59819688	59830083
chr10	59101000	59108000	chr10	59416000	59423000
chr10	59103000	59114000	chr10	59334000	59345000
chr10	59330000	59340000	chr10	59610000	59620000
chr10	59339000	59346000	chr10	59913000	59920000
chr10	59340000	59345000	chr10	59415000	59420000
chr10	59340000	59345000	chr10	59825000	59830000
chr10	59473083	59477961	chr10	59817806	59823902
chr10	59473083	59482322	chr10	59605752	59615403
chr10	59609000	59620000	chr10	59818000	59829000
chr10	59935000	59940000	chr10	60050000	60055000
chr10	60287000	60306000	chr10	60914000	60933000
chr10	60288946	60298786	chr10	60531794	60543522
chr10	60540000	60550000	chr10	60710000	60720000
chr10	60543000	60552000	chr10	61371000	61380000
chr10	60543522	60546553	chr10	60983702	60995297
chr10	60548622	60553295	chr10	61339591	61347461
chr10	60711929	60716740	chr10	61335667	61345431
chr10	60712051	60715113	chr10	60987634	60996846
chr10	60996000	61013000	chr10	61557000	61574000
chr10	60996846	61002354	chr10	61339591	61345516
chr10	60998000	61005000	chr10	61376000	61383000
chr10	61002000	61008000	chr10	61224000	61230000
chr10	61002000	61020000	chr10	61794000	61812000
chr10	61380307	61385521	chr10	61790408	61794231
chr10	61383536	61389182	chr10	61585048	61593910
chr10	61387000	61404000	chr10	61965000	61982000
chr10	61585048	61593910	chr10	61792204	61798528
chr10	61620000	61635000	chr10	61785000	61800000
chr10	61867496	61877351	chr10	61963479	61968352
chr10	61870045	61880225	chr10	62192013	62196483
chr10	61996000	62007000	chr10	62403000	62414000
chr10	61998808	62003551	chr10	62185937	62192013
chr10	62200000	62205000	chr10	62520000	62525000
chr10	62202000	62208000	chr10	62400000	62406000
chr10	62408155	62416933	chr10	62519880	62530916
chr10	62571199	62577869	chr10	63490830	63500087
chr10	62572209	62578372	chr10	63598391	63606142
chr10	62574730	62580753	chr10	63021887	63032049
chr10	62575588	62584031	chr10	62944532	62949187
chr10	62575827	62582547	chr10	62718147	62721303
chr10	62726204	62736790	chr10	63038604	63045993
chr10	62736790	62751597	chr10	62942378	62950226
chr10	63021465	63034664	chr10	63491581	63500681
chr10	63219582	63229371	chr10	63488195	63492726
chr10	63504000	63512000	chr10	63584000	63592000
chr10	63661222	63665865	chr10	63998385	64009656
chr10	63795000	63810000	chr10	64155000	64170000
chr10	63806465	63811613	chr10	64004385	64014042
chr10	64348487	64360930	chr10	65548745	65558548
chr10	64350000	64356000	chr10	64908000	64914000
chr10	64355761	64361676	chr10	64839430	64843272
chr10	64375852	64379833	chr10	64568754	64572551
chr10	64610000	64617000	chr10	64911000	64918000
chr10	64610563	64619212	chr10	65549258	65558548
chr10	64615334	64622277	chr10	64841827	64847542
chr10	64917000	64926000	chr10	65385000	65394000
chr10	64927797	64935186	chr10	65469750	65474033
chr10	65390000	65395000	chr10	65475000	65480000
chr10	65628000	65634000	chr10	65730000	65736000
chr10	65785153	65791130	chr10	68393829	68404199
chr10	65796763	65805852	chr10	67425755	67439336
chr10	65797670	65803961	chr10	69275379	69281741
chr10	65799469	65805398	chr10	67933131	67940708
chr10	65803961	65816043	chr10	67639653	67650080
chr10	65803961	65816043	chr10	69077520	69084957
chr10	65805852	65817303	chr10	67091580	67104116
chr10	65806742	65812504	chr10	68700035	68703751
chr10	65812504	65825216	chr10	66796232	66805932
chr10	65836903	65842250	chr10	66455127	66467273
chr10	65868836	65876154	chr10	66128803	66136893
chr10	66176284	66189719	chr10	67935014	67947922
chr10	66492480	66499081	chr10	67933352	67942077
chr10	66492480	66501898	chr10	68686013	68695702
chr10	66510158	66519248	chr10	68378470	68388103
chr10	66759275	66766509	chr10	68687727	68698972
chr10	67124574	67132198	chr10	67918845	67927266
chr10	67195601	67207484	chr10	67927266	67935014
chr10	67962897	67972725	chr10	68685140	68693792
chr10	67979832	67990055	chr10	68379782	68389635
chr10	67996839	68005922	chr10	69269481	69277553
chr10	68348993	68358099	chr10	68677160	68685140
chr10	68392767	68403792	chr10	69276499	69283954
chr10	68687727	68695702	chr10	69276213	69281741
chr10	68712949	68721165	chr10	69035582	69043856
chr10	69455000	69460000	chr10	69535000	69540000
chr10	69546783	69551664	chr10	69961982	69968026
chr10	69614576	69619575	chr10	69957362	69964686
chr10	69676273	69685928	chr10	69964686	69973721
chr10	70205000	70224000	chr10	70661000	70680000
chr10	70211586	70217706	chr10	70513148	70518050
chr10	70212432	70220579	chr10	70728529	70737664
chr10	70511022	70515271	chr10	70732862	70737820
chr10	70554185	70557833	chr10	70654694	70657851
chr10	70764000	70776000	chr10	71160000	71172000
chr10	70767642	70771685	chr10	70850363	70854840
chr10	70999023	71004493	chr10	71150940	71155161
chr10	71068026	71074162	chr10	71124545	71130352
chr10	71185000	71190000	chr10	71265000	71270000
chr10	71190000	71197000	chr10	71393000	71400000
chr10	71271674	71276022	chr10	71395935	71399694
chr10	71275000	71280000	chr10	71465000	71470000
chr10	71415000	71420000	chr10	71475000	71480000
chr10	71561666	71567300	chr10	71674191	71682257
chr10	71732622	71737993	chr10	71863202	71868171
chr10	71732853	71738800	chr10	71810739	71817141
chr10	71978897	71984725	chr10	72111567	72116183
chr10	72030000	72036000	chr10	72120000	72126000
chr10	72220298	72223591	chr10	72297098	72304011
chr10	72304000	72312000	chr10	72512000	72520000
chr10	72306000	72312000	chr10	72636000	72642000
chr10	72380000	72385000	chr10	72515000	72520000
chr10	72433720	72440782	chr10	72501652	72508495
chr10	72660000	72672000	chr10	72972000	72984000
chr10	72681207	72685477	chr10	73039270	73044391
chr10	72978000	72984000	chr10	73026000	73032000
chr10	73066000	73073000	chr10	73465000	73472000
chr10	73072000	73080000	chr10	73232000	73240000
chr10	73072649	73077695	chr10	73134903	73140741
chr10	73139000	73150000	chr10	73359000	73370000
chr10	73142729	73145564	chr10	73454852	73460817
chr10	73152934	73157926	chr10	73236750	73242725
chr10	73242000	73248000	chr10	73452000	73458000
chr10	73245052	73250718	chr10	73326801	73331906
chr10	73390556	73399555	chr10	73449444	73457380
chr10	73483563	73492418	chr10	73565216	73573925
chr10	73592000	73600000	chr10	73648000	73656000
chr10	73714701	73720716	chr10	73800811	73807363
chr10	73827545	73835631	chr10	74092172	74099070
chr10	73877902	73883048	chr10	74087706	74094926
chr10	74123825	74132077	chr10	74478558	74487339
chr10	74123995	74127424	chr10	74590529	74594128
chr10	74130000	74140000	chr10	74820000	74830000
chr10	74132077	74137631	chr10	74324075	74329056
chr10	75010000	75023000	chr10	75400000	75413000
chr10	75289081	75292857	chr10	75404018	75409511
[truncated: 15,570 more rows]
