# Supplementary material for: Subtle changes in chromatin loop contact propensity are associated with differential gene regulation and expression
Source: Nat Commun. 2019 Mar 5;10:1054. doi: 10.1038/s41467-019-08940-5 (PMC6401380; doi:10.1038/s41467-019-08940-5)
Supplement: Supplementary file 5 — Supplementary Data 2 [file 41467_2019_8940_MOESM5_ESM.xlsx]

## Sheet: Sheet1
Supplementary Data 2
iPSC-CM-called chromatin loops
#chrA	startA	endA	chrB	startB	endB
chr1	838105	846641	chr1	881568	888012
chr1	918000	924000	chr1	996000	1002000
chr1	1049783	1055367	chr1	1164830	1169809
chr1	1584000	1590000	chr1	1644000	1650000
chr1	1718366	1722598	chr1	1824601	1831624
chr1	1872808	1877178	chr1	1971894	1974156
chr1	2041517	2045991	chr1	2091418	2097456
chr1	2123000	2134000	chr1	2453000	2464000
chr1	2130000	2135000	chr1	2310000	2315000
chr1	2343215	2350082	chr1	3343963	3351306
chr1	2345000	2350000	chr1	2480000	2485000
chr1	2403033	2414728	chr1	3595834	3605928
chr1	2484000	2502000	chr1	3330000	3348000
chr1	2730836	2740188	chr1	3327569	3341705
chr1	2782289	2799171	chr1	3314952	3327569
chr1	2847249	2859943	chr1	2877385	2887888
chr1	2979000	2988000	chr1	3222000	3231000
chr1	2980000	2985000	chr1	3340000	3345000
chr1	3365000	3370000	chr1	3535000	3540000
chr1	3402014	3406617	chr1	3539081	3541950
chr1	3475000	3480000	chr1	3535000	3540000
chr1	3605193	3615902	chr1	6035908	6043684
chr1	3760144	3767326	chr1	6022172	6029819
chr1	4704000	4725000	chr1	6027000	6048000
chr1	4710488	4720668	chr1	5973646	5981721
chr1	4713021	4721093	chr1	5798756	5808908
chr1	4714747	4722043	chr1	5673985	5681811
chr1	4716000	4722000	chr1	4884000	4890000
chr1	4720668	4729629	chr1	5509614	5524989
chr1	5568000	5574000	chr1	6030000	6036000
chr1	5570000	5575000	chr1	5680000	5685000
chr1	5570000	5575000	chr1	5805000	5810000
chr1	5570504	5577348	chr1	5973646	5981721
chr1	6102000	6111000	chr1	6399000	6408000
chr1	6110000	6115000	chr1	6300000	6305000
chr1	6112113	6116319	chr1	6230108	6233402
chr1	6304730	6310763	chr1	6398170	6401579
chr1	6421808	6425391	chr1	6472703	6475902
chr1	6608000	6615000	chr1	6699000	6706000
chr1	6777038	6780709	chr1	7268933	7275517
chr1	6779006	6783751	chr1	7705575	7713042
chr1	6783000	6790000	chr1	6944000	6951000
chr1	6786889	6789779	chr1	7128552	7134128
chr1	6848000	6864000	chr1	7120000	7136000
chr1	6850000	6855000	chr1	6950000	6955000
chr1	6856263	6862452	chr1	7699371	7708543
chr1	6858000	6864000	chr1	7266000	7272000
chr1	7098000	7104000	chr1	7266000	7272000
chr1	7104000	7110000	chr1	7704000	7710000
chr1	7277511	7283088	chr1	7707330	7711833
chr1	7508128	7518891	chr1	7705575	7713426
chr1	7720000	7725000	chr1	7960000	7965000
chr1	7730000	7735000	chr1	7810000	7815000
chr1	8027000	8050000	chr1	8763000	8786000
chr1	8032000	8048000	chr1	8896000	8912000
chr1	8073544	8076140	chr1	8373085	8376053
chr1	8474567	8486307	chr1	8597875	8608256
chr1	8482717	8491399	chr1	8764342	8770146
chr1	8620000	8625000	chr1	8785000	8790000
chr1	8620950	8626457	chr1	8902496	8909804
chr1	8621117	8624700	chr1	8728541	8733218
chr1	8795788	8805952	chr1	8879322	8884820
chr1	8974000	8988000	chr1	9548000	9562000
chr1	8975000	8980000	chr1	9045000	9050000
chr1	8976000	8982000	chr1	9156000	9162000
chr1	9065000	9070000	chr1	9160000	9165000
chr1	9168000	9174000	chr1	9546000	9552000
chr1	9170000	9175000	chr1	9255000	9260000
chr1	9324565	9330248	chr1	9641738	9646155
chr1	9325791	9328635	chr1	9548806	9551782
chr1	9345000	9350000	chr1	9505000	9510000
chr1	9565000	9570000	chr1	9625000	9630000
chr1	9684000	9693000	chr1	10485000	10494000
chr1	9685000	9690000	chr1	9925000	9930000
chr1	9840000	9845000	chr1	9925000	9930000
chr1	9930000	9935000	chr1	10000000	10005000
chr1	9930000	9936000	chr1	10092000	10098000
chr1	10010000	10015000	chr1	10090000	10095000
chr1	10010000	10020000	chr1	10380000	10390000
chr1	10010000	10023000	chr1	10205000	10218000
chr1	10490000	10495000	chr1	10550000	10555000
chr1	10565976	10568486	chr1	10999699	11003532
chr1	10588833	10593866	chr1	10923482	10926484
chr1	10591141	10597646	chr1	10861635	10867939
chr1	10605419	10610344	chr1	10694238	10704455
chr1	10736232	10741196	chr1	10855279	10859161
chr1	10752000	10760000	chr1	10920000	10928000
chr1	10853268	10857899	chr1	10923869	10928586
chr1	11091994	11094914	chr1	11696418	11702352
chr1	11149443	11154163	chr1	11288667	11295990
chr1	11299323	11302197	chr1	11700125	11704715
chr1	11390476	11397893	chr1	11531435	11541486
chr1	11396553	11401487	chr1	11700125	11704715
chr1	11535000	11540000	chr1	11700000	11705000
chr1	11710000	11715000	chr1	11775000	11780000
chr1	11898179	11901128	chr1	11949942	11954007
chr1	12180000	12194000	chr1	12712000	12726000
chr1	12183659	12187601	chr1	12267918	12271023
chr1	12374905	12377721	chr1	12679379	12684121
chr1	12789349	12800571	chr1	14277790	14285127
chr1	13986000	13992000	chr1	14136000	14142000
chr1	13990000	13995000	chr1	14285000	14290000
chr1	14287000	14294000	chr1	15372000	15379000
chr1	14288000	14307000	chr1	15618000	15637000
chr1	14299787	14301642	chr1	15419831	15427631
chr1	14433363	14438471	chr1	15054829	15063478
chr1	14433914	14438776	chr1	15163933	15168808
chr1	14437112	14441586	chr1	14920929	14932136
chr1	14440853	14444223	chr1	15371951	15375250
chr1	14443000	14456000	chr1	15613000	15626000
chr1	14753635	14762518	chr1	15362286	15371691
chr1	14919570	14935159	chr1	15251159	15259557
chr1	14931000	14952000	chr1	15582000	15603000
chr1	14931026	14935888	chr1	15352239	15357497
chr1	15103343	15111166	chr1	15351383	15359231
chr1	15246000	15253000	chr1	15351000	15358000
chr1	15448000	15456000	chr1	15744000	15752000
chr1	15451917	15456135	chr1	15596645	15601059
chr1	15642000	15651000	chr1	15822000	15831000
chr1	15653696	15658948	chr1	15751704	15754540
chr1	15916156	15922224	chr1	16064016	16071605
chr1	16124558	16127645	chr1	16316653	16322564
chr1	16334040	16336784	chr1	16374989	16381664
chr1	16404000	16410000	chr1	16686000	16692000
chr1	16405271	16408874	chr1	16507687	16511469
chr1	16405465	16412665	chr1	16566246	16572810
chr1	16512000	16524000	chr1	16680000	16692000
chr1	16810000	16815000	chr1	17265000	17270000
chr1	16936353	16939186	chr1	17205366	17212394
chr1	16944000	16950000	chr1	17268000	17274000
chr1	17004000	17017000	chr1	21736000	21749000
chr1	17037462	17043140	chr1	17212888	17221552
chr1	17280000	17285000	chr1	17370000	17375000
chr1	17385000	17390000	chr1	17560000	17565000
chr1	17385000	17390000	chr1	17730000	17735000
chr1	17448982	17452439	chr1	17560185	17564607
chr1	17450000	17455000	chr1	17730000	17735000
chr1	17451182	17454902	chr1	17664361	17668024
chr1	17745000	17750000	chr1	17930000	17935000
chr1	17820000	17835000	chr1	18900000	18915000
chr1	17827329	17830068	chr1	17928179	17933284
chr1	17978720	17987916	chr1	18907421	18912585
chr1	17979000	17992000	chr1	18148000	18161000
chr1	17985000	17996000	chr1	18238000	18249000
chr1	17989823	17997223	chr1	18425501	18432941
chr1	18114993	18123640	chr1	18870030	18880000
chr1	18240913	18247439	chr1	18537425	18545505
chr1	18245000	18250000	chr1	18425000	18430000
chr1	18245000	18250000	chr1	18905000	18910000
chr1	18621299	18629751	chr1	18899467	18907421
chr1	18922176	18925937	chr1	19145215	19148366
chr1	19206000	19224000	chr1	19980000	19998000
chr1	19230960	19235103	chr1	19411967	19419877
chr1	19233000	19242000	chr1	19566000	19575000
chr1	19433095	19438030	chr1	19493148	19496386
chr1	19456000	19475000	chr1	21090000	21109000
chr1	19668845	19671394	chr1	19972761	19976091
chr1	19760000	19773000	chr1	19968000	19981000
chr1	20240146	20243883	chr1	20475370	20480341
chr1	20246544	20251517	chr1	20817647	20821084
chr1	20532000	20538000	chr1	20754000	20760000
chr1	20537151	20541371	chr1	20817647	20821084
chr1	20694000	20700000	chr1	20814000	20820000
chr1	20846000	20860000	chr1	21518000	21532000
chr1	20847639	20849570	chr1	20958188	20961945
chr1	21015000	21030000	chr1	21690000	21705000
chr1	21021816	21025826	chr1	21518236	21522317
chr1	21552000	21564000	chr1	21984000	21996000
chr1	21578620	21583555	chr1	21891526	21898596
chr1	21581353	21583608	chr1	21694444	21698595
chr1	21695956	21699473	chr1	21896453	21900249
chr1	21696000	21702000	chr1	21978000	21984000
chr1	21703048	21708881	chr1	21860367	21864327
chr1	21750000	21756000	chr1	21804000	21810000
chr1	22022000	22035000	chr1	22282000	22295000
chr1	22222288	22227011	chr1	22286604	22289963
chr1	22444789	22452581	chr1	22966260	22972362
chr1	22455000	22460000	chr1	22600000	22605000
chr1	22456480	22460200	chr1	22739790	22743354
chr1	22743354	22747750	chr1	22971369	22975458
chr1	22749825	22759582	chr1	22822243	22835396
chr1	22750000	22764000	chr1	23254000	23268000
chr1	22859962	22864622	chr1	22958138	22966436
chr1	22991340	22996067	chr1	23258334	23261559
chr1	22992000	23004000	chr1	23592000	23604000
chr1	23030131	23035713	chr1	23192042	23196347
chr1	23296000	23303000	chr1	23597000	23604000
chr1	23296000	23309000	chr1	23855000	23868000
chr1	23301978	23305303	chr1	23510230	23513337
chr1	23303000	23310000	chr1	23394000	23401000
chr1	23422000	23429000	chr1	23597000	23604000
chr1	23423662	23427080	chr1	23511840	23514454
chr1	23662835	23670235	chr1	23728596	23736280
chr1	23864000	23872000	chr1	24080000	24088000
chr1	23870694	23871965	chr1	23962993	23966661
chr1	24132000	24138000	chr1	24192000	24198000
chr1	24132145	24135950	chr1	24240250	24246106
chr1	24389672	24397619	chr1	24461823	24469771
chr1	24395000	24400000	chr1	24715000	24720000
chr1	24522361	24527383	chr1	24717523	24722144
chr1	24525000	24534000	chr1	24948000	24957000
chr1	24724000	24738000	chr1	25158000	25172000
chr1	24727976	24736466	chr1	24957245	24964249
chr1	25000000	25010000	chr1	25530000	25540000
chr1	25014455	25017342	chr1	25151620	25158066
chr1	25015000	25020000	chr1	25070000	25075000
chr1	25074000	25081000	chr1	25151000	25158000
chr1	25172000	25179000	chr1	25424000	25431000
chr1	25175402	25179858	chr1	25534741	25537862
chr1	25261575	25265358	chr1	25530008	25533072
chr1	25261581	25265358	chr1	25424624	25428426
chr1	25564000	25578000	chr1	26124000	26138000
chr1	25610000	25615000	chr1	25730000	25735000
chr1	25610000	25620000	chr1	25840000	25850000
chr1	25728000	25736000	chr1	25848000	25856000
chr1	25755282	25765170	chr1	26136157	26143769
chr1	25908000	25925000	chr1	26316000	26333000
chr1	25935063	25937383	chr1	26123291	26128062
chr1	25945000	25950000	chr1	26010000	26015000
chr1	26154000	26160000	chr1	26322000	26328000
chr1	26208000	26220000	chr1	26472000	26484000
chr1	26223755	26228277	chr1	26325017	26328415
chr1	26367110	26370116	chr1	26467752	26472097
chr1	26370703	26376975	chr1	26423421	26426142
chr1	26430000	26435000	chr1	26470000	26475000
chr1	26501780	26511043	chr1	26559293	26565906
chr1	26604000	26610000	chr1	26742000	26748000
chr1	26925040	26927983	chr1	27110977	27116963
chr1	26928000	26937000	chr1	27198000	27207000
chr1	26944197	26948691	chr1	27015121	27018930
chr1	27019585	27029225	chr1	27112182	27121980
chr1	27320000	27325000	chr1	27420000	27425000
chr1	27364720	27371877	chr1	27612293	27619022
chr1	27370000	27375000	chr1	27420000	27425000
chr1	27423000	27434000	chr1	27929000	27940000
chr1	27428663	27432761	chr1	27611392	27614864
chr1	27440000	27448000	chr1	27712000	27720000
chr1	27522000	27528000	chr1	27606000	27612000
chr1	27625000	27630000	chr1	27930000	27935000
chr1	27628171	27629940	chr1	27716693	27721175
chr1	27728292	27734015	chr1	27932181	27936324
chr1	27738940	27746644	chr1	27987781	27991076
chr1	27880000	27885000	chr1	27925000	27930000
chr1	27935000	27940000	chr1	27985000	27990000
chr1	28182000	28188000	chr1	28530000	28536000
chr1	28415586	28418445	chr1	28532958	28536846
chr1	28574000	28587000	chr1	28795000	28808000
chr1	28678000	28691000	chr1	28925000	28938000
chr1	28728000	28736000	chr1	28928000	28936000
chr1	28836000	28845000	chr1	29196000	29205000
chr1	28840000	28845000	chr1	28925000	28930000
chr1	28975000	28980000	chr1	29055000	29060000
chr1	28977000	28990000	chr1	29354000	29367000
chr1	28980000	28985000	chr1	29200000	29205000
chr1	29106000	29112000	chr1	29520000	29526000
chr1	29106000	29117000	chr1	29359000	29370000
chr1	29109682	29112625	chr1	29197990	29200560
chr1	29207804	29213972	chr1	31180346	31189366
chr1	29211028	29213972	chr1	29359222	29363408
chr1	29211028	29213972	chr1	29530682	29533440
chr1	29358000	29364000	chr1	29514000	29520000
chr1	29358000	29372000	chr1	31178000	31192000
chr1	29556000	29565000	chr1	30258000	30267000
chr1	29560334	29564939	chr1	30580291	30585208
chr1	29560334	29564939	chr1	31180346	31183599
chr1	29562464	29569913	chr1	30171879	30177877
chr1	29568000	29575000	chr1	29631000	29638000
chr1	29657264	29662782	chr1	30571445	30578958
chr1	29720000	29725000	chr1	30875000	30880000
chr1	29824295	29829905	chr1	30056264	30063258
chr1	30258873	30263918	chr1	30580291	30585208
chr1	30259221	30266556	chr1	30847611	30858199
chr1	30259508	30264956	chr1	31179244	31184934
chr1	30260000	30265000	chr1	30555000	30560000
chr1	30555000	30562000	chr1	31178000	31185000
chr1	30825223	30831750	chr1	31162944	31169518
chr1	31195000	31200000	chr1	31240000	31245000
chr1	31195000	31200000	chr1	31385000	31390000
chr1	31270293	31274953	chr1	31382971	31386117
chr1	31434133	31443325	chr1	31518223	31524388
chr1	31648992	31656623	chr1	32005645	32010231
chr1	31656000	31662000	chr1	31800000	31806000
chr1	31656943	31659160	chr1	31896826	31900946
chr1	31728000	31744000	chr1	36672000	36688000
chr1	31893962	31903137	chr1	32005645	32010231
chr1	32128000	32136000	chr1	32248000	32256000
chr1	32128442	32132320	chr1	32208731	32213868
chr1	32130000	32136000	chr1	32172000	32178000
chr1	32278012	32284003	chr1	32422772	32428798
chr1	32679491	32684664	chr1	32795318	32803785
chr1	32857000	32868000	chr1	33539000	33550000
chr1	32862127	32867982	chr1	33230541	33240133
chr1	32864000	32880000	chr1	33120000	33136000
chr1	32864846	32871039	chr1	33330099	33338766
chr1	32981000	32994000	chr1	33228000	33241000
chr1	33180509	33185738	chr1	33230132	33234644
chr1	33397410	33400978	chr1	33521282	33523614
chr1	33561000	33570000	chr1	33930000	33939000
chr1	33585000	33600000	chr1	34065000	34080000
chr1	33601186	33606752	chr1	33931486	33937456
chr1	33604553	33611851	chr1	33852632	33861873
chr1	33759000	33770000	chr1	34078000	34089000
chr1	33760000	33765000	chr1	33830000	33835000
chr1	33762616	33768769	chr1	33921089	33926377
chr1	33830000	33835000	chr1	33930000	33935000
chr1	34101603	34105940	chr1	35064296	35067356
chr1	34101603	34105940	chr1	35208726	35214546
chr1	34105940	34108689	chr1	34620565	34625597
chr1	34580000	34587000	chr1	35056000	35063000
chr1	34637908	34649232	chr1	35200065	35210166
chr1	34912000	34928000	chr1	35200000	35216000
chr1	35250000	35255000	chr1	35315000	35320000
chr1	35660000	35670000	chr1	36010000	36020000
chr1	35665000	35672000	chr1	35756000	35763000
chr1	35915000	35920000	chr1	36010000	36015000
chr1	35919000	35932000	chr1	36218000	36231000
chr1	36034701	36036514	chr1	36189368	36192813
chr1	36035000	36040000	chr1	36240000	36245000
chr1	36560000	36568000	chr1	36656000	36664000
chr1	36565000	36570000	chr1	36750000	36755000
chr1	36611438	36616793	chr1	36748226	36752208
chr1	36819000	36828000	chr1	36882000	36891000
chr1	37019146	37022394	chr1	37899154	37901465
chr1	37023846	37032421	chr1	38133519	38143561
chr1	37032421	37039800	chr1	37499596	37506246
chr1	37164000	37170000	chr1	37902000	37908000
chr1	37908000	37917000	chr1	38142000	38151000
chr1	38046000	38063000	chr1	38420000	38437000
chr1	38052000	38070000	chr1	39294000	39312000
chr1	38070579	38074119	chr1	38144039	38147835
chr1	38355000	38360000	chr1	38445000	38450000
chr1	38478000	38500000	chr1	39468000	39490000
chr1	38492344	38497042	chr1	39050563	39054115
chr1	38492344	38497042	chr1	39297514	39299018
chr1	39075000	39080000	chr1	39295000	39300000
chr1	39083000	39102000	chr1	39539000	39558000
chr1	39325000	39330000	chr1	39550000	39555000
chr1	39325995	39332325	chr1	39461481	39466557
chr1	39349000	39368000	chr1	39710000	39729000
chr1	39559000	39572000	chr1	40001000	40014000
chr1	39560000	39570000	chr1	40180000	40190000
chr1	39567800	39570394	chr1	39653801	39658111
chr1	39567800	39570394	chr1	39714657	39722896
chr1	39667262	39671870	chr1	39723850	39729135
chr1	39776025	39780187	chr1	39905341	39908807
chr1	39776266	39784730	chr1	39833268	39838916
chr1	40070000	40075000	chr1	40180000	40185000
chr1	40071405	40072878	chr1	40123380	40126320
chr1	40280166	40285852	chr1	40368653	40371618
chr1	40281032	40286429	chr1	40437913	40439546
chr1	40384329	40388768	chr1	40438497	40441295
chr1	40385000	40390000	chr1	40495000	40500000
chr1	40544000	40551000	chr1	40803000	40810000
chr1	40609801	40613157	chr1	40868436	40874046
chr1	40610000	40615000	chr1	40800000	40805000
chr1	41080000	41088000	chr1	41304000	41312000
chr1	41088000	41100000	chr1	41400000	41412000
chr1	41090000	41095000	chr1	41130000	41135000
chr1	41238422	41243450	chr1	41311566	41318547
chr1	41242429	41248419	chr1	41415687	41421458
chr1	41311566	41316021	chr1	41414909	41418736
chr1	41615322	41622214	chr1	41702366	41708893
chr1	41742230	41748006	chr1	41895931	41898636
chr1	41906962	41911536	chr1	41940381	41951864
chr1	42021000	42042000	chr1	43197000	43218000
chr1	42035924	42040417	chr1	42504257	42509722
chr1	42037759	42040937	chr1	42260078	42264747
chr1	42041232	42046446	chr1	42628203	42635778
chr1	42276612	42285760	chr1	42492650	42504257
chr1	42287856	42295681	chr1	42542292	42552386
chr1	42609013	42613014	chr1	43210425	43216152
chr1	42651169	42658655	chr1	42779159	42786208
chr1	42803564	42808972	chr1	43120622	43125766
chr1	42808972	42811487	chr1	43210425	43215660
chr1	43024000	43040000	chr1	43536000	43552000
chr1	43040000	43045000	chr1	43205000	43210000
chr1	43240000	43245000	chr1	43540000	43545000
chr1	43242000	43248000	chr1	43374000	43380000
chr1	43380006	43385922	chr1	43535989	43540176
chr1	43680000	43700000	chr1	44120000	44140000
chr1	43690000	43707000	chr1	44387000	44404000
chr1	43695033	43698037	chr1	43880156	43882184
chr1	43992042	43996312	chr1	44111962	44118143
chr1	43994435	44002011	chr1	44406194	44414640
chr1	44225066	44229799	chr1	44400413	44404039
chr1	44470000	44475000	chr1	44505000	44510000
chr1	44684617	44688474	chr1	45053876	45059173
chr1	44704463	44712509	chr1	44755034	44763342
chr1	44842228	44846672	chr1	45059173	45062010
chr1	45075000	45080000	chr1	45115000	45120000
chr1	45192000	45199000	chr1	45955000	45962000
chr1	45192000	45200000	chr1	45472000	45480000
chr1	45198000	45207000	chr1	45765000	45774000
chr1	45290000	45304000	chr1	45948000	45962000
chr1	45300000	45305000	chr1	45475000	45480000
chr1	45300000	45306000	chr1	45762000	45768000
chr1	45479356	45481835	chr1	45767848	45770431
chr1	45480000	45485000	chr1	45955000	45960000
chr1	45480000	45486000	chr1	46032000	46038000
chr1	45822000	45828000	chr1	46032000	46038000
chr1	45825312	45830116	chr1	45954461	45957798
chr1	45840000	45856000	chr1	46304000	46320000
chr1	45975000	45980000	chr1	46035000	46040000
chr1	46080000	46098000	chr1	46638000	46656000
chr1	46106979	46110507	chr1	46343652	46349845
chr1	46496000	46512000	chr1	46800000	46816000
chr1	46502802	46506519	chr1	46643601	46646670
chr1	46905085	46911183	chr1	47183387	47191277
chr1	46911386	46913394	chr1	46993193	46995613
chr1	46991000	46998000	chr1	47187000	47194000
chr1	47210000	47220000	chr1	47450000	47460000
chr1	47216061	47225310	chr1	47634625	47640878
chr1	47645000	47658000	chr1	47879000	47892000
chr1	47656000	47663000	chr1	47726000	47733000
chr1	47656000	47670000	chr1	48188000	48202000
chr1	47872000	47889000	chr1	48688000	48705000
chr1	47895000	47900000	chr1	48175000	48180000
chr1	47988000	47994000	chr1	48174000	48180000
chr1	48199822	48204733	chr1	48522902	48526472
chr1	48202000	48209000	chr1	48664000	48671000
chr1	48208000	48224000	chr1	48960000	48976000
chr1	48251335	48257408	chr1	48452879	48457341
chr1	48460000	48465000	chr1	48525000	48530000
chr1	48465000	48474000	chr1	48663000	48672000
chr1	48564000	48583000	chr1	50806000	50825000
chr1	48565000	48576000	chr1	48961000	48972000
chr1	48574306	48579563	chr1	48667431	48671533
chr1	49028000	49035000	chr1	49280000	49287000
chr1	49038000	49044000	chr1	49158000	49164000
chr1	49040802	49043300	chr1	50808517	50813331
chr1	49379230	49383533	chr1	50793103	50795841
chr1	50827677	50835606	chr1	51653452	51657948
chr1	50835000	50840000	chr1	51065000	51070000
chr1	50840263	50845546	chr1	51160856	51174507
chr1	50876000	50890000	chr1	51436000	51450000
chr1	51240417	51244865	chr1	51653452	51657109
chr1	51880521	51889305	chr1	52236704	52242472
chr1	52093293	52097124	chr1	52226243	52229975
chr1	52360000	52365000	chr1	52465000	52470000
chr1	52365000	52380000	chr1	52800000	52815000
chr1	52588681	52593951	chr1	52811080	52814330
chr1	52590000	52605000	chr1	53145000	53160000
chr1	52598000	52611000	chr1	52754000	52767000
chr1	52930783	52934886	chr1	53143579	53146612
chr1	53010000	53019000	chr1	53145000	53154000
chr1	53167013	53170977	chr1	53647433	53652162
chr1	53307016	53312975	chr1	53649081	53653489
chr1	53376629	53381011	chr1	53647433	53652162
chr1	53527221	53532930	chr1	53634899	53640431
chr1	53728000	53744000	chr1	54208000	54224000
chr1	53743075	53747746	chr1	53856868	53859552
chr1	53945471	53952044	chr1	54146838	54151746
chr1	53952044	53955523	chr1	54059668	54064119
chr1	54322843	54327214	chr1	55280206	55286680
chr1	54330000	54340000	chr1	54510000	54520000
chr1	54337453	54343041	chr1	54413715	54417976
chr1	54529172	54532977	chr1	55274418	55282732
chr1	54531320	54536056	chr1	54955063	54959471
chr1	54534000	54540000	chr1	54870000	54876000
chr1	54584495	54589095	chr1	54955551	54959471
chr1	54587924	54594068	chr1	54853449	54860614
chr1	54710906	54719406	chr1	54953568	54959471
chr1	54772539	54779675	chr1	54955063	54960408
chr1	54785000	54790000	chr1	54855000	54860000
chr1	54872373	54875653	chr1	54951102	54955063
chr1	54954000	54963000	chr1	55269000	55278000
chr1	55419399	55425425	chr1	55484807	55488234
chr1	55568000	55584000	chr1	59136000	59152000
chr1	55600000	55605000	chr1	55740000	55745000
chr1	55600000	55610000	chr1	57050000	57060000
chr1	55746000	55752000	chr1	57282000	57288000
chr1	55748816	55753171	chr1	57047836	57052240
chr1	55750000	55755000	chr1	57170000	57175000
chr1	55840000	55845000	chr1	57045000	57050000
chr1	56361086	56367092	chr1	57041343	57047836
chr1	56640185	56645494	chr1	57037786	57045216
chr1	57054000	57060000	chr1	57276000	57282000
chr1	57291954	57295130	chr1	58509124	58513427
chr1	57293618	57302899	chr1	58215818	58222255
chr1	57295130	57300042	chr1	57885502	57890251
chr1	57295130	57300042	chr1	58614850	58621747
chr1	57297242	57305916	chr1	59012655	59017882
chr1	57876910	57887505	chr1	59003542	59013508
chr1	57882340	57890251	chr1	58614850	58623143
chr1	57890251	57893791	chr1	58509124	58513427
chr1	58055949	58065784	chr1	58492708	58500255
chr1	58978482	58983209	chr1	59115488	59120129
chr1	58980044	58985842	chr1	60224870	60229197
chr1	59200000	59216000	chr1	60400000	60416000
chr1	59202807	59205976	chr1	60168682	60172745
chr1	59245000	59250000	chr1	59760000	59765000
chr1	59249099	59258532	chr1	59365568	59373772
chr1	59251396	59255447	chr1	59607430	59613550
chr1	59754723	59761106	chr1	60161361	60168682
chr1	60345407	60348740	chr1	60409998	60414841
chr1	60431790	60437691	chr1	61507306	61511361
chr1	60434871	60443566	chr1	61300293	61307616
chr1	60440806	60445295	chr1	62314326	62321711
chr1	60446760	60451459	chr1	61220849	61227013
chr1	60733476	60740095	chr1	61223699	61230873
chr1	60741000	60750000	chr1	61506000	61515000
chr1	60746297	60752620	chr1	62309860	62317323
chr1	61314963	61317380	chr1	62321711	62325530
chr1	61320000	61327000	chr1	61502000	61509000
chr1	61321000	61334000	chr1	61919000	61932000
chr1	61440000	61445000	chr1	61510000	61515000
chr1	61440000	61448000	chr1	61920000	61928000
chr1	61442618	61445260	chr1	62314326	62321711
chr1	61513617	61520982	chr1	62317323	62325530
chr1	61514445	61520982	chr1	62053107	62060075
chr1	61518000	61524000	chr1	61908000	61914000
chr1	61544000	61558000	chr1	61796000	61810000
chr1	61920000	61932000	chr1	62316000	62328000
chr1	62634000	62645000	chr1	63206000	63217000
chr1	62642715	62647250	chr1	62868513	62872622
chr1	62745595	62756392	chr1	62865458	62872770
chr1	62992868	62997631	chr1	63211526	63215116
chr1	63304544	63312243	chr1	63906721	63911638
chr1	63456000	63472000	chr1	63904000	63920000
chr1	63777000	63798000	chr1	64701000	64722000
chr1	64071000	64092000	chr1	65268000	65289000
chr1	64080861	64084629	chr1	64706282	64709163
chr1	64140000	64145000	chr1	64705000	64710000
chr1	64140000	64146000	chr1	64602000	64608000
chr1	64165788	64173213	chr1	64380618	64388751
chr1	64230000	64240000	chr1	64700000	64710000
chr1	64237910	64244791	chr1	64379057	64385386
chr1	64246000	64253000	chr1	64596000	64603000
chr1	64377000	64386000	chr1	64701000	64710000
chr1	64382449	64388751	chr1	64599114	64603172
chr1	64724000	64746000	chr1	65538000	65560000
chr1	64733944	64735769	chr1	65141140	65145787
chr1	64735769	64739100	chr1	65284012	65289899
chr1	64750853	64754281	chr1	64925537	64930002
chr1	64935000	64950000	chr1	65280000	65295000
chr1	64941469	64951327	chr1	65136821	65144863
chr1	65145787	65154313	chr1	65288935	65294078
chr1	65327138	65334271	chr1	65537389	65541896
chr1	65328000	65336000	chr1	65672000	65680000
chr1	65330569	65336077	chr1	65430152	65437761
chr1	65524281	65535422	chr1	66151596	66163570
chr1	65534000	65541000	chr1	65674000	65681000
chr1	65674000	65688000	chr1	66402000	66416000
chr1	65695000	65700000	chr1	66150000	66155000
chr1	65700000	65720000	chr1	66700000	66720000
chr1	65715923	65722085	chr1	65859360	65866095
chr1	65892000	65904000	chr1	66408000	66420000
chr1	65892000	65909000	chr1	66691000	66708000
chr1	65895000	65900000	chr1	66150000	66155000
chr1	66415000	66420000	chr1	66705000	66710000
chr1	66416265	66428401	chr1	67173729	67186360
chr1	66420000	66438000	chr1	66960000	66978000
chr1	66425000	66430000	chr1	66910000	66915000
chr1	66715000	66720000	chr1	66915000	66920000
chr1	66715222	66720831	chr1	67190474	67195888
chr1	66726000	66732000	chr1	66798000	66804000
chr1	66918000	66924000	chr1	67188000	67194000
chr1	66971226	66976960	chr1	67190474	67197273
chr1	67222000	67241000	chr1	67944000	67963000
chr1	67228615	67233001	chr1	67406387	67411967
chr1	67228615	67235120	chr1	67608760	67613815
chr1	67230000	67245000	chr1	67665000	67680000
chr1	67452000	67463000	chr1	67958000	67969000
chr1	67455386	67459979	chr1	67612636	67616693
chr1	67527345	67535584	chr1	67616693	67623270
chr1	67702637	67707529	chr1	67966093	67970211
chr1	67809003	67812005	chr1	67966093	67970211
chr1	67984000	67998000	chr1	68474000	68488000
chr1	67995000	68004000	chr1	68148000	68157000
chr1	67995000	68004000	chr1	68571000	68580000
chr1	67995000	68010000	chr1	68790000	68805000
chr1	67997911	68001591	chr1	68224966	68228932
chr1	68153419	68158760	chr1	68214531	68220219
chr1	68230000	68235000	chr1	68315000	68320000
chr1	68232000	68238000	chr1	68580000	68586000
chr1	68310000	68321000	chr1	68684000	68695000
chr1	68315000	68320000	chr1	68570000	68575000
chr1	68316096	68319942	chr1	68806345	68809159
chr1	68320000	68325000	chr1	68475000	68480000
chr1	68565000	68586000	chr1	70203000	70224000
chr1	68579000	68586000	chr1	68908000	68915000
chr1	68584242	68588736	chr1	68806097	68808332
chr1	68586285	68589886	chr1	68691008	68696054
chr1	68695000	68700000	chr1	68785000	68790000
chr1	68920185	68927128	chr1	70973115	70978588
chr1	68932619	68937178	chr1	70199574	70210376
chr1	69280340	69287346	chr1	70194745	70199574
chr1	70496000	70512000	chr1	71504000	71520000
chr1	70498854	70504734	chr1	70970336	70975876
chr1	70591426	70596875	chr1	70959767	70969696
chr1	70600337	70608901	chr1	71521012	71532251
chr1	70698000	70704000	chr1	71526000	71532000
chr1	70991318	70994595	chr1	71512400	71516586
chr1	71145783	71149613	chr1	71512400	71516586
chr1	71556000	71568000	chr1	71988000	72000000
chr1	71561005	71567957	chr1	75156330	75162891
chr1	71661574	71667217	chr1	72503398	72515162
chr1	71664000	71670000	chr1	71988000	71994000
chr1	72044368	72054182	chr1	75149012	75156330
chr1	72050000	72055000	chr1	72500000	72505000
chr1	72051800	72064036	chr1	72975882	72986250
chr1	72640902	72649300	chr1	75156330	75161495
chr1	72642494	72654487	chr1	74111660	74121796
chr1	72763394	72769915	chr1	72810335	72819818
chr1	73064715	73073164	chr1	74450962	74457929
chr1	73188000	73206000	chr1	74934000	74952000
chr1	73197265	73203032	chr1	75152063	75156819
chr1	73197265	73205459	chr1	74442987	74450962
chr1	73205459	73215217	chr1	74133926	74143034
chr1	74304144	74310895	chr1	74958567	74966239
chr1	74448000	74464000	chr1	75152000	75168000
chr1	74463117	74469523	chr1	74935110	74939560
chr1	75232000	75240000	chr1	75592000	75600000
chr1	75233269	75248459	chr1	76098538	76108930
chr1	75235000	75240000	chr1	75670000	75675000
chr1	75680000	75700000	chr1	77600000	77620000
chr1	75727031	75732706	chr1	76100211	76104811
chr1	76362000	76375000	chr1	77584000	77597000
chr1	76455000	76464000	chr1	77607000	77616000
chr1	76615000	76622000	chr1	77357000	77364000
chr1	76620000	76625000	chr1	77590000	77595000
chr1	76808000	76816000	chr1	77584000	77592000
chr1	77370000	77375000	chr1	77585000	77590000
chr1	77600000	77620000	chr1	78560000	78580000
chr1	77605000	77622000	chr1	78387000	78404000
chr1	77616523	77620237	chr1	77997983	78001552
chr1	78184822	78189587	chr1	78415950	78425872
chr1	78192000	78210000	chr1	78570000	78588000
chr1	78295000	78302000	chr1	78351000	78358000
chr1	78417875	78425872	chr1	78574957	78579135
chr1	78595000	78600000	chr1	79135000	79140000
chr1	78608213	78611790	chr1	79070443	79074622
chr1	79083000	79092000	chr1	79137000	79146000
chr1	79300650	79306220	chr1	79817291	79823100
chr1	79304573	79313807	chr1	80659675	80672116
chr1	79305000	79310000	chr1	79660000	79665000
chr1	79716812	79726269	chr1	80643631	80653654
chr1	79731838	79738802	chr1	82214567	82223682
chr1	79752455	79765071	chr1	83177556	83188606
chr1	79760037	79773872	chr1	84322860	84337355
chr1	79958834	79971911	chr1	81673281	81687663
chr1	79960000	79965000	chr1	80680000	80685000
chr1	79961569	79972237	chr1	84313685	84325021
chr1	79961569	79972540	chr1	81854386	81862517
chr1	79961569	79972540	chr1	82233834	82241205
chr1	80674000	80693000	chr1	82004000	82023000
chr1	80682000	80688000	chr1	84318000	84324000
chr1	80682551	80688496	chr1	81757525	81765895
chr1	80682551	80689183	chr1	81856381	81863242
chr1	80682551	80689183	chr1	82312957	82321618
chr1	80683268	80690527	chr1	83060262	83071596
chr1	80683979	80690543	chr1	82258011	82264830
chr1	80943265	80959805	chr1	82252212	82262101
chr1	81011585	81023434	chr1	84307628	84321710
chr1	81283814	81294515	chr1	84321710	84335289
chr1	81473322	81485607	chr1	84308759	84322860
chr1	81731207	81742378	chr1	84318686	84332299
chr1	81768000	81780000	chr1	82260000	82272000
chr1	81873000	81884000	chr1	82269000	82280000
chr1	82005434	82011665	chr1	84318686	84332299
chr1	82008000	82025000	chr1	82416000	82433000
chr1	82015980	82021383	chr1	82260649	82271380
chr1	82262101	82271590	chr1	84310751	84319395
chr1	82446839	82456530	chr1	84310751	84319395
chr1	82450695	82466020	chr1	83027874	83037855
chr1	83072913	83079860	chr1	84319454	84328190
chr1	83226856	83233566	chr1	84319395	84326167
chr1	83243617	83251118	chr1	83960551	83969129
chr1	83574242	83586387	chr1	84310751	84326167
chr1	84368000	84376000	chr1	85232000	85240000
chr1	84386084	84390705	chr1	85392089	85397485
chr1	84395000	84400000	chr1	84585000	84590000
chr1	84395000	84400000	chr1	84895000	84900000
chr1	84396523	84404346	chr1	85218177	85224882
chr1	84576000	84588000	chr1	85392000	85404000
chr1	84603217	84612127	chr1	85202082	85210819
chr1	84606627	84615259	chr1	84895835	84901422
chr1	84903472	84905685	chr1	85218177	85224882
chr1	84906000	84915000	chr1	85401000	85410000
chr1	84968478	84976528	chr1	85078978	85086495
chr1	85128000	85140000	chr1	85392000	85404000
chr1	85235000	85240000	chr1	85400000	85405000
chr1	85407696	85411834	chr1	85717173	85721027
chr1	85410000	85415000	chr1	85490000	85495000
chr1	85410000	85419000	chr1	85554000	85563000
chr1	85573232	85577669	chr1	85721027	85724168
chr1	85652411	85663575	chr1	85715943	85724168
chr1	85760000	85776000	chr1	86816000	86832000
chr1	85768107	85772275	chr1	86163467	86168603
chr1	85772275	85775669	chr1	86044189	86050945
chr1	85772409	85776175	chr1	86480328	86484314
chr1	85772588	85776175	chr1	86349637	86353541
chr1	85776000	85792000	chr1	85920000	85936000
chr1	85780234	85785935	chr1	85965599	85969591
chr1	85923610	85931841	chr1	86038595	86047600
chr1	85960000	85970000	chr1	86160000	86170000
chr1	86063626	86074062	chr1	86141970	86153677
chr1	86840188	86847976	chr1	87166175	87171201
chr1	86840188	86848906	chr1	87545500	87553002
chr1	86842000	86856000	chr1	87206000	87220000
chr1	86844000	86850000	chr1	86964000	86970000
chr1	86952423	86962649	chr1	87541230	87550566
chr1	86965375	86972310	chr1	87166175	87171201
chr1	87239597	87246741	chr1	87545973	87553609
chr1	87288000	87294000	chr1	87546000	87552000
chr1	87588000	87597000	chr1	88425000	88434000
chr1	87590000	87600000	chr1	88540000	88550000
chr1	87590000	87600000	chr1	88770000	88780000
chr1	87596746	87603715	chr1	89317887	89323603
chr1	87604707	87614933	chr1	87756279	87763919
chr1	87754000	87771000	chr1	89012000	89029000
chr1	87758000	87780000	chr1	89320000	89342000
chr1	87759000	87766000	chr1	88767000	88774000
chr1	87764270	87769552	chr1	88531152	88537787
chr1	87798000	87804000	chr1	88518000	88524000
chr1	87798840	87802857	chr1	88420584	88426126
chr1	88640000	88656000	chr1	89328000	89344000
chr1	88643604	88653606	chr1	89010969	89022276
chr1	88645000	88650000	chr1	88765000	88770000
chr1	89445000	89460000	chr1	90450000	90465000
chr1	89458949	89464721	chr1	90230812	90237735
chr1	89460000	89465000	chr1	89825000	89830000
chr1	89462869	89467178	chr1	90063649	90069077
chr1	89463525	89467178	chr1	89914746	89920367
chr1	89545000	89550000	chr1	89825000	89830000
chr1	89556000	89562000	chr1	89916000	89922000
chr1	89940000	89945000	chr1	90065000	90070000
chr1	89940000	89945000	chr1	90225000	90230000
chr1	89940000	89952000	chr1	90432000	90444000
chr1	90096000	90108000	chr1	90444000	90456000
chr1	90096613	90102067	chr1	90224587	90226881
chr1	90270516	90274707	chr1	90453444	90458064
chr1	90576000	90593000	chr1	91953000	91970000
chr1	90576008	90580809	chr1	91625408	91630471
chr1	90576636	90585381	chr1	91421287	91428147
chr1	90577700	90583026	chr1	91172870	91179578
chr1	91084483	91095961	chr1	91616487	91624984
chr1	91188000	91194000	chr1	91626000	91632000
chr1	91188000	91197000	chr1	91485000	91494000
chr1	91189000	91196000	chr1	91420000	91427000
chr1	91630000	91641000	chr1	92389000	92400000
chr1	91744634	91755737	chr1	92746125	92757667
chr1	91745000	91750000	chr1	91965000	91970000
chr1	91746380	91753959	chr1	92394541	92398937
chr1	91973082	91978160	chr1	92390978	92394501
chr1	91980000	91986000	chr1	92754000	92760000
chr1	92463213	92468153	chr1	92753347	92758202
chr1	92464488	92473119	chr1	93082612	93089082
chr1	92773759	92777514	chr1	93087109	93093326
chr1	92778000	92792000	chr1	93268000	93282000
chr1	93321172	93326684	chr1	93460151	93463232
chr1	93768538	93775165	chr1	94308304	94320243
chr1	93771000	93780000	chr1	94086000	94095000
chr1	93899246	93905817	chr1	94305444	94310368
chr1	93900137	93911853	chr1	94083194	94088839
chr1	93910000	93920000	chr1	94050000	94060000
chr1	94091467	94096417	chr1	94276766	94281487
chr1	94511969	94516973	chr1	94799858	94804276
chr1	94512000	94524000	chr1	95268000	95280000
chr1	94525000	94530000	chr1	94695000	94700000
chr1	94710000	94717000	chr1	94787000	94794000
chr1	94978000	94991000	chr1	95693000	95706000
chr1	94980027	94988468	chr1	95502974	95508550
chr1	94991936	94997230	chr1	95266674	95270447
chr1	95005080	95013774	chr1	95122368	95129250
chr1	95318097	95321955	chr1	95386902	95393220
chr1	95319268	95321285	chr1	95504516	95509575
chr1	95320000	95330000	chr1	95700000	95710000
chr1	95390343	95396559	chr1	95502457	95508110
chr1	95574833	95581990	chr1	95696761	95704711
chr1	95761820	95767573	chr1	98266018	98273379
chr1	95770741	95775021	chr1	97242911	97251190
chr1	95770741	95775021	chr1	98515750	98520919
chr1	95770741	95780033	chr1	96982466	96989366
chr1	95772199	95780589	chr1	96410310	96419602
chr1	95772325	95780033	chr1	96698929	96704503
chr1	95772325	95780033	chr1	97501028	97509129
chr1	95772325	95780033	chr1	98926015	98931434
chr1	95772471	95779403	chr1	97426274	97433071
chr1	95772962	95783831	chr1	96872113	96881470
chr1	96379276	96388748	chr1	98931434	98939543
chr1	96408360	96416752	chr1	98508336	98515438
chr1	96418950	96426894	chr1	97298500	97308229
chr1	96674206	96681938	chr1	98924193	98931434
chr1	96691681	96701056	chr1	97298500	97308229
chr1	96692672	96703056	chr1	97511497	97524190
chr1	96714041	96722926	chr1	98511018	98516686
chr1	97426914	97433159	chr1	98516107	98521144
chr1	97426914	97433159	chr1	98928182	98932521
chr1	97597063	97601510	chr1	98937693	98942652
chr1	97598238	97604727	chr1	98503416	98511018
chr1	97670476	97676706	chr1	98914537	98924193
chr1	97706000	97713000	chr1	98511000	98518000
chr1	98321466	98331222	chr1	98927824	98936973
chr1	98523503	98529330	chr1	98916766	98926666
chr1	99007102	99023680	chr1	100158594	100166099
chr1	99259259	99261783	chr1	100167441	100171876
chr1	99259259	99264557	chr1	99638049	99649590
chr1	99260970	99264541	chr1	99943612	99951108
chr1	99635000	99640000	chr1	100170000	100175000
chr1	99650000	99655000	chr1	99940000	99945000
chr1	99953000	99960000	chr1	100170000	100177000
chr1	100272000	100280000	chr1	100496000	100504000
chr1	100273458	100279493	chr1	100918769	100924111
chr1	100279217	100283743	chr1	101329190	101332730
chr1	100331051	100340887	chr1	100674230	100684981
chr1	100345000	100352000	chr1	100618000	100625000
chr1	100602474	100612558	chr1	101341653	101350765
chr1	100930000	100935000	chr1	101330000	101335000
chr1	100932377	100939659	chr1	101183949	101191988
chr1	101070000	101075000	chr1	101330000	101335000
chr1	101185941	101191696	chr1	101329190	101332820
chr1	101367000	101388000	chr1	102648000	102669000
chr1	101384935	101390014	chr1	101752896	101755674
chr1	101388000	101400000	chr1	101700000	101712000
chr1	101484327	101494027	chr1	101592171	101602037
chr1	101490000	101496000	chr1	101700000	101706000
chr1	101605000	101610000	chr1	101700000	101705000
chr1	101772000	101790000	chr1	102654000	102672000
chr1	101773000	101780000	chr1	101899000	101906000
chr1	101982704	101990831	chr1	102896265	102905516
chr1	101983907	101988577	chr1	102649659	102657633
chr1	101985631	101988894	chr1	104046103	104050571
chr1	101989614	101998238	chr1	103433209	103442604
chr1	102108611	102116247	chr1	104053952	104062193
chr1	102116008	102119724	chr1	102655133	102659834
chr1	102257687	102266789	chr1	103437937	103445946
chr1	102283359	102288563	chr1	104011871	104018909
chr1	102284528	102289805	chr1	102654512	102658873
chr1	102289805	102299765	chr1	102870530	102879325
chr1	102379450	102390520	chr1	104012831	104025757
chr1	102704826	102712200	chr1	104019179	104027081
chr1	102721588	102730988	chr1	103400753	103416736
chr1	102888558	102900506	chr1	104037531	104049063
chr1	103026592	103031529	chr1	104008242	104019179
chr1	103558277	103565624	chr1	104011871	104018909
chr1	103570293	103574918	chr1	104057097	104062840
chr1	104313209	104325515	chr1	105409811	105422335
chr1	104340000	104346000	chr1	104670000	104676000
chr1	104347514	104356345	chr1	106340578	106345905
chr1	104347514	104360954	chr1	105257041	105265383
chr1	104347514	104360954	chr1	106807745	106817427
chr1	104347514	104361506	chr1	105096252	105107086
chr1	104650155	104660459	chr1	106320368	106328281
chr1	105318000	105336000	chr1	106128000	106146000
chr1	105319013	105326701	chr1	107685630	107692432
chr1	105321015	105326701	chr1	106343433	106349148
chr1	105331022	105338543	chr1	106799570	106805355
chr1	106557858	106564580	chr1	107684554	107691055
chr1	106561000	106568000	chr1	106806000	106813000
chr1	107155300	107164250	chr1	107669068	107680449
chr1	107820000	107825000	chr1	108280000	108285000
chr1	107820000	107829000	chr1	108072000	108081000
chr1	107968000	107975000	chr1	108290000	108297000
chr1	108320000	108325000	chr1	108665000	108670000
chr1	109050000	109055000	chr1	109185000	109190000
chr1	109366588	109370387	chr1	109436165	109441254
chr1	109815000	109820000	chr1	109940000	109945000
chr1	109816000	109824000	chr1	110072000	110080000
chr1	110032824	110037235	chr1	110070531	110073974
chr1	110088041	110092226	chr1	110522226	110527737
chr1	110089036	110091562	chr1	110161433	110166859
chr1	110089036	110091562	chr1	110315856	110320841
chr1	110183555	110187142	chr1	110313176	110317297
chr1	110183555	110187142	chr1	110522786	110526166
chr1	110317297	110321022	chr1	110518210	110522786
chr1	110330000	110335000	chr1	110465000	110470000
chr1	110465000	110470000	chr1	110520000	110525000
chr1	110595426	110602611	chr1	110648127	110653127
chr1	110600000	110614000	chr1	110992000	111006000
chr1	110743789	110747335	chr1	111002333	111005806
chr1	110745000	110750000	chr1	110855000	110860000
chr1	110846976	110857750	chr1	111000938	111006494
chr1	110955000	110960000	chr1	110995000	111000000
chr1	111061496	111065946	chr1	111311888	111318122
chr1	111070000	111075000	chr1	111155000	111160000
chr1	111153000	111174000	chr1	111867000	111888000
chr1	111171828	111176947	chr1	111321902	111324914
chr1	111760000	111776000	chr1	112192000	112208000
chr1	111764268	111767272	chr1	111940161	111946394
chr1	111765000	111770000	chr1	111870000	111875000
chr1	112025000	112030000	chr1	112310000	112315000
chr1	112030530	112039796	chr1	112896145	112904482
chr1	112049486	112052477	chr1	112198550	112203611
chr1	112254000	112260000	chr1	112296000	112302000
chr1	112321858	112327916	chr1	112876814	112881726
chr1	112398154	112405174	chr1	112717496	112725168
chr1	112925568	112934807	chr1	113152222	113160752
chr1	112928000	112944000	chr1	113616000	113632000
chr1	112930000	112935000	chr1	113005000	113010000
chr1	112934807	112940980	chr1	113248237	113252016
chr1	113160000	113165000	chr1	113245000	113250000
chr1	113255467	113260417	chr1	113345834	113349886
chr1	113256000	113269000	chr1	114218000	114231000
chr1	113256357	113261891	chr1	113590967	113594165
chr1	113350598	113354568	chr1	113583933	113586964
chr1	113419831	113424112	chr1	113584774	113588803
chr1	113680000	113688000	chr1	113928000	113936000
chr1	113681030	113684483	chr1	114216435	114222296
chr1	113681897	113686279	chr1	113997876	114001880
chr1	113944503	113955050	chr1	114201838	114210689
chr1	114368000	114384000	chr1	114816000	114832000
chr1	114516000	114525000	chr1	115092000	115101000
chr1	114520000	114525000	chr1	114820000	114825000
chr1	114890000	114895000	chr1	115100000	115105000
chr1	115305000	115320000	chr1	115635000	115650000
chr1	115512000	115524000	chr1	116004000	116016000
chr1	115518000	115524000	chr1	116136000	116142000
chr1	115520000	115525000	chr1	115585000	115590000
chr1	115520000	115525000	chr1	115655000	115660000
chr1	115673276	115677490	chr1	116238923	116246787
chr1	115680000	115685000	chr1	116135000	116140000
chr1	115682728	115687135	chr1	116009416	116013779
chr1	115682728	115687738	chr1	116306843	116313593
chr1	116011000	116018000	chr1	116130000	116137000
chr1	116145000	116160000	chr1	117030000	117045000
chr1	116150000	116155000	chr1	116305000	116310000
chr1	116190347	116200567	chr1	116235844	116246787
chr1	116260000	116265000	chr1	116310000	116315000
chr1	116346012	116351961	chr1	117039289	117048035
chr1	116351659	116355164	chr1	116523574	116528346
chr1	116675000	116680000	chr1	117040000	117045000
chr1	116679748	116689120	chr1	116923140	116928525
chr1	116955829	116959744	chr1	117022336	117027304
chr1	117112413	117118572	chr1	117597555	117601638
chr1	117112413	117121177	chr1	117208339	117215561
chr1	117266000	117283000	chr1	117810000	117827000
chr1	117280000	117288000	chr1	117464000	117472000
chr1	117280524	117285118	chr1	117597555	117601638
chr1	117450000	117456000	chr1	117594000	117600000
chr1	117600000	117612000	chr1	118284000	118296000
chr1	117604734	117615275	chr1	118430359	118445394
chr1	117610000	117620000	chr1	118050000	118060000
chr1	117610098	117615733	chr1	117826583	117829341
chr1	117663000	117670000	chr1	117824000	117831000
chr1	118049858	118053843	chr1	118434258	118440085
chr1	118053843	118059523	chr1	118299486	118303842
chr1	118679731	118686594	chr1	119551988	119555666
chr1	118696000	118704000	chr1	119904000	119912000
chr1	118765000	118770000	chr1	119550000	119555000
chr1	118845000	118854000	chr1	119529000	119538000
chr1	119825000	119830000	chr1	119910000	119915000
chr1	120015000	120020000	chr1	120205000	120210000
chr1	120015944	120026043	chr1	120080593	120088556
chr1	120160000	120165000	chr1	120200000	120205000
chr1	120341984	120349976	chr1	120485407	120496666
chr1	121198556	121209869	chr1	121279005	121288512
chr1	121203285	121217890	chr1	121245091	121251307
chr1	144898925	144906971	chr1	147802560	147810617
chr1	144927701	144931531	chr1	145061910	145063865
chr1	145415000	145420000	chr1	145590000	145595000
chr1	145417310	145422826	chr1	145459034	145461921
chr1	145417310	145422914	chr1	145537046	145541044
chr1	145468831	145474909	chr1	145539352	145544784
chr1	146640000	146645000	chr1	146715000	146720000
chr1	146739156	146746642	chr1	147096134	147103409
chr1	146742000	146748000	chr1	147360000	147366000
chr1	146745216	146749960	chr1	146859194	146863462
chr1	146752000	146760000	chr1	147168000	147176000
chr1	146762439	146769446	chr1	146922827	146932051
chr1	146962225	146969501	chr1	147187083	147192556
chr1	146964083	146969501	chr1	147096134	147100882
chr1	146964083	146969501	chr1	147363552	147367857
chr1	147010000	147015000	chr1	147070000	147075000
chr1	147112000	147119000	chr1	147357000	147364000
chr1	147195138	147200572	chr1	147359123	147363552
chr1	149041197	149049581	chr1	149102213	149109934
chr1	149224000	149247000	chr1	150006000	150029000
chr1	149232000	149244000	chr1	150144000	150156000
chr1	149858710	149866426	chr1	150029028	150041282
chr1	149866426	149872049	chr1	149906786	149914421
chr1	149933515	149936878	chr1	150020523	150026271
chr1	149933515	149936878	chr1	150138670	150141668
chr1	150045744	150049184	chr1	150134145	150138670
chr1	150432000	150440000	chr1	150784000	150792000
chr1	150438000	150444000	chr1	150504000	150510000
chr1	150606390	150611381	chr1	150782369	150787581
chr1	150992000	151000000	chr1	151128000	151136000
chr1	151065000	151074000	chr1	151218000	151227000
chr1	151066901	151070889	chr1	151128382	151131615
chr1	151268000	151281000	chr1	151697000	151710000
chr1	151270000	151275000	chr1	151315000	151320000
chr1	151272300	151276378	chr1	151370232	151374876
chr1	151411000	151424000	chr1	151801000	151814000
chr1	151411999	151418498	chr1	151704605	151711311
chr1	151415967	151422149	chr1	151506047	151516522
chr1	151506450	151515242	chr1	151705547	151711468
chr1	151555475	151562261	chr1	151702996	151708164
chr1	151558000	151569000	chr1	151811000	151822000
chr1	151902000	151908000	chr1	151968000	151974000
chr1	152023288	152028948	chr1	152411637	152415561
chr1	152030000	152035000	chr1	152155000	152160000
chr1	152112117	152118688	chr1	152428535	152434551
chr1	152157952	152162804	chr1	152428535	152434551
chr1	152622148	152630326	chr1	153196704	153202443
chr1	152844133	152846522	chr1	153191773	153196242
chr1	153315000	153330000	chr1	153960000	153975000
chr1	153324000	153333000	chr1	153738000	153747000
chr1	153324257	153327206	chr1	153464847	153470235
chr1	153478000	153491000	chr1	153933000	153946000
chr1	153481420	153486921	chr1	153583271	153589787
chr1	153486000	153495000	chr1	153720000	153729000
chr1	153503221	153508331	chr1	153539364	153545506
chr1	153644459	153648893	chr1	153959759	153963178
chr1	153649396	153655042	chr1	153722150	153726707
chr1	153654000	153660000	chr1	153696000	153702000
chr1	153776762	153782695	chr1	153917190	153921006
chr1	154168000	154175000	chr1	154301000	154308000
chr1	154168000	154176000	chr1	154240000	154248000
chr1	154455000	154460000	chr1	154520000	154525000
chr1	154525031	154531139	chr1	155030789	155036857
chr1	154530000	154547000	chr1	154904000	154921000
chr1	154535000	154540000	chr1	154850000	154855000
chr1	154638000	154644000	chr1	154914000	154920000
chr1	154639439	154642884	chr1	154849750	154853960
chr1	154654554	154662416	chr1	154712211	154720938
chr1	154734000	154740000	chr1	154842000	154848000
chr1	154923649	154931312	chr1	154970373	154980676
chr1	154927336	154932517	chr1	155020547	155027029
chr1	155056203	155062583	chr1	155138393	155141994
chr1	155222928	155228032	chr1	155291238	155298627
chr1	155225000	155232000	chr1	155561000	155568000
chr1	155330298	155334911	chr1	155548539	155552488
chr1	155904000	155911000	chr1	156037000	156044000
chr1	155905000	155910000	chr1	155960000	155965000
chr1	155932931	155939569	chr1	156036803	156040990
chr1	156060145	156062918	chr1	156193108	156197071
chr1	156065386	156069797	chr1	156095727	156100748
chr1	156114209	156117931	chr1	156190657	156194344
chr1	156231000	156240000	chr1	156285000	156294000
chr1	156353305	156356480	chr1	156411854	156416142
chr1	156355767	156365156	chr1	156574494	156581017
chr1	156447922	156451111	chr1	156550333	156557734
chr1	156655885	156661429	chr1	156858750	156864363
chr1	156770346	156773335	chr1	156825568	156829878
chr1	157057601	157061538	chr1	157119108	157124195
chr1	157058000	157069000	chr1	157454000	157465000
chr1	157151515	157164972	chr1	158092340	158101046
chr1	157160000	157168000	chr1	157320000	157328000
chr1	157162734	157169010	chr1	157458510	157461597
chr1	157164000	157178000	chr1	157906000	157920000
chr1	157278571	157286850	chr1	157460505	157466842
chr1	157335000	157350000	chr1	157905000	157920000
chr1	157345000	157350000	chr1	157455000	157460000
chr1	157536000	157548000	chr1	158088000	158100000
chr1	157545000	157550000	chr1	157915000	157920000
chr1	157928000	157947000	chr1	158954000	158973000
chr1	157932511	157935953	chr1	158091790	158095530
chr1	157934701	157942988	chr1	159038705	159044013
chr1	158172000	158184000	chr1	158448000	158460000
chr1	158172000	158186000	chr1	159040000	159054000
chr1	158174221	158177308	chr1	158966647	158969257
chr1	158461363	158471161	chr1	158964395	158968567
chr1	158473000	158480000	chr1	159040000	159047000
chr1	159120000	159133000	chr1	159757000	159770000
chr1	159130000	159135000	chr1	159165000	159170000
chr1	159135644	159143517	chr1	159977142	159985054
chr1	159181807	159186536	chr1	159758670	159762063
chr1	159765000	159770000	chr1	159860000	159865000
chr1	159765000	159770000	chr1	159975000	159980000
chr1	159904000	159912000	chr1	160048000	160056000
chr1	159909527	159913790	chr1	159975890	159980082
chr1	160070040	160076207	chr1	160221053	160223890
chr1	160080000	160100000	chr1	160580000	160600000
chr1	160396436	160399972	chr1	160575010	160578969
chr1	160645451	160653453	chr1	161066593	161074905
chr1	160650000	160655000	chr1	160795000	160800000
chr1	160682495	160694001	chr1	161048753	161056790
chr1	160692000	160699000	chr1	160797000	160804000
chr1	160696431	160699664	chr1	160920294	160923639
chr1	160805313	160808681	chr1	160920294	160923639
chr1	160965000	160970000	chr1	161065000	161070000
chr1	161169545	161173206	chr1	161348247	161350850
chr1	161187000	161200000	chr1	161707000	161720000
chr1	161193956	161197627	chr1	161260467	161262979
chr1	161195000	161200000	chr1	161350000	161355000
chr1	161453155	161457270	chr1	161708891	161714319
chr1	161612000	161623000	chr1	161700000	161711000
chr1	161755000	161766000	chr1	162360000	162371000
chr1	161760000	161765000	chr1	162005000	162010000
chr1	162012000	162024000	chr1	162768000	162780000
chr1	162023269	162027315	chr1	162362468	162366516
chr1	162024000	162032000	chr1	162240000	162248000
chr1	162027315	162032174	chr1	162470811	162476973
chr1	162580000	162585000	chr1	162770000	162775000
chr1	162840000	162845000	chr1	163285000	163290000
chr1	162840000	162846000	chr1	163140000	163146000
chr1	162843926	162849505	chr1	163031363	163035430
chr1	163037000	163044000	chr1	163149000	163156000
chr1	163040000	163045000	chr1	163285000	163290000
chr1	163150000	163155000	chr1	163280000	163285000
chr1	163328690	163339515	chr1	165324978	165333922
chr1	163330000	163335000	chr1	165040000	165045000
chr1	163370000	163387000	chr1	164577000	164594000
chr1	163379879	163383861	chr1	165041753	165047560
chr1	163380000	163385000	chr1	163495000	163500000
chr1	163387000	163394000	chr1	164752000	164759000
chr1	163494000	163500000	chr1	165024000	165030000
chr1	163499000	163506000	chr1	164752000	164759000
chr1	163500000	163515000	chr1	164535000	164550000
chr1	164229640	164242550	chr1	165037216	165045948
chr1	164412000	164421000	chr1	164745000	164754000
chr1	164528000	164535000	chr1	164752000	164759000
chr1	164576000	164592000	chr1	165040000	165056000
chr1	164586000	164592000	chr1	164754000	164760000
chr1	164674716	164685502	chr1	164750340	164757420
chr1	164760000	164765000	chr1	165035000	165040000
chr1	165099000	165110000	chr1	165550000	165561000
chr1	165111800	165118226	chr1	165334557	165337903
chr1	165225000	165240000	chr1	165540000	165555000
chr1	165228173	165234392	chr1	165335315	165340557
chr1	165359000	165376000	chr1	166396000	166413000
chr1	165360000	165366000	chr1	165882000	165888000
chr1	165373472	165378332	chr1	165560510	165564476
chr1	165567867	165572240	chr1	165884369	165888755
chr1	165682837	165687002	chr1	165884369	165888755
chr1	165692276	165699357	chr1	166408555	166418285
chr1	165888000	165904000	chr1	167024000	167040000
chr1	165891498	165895567	chr1	166402376	166406411
chr1	166448000	166456000	chr1	167024000	167032000
chr1	166842000	166855000	chr1	167505000	167518000
chr1	166872000	166884000	chr1	167184000	167196000
chr1	166873789	166884802	chr1	167410467	167416751
chr1	166875841	166888471	chr1	166940309	166951522
chr1	166879498	166884802	chr1	167026711	167029548
chr1	166940938	166949023	chr1	167022016	167027560
chr1	167032597	167035764	chr1	167410467	167413726
chr1	167034000	167040000	chr1	167496000	167502000
chr1	167035000	167040000	chr1	167190000	167195000
chr1	167232000	167244000	chr1	167652000	167664000
chr1	167235000	167240000	chr1	167410000	167415000
chr1	167237846	167245222	chr1	167498767	167504978
chr1	167364000	167376000	chr1	167652000	167664000
chr1	167369150	167376958	chr1	167498867	167504188
chr1	167568927	167572833	chr1	167655315	167658085
chr1	167685000	167692000	chr1	167902000	167909000
chr1	167688000	167694000	chr1	167766000	167772000
chr1	168058000	168069000	chr1	168278000	168289000
chr1	168304000	168312000	chr1	168568000	168576000
chr1	168305000	168310000	chr1	169320000	169325000
chr1	168308000	168322000	chr1	169078000	169092000
chr1	168399000	168410000	chr1	169092000	169103000
chr1	168409664	168413972	chr1	168562379	168567276
chr1	168413000	168420000	chr1	169316000	169323000
chr1	168570000	168575000	chr1	169515000	169520000
chr1	168572110	168576671	chr1	169315538	169320521
chr1	168584284	168589681	chr1	169069985	169075392
chr1	169104896	169113795	chr1	169311423	169320094
chr1	169531027	169541768	chr1	170863832	170872840
chr1	169559377	169568419	chr1	169669251	169675626
chr1	169566000	169572000	chr1	169776000	169782000
chr1	169895598	169901279	chr1	170504890	170510296
chr1	169896824	169903264	chr1	170897077	170902373
chr1	169897749	169909677	chr1	171191246	171200650
chr1	169903264	169909536	chr1	170645204	170650267
chr1	170640000	170655000	chr1	171165000	171180000
chr1	170656000	170664000	chr1	170896000	170904000
chr1	170934000	170940000	chr1	171198000	171204000
chr1	171048000	171056000	chr1	171192000	171200000
chr1	171494000	171513000	chr1	173926000	173945000
chr1	171505000	171510000	chr1	171550000	171555000
chr1	171618712	171628009	chr1	171677978	171688474
chr1	171621000	171630000	chr1	171954000	171963000
chr1	171764534	171774334	chr1	172393594	172400041
chr1	171765740	171773004	chr1	171950500	171953919
chr1	171954000	171972000	chr1	172674000	172692000
chr1	171962593	171973164	chr1	172516839	172529808
chr1	171969000	171988000	chr1	172387000	172406000
chr1	172059572	172064097	chr1	172367592	172374663
chr1	172410000	172416000	chr1	172512000	172518000
chr1	172416000	172424000	chr1	172688000	172696000
chr1	172580000	172585000	chr1	172685000	172690000
chr1	172703000	172720000	chr1	174182000	174199000
chr1	172704000	172720000	chr1	173904000	173920000
chr1	172704000	172725000	chr1	174699000	174720000
chr1	172704000	172725000	chr1	174951000	174972000
chr1	172711111	172715479	chr1	173789205	173794511
chr1	172712592	172715240	chr1	173379180	173383457
chr1	172715240	172717872	chr1	173174986	173180452
chr1	172791528	172795416	chr1	173170318	173174986
chr1	173380000	173400000	chr1	174700000	174720000
chr1	173388271	173401602	chr1	173930920	173936782
chr1	173400000	173405000	chr1	173790000	173795000
chr1	173400000	173415000	chr1	174180000	174195000
chr1	173446000	173459000	chr1	173680000	173693000
chr1	173959580	173967917	chr1	174179116	174187601
chr1	174221271	174227979	chr1	174957184	174963827
chr1	174225000	174230000	chr1	174715000	174720000
chr1	174724000	174746000	chr1	175296000	175318000
chr1	174730000	174740000	chr1	175090000	175100000
chr1	174737517	174740819	chr1	174949049	174952401
chr1	174995000	175000000	chr1	175095000	175100000
chr1	175005000	175014000	chr1	175284000	175293000
chr1	175114093	175122142	chr1	176526604	176534185
chr1	175114093	175122157	chr1	175829681	175839937
chr1	175117085	175122142	chr1	175287449	175291829
chr1	175118990	175126596	chr1	176039891	176045090
chr1	175122142	175126596	chr1	176845132	176850426
chr1	175142757	175152878	chr1	176332351	176343397
chr1	175332955	175338149	chr1	176350037	176358631
chr1	175334972	175341199	chr1	176495855	176503627
chr1	175337862	175344027	chr1	176849731	176854775
chr1	175341897	175348266	chr1	175853525	175857900
chr1	175341897	175348266	chr1	176043301	176046542
chr1	175441000	175448000	chr1	176036000	176043000
chr1	175447860	175456267	chr1	175716722	175725027
chr1	175714000	175725000	chr1	176033000	176044000
chr1	176343397	176348283	chr1	176812883	176817667
chr1	176345000	176350000	chr1	176525000	176530000
chr1	176346000	176355000	chr1	176652000	176661000
chr1	176517610	176526604	chr1	177907059	177918285
chr1	176525000	176530000	chr1	176655000	176660000
chr1	176525000	176530000	chr1	176810000	176815000
chr1	176660000	176665000	chr1	176805000	176810000
chr1	176863299	176874873	chr1	177268472	177278099
chr1	176865000	176870000	chr1	177145000	177150000
chr1	176865000	176870000	chr1	177330000	177335000
chr1	176865000	176870000	chr1	177745000	177750000
chr1	176865000	176870000	chr1	177905000	177910000
chr1	177136994	177143553	chr1	177909822	177917940
chr1	177215331	177224057	chr1	177750657	177761557
chr1	177921000	177930000	chr1	178155000	178164000
chr1	177925000	177930000	chr1	178245000	178250000
chr1	177994774	178002999	chr1	178157547	178165854
chr1	178000000	178005000	chr1	178245000	178250000
chr1	178020000	178040000	chr1	178460000	178480000
chr1	178256000	178272000	chr1	179328000	179344000
chr1	178269000	178276000	chr1	178976000	178983000
chr1	178272000	178288000	chr1	178720000	178736000
chr1	178280333	178284131	chr1	178468489	178472994
chr1	178497000	178506000	chr1	179334000	179343000
chr1	178509037	178514882	chr1	178969725	178973938
chr1	178510465	178515375	chr1	178716952	178722281
chr1	178734596	178738602	chr1	178969725	178975847
chr1	179028000	179046000	chr1	179766000	179784000
chr1	179044686	179048097	chr1	179338567	179343564
chr1	179046000	179060000	chr1	179564000	179578000
chr1	179212000	179234000	chr1	179564000	179586000
chr1	179220000	179225000	chr1	179335000	179340000
chr1	179676000	179685000	chr1	180135000	180144000
chr1	179685000	179690000	chr1	179775000	179780000
chr1	179830000	179835000	chr1	180145000	180150000
chr1	179854328	179861665	chr1	180003783	180012689
chr1	180018000	180036000	chr1	182826000	182844000
chr1	180149274	180154067	chr1	180381043	180386364
chr1	180154084	180157800	chr1	180445912	180450117
chr1	180162000	180180000	chr1	181116000	181134000
chr1	180208000	180216000	chr1	180384000	180392000
chr1	180220000	180225000	chr1	180450000	180455000
chr1	180479000	180492000	chr1	181389000	181402000
chr1	180480784	180488217	chr1	180999142	181007093
chr1	180482302	180486437	chr1	180831382	180835259
chr1	180489025	180495222	chr1	181123888	181126488
chr1	180504000	180510000	chr1	180594000	180600000
chr1	180605000	180610000	chr1	180825000	180830000
chr1	180848208	180853141	chr1	180973122	180978556
chr1	180850765	180853141	chr1	181134243	181137170
chr1	180866000	180880000	chr1	181384000	181398000
chr1	181008179	181011575	chr1	181109144	181112420
chr1	181062000	181068000	chr1	181104000	181110000
chr1	181157615	181162008	chr1	181387348	181390733
chr1	181445000	181450000	chr1	181645000	181650000
chr1	181446215	181453080	chr1	182359460	182366451
chr1	181446369	181449339	chr1	182049049	182053075
chr1	181449339	181453923	chr1	181899591	181902889
chr1	182050000	182055000	chr1	182365000	182370000
chr1	182052000	182058000	chr1	182112000	182118000
chr1	182052000	182058000	chr1	182748000	182754000
chr1	182054680	182062917	chr1	182562582	182566902
chr1	182112153	182115358	chr1	182365714	182370270
chr1	182198889	182209860	chr1	182349701	182357932
chr1	182413000	182420000	chr1	182749000	182756000
chr1	182565000	182570000	chr1	182750000	182755000
chr1	182826000	182844000	chr1	184662000	184680000
chr1	182832000	182844000	chr1	183096000	183108000
chr1	182841322	182845850	chr1	186325991	186330106
chr1	182923133	182929730	chr1	183102109	183111838
chr1	182924944	182934598	chr1	183511991	183520934
chr1	182928371	182938797	chr1	183210159	183216032
chr1	182928371	182942001	chr1	183580789	183590420
chr1	183243510	183247151	chr1	183511991	183519735
chr1	183245000	183250000	chr1	183590000	183595000
chr1	183246000	183252000	chr1	183438000	183444000
chr1	183442000	183449000	chr1	183589000	183596000
chr1	183520000	183528000	chr1	183592000	183600000
chr1	183619186	183628988	chr1	184019614	184031195
chr1	183620000	183625000	chr1	183885000	183890000
chr1	183634949	183641686	chr1	184663502	184672181
chr1	183885000	183898000	chr1	184626000	184639000
chr1	183895096	183901086	chr1	183995142	184006055
chr1	184035266	184044972	chr1	184354122	184360662
chr1	184044000	184051000	chr1	184527000	184534000
chr1	184044972	184049162	chr1	184630790	184635608
chr1	184045000	184050000	chr1	184185000	184190000
chr1	184191000	184198000	chr1	184632000	184639000
chr1	184358243	184363401	chr1	184630790	184637220
chr1	184754359	184762389	chr1	185652167	185658788
chr1	184765142	184772963	chr1	186174012	186184001
chr1	184774333	184777849	chr1	185136278	185142792
chr1	184774429	184777849	chr1	184947279	184953489
chr1	184943906	184956337	chr1	185664397	185677181
chr1	185130000	185141000	chr1	185636000	185647000
chr1	185265000	185280000	chr1	186300000	186315000
chr1	185287351	185291909	chr1	185636148	185639134
chr1	185690000	185695000	chr1	186180000	186185000
chr1	185778140	185782688	chr1	186174012	186178869
chr1	186375000	186380000	chr1	186950000	186955000
chr1	186449132	186451956	chr1	186953220	186956056
chr1	186569295	186575499	chr1	186954819	186958490
chr1	187000773	187007453	chr1	188711712	188719379
chr1	187016275	187021051	chr1	190288060	190292045
chr1	187017554	187023439	chr1	188897610	188903215
chr1	187349142	187357023	chr1	190290211	190295690
chr1	187896008	187904199	chr1	190287819	190295000
chr1	188009406	188027863	chr1	190267947	190283292
chr1	188749898	188754780	chr1	190288060	190292045
chr1	189398098	189407055	chr1	190288970	190295000
chr1	190592000	190608000	chr1	191088000	191104000
chr1	190599851	190605329	chr1	192413578	192417144
chr1	191960000	191965000	chr1	192410000	192415000
chr1	192438273	192445237	chr1	196639582	196654805
chr1	192439000	192452000	chr1	193089000	193102000
chr1	192440000	192460000	chr1	194260000	194280000
chr1	192441083	192447268	chr1	192571535	192579338
chr1	192445000	192450000	chr1	192985000	192990000
chr1	192453846	192464023	chr1	192766821	192774047
chr1	192771216	192783793	chr1	192978827	192986047
chr1	193017460	193028413	chr1	196581778	196595103
chr1	193026000	193032000	chr1	193086000	193092000
chr1	193105102	193111065	chr1	195310608	195318287
chr1	193109818	193118016	chr1	196625385	196631996
chr1	193111065	193117499	chr1	195693931	195699678
chr1	193119622	193125540	chr1	195530026	195540444
chr1	193128730	193138554	chr1	196261729	196270351
chr1	193149882	193163749	chr1	194913783	194924353
chr1	193160754	193166147	chr1	194261064	194264747
chr1	193374000	193383000	chr1	194256000	194265000
chr1	193717967	193729032	chr1	194245151	194256652
chr1	194301782	194313470	chr1	196624691	196633382
chr1	194503084	194514645	chr1	195670514	195687394
chr1	194618311	194627041	chr1	196624691	196633382
chr1	194854068	194869770	chr1	196639582	196654805
chr1	196112615	196115802	chr1	196627793	196631996
chr1	196120000	196125000	chr1	196270000	196275000
chr1	196290000	196295000	chr1	196615000	196620000
chr1	196692000	196704000	chr1	197316000	197328000
chr1	196765000	196770000	chr1	196890000	196895000
chr1	196788000	196811000	chr1	197317000	197340000
chr1	197125000	197144000	chr1	197885000	197904000
chr1	197150000	197155000	chr1	197325000	197330000
chr1	197355369	197371947	chr1	197891153	197902036
chr1	197490000	197496000	chr1	198432000	198438000
chr1	197492622	197495284	chr1	198655234	198660728
chr1	197492622	197497783	chr1	198109438	198115947
chr1	197495284	197497783	chr1	197887462	197892072
chr1	197578691	197584706	chr1	198431372	198435270
chr1	197584706	197589015	chr1	197887462	197892072
chr1	197876000	197890000	chr1	198114000	198128000
chr1	197892815	197902541	chr1	198650750	198660326
chr1	197895498	197902541	chr1	198431372	198435270
chr1	198030267	198046492	chr1	198653845	198666259
chr1	198035595	198043820	chr1	198431372	198435554
chr1	198125092	198133783	chr1	198432515	198436356
chr1	198130849	198138453	chr1	198237869	198248137
chr1	198726814	198732782	chr1	200468360	200477256
chr1	198736000	198744000	chr1	199088000	199096000
chr1	198737510	198744077	chr1	199520118	199524126
chr1	198738278	198746879	chr1	199207089	199213997
chr1	199649015	199655035	chr1	200460420	200463645
chr1	199651492	199661172	chr1	200268215	200275882
chr1	199921467	199925824	chr1	200456520	200462181
chr1	199997409	200003345	chr1	200461649	200468857
chr1	200105988	200112422	chr1	200453156	200460420
chr1	200248300	200253509	chr1	200454595	200461649
chr1	200520000	200528000	chr1	201008000	201016000
chr1	200591792	200594242	chr1	200770170	200774402
chr1	200596000	200607000	chr1	201014000	201025000
chr1	200861035	200870109	chr1	201009596	201015547
chr1	200934000	200940000	chr1	201078000	201084000
chr1	200943907	200946926	chr1	201011041	201013543
chr1	201228000	201234000	chr1	201312000	201318000
chr1	201415000	201420000	chr1	201480000	201485000
chr1	201502000	201516000	chr1	202090000	202104000
chr1	201516000	201528000	chr1	201936000	201948000
chr1	201525000	201530000	chr1	201760000	201765000
chr1	201526592	201529930	chr1	201671736	201675453
chr1	201675453	201679607	chr1	201757172	201762655
chr1	201859000	201866000	chr1	202090000	202097000
chr1	201862744	201866721	chr1	201942521	201946114
chr1	201976645	201979563	chr1	202085696	202088603
chr1	202155000	202160000	chr1	202285000	202290000
chr1	202161774	202169627	chr1	202680740	202685825
chr1	202176000	202194000	chr1	202626000	202644000
chr1	202274000	202293000	chr1	202616000	202635000
chr1	202302506	202309289	chr1	202535784	202543144
chr1	202310000	202315000	chr1	202685000	202690000
chr1	202314000	202320000	chr1	202428000	202434000
chr1	202433000	202444000	chr1	202686000	202697000
chr1	202469051	202477384	chr1	202539480	202547037
chr1	202740583	202748052	chr1	202820509	202826446
chr1	202740583	202748052	chr1	202864432	202870827
chr1	202995000	203010000	chr1	203415000	203430000
chr1	203002423	203008775	chr1	203083314	203091154
chr1	203005000	203010000	chr1	203185000	203190000
chr1	203005000	203010000	chr1	203235000	203240000
chr1	203080000	203088000	chr1	203136000	203144000
chr1	203085000	203090000	chr1	203180000	203185000
chr1	203238000	203244000	chr1	203670000	203676000
chr1	203240566	203243306	chr1	203308436	203311229
chr1	203241659	203245775	chr1	203453634	203458817
chr1	203308436	203311229	chr1	203451947	203455262
chr1	203308436	203311474	chr1	203669518	203674140
chr1	203469000	203476000	chr1	203595000	203602000
chr1	203474043	203478977	chr1	203669518	203673344
chr1	203593159	203601693	chr1	203666790	203671649
chr1	203700000	203706000	chr1	203802000	203808000
chr1	203827000	203840000	chr1	204321000	204334000
chr1	203836675	203842460	chr1	204095700	204097813
chr1	204040000	204045000	chr1	204095000	204100000
chr1	204128933	204135221	chr1	204176529	204180225
chr1	204225000	204230000	chr1	204330000	204335000
chr1	204408000	204417000	chr1	204768000	204777000
chr1	204414152	204417305	chr1	204469346	204471774
chr1	204530509	204536024	chr1	204775298	204777760
chr1	204547121	204551976	chr1	204912918	204920024
chr1	204776000	204789000	chr1	205218000	205231000
chr1	204780000	204790000	chr1	205040000	205050000
chr1	204784376	204788109	chr1	204903383	204909357
chr1	204951622	204956945	chr1	205029317	205032947
chr1	204956945	204962759	chr1	205224475	205225672
chr1	205029131	205035207	chr1	205224879	205230751
chr1	205077149	205084905	chr1	205216298	205222025
chr1	205239670	205245507	chr1	205294059	205297454
chr1	205245000	205254000	chr1	205452000	205461000
chr1	205365161	205370838	chr1	205455017	205457486
chr1	205455000	205460000	chr1	205490000	205495000
chr1	205495000	205500000	chr1	205625000	205630000
chr1	205554000	205560000	chr1	205680000	205686000
chr1	205558479	205562114	chr1	205624652	205629090
chr1	205630000	205635000	chr1	205675000	205680000
chr1	205759043	205762394	chr1	206229729	206233754
chr1	205762423	205766791	chr1	205880921	205886172
chr1	205882631	205889692	chr1	206229019	206233596
chr1	206229729	206233875	chr1	206304076	206311462
chr1	206648000	206656000	chr1	207080000	207088000
chr1	206652000	206664000	chr1	206976000	206988000
chr1	206661000	206668000	chr1	207151000	207158000
chr1	206661129	206666277	chr1	206751108	206754882
chr1	206778000	206784000	chr1	206982000	206988000
chr1	206799587	206805168	chr1	207155097	207158259
chr1	206802233	206808368	chr1	207083897	207087420
chr1	206900000	206905000	chr1	206980000	206985000
chr1	206900000	206905000	chr1	207085000	207090000
chr1	206981921	206986856	chr1	207083897	207087569
chr1	207250000	207255000	chr1	207670000	207675000
chr1	207260000	207265000	chr1	207570000	207575000
chr1	208070000	208075000	chr1	208135000	208140000
chr1	208182000	208199000	chr1	208641000	208658000
chr1	208192314	208196260	chr1	208416207	208419150
chr1	208193799	208197295	chr1	209376650	209382070
chr1	208302524	208311035	chr1	208411582	208416491
chr1	208419150	208423417	chr1	209372263	209376290
chr1	208419150	208424807	chr1	209524621	209530058
chr1	208419289	208424807	chr1	208645857	208651044
chr1	208818452	208822907	chr1	209357504	209362634
chr1	209385870	209394748	chr1	209616539	209622012
chr1	209413031	209421309	chr1	209664580	209672565
chr1	209743409	209746475	chr1	209866170	209869336
chr1	209744000	209760000	chr1	210160000	210176000
chr1	209748000	209755000	chr1	209909000	209916000
chr1	209748422	209752253	chr1	209799605	209805736
chr1	210019757	210033140	chr1	210556460	210565404
chr1	210023668	210030186	chr1	210154636	210157497
chr1	210023707	210030186	chr1	210488445	210492081
chr1	210312000	210318000	chr1	210570000	210576000
chr1	210312856	210316325	chr1	210479576	210485095
chr1	210396170	210403145	chr1	210476516	210485095
chr1	210574064	210582178	chr1	211306366	211311794
chr1	210577000	210596000	chr1	211641000	211660000
chr1	210620000	210625000	chr1	210750000	210755000
chr1	210620845	210623414	chr1	211301895	211306366
chr1	210751228	210760704	chr1	211121133	211127802
chr1	210760000	210765000	chr1	211305000	211310000
chr1	211484013	211491473	chr1	211687851	211693549
chr1	211491000	211498000	chr1	211645000	211652000
chr1	211497601	211499469	chr1	211824590	211828899
chr1	211638000	211644000	chr1	211830000	211836000
chr1	211689416	211693924	chr1	211827879	211832013
chr1	211746959	211750301	chr1	211820546	211824590
chr1	211848000	211861000	chr1	212459000	212472000
chr1	211850692	211857383	chr1	212623008	212628601
chr1	211855653	211860353	chr1	212198528	212204589
chr1	211868657	211875079	chr1	211997860	212006550
chr1	211869000	211876000	chr1	212114000	212121000
chr1	212220000	212238000	chr1	212958000	212976000
chr1	212235000	212240000	chr1	212625000	212630000
chr1	212240000	212245000	chr1	212540000	212545000
chr1	212240000	212254000	chr1	213164000	213178000
chr1	212245000	212250000	chr1	212460000	212465000
chr1	212632000	212646000	chr1	213136000	213150000
chr1	212646000	212653000	chr1	212954000	212961000
chr1	212652883	212657431	chr1	212837535	212843445
chr1	212655432	212658018	chr1	212776320	212781185
chr1	212840000	212857000	chr1	213163000	213180000
chr1	212985000	212990000	chr1	213165000	213170000
chr1	213290000	213300000	chr1	214160000	214170000
chr1	213294000	213313000	chr1	214795000	214814000
chr1	213294287	213300255	chr1	214500271	214505380
chr1	213300000	213310000	chr1	214300000	214310000
chr1	213414000	213420000	chr1	214158000	214164000
chr1	213415163	213419230	chr1	214294643	214299964
chr1	213416000	213424000	chr1	214496000	214504000
chr1	213537000	213554000	chr1	214489000	214506000
chr1	213546000	213552000	chr1	214158000	214164000
chr1	213546000	213552000	chr1	214290000	214296000
chr1	214158000	214164000	chr1	214290000	214296000
chr1	214160000	214176000	chr1	214496000	214512000
chr1	214381805	214390532	chr1	214758371	214763041
chr1	214385000	214390000	chr1	214500000	214505000
chr1	214397553	214403307	chr1	215709357	215718887
chr1	214429345	214436030	chr1	214762580	214768456
chr1	214436024	214439390	chr1	214500271	214503715
chr1	214503703	214508716	chr1	214756563	214759887
chr1	214505380	214510080	chr1	215692637	215698964
chr1	214828966	214832847	chr1	215693180	215698791
chr1	214832847	214835885	chr1	215309141	215316528
chr1	215320951	215328926	chr1	215692637	215700295
chr1	215961162	215967769	chr1	218335645	218342898
chr1	216068659	216077044	chr1	218366910	218372936
chr1	216195834	216209478	chr1	217520983	217529603
chr1	216203539	216216005	chr1	216892802	216904598
chr1	216477848	216485958	chr1	216908654	216913396
chr1	216479875	216488111	chr1	217560662	217566197
chr1	216746927	216757342	chr1	218331899	218342383
chr1	216913396	216924629	chr1	217253268	217260704
chr1	216923067	216934461	chr1	217301555	217307140
chr1	216923067	216934461	chr1	217832051	217837069
chr1	216923067	216934461	chr1	218336662	218347408
chr1	216923067	216934810	chr1	217917189	217923708
chr1	216924629	216934461	chr1	217506399	217511501
chr1	218060000	218065000	chr1	218335000	218340000
chr1	218495513	218500714	chr1	219747429	219751669
chr1	218496000	218504000	chr1	219832000	219840000
chr1	218498373	218511046	chr1	220142417	220151646
chr1	218500000	218505000	chr1	219980000	219985000
chr1	218511000	218520000	chr1	219483000	219492000
chr1	218512000	218519000	chr1	219240000	219247000
chr1	218512000	218519000	chr1	219352000	219359000
chr1	218512000	218520000	chr1	219584000	219592000
chr1	218520151	218527015	chr1	218847804	218853948
chr1	218974877	218985809	chr1	219735380	219742358
chr1	219234194	219244403	chr1	219982171	219989002
chr1	219246905	219256826	chr1	219836195	219842414
chr1	219353565	219370072	chr1	219977719	219983342
chr1	219582000	219600000	chr1	219978000	219996000
chr1	219738000	219744000	chr1	219984000	219990000
chr1	219840000	219846000	chr1	219978000	219984000
chr1	220008000	220020000	chr1	220152000	220164000
chr1	220311000	220320000	chr1	222822000	222831000
chr1	220386719	220391757	chr1	220946954	220951361
chr1	220464000	220470000	chr1	220950000	220956000
chr1	220470000	220480000	chr1	220680000	220690000
chr1	220850000	220855000	chr1	220950000	220955000
chr1	220983000	220990000	chr1	221368000	221375000
chr1	221040000	221058000	chr1	222336000	222354000
chr1	221045554	221049453	chr1	221610611	221616591
chr1	221046000	221065000	chr1	221901000	221920000
chr1	221049453	221053091	chr1	222626635	222630235
chr1	221053091	221062688	chr1	222801157	222810092
chr1	221076602	221080911	chr1	221374958	221378610
chr1	221426000	221445000	chr1	222623000	222642000
chr1	221646000	221663000	chr1	222802000	222819000
chr1	221648860	221655543	chr1	221910535	221915898
chr1	221650429	221655543	chr1	222344989	222347533
chr1	221650429	221655543	chr1	222626635	222630235
chr1	221712422	221717063	chr1	221909308	221913864
chr1	221912487	221917178	chr1	222626635	222630306
chr1	221918589	221922492	chr1	222334615	222342223
chr1	222017937	222028869	chr1	222614936	222623327
chr1	222635000	222640000	chr1	222805000	222810000
chr1	222964362	222967720	chr1	223250437	223254407
chr1	222964903	222970587	chr1	223868842	223876964
chr1	223296000	223312000	chr1	224512000	224528000
chr1	223304172	223311364	chr1	223527324	223536506
chr1	223305000	223310000	chr1	223865000	223870000
chr1	223318234	223325271	chr1	223690968	223697495
chr1	223699561	223710509	chr1	223854442	223859272
chr1	223884000	223890000	chr1	224238000	224244000
chr1	223888000	223895000	chr1	224518000	224525000
chr1	223895000	223900000	chr1	223935000	223940000
chr1	223974000	223997000	chr1	224572000	224595000
chr1	224300362	224305486	chr1	224520084	224524246
chr1	224700000	224705000	chr1	225110000	225115000
chr1	224700000	224707000	chr1	224826000	224833000
chr1	224700924	224703795	chr1	225038023	225043275
chr1	224826000	224832000	chr1	225036000	225042000
chr1	225130000	225135000	chr1	225245000	225250000
chr1	225500000	225511000	chr1	226171000	226182000
chr1	225656000	225664000	chr1	226024000	226032000
chr1	225658612	225665513	chr1	225962195	225964502
chr1	225660000	225665000	chr1	226095000	226100000
chr1	225660000	225665000	chr1	226160000	226165000
chr1	225691461	225697247	chr1	225834195	225839752
chr1	225726000	225743000	chr1	225947000	225964000
chr1	225838329	225842896	chr1	225956190	225961515
chr1	225960000	225965000	chr1	226160000	226165000
chr1	226185000	226190000	chr1	226245000	226250000
chr1	226256000	226264000	chr1	226304000	226312000
chr1	226314000	226320000	chr1	226380000	226386000
chr1	226317971	226324359	chr1	226543063	226550938
chr1	226603000	226616000	chr1	227006000	227019000
chr1	226608000	226616000	chr1	226792000	226800000
chr1	226617549	226622038	chr1	226751330	226758883
chr1	226738263	226745591	chr1	226787911	226794951
chr1	226811000	226824000	chr1	227617000	227630000
chr1	226819121	226827882	chr1	226919449	226926920
chr1	226820000	226825000	chr1	227010000	227015000
chr1	227097626	227104488	chr1	227622403	227629209
chr1	227664000	227676000	chr1	227940000	227952000
chr1	227665000	227670000	chr1	228130000	228135000
chr1	227788768	227797498	chr1	227836295	227849561
chr1	227920000	227936000	chr1	228256000	228272000
chr1	227946000	227952000	chr1	228120000	228126000
chr1	228185000	228190000	chr1	228260000	228265000
chr1	228185000	228190000	chr1	228700000	228705000
chr1	228313591	228318354	chr1	228696160	228704140
chr1	228323111	228327447	chr1	228390729	228401174
chr1	228469633	228476862	chr1	228490113	228496519
chr1	228595360	228601713	chr1	228639308	228644410
chr1	228791514	228795076	chr1	229617572	229620280
chr1	228801074	228804523	chr1	229361435	229366271
chr1	228868774	228872834	chr1	229352071	229358202
chr1	229388757	229392490	chr1	229617572	229620280
chr1	229392000	229401000	chr1	230445000	230454000
chr1	229695000	229700000	chr1	229755000	229760000
chr1	229770701	229774185	chr1	230426877	230431616
chr1	229790000	229800000	chr1	230200000	230210000
chr1	230207230	230211954	chr1	230394479	230399418
chr1	230755170	230763194	chr1	231347452	231354666
chr1	230760000	230769000	chr1	231048000	231057000
chr1	230768447	230776424	chr1	230903963	230909552
chr1	230935000	230940000	chr1	231055000	231060000
chr1	230935000	230940000	chr1	231345000	231350000
chr1	230953498	230964808	chr1	231001494	231006960
chr1	231057238	231060316	chr1	231343983	231348142
chr1	231485669	231490815	chr1	231736042	231740335
chr1	231882915	231890078	chr1	233375254	233380628
chr1	231887691	231892921	chr1	232764059	232767978
chr1	231896921	231902407	chr1	233153300	233162993
chr1	231993233	232000042	chr1	232456381	232459562
chr1	232000042	232004831	chr1	232556126	232561708
chr1	232000360	232005788	chr1	233368784	233375254
chr1	232000802	232005910	chr1	232759144	232763524
chr1	232452000	232461000	chr1	232758000	232767000
chr1	232603874	232613924	chr1	232757541	232763351
chr1	232615973	232621044	chr1	233368784	233375254
chr1	232690000	232695000	chr1	232760000	232765000
chr1	232768056	232771449	chr1	233157954	233162993
chr1	232768056	232771449	chr1	233373248	233378417
chr1	232776182	232782062	chr1	233090597	233096326
chr1	232940886	232951045	chr1	233355719	233364193
chr1	233086000	233093000	chr1	233373000	233380000
chr1	233166339	233169752	chr1	233367233	233375254
chr1	233436000	233442000	chr1	234198000	234204000
chr1	233514000	233532000	chr1	234432000	234450000
chr1	233528888	233532876	chr1	234205239	234210687
chr1	233572258	233575990	chr1	233925904	233929873
chr1	234282664	234288529	chr1	234443450	234446739
chr1	234345000	234350000	chr1	234445000	234450000
chr1	234627283	234630868	chr1	235105389	235111222
chr1	234627283	234630868	chr1	235265939	235267914
chr1	234629726	234637048	chr1	234857356	234866572
chr1	234635000	234640000	chr1	234730000	234735000
chr1	234714029	234722943	chr1	235262211	235265939
chr1	234745154	234750668	chr1	234857356	234862805
chr1	234748447	234755721	chr1	235105389	235111222
chr1	234853621	234861901	chr1	235103593	235108221
chr1	235413206	235419440	chr1	235577233	235580411
chr1	235673238	235677824	chr1	235919153	235926997
chr1	235674866	235681348	chr1	236129617	236134913
chr1	236026000	236033000	chr1	236131000	236138000
chr1	236236000	236258000	chr1	240130000	240152000
chr1	236277476	236280772	chr1	236650291	236653267
chr1	236764000	236775000	chr1	237545000	237556000
chr1	236768000	236776000	chr1	236848000	236856000
chr1	236770454	236780175	chr1	237722358	237729245
chr1	236918000	236929000	chr1	237545000	237556000
chr1	236920761	236924870	chr1	237722358	237729245
chr1	237013439	237020948	chr1	237551927	237558297
chr1	237055733	237062997	chr1	237200813	237211056
chr1	237205055	237211475	chr1	237548427	237553613
chr1	237364628	237376581	chr1	237520566	237534024
chr1	238007000	238018000	chr1	240141000	240152000
chr1	238024803	238034434	chr1	238414036	238423162
chr1	238026000	238032000	chr1	239112000	239118000
chr1	238026158	238032056	chr1	239539990	239547759
chr1	238028985	238033636	chr1	240058725	240064168
chr1	238402602	238407285	chr1	240057415	240063313
chr1	238415385	238420906	chr1	239111127	239117669
chr1	239142529	239152191	chr1	240072916	240083947
chr1	239560749	239564045	chr1	240052535	240057415
chr1	240185549	240191122	chr1	240855285	240859311
chr1	240192000	240198000	chr1	240348000	240354000
chr1	240351570	240355451	chr1	240774411	240778592
chr1	240357574	240362020	chr1	240855285	240859311
chr1	240894000	240900000	chr1	241110000	241116000
chr1	240895000	240900000	chr1	241660000	241665000
chr1	241045000	241050000	chr1	241660000	241665000
chr1	241122000	241136000	chr1	241654000	241668000
chr1	241691208	241698089	chr1	241997808	242001974
chr1	241710000	241725000	chr1	242145000	242160000
chr1	241769000	241780000	chr1	242154000	242165000
chr1	241772795	241777421	chr1	241994509	241998266
chr1	242046000	242067000	chr1	243474000	243495000
chr1	242047000	242060000	chr1	242606000	242619000
chr1	242060000	242065000	chr1	242145000	242150000
chr1	242175000	242190000	chr1	243465000	243480000
chr1	242183973	242189238	chr1	242611079	242620062
chr1	242616000	242622000	chr1	243486000	243492000
chr1	242616000	242638000	chr1	244442000	244464000
chr1	242802000	242823000	chr1	243474000	243495000
chr1	242996000	243009000	chr1	243477000	243490000
chr1	243503341	243511590	chr1	243909564	243919103
chr1	243505000	243510000	chr1	244435000	244440000
chr1	243507450	243518097	chr1	244193700	244201191
chr1	243908201	243912635	chr1	244433247	244436826
chr1	244190703	244196684	chr1	244412140	244419363
chr1	244764139	244768389	chr1	244959391	244962262
chr1	244769000	244776000	chr1	245203000	245210000
chr1	245018198	245023241	chr1	245202943	245206534
chr1	245030000	245035000	chr1	245125000	245130000
chr1	245300000	245322000	chr1	246884000	246906000
chr1	245311751	245317340	chr1	245947189	245956404
chr1	245311851	245316778	chr1	245837108	245841942
chr1	245312581	245316301	chr1	246442247	246446468
chr1	245314319	245317340	chr1	246639701	246644340
chr1	245315852	245321563	chr1	245671764	245679173
chr1	245319241	245322791	chr1	246161277	246165174
chr1	245320344	245325924	chr1	245532531	245538684
chr1	245325924	245333888	chr1	245759474	245764234
chr1	245558232	245566374	chr1	246156057	246161938
chr1	245577324	245587521	chr1	246617408	246625845
chr1	245671764	245678288	chr1	246160529	246165550
chr1	245853651	245860198	chr1	246161277	246165550
chr1	245859922	245865227	chr1	246610108	246615397
chr1	246036015	246053853	chr1	246148408	246155869
chr1	246170385	246173175	chr1	246612485	246617236
chr1	246176937	246184946	chr1	246437364	246445720
chr1	246177000	246186000	chr1	246276000	246285000
chr1	246660000	246666000	chr1	246858000	246864000
chr1	246660000	246666000	chr1	246912000	246918000
chr1	247065205	247073295	chr1	247489575	247497826
chr1	247068889	247078145	chr1	247266712	247273137
chr1	247548000	247554000	chr1	247650000	247656000
chr1	247841356	247846588	chr1	249098353	249101907
chr1	248012604	248019966	chr1	249096832	249105090
chr1	248098854	248107936	chr1	249092627	249096841
chr1	248600000	248611000	chr1	248809000	248820000
chr1	249155352	249160747	chr1	249205653	249212182
chr10	229798	239164	chr10	260040	272065
chr10	556751	561977	chr10	829674	836092
chr10	567133	574659	chr10	724547	732166
chr10	749806	756737	chr10	812713	819022
chr10	864739	873167	chr10	1039610	1047331
chr10	884679	894680	chr10	946062	952453
chr10	1156000	1173000	chr10	3060000	3077000
chr10	1156256	1160889	chr10	3014085	3018197
chr10	1157300	1166512	chr10	1398369	1411764
chr10	1461352	1466424	chr10	1777207	1784893
chr10	1789795	1795209	chr10	3006314	3013116
chr10	2968000	2975000	chr10	3080000	3087000
chr10	3233960	3244478	chr10	5434302	5444733
chr10	3234000	3240000	chr10	4806000	4812000
chr10	3263000	3276000	chr10	4680000	4693000
chr10	3276411	3280704	chr10	3817311	3823076
chr10	3287548	3295026	chr10	3540486	3548639
chr10	3816000	3825000	chr10	4698000	4707000
chr10	3816000	3825000	chr10	4806000	4815000
chr10	4537000	4550000	chr10	4797000	4810000
chr10	4840000	4860000	chr10	5900000	5920000
chr10	4886000	4893000	chr10	5425000	5432000
chr10	4889154	4895207	chr10	5664619	5667007
chr10	4890000	4895000	chr10	5130000	5135000
chr10	4890000	4895000	chr10	5325000	5330000
chr10	5482976	5488923	chr10	5661286	5665264
chr10	5488000	5504000	chr10	5904000	5920000
chr10	5729804	5737320	chr10	5916090	5923000
chr10	5856058	5859396	chr10	5915739	5920539
chr10	5984000	6001000	chr10	6443000	6460000
chr10	5994000	6003000	chr10	6120000	6129000
chr10	6136000	6149000	chr10	6695000	6708000
chr10	6148997	6152048	chr10	6241357	6246106
chr10	6149650	6151988	chr10	6439838	6449064
chr10	6253882	6258710	chr10	6437248	6441849
chr10	6456219	6460342	chr10	6707242	6711281
chr10	6456219	6463358	chr10	7459175	7464457
chr10	6456219	6463358	chr10	9341205	9347799
chr10	6707608	6714138	chr10	7462266	7467373
chr10	6716133	6723402	chr10	9344205	9350927
chr10	6959336	6965445	chr10	7454353	7459175
chr10	7158615	7161806	chr10	7443046	7447653
chr10	7300000	7305000	chr10	7455000	7460000
chr10	7560000	7574000	chr10	9240000	9254000
chr10	7560000	7581000	chr10	8085000	8106000
chr10	7564723	7568040	chr10	7723279	7726968
chr10	7564723	7568040	chr10	9341474	9345196
chr10	7567000	7574000	chr10	7658000	7665000
chr10	7728000	7742000	chr10	9338000	9352000
chr10	7891393	7900200	chr10	11496703	11509051
chr10	7910000	7915000	chr10	9245000	9250000
chr10	7910855	7914671	chr10	9335867	9339231
chr10	7912000	7920000	chr10	8080000	8088000
chr10	8074000	8085000	chr10	9339000	9350000
chr10	8080000	8085000	chr10	9250000	9255000
chr10	8111282	8119470	chr10	8489827	8499375
chr10	9367922	9372139	chr10	11795837	11802537
chr10	9368000	9376000	chr10	11080000	11088000
chr10	9379218	9382712	chr10	10715604	10718493
chr10	9380294	9386172	chr10	11511822	11516118
chr10	9382712	9392219	chr10	9896472	9909815
chr10	9389268	9392891	chr10	11316574	11322460
chr10	9649815	9653817	chr10	11070620	11076277
chr10	9649815	9653817	chr10	11307440	11312421
chr10	9651644	9657313	chr10	10718493	10721491
chr10	9663853	9671356	chr10	11509051	11514593
chr10	10033753	10042109	chr10	11310450	11318612
chr10	10725000	10738000	chr10	11505000	11518000
chr10	11060000	11074000	chr10	11508000	11522000
chr10	11084688	11093029	chr10	11213329	11223071
chr10	11085398	11093029	chr10	11309494	11317188
chr10	11554972	11559730	chr10	11798421	11802537
chr10	11556000	11565000	chr10	12024000	12033000
chr10	11574478	11580426	chr10	11646333	11653584
chr10	11823457	11827227	chr10	12031075	12033518
chr10	12299939	12304262	chr10	12938546	12947629
chr10	12303916	12306767	chr10	13098149	13104888
chr10	12304447	12308183	chr10	12694098	12698402
chr10	12304447	12308183	chr10	12730586	12737105
chr10	12749372	12752261	chr10	13096517	13100324
chr10	12770511	12775995	chr10	12943633	12952673
chr10	13200000	13205000	chr10	13345000	13350000
chr10	13202000	13216000	chr10	13566000	13580000
chr10	13409000	13420000	chr10	13816000	13827000
chr10	13410000	13415000	chr10	13480000	13485000
chr10	13410000	13416000	chr10	13572000	13578000
chr10	13650515	13661020	chr10	14524888	14532536
chr10	13703244	13708587	chr10	13818349	13822814
chr10	13827369	13831459	chr10	14138458	14141864
chr10	13827369	13831929	chr10	14516681	14521592
chr10	13829858	13835410	chr10	14224497	14229691
chr10	14240222	14243906	chr10	14518811	14522796
chr10	14542000	14553000	chr10	15136000	15147000
chr10	14574912	14582329	chr10	15142918	15150250
chr10	14579457	14583090	chr10	14863751	14866845
chr10	14580000	14590000	chr10	14990000	15000000
chr10	14592000	14604000	chr10	15408000	15420000
chr10	14995000	15000000	chr10	15140000	15145000
chr10	15254596	15259032	chr10	15401060	15408357
chr10	15472410	15477655	chr10	16827056	16835003
chr10	15473467	15476823	chr10	15869317	15876561
chr10	15473865	15477461	chr10	15767274	15770399
chr10	15899829	15908668	chr10	17290615	17296941
chr10	15927401	15931727	chr10	17470015	17476351
chr10	15940935	15946227	chr10	16568121	16573399
chr10	15940935	15946227	chr10	16810546	16816558
chr10	16152000	16164000	chr10	16800000	16812000
chr10	16866155	16870887	chr10	17471188	17475511
chr10	16867540	16875204	chr10	18527614	18537387
chr10	16881669	16887062	chr10	17633302	17641408
chr10	16887062	16890804	chr10	17299166	17302207
chr10	17646637	17653070	chr10	18759192	18768071
chr10	17647613	17651217	chr10	18502658	18506364
chr10	17690239	17695717	chr10	17723190	17733468
chr10	18429061	18435470	chr10	18492573	18502840
chr10	18620700	18628401	chr10	18749922	18754578
chr10	18958253	18971079	chr10	21053124	21057250
chr10	18972608	18976834	chr10	20071815	20077884
chr10	19694408	19700420	chr10	20071815	20077533
chr10	19698000	19704000	chr10	20100000	20106000
chr10	19698897	19702831	chr10	21057020	21061119
chr10	20098611	20104228	chr10	21052884	21057020
chr10	20105613	20111908	chr10	20548056	20558691
chr10	21144000	21156000	chr10	21780000	21792000
chr10	21151545	21156964	chr10	21556281	21558313
chr10	21178022	21183620	chr10	21778487	21787301
chr10	21183620	21188785	chr10	21364554	21368580
chr10	21184000	21200000	chr10	22016000	22032000
chr10	21360000	21376000	chr10	22224000	22240000
chr10	21363796	21369463	chr10	22016784	22025145
chr10	21367040	21369637	chr10	21777354	21784148
chr10	21368580	21371249	chr10	21555025	21557323
chr10	21560000	21567000	chr10	22015000	22022000
chr10	21564000	21582000	chr10	23346000	23364000
chr10	21565139	21568472	chr10	21781623	21786692
chr10	21568638	21575538	chr10	22248295	22256562
chr10	21786000	21792000	chr10	22014000	22020000
chr10	21788190	21794387	chr10	22604905	22610176
chr10	21802920	21814924	chr10	23275432	23290289
chr10	21807067	21814138	chr10	22234801	22239449
chr10	22038000	22044000	chr10	22236000	22242000
chr10	22277229	22281191	chr10	23275432	23279753
chr10	22283671	22290866	chr10	22835404	22841665
chr10	22288000	22295000	chr10	23352000	23359000
chr10	22290866	22294808	chr10	22604459	22607312
chr10	22298343	22303701	chr10	22514558	22522232
chr10	22604459	22607312	chr10	23275432	23279753
chr10	22632000	22640000	chr10	23264000	23272000
chr10	22863798	22866819	chr10	23275432	23279753
chr10	23437000	23460000	chr10	24472000	24495000
chr10	23445000	23450000	chr10	23580000	23585000
chr10	23445000	23460000	chr10	23805000	23820000
chr10	23445081	23448492	chr10	23988657	23994768
chr10	23446000	23465000	chr10	24643000	24662000
chr10	23455538	23465840	chr10	24843075	24847572
chr10	23594782	23604020	chr10	24806213	24811701
chr10	23600000	23605000	chr10	23815000	23820000
chr10	23602507	23605565	chr10	23987825	23992208
chr10	23604301	23609009	chr10	23941721	23948049
chr10	23810603	23819657	chr10	24792196	24802278
chr10	23978000	23997000	chr10	24472000	24491000
chr10	23997943	24008461	chr10	24803695	24809686
chr10	24280000	24285000	chr10	24650000	24655000
chr10	24284140	24289586	chr10	24483588	24487693
chr10	24284140	24289586	chr10	24792163	24796116
chr10	24481144	24487542	chr10	24789367	24796116
chr10	24501903	24507243	chr10	24647910	24653452
chr10	24654000	24660000	chr10	24786000	24792000
chr10	24892047	24901576	chr10	25510649	25522011
chr10	24928442	24931237	chr10	25365109	25369917
chr10	24928442	24934611	chr10	25967491	25973721
chr10	25405199	25409300	chr10	25992385	25996650
chr10	26012783	26017139	chr10	26844124	26850219
chr10	26045796	26050559	chr10	26554470	26558953
chr10	26128084	26138515	chr10	26841303	26849388
chr10	26161097	26165533	chr10	26554470	26558953
chr10	26163000	26172000	chr10	26838000	26847000
chr10	26620000	26625000	chr10	27170000	27175000
chr10	26622450	26626492	chr10	26844077	26848811
chr10	26856000	26862000	chr10	27606000	27612000
chr10	26910000	26915000	chr10	27610000	27615000
chr10	27011410	27016865	chr10	27168089	27172218
chr10	27180000	27185000	chr10	27640000	27645000
chr10	27510000	27516000	chr10	27648000	27654000
chr10	27731000	27742000	chr10	27940000	27951000
chr10	27734686	27739050	chr10	28527640	28532906
chr10	27734686	27739050	chr10	28670451	28676314
chr10	27845000	27850000	chr10	27945000	27950000
chr10	27845000	27850000	chr10	28530000	28535000
chr10	27845221	27848455	chr10	28468155	28472196
chr10	27845221	27848455	chr10	28669566	28674807
chr10	27846000	27852000	chr10	28008000	28014000
chr10	28028000	28039000	chr10	28523000	28534000
chr10	28031963	28036836	chr10	28468155	28472196
chr10	28036836	28042526	chr10	28670451	28676314
chr10	28538154	28541162	chr10	28669566	28674807
chr10	28588758	28594592	chr10	28670451	28676659
chr10	28710000	28728000	chr10	29682000	29700000
chr10	28710742	28720471	chr10	28880251	28895597
chr10	28717594	28724813	chr10	28811228	28818688
chr10	28912000	28920000	chr10	29736000	29744000
chr10	28955075	28957948	chr10	29591821	29595430
chr10	28965000	28970000	chr10	29415000	29420000
chr10	28972543	28975850	chr10	29276419	29279742
chr10	29279701	29282843	chr10	29588238	29594315
chr10	29418000	29424000	chr10	29592000	29598000
chr10	29890000	29904000	chr10	30534000	30548000
chr10	29920243	29926531	chr10	30147276	30153905
chr10	29922117	29926531	chr10	30016256	30019628
chr10	30033621	30038421	chr10	30145714	30150222
chr10	30034687	30043044	chr10	30282996	30289082
chr10	30282000	30296000	chr10	30814000	30828000
chr10	30283000	30294000	chr10	30866000	30877000
chr10	30285000	30290000	chr10	30525000	30530000
chr10	30668000	30685000	chr10	32079000	32096000
chr10	30681129	30684293	chr10	30879963	30883398
chr10	30700000	30705000	chr10	30820000	30825000
chr10	30976120	30983969	chr10	32499689	32506794
chr10	31000000	31020000	chr10	32280000	32300000
chr10	31066000	31073000	chr10	31605000	31612000
chr10	31070579	31073949	chr10	31780062	31785396
chr10	31075000	31080000	chr10	32100000	32105000
chr10	31077889	31085906	chr10	31323224	31329942
chr10	31316937	31323224	chr10	32090166	32099390
chr10	31316937	31324140	chr10	31778154	31784675
chr10	31610708	31621759	chr10	32087443	32098186
chr10	31789720	31795576	chr10	32088839	32099660
chr10	32130000	32147000	chr10	32487000	32504000
chr10	32136000	32142000	chr10	32292000	32298000
chr10	32331000	32344000	chr10	32630000	32643000
chr10	33075000	33090000	chr10	33420000	33435000
chr10	33080789	33084265	chr10	33296557	33301684
chr10	33219000	33228000	chr10	33291000	33300000
chr10	33480000	33486000	chr10	34926000	34932000
chr10	33615000	33620000	chr10	34925000	34930000
chr10	33622962	33631324	chr10	33942211	33949610
chr10	34573815	34583863	chr10	34915827	34923095
chr10	34614176	34621954	chr10	34920987	34934372
[truncated: 17,006 more rows]
