# Supplementary material for: Subtle changes in chromatin loop contact propensity are associated with differential gene regulation and expression
Source: Nat Commun. 2019 Mar 5;10:1054. doi: 10.1038/s41467-019-08940-5 (PMC6401380; doi:10.1038/s41467-019-08940-5)
Supplement: Supplementary file 6 — Supplementary Data 3 [file 41467_2019_8940_MOESM6_ESM.xlsx]

## Sheet: Sheet1
Supplementary Data 3
Union loops and CTAL status
chrA	startA	endA	chrB	startB	endB	iPSC CPM	CM CPM	PValue	qValue	CTAL Classification
chr1	834807	846641	chr1	881568	895115	5.93662	5.91971	0.803355	0.857309	non-CTAL
chr1	914745	924000	chr1	990936	1002000	5.63347	5.73867	0.711498	0.786027	non-CTAL
chr1	1049783	1062000	chr1	1164830	1188000	6.4039	6.12701	0.0709686	0.136696	non-CTAL
chr1	1055367	1062573	chr1	1145108	1154162	4.72905	4.12203	0.00161603	0.00795465	iPSC-CTAL
chr1	1584000	1590000	chr1	1644000	1650000	5.28956	4.89294	0.041979	0.0917547	non-CTAL
chr1	1713134	1722598	chr1	1824601	1839949	6.5329	6.51542	0.818225	0.868258	non-CTAL
chr1	1872808	1894100	chr1	1971894	1980381	7.66043	7.4401	0.0558504	0.113423	non-CTAL
chr1	2021327	2045991	chr1	2091418	2112055	7.4345	7.59472	0.223592	0.328409	non-CTAL
chr1	2123000	2134000	chr1	2453000	2464000	4.56852	5.01269	0.092358	0.166899	non-CTAL
chr1	2124005	2135000	chr1	2310000	2318106	5.74737	6.12696	0.0527208	0.108517	non-CTAL
chr1	2343215	2371896	chr1	3343370	3351306	5.09315	5.41108	0.203443	0.304975	non-CTAL
chr1	2345000	2352000	chr1	2478000	2485000	5.3295	5.52809	0.441764	0.551487	non-CTAL
chr1	2378250	2381685	chr1	2455585	2462544	5.00279	4.70997	0.118145	0.201007	non-CTAL
chr1	2403033	2414728	chr1	3595834	3605928	3.94966	4.3938	0.0843145	0.155453	non-CTAL
chr1	2484000	2502000	chr1	3330000	3348000	5.23067	5.39293	0.573998	0.671035	non-CTAL
chr1	2730836	2740188	chr1	3327569	3341705	4.35074	4.62493	0.379177	0.491381	non-CTAL
chr1	2782289	2799171	chr1	3314952	3327569	4.31253	4.49592	0.64146	0.728048	non-CTAL
chr1	2824311	2833514	chr1	3327195	3341880	4.66249	4.74025	0.96362	0.974468	non-CTAL
chr1	2847249	2859943	chr1	2877385	2887888	5.48613	5.94994	0.0249738	0.0618124	non-CTAL
chr1	2979000	2996434	chr1	3198102	3231000	7.24529	7.32019	0.627264	0.715528	non-CTAL
chr1	2980000	2985000	chr1	3340000	3345000	3.99936	4.73514	0.00282797	0.0121317	non-CTAL
chr1	2982833	2988943	chr1	3310444	3314952	4.56803	4.35814	0.192593	0.291959	non-CTAL
chr1	3242522	3250308	chr1	3317069	3327569	5.29349	5.35836	0.91681	0.940463	non-CTAL
chr1	3365000	3377000	chr1	3531000	3542000	6.29822	6.37688	0.727717	0.797085	non-CTAL
chr1	3402014	3406617	chr1	3539081	3541950	4.18478	4.76198	0.0252248	0.0623008	non-CTAL
chr1	3475000	3486000	chr1	3535000	3542000	6.14951	6.38768	0.196033	0.295896	non-CTAL
chr1	3565224	3573578	chr1	3629183	3645743	5.66456	5.20455	0.014941	0.0419633	non-CTAL
chr1	3605193	3615902	chr1	6035908	6043684	3.78568	4.16528	0.115071	0.196851	non-CTAL
chr1	3760144	3767326	chr1	6022172	6029819	3.89668	4.28479	0.134693	0.221947	non-CTAL
chr1	3810964	3822235	chr1	4686050	4699361	4.81317	4.39432	0.0290244	0.069317	non-CTAL
chr1	4704000	4720000	chr1	5168000	5184000	5.70889	4.94455	0.000122549	0.00112974	iPSC-CTAL
chr1	4704000	4725000	chr1	6027000	6048000	5.07155	5.74726	0.00213948	0.00983108	CM-CTAL
chr1	4710488	4720668	chr1	5973646	5981721	4.04831	4.58845	0.0348866	0.0796933	non-CTAL
chr1	4710534	4719353	chr1	5332675	5342470	4.89719	4.28337	0.00219671	0.010056	non-CTAL
chr1	4710534	4729629	chr1	5509614	5538333	6.07323	5.75293	0.0554827	0.11288	non-CTAL
chr1	4713021	4721093	chr1	5798756	5808908	3.84158	4.59013	0.00147493	0.00738683	CM-CTAL
chr1	4714747	4722043	chr1	5673985	5681811	4.49933	4.89152	0.150783	0.241664	non-CTAL
chr1	4716000	4722000	chr1	4884000	4890000	5.37136	5.1035	0.144325	0.233544	non-CTAL
chr1	4717436	4727607	chr1	5886277	5896996	4.56889	3.99111	0.00128629	0.00670645	iPSC-CTAL
chr1	5566000	5577000	chr1	6028000	6039000	5.47813	5.71109	0.32002	0.431356	non-CTAL
chr1	5566509	5570610	chr1	5886277	5892929	5.18851	4.35705	7.16352e-05	0.00076081	iPSC-CTAL
chr1	5568000	5576000	chr1	5805000	5816000	5.957	6.00295	0.919902	0.942872	non-CTAL
chr1	5570000	5575000	chr1	5675000	5685000	6.04466	5.79513	0.125299	0.209767	non-CTAL
chr1	5570504	5577348	chr1	5973646	5981721	4.72719	5.26589	0.0301323	0.0714071	non-CTAL
chr1	5696000	5704000	chr1	5888000	5896000	5.75734	4.52703	3.81751e-09	3.15317e-07	iPSC-CTAL
chr1	5707410	5715656	chr1	5788428	5798756	5.48143	5.01555	0.0169235	0.0464509	non-CTAL
chr1	6102000	6111000	chr1	6399000	6408000	4.53336	5.28479	0.00212072	0.00976503	CM-CTAL
chr1	6110000	6115000	chr1	6300000	6305000	4.18666	4.84241	0.00978501	0.0303516	non-CTAL
chr1	6111950	6116319	chr1	6230108	6236118	5.58299	4.96766	0.00192029	0.0090627	iPSC-CTAL
chr1	6301673	6307486	chr1	6474863	6480125	4.8137	4.32252	0.0115948	0.0346636	non-CTAL
chr1	6304730	6310763	chr1	6398170	6404602	5.6815	5.78607	0.702691	0.779569	non-CTAL
chr1	6407778	6425391	chr1	6460942	6475902	8.53852	8.19244	0.000658403	0.0039976	iPSC-CTAL
chr1	6608000	6615000	chr1	6699000	6706000	5.1202	5.57148	0.0515415	0.106709	non-CTAL
chr1	6777038	6782267	chr1	7268933	7282968	5.60127	5.44491	0.335605	0.447703	non-CTAL
chr1	6779006	6783751	chr1	7705575	7713042	3.89556	4.42869	0.0298516	0.0709407	non-CTAL
chr1	6780000	6790000	chr1	6944000	6954000	6.22636	6.0939	0.358128	0.470503	non-CTAL
chr1	6786889	6795494	chr1	7122216	7134128	5.68267	5.90756	0.302648	0.412862	non-CTAL
chr1	6848000	6864000	chr1	7120000	7136000	6.47817	6.69207	0.203353	0.304892	non-CTAL
chr1	6850000	6862452	chr1	6942695	6955000	6.91162	6.87628	0.724545	0.794587	non-CTAL
chr1	6852000	6864000	chr1	7260000	7272000	5.88313	6.06914	0.376503	0.488914	non-CTAL
chr1	6856263	6862452	chr1	7699371	7708543	4.31108	4.81884	0.0542913	0.111	non-CTAL
chr1	7091000	7104000	chr1	7266000	7273000	6.35602	5.93077	0.00870113	0.0278777	non-CTAL
chr1	7104000	7110000	chr1	7704000	7710000	4.04817	4.99103	0.000118392	0.00110474	CM-CTAL
chr1	7127875	7133366	chr1	7265377	7272402	5.54939	5.1222	0.0254393	0.0627027	non-CTAL
chr1	7277254	7282968	chr1	7599962	7606254	5.14155	4.52727	0.00273094	0.0118412	non-CTAL
chr1	7277511	7287131	chr1	7699371	7711833	6.03373	5.95243	0.543966	0.64374	non-CTAL
chr1	7310532	7322573	chr1	7429308	7438256	5.6031	5.03641	0.00383716	0.0152257	non-CTAL
chr1	7508128	7518891	chr1	7705575	7713426	5.4028	5.39447	0.811387	0.863497	non-CTAL
chr1	7632000	7638000	chr1	7704000	7710000	5.91067	5.10004	2.5395e-05	0.000339266	iPSC-CTAL
chr1	7720000	7740000	chr1	7956000	7965000	6.5414	6.49436	0.672434	0.755171	non-CTAL
chr1	7730000	7735000	chr1	7805000	7815000	6.25072	6.24555	0.868177	0.904274	non-CTAL
chr1	7868069	7872885	chr1	7961549	7966977	5.11739	4.58966	0.00904606	0.0286219	non-CTAL
chr1	8027000	8050000	chr1	8763000	8786000	5.82695	6.17762	0.0697432	0.134939	non-CTAL
chr1	8032000	8048000	chr1	8896000	8912000	5.20735	5.66562	0.0419348	0.0916731	non-CTAL
chr1	8045000	8050000	chr1	8375000	8380000	5.78348	5.29826	0.00905145	0.0286322	non-CTAL
chr1	8073544	8082000	chr1	8373085	8376053	6.44751	6.04598	0.0112102	0.033794	non-CTAL
chr1	8082000	8092024	chr1	8223035	8228617	5.70963	4.71073	1.1382e-06	3.07659e-05	iPSC-CTAL
chr1	8220529	8228617	chr1	8373590	8380479	5.83515	4.89351	2.23273e-06	5.24358e-05	iPSC-CTAL
chr1	8474567	8486307	chr1	8597875	8608256	5.22854	5.8301	0.00501871	0.0184656	non-CTAL
chr1	8482717	8491399	chr1	8764342	8770146	4.53245	4.98833	0.0841181	0.155219	non-CTAL
chr1	8619290	8625000	chr1	8781611	8790000	5.74168	5.8121	0.833577	0.879324	non-CTAL
chr1	8620950	8626457	chr1	8902496	8909804	4.66516	4.94212	0.341785	0.45422	non-CTAL
chr1	8621117	8624700	chr1	8728541	8733218	4.92158	5.39374	0.0523279	0.107934	non-CTAL
chr1	8795788	8805952	chr1	8879322	8884820	5.38828	5.66162	0.240181	0.347005	non-CTAL
chr1	8974000	8988000	chr1	9548000	9562000	4.99839	5.47782	0.0436977	0.0945273	non-CTAL
chr1	8975000	8980000	chr1	9045000	9051708	6.01165	5.88168	0.382167	0.493799	non-CTAL
chr1	8976000	8984000	chr1	9156000	9168000	6.02061	6.26378	0.203572	0.305153	non-CTAL
chr1	9065000	9075324	chr1	9157984	9165000	7.03755	6.24668	7.655e-08	3.59556e-06	iPSC-CTAL
chr1	9162000	9174000	chr1	9540000	9552000	5.74226	5.92849	0.400618	0.512176	non-CTAL
chr1	9169380	9177118	chr1	9250544	9260000	6.65484	6.71917	0.748372	0.81357	non-CTAL
chr1	9324565	9330248	chr1	9641738	9646155	4.31041	4.78744	0.072972	0.139497	non-CTAL
chr1	9325791	9328635	chr1	9548806	9551782	4.92072	5.08225	0.629936	0.717778	non-CTAL
chr1	9345000	9350000	chr1	9505000	9510000	4.99885	5.37419	0.130859	0.216965	non-CTAL
chr1	9348672	9351569	chr1	9548806	9551782	5.20462	4.76383	0.0260704	0.0638866	non-CTAL
chr1	9565000	9570000	chr1	9625000	9630000	5.07273	5.35827	0.268118	0.377712	non-CTAL
chr1	9684000	9690000	chr1	9768000	9774000	5.68018	4.73501	4.0007e-06	8.25482e-05	iPSC-CTAL
chr1	9684000	9693000	chr1	9925000	9936000	5.61446	5.89621	0.189458	0.288348	non-CTAL
chr1	9684000	9693000	chr1	10485000	10494000	4.31239	4.94062	0.013785	0.0393416	non-CTAL
chr1	9786000	9800000	chr1	10458000	10472000	5.28977	4.91891	0.0551064	0.112271	non-CTAL
chr1	9840000	9845000	chr1	9920000	9930000	6.12891	5.98498	0.334718	0.44672	non-CTAL
chr1	9930000	9935000	chr1	10000000	10005000	5.58138	5.49479	0.536621	0.637866	non-CTAL
chr1	9930000	9936000	chr1	10092000	10098000	4.66239	5.26432	0.014855	0.0417791	non-CTAL
chr1	9930000	9936000	chr1	10188000	10194000	5.04744	4.59298	0.022112	0.0563196	non-CTAL
chr1	10010000	10015000	chr1	10090000	10095000	5.20489	5.35706	0.612537	0.703757	non-CTAL
chr1	10010000	10020000	chr1	10380000	10390000	4.78453	5.46367	0.00418517	0.0160726	non-CTAL
chr1	10010000	10023000	chr1	10205000	10218000	6.42288	6.46033	0.912887	0.937557	non-CTAL
chr1	10490000	10495000	chr1	10550000	10555000	5.18643	5.30076	0.747653	0.813054	non-CTAL
chr1	10563000	10593866	chr1	10920000	10941000	8.49958	8.59394	0.375729	0.488264	non-CTAL
chr1	10565976	10575000	chr1	10998000	11007000	6.3597	6.41017	0.853146	0.893362	non-CTAL
chr1	10570000	10577000	chr1	10689000	10696000	5.5712	4.86777	0.000490879	0.00321931	iPSC-CTAL
chr1	10572253	10575151	chr1	10972093	10975177	4.56859	4.2825	0.0952506	0.170618	non-CTAL
chr1	10591141	10597646	chr1	10861635	10867939	4.46451	4.94255	0.0697881	0.134997	non-CTAL
chr1	10605419	10610344	chr1	10694238	10704455	4.39004	4.91832	0.0428225	0.0931481	non-CTAL
chr1	10736232	10744346	chr1	10848521	10859161	6.84729	6.46856	0.00829941	0.0268845	non-CTAL
chr1	10752000	10760000	chr1	10920000	10928000	5.50131	5.65249	0.562415	0.660184	non-CTAL
chr1	10853268	10857899	chr1	10923869	10928586	4.7246	5.2031	0.0588858	0.118294	non-CTAL
chr1	11075000	11080000	chr1	11155000	11160000	5.09498	4.24447	4.31079e-05	0.000509108	iPSC-CTAL
chr1	11088000	11100000	chr1	11676000	11702352	6.06782	6.10099	0.965862	0.976207	non-CTAL
chr1	11138536	11154163	chr1	11288667	11299323	6.67486	6.47851	0.160069	0.253441	non-CTAL
chr1	11182069	11189697	chr1	11291665	11297590	5.26632	4.9183	0.0697409	0.134939	non-CTAL
chr1	11295000	11304000	chr1	11700000	11709000	5.59902	6.10412	0.0104682	0.0320131	non-CTAL
chr1	11375686	11401487	chr1	11700125	11704715	6.49861	6.46421	0.731118	0.799897	non-CTAL
chr1	11377223	11397893	chr1	11530427	11541486	7.03452	6.77377	0.0490931	0.102645	non-CTAL
chr1	11533677	11540000	chr1	11699520	11705000	5.09596	5.26361	0.580124	0.676419	non-CTAL
chr1	11710000	11735217	chr1	11769654	11780000	8.3279	8.05554	0.00863104	0.0277338	non-CTAL
chr1	11898179	11905000	chr1	11949942	11960000	6.91098	7.14663	0.104087	0.182696	non-CTAL
chr1	11900000	11907000	chr1	12019000	12026000	5.48111	4.89416	0.00338364	0.0138709	non-CTAL
chr1	12180000	12194000	chr1	12712000	12726000	5.11852	5.66915	0.014301	0.0405545	non-CTAL
chr1	12183659	12187601	chr1	12267918	12271023	5.6187	5.89312	0.201324	0.30248	non-CTAL
chr1	12371945	12377721	chr1	12832388	12836845	4.72613	4.16652	0.00349767	0.0142374	non-CTAL
chr1	12374905	12379706	chr1	12679379	12686787	5.16396	5.87458	0.000824069	0.00474129	CM-CTAL
chr1	12789349	12800571	chr1	14277790	14285127	3.89653	4.28453	0.134766	0.222022	non-CTAL
chr1	12811880	12820472	chr1	13890491	13903101	4.27138	4.2852	0.721656	0.792698	non-CTAL
chr1	13984000	13995000	chr1	14280000	14290000	5.51739	6.07665	0.00492583	0.0182363	non-CTAL
chr1	13986000	14000000	chr1	14130000	14142000	6.82897	6.49069	0.0172905	0.0471054	non-CTAL
chr1	14151006	14156185	chr1	14283524	14286866	5.02548	4.39529	0.00200441	0.0093505	iPSC-CTAL
chr1	14286109	14294311	chr1	14433766	14438776	5.27019	4.71075	0.00577458	0.0205687	non-CTAL
chr1	14287000	14308000	chr1	15372000	15386000	5.74495	6.26979	0.00523888	0.0190819	non-CTAL
chr1	14288000	14307000	chr1	15618000	15637000	5.07546	5.65197	0.0106649	0.0324544	non-CTAL
chr1	14299787	14301642	chr1	15419831	15427631	3.99982	4.20641	0.582213	0.678083	non-CTAL
chr1	14432000	14443000	chr1	14861000	14872000	6.27412	5.5291	2.27257e-05	0.000311792	iPSC-CTAL
chr1	14433363	14438471	chr1	15054829	15063478	4.00021	4.49525	0.0536886	0.110097	non-CTAL
chr1	14433914	14438776	chr1	15163933	15168808	4.14153	4.3916	0.444438	0.55415	non-CTAL
chr1	14437112	14441586	chr1	14920929	14932136	4.4281	4.84361	0.126525	0.21129	non-CTAL
chr1	14440853	14444223	chr1	14755628	14760130	4.63342	4.16339	0.0110623	0.0334389	non-CTAL
chr1	14440853	14446888	chr1	15367696	15375250	4.49775	4.96691	0.0754386	0.14273	non-CTAL
chr1	14443000	14456000	chr1	15613000	15626000	4.22901	5.16424	0.000139833	0.00124679	CM-CTAL
chr1	14753635	14772000	chr1	15362286	15384000	6.52797	6.41494	0.400208	0.51175	non-CTAL
chr1	14893153	14896040	chr1	15367696	15372310	4.66668	4.16655	0.00761151	0.025207	non-CTAL
chr1	14894627	14901602	chr1	15117426	15126147	5.60232	4.76419	4.22758e-05	0.000501725	iPSC-CTAL
chr1	14900000	14952000	chr1	15582000	15640000	8.06196	8.0431	0.813386	0.864899	non-CTAL
chr1	14919570	14935159	chr1	15251159	15259557	4.89582	5.51249	0.00851606	0.0274562	non-CTAL
chr1	14931026	14935888	chr1	15352239	15357497	4.53353	4.89369	0.194609	0.294247	non-CTAL
chr1	15103343	15111166	chr1	15351383	15359231	5.63587	5.41123	0.193014	0.292398	non-CTAL
chr1	15246000	15253000	chr1	15351000	15358000	5.44466	5.42608	0.77729	0.837243	non-CTAL
chr1	15448000	15483000	chr1	15743000	15756000	7.09685	7.30154	0.140683	0.229236	non-CTAL
chr1	15451917	15456135	chr1	15596645	15601059	4.94636	5.24484	0.260242	0.369288	non-CTAL
chr1	15478521	15481924	chr1	15592819	15596645	5.39214	4.8913	0.0118156	0.0351858	non-CTAL
chr1	15642000	15651000	chr1	15822000	15831000	5.0939	5.49651	0.091612	0.16595	non-CTAL
chr1	15645000	15658948	chr1	15751704	15765000	7.49968	7.22687	0.0243238	0.0606085	non-CTAL
chr1	15916156	15922224	chr1	16064016	16071605	5.31122	5.28772	0.75081	0.815423	non-CTAL
chr1	16119973	16123191	chr1	16275666	16280221	5.14175	4.67854	0.0203327	0.0529356	non-CTAL
chr1	16124558	16127645	chr1	16316653	16322564	4.6345	4.89475	0.385323	0.496764	non-CTAL
chr1	16334040	16341276	chr1	16374989	16385607	6.53971	6.4001	0.312518	0.423254	non-CTAL
chr1	16400000	16416000	chr1	16686000	16704000	5.99753	6.24524	0.197429	0.297683	non-CTAL
chr1	16405271	16408874	chr1	16507687	16511469	5.53352	5.39488	0.383878	0.495308	non-CTAL
chr1	16405465	16412665	chr1	16566246	16572810	5.36856	5.41112	0.994463	0.996555	non-CTAL
chr1	16512000	16524000	chr1	16680000	16692000	5.8181	5.95377	0.559963	0.657741	non-CTAL
chr1	16520000	16527000	chr1	16569000	16576000	5.82527	5.55994	0.121074	0.204506	non-CTAL
chr1	16810000	16815000	chr1	17265000	17270000	4.42841	4.55999	0.803671	0.857508	non-CTAL
chr1	16929357	16939186	chr1	17205366	17221552	6.49318	6.4652	0.763633	0.825752	non-CTAL
chr1	16944000	16950000	chr1	17268000	17275000	5.43044	5.22404	0.237731	0.344305	non-CTAL
chr1	17004000	17025000	chr1	21735000	21750000	4.31339	4.65169	0.241285	0.348166	non-CTAL
chr1	17037462	17043140	chr1	17212888	17221552	5.23193	5.1434	0.532042	0.634158	non-CTAL
chr1	17280000	17287804	chr1	17358897	17375000	6.1785	6.07938	0.470103	0.577887	non-CTAL
chr1	17381000	17390000	chr1	17556000	17565000	6.29769	6.11956	0.232841	0.338785	non-CTAL
chr1	17385000	17390000	chr1	17730000	17735000	4.53264	4.98988	0.0832281	0.153962	non-CTAL
chr1	17440000	17454902	chr1	17660000	17670000	7.12115	6.81493	0.0208012	0.0537798	non-CTAL
chr1	17448982	17452439	chr1	17560185	17564607	5.81218	5.94052	0.590179	0.685595	non-CTAL
chr1	17450000	17455000	chr1	17730000	17735000	4.89402	4.98926	0.861385	0.899413	non-CTAL
chr1	17565458	17575181	chr1	17660520	17667259	5.9712	5.44455	0.00352467	0.0143236	non-CTAL
chr1	17745000	17750000	chr1	17810000	17815000	5.75196	4.94387	4.72317e-05	0.000546761	iPSC-CTAL
chr1	17745000	17750000	chr1	17930000	17935000	4.35113	4.98825	0.0122411	0.0361901	non-CTAL
chr1	17810000	17823000	chr1	18070000	18083000	6.30432	4.73683	8.48482e-16	7.81405e-13	iPSC-CTAL
chr1	17820000	17835000	chr1	18900000	18915000	4.75681	5.32234	0.021047	0.0542629	non-CTAL
chr1	17827329	17830068	chr1	17928179	17936273	6.20512	5.9356	0.0919645	0.166408	non-CTAL
chr1	17978720	17996000	chr1	18233370	18249000	6.26388	6.12904	0.349661	0.461812	non-CTAL
chr1	17978720	17996503	chr1	18894714	18912585	5.5008	5.98107	0.0189408	0.0504866	non-CTAL
chr1	17979000	17992000	chr1	18148000	18161000	5.92399	5.72321	0.215419	0.318933	non-CTAL
chr1	17989823	17997223	chr1	18425501	18432941	4.27083	4.73734	0.0815673	0.151446	non-CTAL
chr1	18114993	18123640	chr1	18870030	18880000	4.31151	4.52787	0.537338	0.638392	non-CTAL
chr1	18240913	18247439	chr1	18518734	18545505	6.83992	6.20737	2.71735e-05	0.000357124	iPSC-CTAL
chr1	18242771	18247439	chr1	18641626	18648623	4.72586	4.35773	0.0475654	0.100403	non-CTAL
chr1	18245000	18250000	chr1	18425000	18431957	5.95964	5.68297	0.0992352	0.176082	non-CTAL
chr1	18245000	18253933	chr1	18905000	18911281	5.53227	5.18476	0.0626975	0.12418	non-CTAL
chr1	18308738	18314163	chr1	18425782	18432058	5.58383	4.79176	0.000102778	0.000993755	iPSC-CTAL
chr1	18425045	18431794	chr1	18899467	18905355	4.94963	4.42816	0.00907442	0.028664	non-CTAL
chr1	18432941	18439535	chr1	18519441	18527289	6.11988	5.1872	6.43414e-07	1.9707e-05	iPSC-CTAL
chr1	18537425	18543654	chr1	18895465	18903026	4.81351	4.52784	0.117401	0.200022	non-CTAL
chr1	18621299	18629751	chr1	18899467	18907421	5.87983	5.16566	0.000178386	0.00148677	iPSC-CTAL
chr1	18676217	18679762	chr1	18894836	18901534	5.04686	4.20521	4.6285e-05	0.00053829	iPSC-CTAL
chr1	18721249	18726047	chr1	18811699	18817059	5.39137	4.49506	1.97188e-05	0.000280874	iPSC-CTAL
chr1	18922176	18925937	chr1	19145215	19148366	5.44446	5.39262	0.655825	0.740758	non-CTAL
chr1	18924709	18927924	chr1	19006226	19012793	5.61806	4.86811	0.000200901	0.00163062	iPSC-CTAL
chr1	18960000	18966000	chr1	19008000	19014000	6.05002	5.05686	2.27621e-07	8.77559e-06	iPSC-CTAL
chr1	19004527	19013448	chr1	19146388	19150824	5.34813	5.03437	0.0956053	0.171096	non-CTAL
chr1	19206000	19224000	chr1	19980000	19998000	4.92303	5.44726	0.0282969	0.0681286	non-CTAL
chr1	19224000	19242000	chr1	19566000	19584000	6.02066	6.21288	0.333027	0.445021	non-CTAL
chr1	19230960	19235103	chr1	19411967	19419877	4.2706	4.79077	0.0476444	0.10053	non-CTAL
chr1	19238271	19240740	chr1	19374282	19377539	4.60083	4.2054	0.028397	0.0682834	non-CTAL
chr1	19433095	19447799	chr1	19493148	19505872	7.74605	7.55908	0.0970824	0.173179	non-CTAL
chr1	19435000	19475000	chr1	21068000	21109000	5.88299	6.20698	0.0913094	0.165548	non-CTAL
chr1	19652000	19669000	chr1	19907000	19924000	7.32027	6.65919	9.38783e-07	2.64475e-05	iPSC-CTAL
chr1	19664141	19671394	chr1	19972761	19976091	5.02423	5.30112	0.293875	0.404118	non-CTAL
chr1	19760000	19773000	chr1	19968000	19981000	6.59522	6.73496	0.410404	0.521762	non-CTAL
chr1	20086685	20089885	chr1	20196340	20200869	5.14104	4.49571	0.00170676	0.00830535	iPSC-CTAL
chr1	20240146	20251517	chr1	20475370	20480341	5.66563	5.4652	0.233843	0.339801	non-CTAL
chr1	20246040	20253143	chr1	20816541	20822470	4.92173	5.30463	0.130011	0.215935	non-CTAL
chr1	20301068	20306384	chr1	20480341	20484077	4.84455	4.20699	0.00132298	0.00681386	iPSC-CTAL
chr1	20532000	20538000	chr1	20754000	20760000	5.09627	5.16624	0.924128	0.945789	non-CTAL
chr1	20537151	20545031	chr1	20817647	20821084	5.44597	5.49522	0.958834	0.970769	non-CTAL
chr1	20541417	20545681	chr1	20680073	20685373	4.94863	4.96595	0.865318	0.902319	non-CTAL
chr1	20687077	20693952	chr1	20753138	20756533	5.7524	4.6206	4.45671e-08	2.31324e-06	iPSC-CTAL
chr1	20690000	20700000	chr1	20814000	20820000	5.96398	5.483	0.0072414	0.0242279	non-CTAL
chr1	20755000	20760000	chr1	20815000	20820000	5.58057	4.68005	1.33049e-05	0.000208661	iPSC-CTAL
chr1	20844000	20860000	chr1	21516000	21532000	5.4947	5.44478	0.662269	0.746805	non-CTAL
chr1	20847639	20854831	chr1	20958188	20967307	6.83083	6.98144	0.333768	0.445725	non-CTAL
chr1	20900000	20905000	chr1	20965000	20970000	5.67999	4.89489	9.15647e-05	0.00091513	iPSC-CTAL
chr1	21015000	21025826	chr1	21518236	21537000	6.31694	6.53734	0.21066	0.313332	non-CTAL
chr1	21015000	21030000	chr1	21690000	21705000	4.9249	5.62571	0.00213781	0.00982847	CM-CTAL
chr1	21055201	21060781	chr1	21519493	21527213	4.69635	4.65075	0.617325	0.707616	non-CTAL
chr1	21116934	21123078	chr1	21517780	21524693	5.14264	4.39088	0.000300228	0.00221755	iPSC-CTAL
chr1	21552000	21564000	chr1	21984000	21996000	4.75592	5.75043	9.62568e-06	0.000163347	CM-CTAL
chr1	21573390	21579930	chr1	21816412	21827373	5.40588	4.76567	0.00166301	0.00813785	iPSC-CTAL
chr1	21578620	21593685	chr1	21891526	21915559	6.96137	6.63153	0.0168563	0.0462902	non-CTAL
chr1	21581353	21583608	chr1	21689776	21698595	6.01793	6.02655	0.915529	0.939474	non-CTAL
chr1	21695000	21700000	chr1	21896453	21915000	6.4604	6.36119	0.452335	0.561818	non-CTAL
chr1	21696000	21702000	chr1	21978000	21984000	4.09513	4.96707	0.000410439	0.00283241	CM-CTAL
chr1	21698595	21702076	chr1	21816238	21823071	5.30974	4.65159	0.0013548	0.00691951	iPSC-CTAL
chr1	21703048	21708881	chr1	21860367	21864327	4.89396	5.10174	0.490531	0.595697	non-CTAL
chr1	21750000	21756000	chr1	21804000	21810000	4.49782	4.70991	0.533368	0.6353	non-CTAL
chr1	21835000	21840000	chr1	21895000	21900000	5.62978	5.26344	0.0474143	0.100164	non-CTAL
chr1	21994000	22035000	chr1	22282000	22302000	7.83814	7.49726	0.00284399	0.0121825	non-CTAL
chr1	22222288	22239580	chr1	22282853	22289963	6.95704	6.87837	0.501781	0.606433	non-CTAL
chr1	22444789	22460886	chr1	22963335	22975397	5.69609	5.85074	0.518147	0.622238	non-CTAL
chr1	22455000	22460000	chr1	22600000	22605000	5.29275	5.37587	0.847432	0.889369	non-CTAL
chr1	22456480	22460200	chr1	22739790	22743354	5.22931	5.35868	0.687509	0.767322	non-CTAL
chr1	22743354	22747750	chr1	22966436	22975458	5.46538	5.84414	0.077156	0.145176	non-CTAL
chr1	22745000	22750000	chr1	22855000	22860000	5.32825	4.73467	0.0034989	0.0142376	non-CTAL
chr1	22747750	22759582	chr1	22822243	22835396	6.54962	6.1392	0.00806013	0.0263073	non-CTAL
chr1	22750000	22764000	chr1	23254000	23268000	4.97617	5.3929	0.0891815	0.162485	non-CTAL
chr1	22855088	22864622	chr1	22958138	22971369	6.8391	6.32616	0.000505333	0.00327451	iPSC-CTAL
chr1	22991340	22996067	chr1	23252165	23261559	5.85758	5.74091	0.430993	0.540774	non-CTAL
chr1	22992000	23004000	chr1	23592000	23604000	4.09461	5.1464	1.6385e-05	0.000242583	CM-CTAL
chr1	22992000	23008000	chr1	23504000	23520000	5.53172	5.63822	0.72341	0.793873	non-CTAL
chr1	23030131	23035713	chr1	23192042	23196347	4.72877	5.24746	0.0379383	0.0851337	non-CTAL
chr1	23296000	23303000	chr1	23597000	23604000	4.75549	5.20287	0.0789658	0.147885	non-CTAL
chr1	23296000	23309000	chr1	23855000	23868000	5.07051	5.48054	0.0869328	0.159177	non-CTAL
chr1	23301000	23310000	chr1	23391000	23401000	6.58479	6.35833	0.118525	0.20148	non-CTAL
chr1	23301978	23305303	chr1	23510230	23513337	5.0687	5.20582	0.687137	0.767099	non-CTAL
chr1	23416599	23427080	chr1	23511840	23514454	6.22821	6.12473	0.454035	0.563378	non-CTAL
chr1	23420000	23430000	chr1	23597000	23610000	6.45426	6.20689	0.099976	0.17705	non-CTAL
chr1	23545000	23550000	chr1	23590000	23595000	6.02042	5.10289	1.53188e-06	3.92972e-05	iPSC-CTAL
chr1	23662835	23670235	chr1	23728596	23736280	5.56661	5.90064	0.113513	0.195017	non-CTAL
chr1	23864000	23872000	chr1	24080000	24088000	4.89522	5.41245	0.0320366	0.0746336	non-CTAL
chr1	23870694	23871965	chr1	23962993	23966661	5.65992	5.70506	0.952362	0.965976	non-CTAL
chr1	24132000	24138000	chr1	24192000	24198000	5.53182	5.76631	0.306235	0.416584	non-CTAL
chr1	24132145	24139788	chr1	24240250	24246106	6.42016	5.81588	0.00026354	0.0020197	iPSC-CTAL
chr1	24389672	24399263	chr1	24453437	24469771	7.0123	6.66703	0.0119931	0.0356109	non-CTAL
chr1	24395000	24400000	chr1	24715000	24720000	4.42442	4.86866	0.0983245	0.174783	non-CTAL
chr1	24520000	24534000	chr1	24948000	24960000	5.95083	5.97746	0.99735	0.998152	non-CTAL
chr1	24522361	24527383	chr1	24714098	24722144	6.61543	6.4168	0.162721	0.256619	non-CTAL
chr1	24724000	24738000	chr1	25158000	25172000	4.66472	5.51307	0.000310873	0.00227289	CM-CTAL
chr1	24727976	24736466	chr1	24957245	24964249	4.86917	4.9667	0.856647	0.896079	non-CTAL
chr1	24740000	24745000	chr1	24850000	24855000	5.09715	4.35683	0.000351595	0.00251808	iPSC-CTAL
chr1	24862970	24869919	chr1	24957245	24964249	5.93369	5.05947	6.0669e-06	0.000114469	iPSC-CTAL
chr1	25000000	25020000	chr1	25530000	25560000	6.56016	6.77783	0.179938	0.276993	non-CTAL
chr1	25014455	25017342	chr1	25151620	25158066	5.58264	5.49274	0.526916	0.629888	non-CTAL
chr1	25015000	25020000	chr1	25070000	25075000	5.0728	5.49165	0.0786144	0.147361	non-CTAL
chr1	25074000	25081000	chr1	25151000	25158000	5.72393	5.81574	0.750278	0.814977	non-CTAL
chr1	25172000	25179000	chr1	25361000	25368000	5.49821	4.70725	0.000124005	0.00113698	iPSC-CTAL
chr1	25172000	25185260	chr1	25423913	25431000	6.27905	6.16509	0.414756	0.525666	non-CTAL
chr1	25175402	25195140	chr1	25525615	25537862	6.7754	7.0982	0.0271282	0.0658616	non-CTAL
chr1	25258163	25261581	chr1	25360947	25366016	5.2291	4.49621	0.000420307	0.0028804	iPSC-CTAL
chr1	25261575	25265358	chr1	25530008	25533072	4.31216	4.78985	0.0726407	0.138993	non-CTAL
chr1	25261581	25265358	chr1	25424624	25428426	4.66352	5.08074	0.113009	0.194288	non-CTAL
chr1	25445000	25450000	chr1	25525000	25530000	5.58683	4.89507	0.00057561	0.00362101	iPSC-CTAL
chr1	25564000	25578000	chr1	26124000	26138000	4.89564	5.62034	0.00151615	0.00755075	CM-CTAL
chr1	25610000	25615000	chr1	25730000	25735000	5.09808	4.81672	0.132297	0.21887	non-CTAL
chr1	25610000	25620000	chr1	25840000	25850000	5.18817	5.49159	0.21461	0.318074	non-CTAL
chr1	25728000	25736000	chr1	25848000	25856000	5.20606	5.03799	0.320524	0.431838	non-CTAL
chr1	25755282	25765170	chr1	26136157	26143769	4.49894	4.81937	0.266762	0.37622	non-CTAL
chr1	25908000	25938000	chr1	26316000	26352000	7.17295	6.73475	0.00117608	0.00625943	iPSC-CTAL
chr1	25935063	25937383	chr1	26123291	26128062	5.28703	5.26519	0.755492	0.818784	non-CTAL
chr1	25945000	25951802	chr1	26006106	26015000	6.19059	6.23749	0.892334	0.922199	non-CTAL
chr1	26154000	26170000	chr1	26322000	26330000	6.70914	6.40581	0.0368796	0.0833612	non-CTAL
chr1	26208000	26220000	chr1	26472000	26484000	5.42275	5.73507	0.164334	0.258568	non-CTAL
chr1	26221657	26228277	chr1	26321932	26328415	6.35213	6.37389	0.993744	0.996022	non-CTAL
chr1	26360441	26370116	chr1	26467752	26487623	7.42039	7.45226	0.869324	0.905042	non-CTAL
chr1	26370703	26376975	chr1	26423421	26426142	4.9729	5.33858	0.146153	0.235887	non-CTAL
chr1	26430000	26435000	chr1	26470000	26475000	6.09368	5.9406	0.311188	0.42188	non-CTAL
chr1	26501780	26511043	chr1	26559293	26565906	5.89373	5.85223	0.701144	0.778466	non-CTAL
chr1	26604000	26610000	chr1	26742000	26748000	5.61737	5.49499	0.425927	0.535829	non-CTAL
chr1	26605000	26610000	chr1	26645000	26650000	6.16132	5.73827	0.0123472	0.0363949	non-CTAL
chr1	26610684	26615482	chr1	26717157	26721535	5.44256	4.65026	0.000130217	0.00118074	iPSC-CTAL
chr1	26925040	26927983	chr1	27110977	27121980	5.63403	5.85448	0.322215	0.43346	non-CTAL
chr1	26928000	26937000	chr1	27198000	27207000	5.42383	5.47695	0.946461	0.962039	non-CTAL
chr1	26943224	26948691	chr1	27015121	27019585	5.98453	5.81508	0.278206	0.388153	non-CTAL
chr1	27019585	27033516	chr1	27111876	27122881	6.37431	6.31806	0.633047	0.720641	non-CTAL
chr1	27320000	27325000	chr1	27420000	27425000	5.16536	5.60703	0.0545131	0.111347	non-CTAL
chr1	27364720	27371877	chr1	27612293	27619022	4.95004	5.05768	0.807721	0.860694	non-CTAL
chr1	27370000	27375466	chr1	27420000	27429723	7.19508	6.75888	0.00106048	0.00579882	iPSC-CTAL
chr1	27423000	27434000	chr1	27929000	27940000	5.025	5.54062	0.0269318	0.065534	non-CTAL
chr1	27423000	27448000	chr1	27709000	27720000	6.65093	6.74012	0.627369	0.715556	non-CTAL
chr1	27428663	27441191	chr1	27605801	27614864	6.90654	6.90879	0.926101	0.946946	non-CTAL
chr1	27522000	27528000	chr1	27606000	27612000	5.30754	5.4276	0.708075	0.783717	non-CTAL
chr1	27623007	27629940	chr1	27716693	27721175	5.76749	5.75094	0.797172	0.852898	non-CTAL
chr1	27625000	27630000	chr1	27930000	27935000	5.11753	5.14455	0.919623	0.942661	non-CTAL
chr1	27722736	27746644	chr1	27987781	27991719	6.05616	6.00026	0.640576	0.727324	non-CTAL
chr1	27724015	27734015	chr1	27932181	27936324	6.05728	5.90016	0.304091	0.414407	non-CTAL
chr1	27880000	27895000	chr1	27925000	27930000	7.07781	6.75992	0.0173477	0.047188	non-CTAL
chr1	27935000	27940000	chr1	27982480	27990000	6.72284	6.25172	0.00175497	0.00849434	iPSC-CTAL
chr1	28182000	28203000	chr1	28509000	28536000	7.30583	7.43463	0.356025	0.468415	non-CTAL
chr1	28185000	28190000	chr1	28300000	28305000	5.42563	4.76266	0.00115529	0.00619664	iPSC-CTAL
chr1	28415586	28422492	chr1	28532958	28537314	5.97406	5.69091	0.0924542	0.166977	non-CTAL
chr1	28574000	28587000	chr1	28795000	28808000	6.13906	6.20604	0.801702	0.856126	non-CTAL
chr1	28678000	28691000	chr1	28925000	28938000	5.75271	6.24726	0.00886255	0.0282321	non-CTAL
chr1	28728000	28736000	chr1	28928000	28936000	5.09466	5.57061	0.0397513	0.0882369	non-CTAL
chr1	28836000	28845000	chr1	29196000	29205000	4.97342	5.42854	0.0595311	0.119219	non-CTAL
chr1	28840000	28848000	chr1	28925000	28932000	6.21777	6.12171	0.482343	0.588459	non-CTAL
chr1	28975000	28980000	chr1	29055000	29060000	4.86806	5.05879	0.545358	0.644679	non-CTAL
chr1	28977000	28990000	chr1	29354000	29367000	5.02205	5.47988	0.0545308	0.111366	non-CTAL
chr1	28980000	28985000	chr1	29200000	29205000	5.14057	4.89443	0.177569	0.274106	non-CTAL
chr1	29106000	29112000	chr1	29520000	29526000	4.72728	5.16483	0.0891341	0.162441	non-CTAL
chr1	29106000	29117000	chr1	29359000	29370000	5.80001	6.00089	0.3468	0.459057	non-CTAL
chr1	29109682	29125359	chr1	29197990	29203201	7.2156	6.96459	0.0489144	0.10236	non-CTAL
chr1	29206598	29213972	chr1	29525192	29533440	5.72439	6.30168	0.00196571	0.00920542	CM-CTAL
chr1	29207804	29213972	chr1	31180346	31189366	3.72647	4.68101	2.22989e-05	0.000308153	CM-CTAL
chr1	29208000	29214000	chr1	29436000	29442000	5.67795	5.01321	0.000733656	0.00434381	iPSC-CTAL
chr1	29208291	29213972	chr1	29357731	29363408	5.99777	6.2109	0.280874	0.390813	non-CTAL
chr1	29358000	29364000	chr1	29514000	29520000	4.46331	5.20282	0.00276763	0.0119401	non-CTAL
chr1	29358000	29372000	chr1	31178000	31192000	3.89644	5.12063	3.20737e-07	1.14856e-05	CM-CTAL
chr1	29556000	29565000	chr1	30258000	30267000	4.5651	5.10294	0.0354258	0.0806558	non-CTAL
chr1	29556754	29567383	chr1	30288329	30297465	4.84063	4.7346	0.457093	0.566303	non-CTAL
chr1	29556754	29569913	chr1	30171879	30184324	5.75751	5.54494	0.205443	0.307473	non-CTAL
chr1	29560334	29568170	chr1	30565188	30585208	5.60063	5.68143	0.81365	0.865111	non-CTAL
chr1	29560334	29580000	chr1	31161000	31183599	5.71342	6.80758	1.40561e-10	2.02951e-08	CM-CTAL
chr1	29568000	29575000	chr1	29631000	29645000	7.0264	6.46196	7.35642e-05	0.000777979	iPSC-CTAL
chr1	29657264	29662782	chr1	30571445	30578958	4.23018	4.56002	0.258141	0.367226	non-CTAL
chr1	29684820	29691345	chr1	31179244	31184934	4.22968	4.35656	0.851613	0.892387	non-CTAL
chr1	29697000	29716000	chr1	30153000	30172000	7.53657	6.39261	7.186e-17	1.00903e-13	iPSC-CTAL
chr1	29707601	29711526	chr1	30561574	30564864	4.63409	4.07914	0.00281451	0.0120876	non-CTAL
chr1	29720000	29725000	chr1	30875000	30880000	5.29399	5.33767	0.997197	0.998115	non-CTAL
chr1	29824295	29829905	chr1	30056264	30063258	5.29094	5.10126	0.274517	0.384455	non-CTAL
chr1	29833869	29837851	chr1	30165353	30169870	4.60333	4.1217	0.00856991	0.0275965	non-CTAL
chr1	30165353	30172214	chr1	31180346	31189060	4.49713	4.49579	0.725774	0.795453	non-CTAL
chr1	30180595	30184324	chr1	30575156	30580291	4.89573	4.321	0.00399085	0.0156301	non-CTAL
chr1	30258873	30263918	chr1	30580291	30585208	4.89689	5.09895	0.505041	0.60982	non-CTAL
chr1	30259221	30266556	chr1	30847611	30858199	4.59979	4.81618	0.506667	0.611397	non-CTAL
chr1	30259508	30264956	chr1	31179244	31184934	4.04842	4.4288	0.166361	0.260956	non-CTAL
chr1	30260000	30281483	chr1	30555000	30564864	7.52112	7.26482	0.0324595	0.0753359	non-CTAL
chr1	30555000	30591000	chr1	31176000	31185000	6.42376	6.40356	0.79785	0.853448	non-CTAL
chr1	30565000	30570000	chr1	30965000	30970000	4.92367	4.59016	0.0788956	0.147803	non-CTAL
chr1	30825223	30831750	chr1	31162944	31169518	4.72656	5.12361	0.130354	0.216384	non-CTAL
chr1	30882894	30889112	chr1	31173396	31182727	5.00003	4.49229	0.0113656	0.034143	non-CTAL
chr1	31190738	31200000	chr1	31385000	31390000	5.62933	5.5739	0.644255	0.730537	non-CTAL
chr1	31195000	31200000	chr1	31240000	31255000	7.20517	6.67122	8.37409e-05	0.0008573	iPSC-CTAL
chr1	31270293	31274953	chr1	31382971	31386117	5.93402	5.50896	0.0167416	0.0460321	non-CTAL
chr1	31428000	31446000	chr1	31752000	31770000	6.24876	5.86634	0.0199895	0.0523815	non-CTAL
chr1	31434133	31443325	chr1	31518223	31524388	5.35054	5.63939	0.217264	0.321112	non-CTAL
chr1	31648992	31656623	chr1	32005645	32010231	4.04814	4.7928	0.00272246	0.0118125	non-CTAL
chr1	31656000	31662000	chr1	31716000	31722000	6.37923	5.55656	2.14337e-06	5.07842e-05	iPSC-CTAL
chr1	31656000	31662000	chr1	31800000	31812000	6.36753	6.26652	0.4528	0.562238	non-CTAL
chr1	31656943	31659160	chr1	31896826	31900946	4.49814	5.05704	0.0290672	0.0694006	non-CTAL
chr1	31728000	31744000	chr1	36672000	36688000	3.60101	4.2847	0.000141238	0.00125436	CM-CTAL
chr1	31893962	31903137	chr1	32005645	32010231	5.42512	5.26454	0.333975	0.445952	non-CTAL
chr1	31935000	31940000	chr1	32015000	32020000	5.56882	4.32186	4.72485e-09	3.79682e-07	iPSC-CTAL
chr1	32126651	32132320	chr1	32208731	32216281	5.78393	6.06207	0.171085	0.266595	non-CTAL
chr1	32128000	32136000	chr1	32248000	32262000	6.49804	6.43789	0.61254	0.703757	non-CTAL
chr1	32130000	32136000	chr1	32172000	32178000	5.75881	5.92184	0.475122	0.582312	non-CTAL
chr1	32278012	32284003	chr1	32422772	32430562	5.95779	5.63622	0.0600342	0.120001	non-CTAL
chr1	32678555	32684664	chr1	32782879	32803785	6.296	6.27298	0.783011	0.841522	non-CTAL
chr1	32857000	32886000	chr1	33537000	33558000	6.03482	6.75002	1.65419e-05	0.0002445	CM-CTAL
chr1	32859000	32868000	chr1	33230541	33246000	6.01258	5.9564	0.640946	0.727639	non-CTAL
chr1	32864000	32880000	chr1	33120000	33137000	7.04746	6.70684	0.0121945	0.0360925	non-CTAL
chr1	32864846	32871039	chr1	33330099	33338766	4.14254	4.98746	0.00063982	0.00390791	CM-CTAL
chr1	32981000	32994000	chr1	33228000	33241000	5.82705	5.98146	0.493571	0.598545	non-CTAL
chr1	33170000	33185738	chr1	33230132	33245000	7.79908	7.54556	0.025029	0.0619234	non-CTAL
chr1	33391075	33394732	chr1	33548653	33552972	4.97447	4.67939	0.114958	0.196792	non-CTAL
chr1	33392000	33400978	chr1	33520000	33528000	6.45632	6.31064	0.299775	0.410012	non-CTAL
chr1	33561000	33570000	chr1	33930000	33939000	5.25041	5.60604	0.125687	0.210232	non-CTAL
chr1	33585000	33600000	chr1	34065000	34080000	5.33139	5.91595	0.00512682	0.0187592	non-CTAL
chr1	33599670	33607075	chr1	33723853	33733475	5.85114	5.22833	0.000953015	0.00529918	iPSC-CTAL
chr1	33601186	33606752	chr1	33919514	33937456	6.05988	5.52914	0.00276505	0.0119309	non-CTAL
chr1	33604553	33611851	chr1	33852632	33861873	5.02336	5.24585	0.428424	0.538233	non-CTAL
chr1	33759000	33770000	chr1	34078000	34089000	5.00015	5.12628	0.736496	0.804395	non-CTAL
chr1	33760000	33765000	chr1	33830000	33835000	5.86853	5.81641	0.658419	0.743315	non-CTAL
chr1	33762616	33768769	chr1	33921089	33937456	6.40137	6.19048	0.155548	0.247887	non-CTAL
chr1	33830000	33845580	chr1	33930000	33936987	6.79827	6.49725	0.0340835	0.0783013	non-CTAL
chr1	33942000	33948000	chr1	34074000	34080000	5.61888	4.84297	0.000126994	0.00115832	iPSC-CTAL
chr1	34095577	34105940	chr1	35202223	35215369	4.66459	5.68598	7.96689e-06	0.000140204	CM-CTAL
chr1	34101603	34105940	chr1	35064296	35067356	3.94866	4.49666	0.0281784	0.0679659	non-CTAL
chr1	34101603	34108689	chr1	34575709	34583461	5.31051	5.28638	0.748683	0.813743	non-CTAL
chr1	34105940	34108689	chr1	34620565	34625597	3.94952	4.46309	0.0411351	0.0905296	non-CTAL
chr1	34114013	34123703	chr1	34893031	34899095	4.60255	4.39241	0.198762	0.299372	non-CTAL
chr1	34580000	34587000	chr1	35056000	35063000	4.42551	5.18661	0.00211314	0.00973686	CM-CTAL
chr1	34637908	34649232	chr1	35200065	35210166	4.56669	4.81676	0.418723	0.529551	non-CTAL
chr1	34637908	34650551	chr1	34877158	34886806	5.58609	4.944	0.001273	0.00666188	iPSC-CTAL
chr1	34912000	34931975	chr1	35200000	35216000	7.25428	6.56634	5.87467e-07	1.84507e-05	iPSC-CTAL
chr1	34925000	34930000	chr1	35055000	35060000	5.44242	4.32126	1.32543e-07	5.61859e-06	iPSC-CTAL
chr1	35244000	35256000	chr1	35592000	35604000	5.40859	4.4279	3.40556e-06	7.32126e-05	iPSC-CTAL
chr1	35250000	35265495	chr1	35310793	35320000	7.76153	7.23894	1.26734e-05	0.000201627	iPSC-CTAL
chr1	35649366	35656385	chr1	35903388	35909859	5.26967	4.42807	5.97638e-05	0.000658043	iPSC-CTAL
chr1	35660000	35670000	chr1	36010000	36020000	5.14245	5.28503	0.656098	0.740964	non-CTAL
chr1	35662863	35672000	chr1	35754807	35763000	6.51266	6.12023	0.0115177	0.0344789	non-CTAL
chr1	35910000	35932000	chr1	36210000	36231000	6.84862	6.96094	0.487434	0.592962	non-CTAL
chr1	35915000	35925000	chr1	36010000	36015000	6.07954	5.7465	0.0470006	0.0996447	non-CTAL
chr1	36034701	36036514	chr1	36189368	36192813	5.32702	5.03715	0.11984	0.203088	non-CTAL
chr1	36035000	36040000	chr1	36240000	36245000	4.94966	5.10319	0.65057	0.736133	non-CTAL
chr1	36560000	36565000	chr1	36595000	36600000	5.61267	5.01416	0.00234535	0.0105039	non-CTAL
chr1	36560000	36568000	chr1	36656000	36664000	5.14084	5.41133	0.28947	0.399874	non-CTAL
chr1	36565000	36570000	chr1	36750000	36755000	4.86826	5.28605	0.0973602	0.1735	non-CTAL
chr1	36611438	36620000	chr1	36748226	36755000	6.11489	5.97531	0.346481	0.458702	non-CTAL
chr1	36615000	36620000	chr1	36650000	36655000	6.27859	6.01755	0.0965441	0.172415	non-CTAL
chr1	36810573	36828000	chr1	36881435	36891000	7.55608	7.12837	0.000522403	0.00335351	iPSC-CTAL
chr1	37019146	37022394	chr1	37899154	37901465	3.94853	4.62177	0.00604851	0.021252	non-CTAL
chr1	37023846	37032421	chr1	38133519	38143561	3.89636	4.59259	0.00386271	0.0153045	non-CTAL
chr1	37032421	37057455	chr1	37499596	37509707	6.97113	6.4316	0.000178048	0.00148488	iPSC-CTAL
chr1	37046816	37054817	chr1	37899913	37905135	4.5325	4.84379	0.281874	0.391836	non-CTAL
chr1	37163000	37170000	chr1	37478000	37485000	5.44424	4.39297	6.8941e-07	2.08535e-05	iPSC-CTAL
chr1	37164000	37170000	chr1	37902000	37908000	4.0482	5.07898	2.34904e-05	0.00031938	CM-CTAL
chr1	37559377	37565868	chr1	37787768	37795715	5.07427	4.03697	4.98032e-07	1.62234e-05	iPSC-CTAL
chr1	37809614	37817445	chr1	37894015	37901844	6.0586	4.96654	1.80055e-08	1.12236e-06	iPSC-CTAL
chr1	37908000	37926000	chr1	38142000	38151000	5.73742	6.06396	0.105249	0.183995	non-CTAL
chr1	38046000	38063000	chr1	38420000	38448000	6.56382	6.24235	0.0328337	0.0760326	non-CTAL
chr1	38052000	38070000	chr1	39294000	39312000	4.7536	5.44378	0.00372913	0.0149631	non-CTAL
chr1	38067011	38074119	chr1	38138305	38147835	6.66002	6.54957	0.397774	0.509418	non-CTAL
chr1	38176000	38184000	chr1	38440000	38448000	5.02479	3.98924	3.85729e-07	1.32444e-05	iPSC-CTAL
chr1	38344000	38360000	chr1	38440000	38450000	6.99416	6.91149	0.479675	0.586343	non-CTAL
chr1	38478000	38500000	chr1	39468000	39490000	5.25094	6.00154	0.000268533	0.00204574	CM-CTAL
chr1	38492344	38497042	chr1	38964205	38969964	5.36902	4.24454	1.24851e-07	5.37242e-06	iPSC-CTAL
chr1	38492344	38497042	chr1	39050563	39054115	4.42688	4.49367	0.960921	0.972439	non-CTAL
chr1	38492344	38503207	chr1	39281723	39299018	6.42981	6.90042	0.00253123	0.0111639	non-CTAL
chr1	38732323	38739609	chr1	38885744	38891278	5.56597	4.49387	3.51994e-07	1.2354e-05	iPSC-CTAL
chr1	38980000	38985000	chr1	39295000	39300000	5.31131	4.68114	0.00207361	0.00959614	iPSC-CTAL
chr1	39060000	39102000	chr1	39539000	39560000	6.69683	6.29729	0.00741618	0.0247127	non-CTAL
chr1	39075000	39080000	chr1	39281723	39300000	7.17253	6.39365	4.35097e-08	2.27607e-06	iPSC-CTAL
chr1	39325000	39330000	chr1	39550000	39555000	4.66539	5.12474	0.0753898	0.142701	non-CTAL
chr1	39325995	39332325	chr1	39461481	39466557	4.72638	5.03609	0.265587	0.374919	non-CTAL
chr1	39349000	39368000	chr1	39710000	39729000	5.53144	5.8007	0.225382	0.330222	non-CTAL
chr1	39556000	39572000	chr1	39996000	40014000	6.45387	6.09594	0.0217156	0.0555382	non-CTAL
chr1	39560000	39570000	chr1	40180000	40190000	4.38942	5.08043	0.00596477	0.0210495	non-CTAL
chr1	39564891	39570394	chr1	39714657	39729135	6.50945	6.50429	0.877937	0.911736	non-CTAL
chr1	39567800	39573052	chr1	39653801	39660089	5.70923	5.48943	0.19646	0.296457	non-CTAL
chr1	39654514	39671870	chr1	39723348	39729667	7.16791	7.05792	0.35934	0.471816	non-CTAL
chr1	39776025	39780187	chr1	39905341	39908807	4.56727	4.91729	0.208039	0.310314	non-CTAL
chr1	39776266	39784730	chr1	39833268	39838916	5.46439	5.72086	0.264023	0.373245	non-CTAL
chr1	39800811	39806570	chr1	39917156	39922912	5.26952	5.01622	0.166386	0.26098	non-CTAL
chr1	39906000	39912000	chr1	40032000	40038000	5.38552	4.46269	1.1426e-05	0.000187279	iPSC-CTAL
chr1	40069048	40072878	chr1	40117921	40126320	6.07259	6.07516	0.898482	0.926713	non-CTAL
chr1	40070000	40075000	chr1	40180000	40190000	5.86717	6.04409	0.40756	0.518922	non-CTAL
chr1	40141894	40148051	chr1	40179206	40186145	6.04434	5.70572	0.0453665	0.097239	non-CTAL
chr1	40277965	40285852	chr1	40368653	40384329	6.80347	6.64309	0.229931	0.335392	non-CTAL
chr1	40281032	40287832	chr1	40437913	40440338	5.04877	5.30114	0.346615	0.458834	non-CTAL
chr1	40384329	40390000	chr1	40438497	40445000	6.75788	6.08151	1.22853e-05	0.000197327	iPSC-CTAL
chr1	40385000	40392000	chr1	40494000	40500000	5.81094	5.57536	0.162672	0.256572	non-CTAL
chr1	40544000	40554000	chr1	40800000	40810000	6.34201	6.30323	0.713143	0.787302	non-CTAL
chr1	40605319	40615000	chr1	40800000	40808403	6.69032	6.63091	0.604178	0.697353	non-CTAL
chr1	40608848	40613157	chr1	40866798	40874046	5.64863	5.56003	0.529217	0.631835	non-CTAL
chr1	41076000	41088000	chr1	41304000	41319000	6.55891	6.30683	0.0866827	0.158855	non-CTAL
chr1	41076000	41100000	chr1	41400000	41426000	7.28451	7.42022	0.329665	0.441301	non-CTAL
chr1	41085000	41094000	chr1	41220000	41229000	5.64699	5.12322	0.00651461	0.0224175	non-CTAL
chr1	41090000	41095000	chr1	41130000	41135000	5.32825	5.40834	0.853761	0.893796	non-CTAL
chr1	41238422	41243450	chr1	41311566	41318547	5.72631	5.63639	0.523235	0.6266	non-CTAL
chr1	41242429	41248419	chr1	41415687	41421458	5.14052	5.14376	0.835368	0.880344	non-CTAL
chr1	41311566	41316021	chr1	41414909	41418736	5.72398	5.75149	0.978511	0.985567	non-CTAL
chr1	41505000	41520000	chr1	41895000	41910000	5.79636	5.50929	0.0987991	0.175525	non-CTAL
chr1	41580000	41595000	chr1	41895000	41910000	6.24972	5.78126	0.00521496	0.019012	non-CTAL
chr1	41615322	41622214	chr1	41702366	41708893	4.66524	5.35648	0.00427965	0.0163605	non-CTAL
chr1	41730000	41748006	chr1	41895000	41900000	7.04743	6.94733	0.401079	0.512593	non-CTAL
chr1	41732549	41736535	chr1	41784101	41790138	5.81286	4.94325	1.13354e-05	0.000186447	iPSC-CTAL
chr1	41821075	41828608	chr1	41879429	41885481	5.97209	5.42497	0.00255125	0.0112356	non-CTAL
chr1	41906962	41911536	chr1	41940381	41951864	5.49808	5.84393	0.108187	0.187642	non-CTAL
chr1	42021000	42042000	chr1	43197000	43218000	5.002	5.72322	0.00117615	0.00625943	CM-CTAL
chr1	42035924	42040417	chr1	42504257	42509722	4.27058	4.73656	0.0818754	0.151942	non-CTAL
chr1	42037759	42041813	chr1	42600582	42608023	4.53287	4.59113	0.946948	0.962372	non-CTAL
chr1	42037759	42054050	chr1	42255134	42264747	6.6024	6.72777	0.467245	0.575461	non-CTAL
chr1	42041232	42046446	chr1	42628203	42635778	4.27048	4.65212	0.173292	0.269123	non-CTAL
chr1	42276612	42291340	chr1	42492650	42510054	6.39085	6.24229	0.301345	0.411548	non-CTAL
chr1	42287856	42295681	chr1	42542292	42552386	5.25191	5.32167	0.903648	0.930575	non-CTAL
chr1	42609013	42613014	chr1	43210425	43216152	4.04818	4.76495	0.00400067	0.0156529	non-CTAL
chr1	42609356	42615158	chr1	43102588	43108567	4.60041	4.28393	0.0716568	0.137626	non-CTAL
chr1	42651169	42658655	chr1	42779159	42786208	5.38931	5.50702	0.700763	0.778256	non-CTAL
chr1	42803564	42811155	chr1	43107338	43125766	6.7544	6.51524	0.0895075	0.16299	non-CTAL
chr1	42808972	42811487	chr1	43210425	43215660	4.23035	4.52685	0.326582	0.43816	non-CTAL
chr1	43024000	43040000	chr1	43536000	43552000	4.89766	5.65504	0.000849544	0.0048502	CM-CTAL
chr1	43040000	43048000	chr1	43192000	43210000	6.53361	6.08995	0.00460614	0.0173056	non-CTAL
chr1	43240000	43245000	chr1	43540000	43550000	5.53175	5.52584	0.830017	0.877026	non-CTAL
chr1	43242000	43248000	chr1	43374000	43380000	5.46146	5.26489	0.254239	0.363204	non-CTAL
chr1	43376034	43385922	chr1	43535989	43540176	6.38108	6.10431	0.0733931	0.140181	non-CTAL
chr1	43380000	43395000	chr1	43875000	43890000	5.53407	4.99195	0.00593584	0.0209807	non-CTAL
chr1	43472541	43480311	chr1	43531279	43537804	6.1124	5.46243	0.000284918	0.00213881	iPSC-CTAL
chr1	43680000	43695000	chr1	44070000	44085000	5.69599	5.3926	0.0889835	0.162235	non-CTAL
chr1	43680000	43700000	chr1	44120000	44140000	6.24884	6.418	0.365531	0.478672	non-CTAL
chr1	43690000	43707000	chr1	44387000	44404000	5.35137	5.73506	0.0833512	0.154126	non-CTAL
chr1	43695033	43705689	chr1	43878195	43882184	6.87528	6.45379	0.00338837	0.0138797	non-CTAL
chr1	43989038	43995895	chr1	44055975	44064985	5.91652	5.55771	0.0398355	0.0883511	non-CTAL
chr1	43992000	44004000	chr1	44400000	44414640	5.81151	5.77678	0.725883	0.79554	non-CTAL
chr1	43992042	43996312	chr1	44111962	44118143	5.40715	5.31839	0.533114	0.635066	non-CTAL
chr1	44132000	44143000	chr1	45210000	45221000	4.46502	3.99014	0.00523915	0.0190819	non-CTAL
chr1	44225066	44235004	chr1	44395781	44404039	6.74903	6.8758	0.444526	0.554208	non-CTAL
chr1	44468196	44475000	chr1	44501503	44510000	6.83932	6.6116	0.0974439	0.173603	non-CTAL
chr1	44555000	44560000	chr1	44675000	44680000	5.73621	4.70821	5.32246e-07	1.70203e-05	iPSC-CTAL
chr1	44555738	44562310	chr1	45116753	45123399	5.04704	4.35794	0.000792197	0.00460257	iPSC-CTAL
chr1	44682000	44693000	chr1	45053876	45067000	6.27655	6.68952	0.0125309	0.0366713	non-CTAL
chr1	44704463	44717593	chr1	44752348	44763342	7.0128	7.18751	0.227998	0.33321	non-CTAL
chr1	44842228	44846672	chr1	45059173	45062010	5.18828	5.24468	0.962081	0.973281	non-CTAL
chr1	45075000	45080000	chr1	45115000	45120000	5.24911	5.74187	0.0252486	0.0623421	non-CTAL
chr1	45192000	45199000	chr1	45955000	45962000	4.14108	4.81846	0.00735162	0.0245349	non-CTAL
chr1	45192000	45200000	chr1	45472000	45480000	5.07079	5.22517	0.628026	0.716	non-CTAL
chr1	45198000	45207000	chr1	45765000	45774000	5.04946	5.16277	0.772274	0.833034	non-CTAL
chr1	45216000	45234000	chr1	46728000	46746000	4.78525	4.56163	0.196583	0.296541	non-CTAL
chr1	45256223	45262482	chr1	45474502	45479356	5.09258	4.84169	0.17051	0.265854	non-CTAL
chr1	45290000	45304000	chr1	45948000	45962000	5.79928	5.6962	0.476775	0.583775	non-CTAL
chr1	45297440	45306000	chr1	45762000	45769055	5.31184	5.46252	0.598608	0.692822	non-CTAL
chr1	45299083	45305000	chr1	45470365	45480000	6.40823	5.99145	0.00926265	0.0290727	non-CTAL
chr1	45479356	45481835	chr1	45767848	45770431	5.14147	5.33438	0.492083	0.597039	non-CTAL
chr1	45480000	45485000	chr1	45955000	45960000	5.13736	5.14553	0.852094	0.892506	non-CTAL
chr1	45480000	45486000	chr1	46032000	46038000	4.31365	4.8943	0.0243777	0.0606862	non-CTAL
chr1	45766000	45773000	chr1	45955000	45962000	5.89282	5.14309	8.79063e-05	0.00089115	iPSC-CTAL
chr1	45808000	45828000	chr1	46032000	46040000	6.08285	6.17353	0.701099	0.778466	non-CTAL
chr1	45825312	45830116	chr1	45954461	45959373	5.82292	5.55534	0.118651	0.20156	non-CTAL
chr1	45840000	45856000	chr1	46304000	46320000	4.78575	5.47913	0.00334183	0.013746	non-CTAL
chr1	45975000	45984000	chr1	46032000	46040000	6.67198	6.77051	0.578248	0.674792	non-CTAL
chr1	46080000	46098000	chr1	46638000	46656000	6.02267	6.14827	0.568087	0.665554	non-CTAL
chr1	46106979	46118898	chr1	46342761	46350175	6.07902	6.10746	0.984606	0.989689	non-CTAL
chr1	46496000	46512000	chr1	46800000	46816000	5.13819	5.58969	0.0503277	0.104684	non-CTAL
chr1	46502802	46506519	chr1	46643601	46646670	5.70949	5.49273	0.201211	0.302343	non-CTAL
chr1	46902000	46911183	chr1	47183387	47196000	6.01238	5.84151	0.273433	0.383318	non-CTAL
chr1	46911386	46913394	chr1	46993193	46995613	5.94598	5.51145	0.0143947	0.0407812	non-CTAL
chr1	46948000	46959000	chr1	47905000	47916000	4.72613	4.1235	0.00169462	0.00826071	iPSC-CTAL
chr1	46950000	46965000	chr1	47685000	47700000	5.54696	4.67847	2.67802e-05	0.000353522	iPSC-CTAL
chr1	46991000	46998000	chr1	47187000	47194000	4.99991	5.61864	0.00663896	0.0227282	non-CTAL
chr1	47151000	47164000	chr1	47749000	47762000	5.28682	4.52882	0.000267132	0.00203856	iPSC-CTAL
chr1	47206873	47220000	chr1	47450000	47464243	6.63185	6.38438	0.0874917	0.159986	non-CTAL
chr1	47212303	47221980	chr1	47560217	47568773	5.38706	5.01359	0.0517722	0.107105	non-CTAL
chr1	47214000	47220000	chr1	47328000	47334000	5.63069	4.73837	1.36131e-05	0.000211646	iPSC-CTAL
chr1	47216061	47225310	chr1	47634625	47640878	4.26963	4.70724	0.106495	0.185407	non-CTAL
chr1	47340000	47355000	chr1	47445000	47460000	5.49894	4.76455	0.000331579	0.0024019	iPSC-CTAL
chr1	47405000	47410000	chr1	47600000	47605000	4.49993	4.12297	0.0285672	0.0685196	non-CTAL
chr1	47565000	47570000	chr1	47640000	47645000	5.0696	4.16428	1.25033e-05	0.000199985	iPSC-CTAL
chr1	47645000	47658000	chr1	47879000	47892000	6.12204	5.86949	0.117585	0.200297	non-CTAL
chr1	47656000	47663000	chr1	47723765	47733000	6.65374	6.1921	0.00250564	0.0110731	non-CTAL
chr1	47656000	47685000	chr1	48161000	48202000	7.00064	7.36753	0.00720468	0.0241292	non-CTAL
chr1	47685000	47690000	chr1	47910000	47915000	5.04687	4.39316	0.00141287	0.00713361	iPSC-CTAL
chr1	47688000	47700000	chr1	50880000	50892000	4.53377	4.07996	0.0102812	0.0316011	non-CTAL
chr1	47872000	47889000	chr1	48688000	48705000	4.27111	5.60305	1.58703e-08	1.02768e-06	CM-CTAL
chr1	47895000	47904263	chr1	48174587	48180921	5.66419	6.10077	0.0267466	0.0651844	non-CTAL
chr1	47905917	47911895	chr1	50881707	50893030	4.27004	3.73613	3.10182e-05	0.000394252	iPSC-CTAL
chr1	47907000	47916000	chr1	51444000	51453000	4.53148	3.7908	7.69264e-06	0.000136005	iPSC-CTAL
chr1	47915000	47920000	chr1	48090000	48095000	5.44345	4.59043	4.26169e-05	0.000504866	iPSC-CTAL
chr1	47916877	47921037	chr1	47987131	47992977	5.64737	5.18601	0.0149534	0.0419918	non-CTAL
chr1	47988000	47995000	chr1	48170000	48180000	6.50641	6.35575	0.284062	0.393995	non-CTAL
chr1	47994634	47999273	chr1	48087217	48090258	5.42943	4.64984	0.000167678	0.00142331	iPSC-CTAL
chr1	48090000	48096000	chr1	48168000	48174000	5.78176	5.22383	0.00313135	0.0130595	non-CTAL
chr1	48199822	48228609	chr1	48522902	48530701	6.33085	6.86208	0.000803043	0.00464838	CM-CTAL
chr1	48202000	48216000	chr1	48664000	48696000	6.33913	6.59156	0.141038	0.229661	non-CTAL
chr1	48208000	48224000	chr1	48960000	48976000	4.83994	5.4266	0.0142646	0.0404685	non-CTAL
chr1	48251335	48257408	chr1	48452879	48457341	4.42749	4.86864	0.100527	0.177802	non-CTAL
chr1	48252037	48259651	chr1	48381109	48387871	5.41132	5.1262	0.122321	0.206075	non-CTAL
chr1	48400000	48420000	chr1	48680000	48700000	6.22766	5.41206	5.59674e-06	0.000107128	iPSC-CTAL
chr1	48460000	48468371	chr1	48523053	48530000	6.27851	6.45542	0.337169	0.449295	non-CTAL
chr1	48465000	48474000	chr1	48663000	48672000	5.02382	5.41507	0.110335	0.19049	non-CTAL
chr1	48564000	48583000	chr1	50806000	50825000	4.69718	5.35774	0.00638062	0.0220704	non-CTAL
chr1	48565000	48576000	chr1	48961000	48994460	6.67198	6.53838	0.318466	0.429608	non-CTAL
chr1	48574306	48579563	chr1	48667431	48671533	5.83993	5.54459	0.088068	0.160893	non-CTAL
chr1	48699291	48704958	chr1	48956985	48963679	5.09452	4.79287	0.109654	0.189571	non-CTAL
chr1	49016639	49043300	chr1	50806869	50813331	5.07415	5.4148	0.169713	0.264907	non-CTAL
chr1	49017601	49024428	chr1	49330197	49338069	5.23004	4.94117	0.123235	0.20717	non-CTAL
chr1	49028000	49050000	chr1	49278000	49287000	6.60421	6.7145	0.531706	0.634068	non-CTAL
chr1	49038000	49044000	chr1	49139119	49164000	7.20297	7.17076	0.737954	0.805394	non-CTAL
chr1	49379230	49383533	chr1	50793103	50795841	3.66467	4.20632	0.00700549	0.0236522	non-CTAL
chr1	49386055	49393420	chr1	50553683	50562711	4.14108	4.24673	0.957421	0.969595	non-CTAL
chr1	49567853	49576849	chr1	49954948	49966244	4.81468	4.59091	0.199723	0.30053	non-CTAL
chr1	50539756	50545989	chr1	50792322	50798134	5.04914	4.42894	0.00238956	0.0106643	non-CTAL
chr1	50578000	50589000	chr1	50732000	50743000	6.07252	5.30362	3.13431e-05	0.000396869	iPSC-CTAL
chr1	50827677	50840000	chr1	51650000	51660000	5.09239	5.39112	0.238317	0.344946	non-CTAL
chr1	50832000	50845546	chr1	51160856	51180000	5.91345	6.17533	0.180536	0.277607	non-CTAL
chr1	50835000	50840000	chr1	51065000	51070000	5.18676	4.76369	0.0321418	0.074807	non-CTAL
chr1	50876000	50895439	chr1	51435672	51450000	7.17969	5.7911	2.64838e-19	7.85069e-16	iPSC-CTAL
chr1	50899166	50905806	chr1	51073184	51082591	5.461	4.46349	2.2095e-06	5.19358e-05	iPSC-CTAL
chr1	51240417	51248014	chr1	51649103	51657109	5.40558	5.75021	0.120585	0.204026	non-CTAL
chr1	51453000	51462000	chr1	51651000	51660000	5.84184	5.03728	3.69728e-05	0.0004554	iPSC-CTAL
chr1	51880521	51889305	chr1	52236704	52242472	4.75555	5.05528	0.281293	0.391294	non-CTAL
chr1	52093293	52100792	chr1	52226243	52237750	6.28823	6.66218	0.0243529	0.0606629	non-CTAL
chr1	52360000	52370000	chr1	52460000	52470000	6.94249	6.8715	0.537002	0.638131	non-CTAL
chr1	52365000	52380000	chr1	52800000	52815000	5.26886	5.70717	0.0489006	0.102339	non-CTAL
chr1	52588681	52610000	chr1	52810000	52815000	6.68069	6.39715	0.0514208	0.106527	non-CTAL
chr1	52590000	52605000	chr1	53145000	53160000	5.18467	5.71036	0.0178658	0.0482823	non-CTAL
chr1	52596640	52611000	chr1	52754000	52767000	7.60388	6.9711	5.33978e-07	1.70203e-05	iPSC-CTAL
chr1	52866000	52884000	chr1	53658000	53676000	5.48429	5.34131	0.375389	0.487918	non-CTAL
chr1	52880511	52885177	chr1	53152350	53156126	4.72465	4.67856	0.619881	0.709411	non-CTAL
chr1	52930783	52934886	chr1	53143579	53146612	4.18647	4.62075	0.108691	0.188322	non-CTAL
chr1	53010000	53019000	chr1	53145000	53154000	5.7386	6.06677	0.101561	0.179155	non-CTAL
chr1	53166000	53172000	chr1	53430000	53436000	5.20577	4.46143	0.000345431	0.00248202	iPSC-CTAL
chr1	53166000	53172000	chr1	53647433	53658000	5.35018	5.82898	0.0253091	0.0624512	non-CTAL
chr1	53307016	53312975	chr1	53649081	53653489	4.35103	4.78986	0.104381	0.182998	non-CTAL
chr1	53372950	53381011	chr1	53647433	53656821	5.6864	5.49635	0.25503	0.364062	non-CTAL
chr1	53527221	53557620	chr1	53634899	53649857	7.75566	7.6314	0.254411	0.363334	non-CTAL
chr1	53728000	53744000	chr1	54208000	54224000	5.00178	5.63223	0.00549188	0.0198185	non-CTAL
chr1	53741451	53747746	chr1	53856868	53860153	5.67776	6.34641	0.000307916	0.00225622	CM-CTAL
chr1	53944000	53955000	chr1	54219000	54230000	5.88338	5.96773	0.758299	0.821046	non-CTAL
chr1	53945471	53955523	chr1	54142125	54151746	6.09778	6.34396	0.18368	0.281309	non-CTAL
chr1	53952044	53955523	chr1	54054842	54064119	6.14213	5.79486	0.0367677	0.0831838	non-CTAL
chr1	54064589	54073969	chr1	54142125	54150556	5.98756	5.60484	0.0276354	0.0668738	non-CTAL
chr1	54306000	54327214	chr1	55251000	55286680	6.23442	6.86727	7.25121e-05	0.000768288	CM-CTAL
chr1	54330000	54340000	chr1	54510000	54520000	5.49869	5.77623	0.214316	0.317794	non-CTAL
chr1	54337453	54343041	chr1	54413715	54417976	5.3522	5.30051	0.654699	0.739814	non-CTAL
chr1	54529172	54556189	chr1	55259646	55282732	6.70411	7.08417	0.00966107	0.030044	non-CTAL
chr1	54531320	54536056	chr1	54955063	54959471	4.09469	4.55944	0.0794148	0.148483	non-CTAL
chr1	54534000	54540000	chr1	54870000	54876000	4.27248	5.0768	0.00120115	0.00636326	CM-CTAL
chr1	54584495	54597206	chr1	54953568	54959471	5.29059	5.81663	0.0143524	0.0406744	non-CTAL
chr1	54587924	54594068	chr1	54853449	54860614	4.18627	4.73733	0.0339134	0.0780112	non-CTAL
chr1	54684462	54719406	chr1	54950859	54959471	6.9902	6.83489	0.229944	0.335392	non-CTAL
chr1	54771369	54790000	chr1	54855000	54874748	7.66356	7.89954	0.0482081	0.101374	non-CTAL
chr1	54772539	54779675	chr1	54955063	54960408	5.09506	5.01275	0.544502	0.644003	non-CTAL
chr1	54872373	54875653	chr1	54951102	54955063	6.15859	6.15031	0.849536	0.890771	non-CTAL
chr1	54954000	54984000	chr1	55256000	55278000	7.3649	7.27782	0.439333	0.549121	non-CTAL
chr1	55136232	55142014	chr1	55254628	55257909	5.00256	4.20456	0.000102709	0.000993539	iPSC-CTAL
chr1	55415846	55420472	chr1	55459445	55463971	6.50818	5.37545	1.25712e-10	1.85297e-08	iPSC-CTAL
chr1	55419399	55425425	chr1	55484807	55488234	5.00158	5.39613	0.108921	0.188683	non-CTAL
chr1	55568000	55584000	chr1	59136000	59152000	3.99928	4.86809	0.000379224	0.00266736	CM-CTAL
chr1	55600000	55610000	chr1	57050000	57060000	4.42864	5.32139	0.000232967	0.00183685	CM-CTAL
chr1	55600000	55611454	chr1	55740000	55745075	6.45773	6.6044	0.411147	0.522408	non-CTAL
chr1	55744000	55752000	chr1	56312000	56320000	5.353	4.91928	0.0271697	0.0659443	non-CTAL
chr1	55744000	55753171	chr1	57047836	57056000	5.1862	6.42984	1.05649e-10	1.63873e-08	CM-CTAL
chr1	55746000	55752000	chr1	57282000	57288000	4.04884	5.10132	1.54645e-05	0.000233623	CM-CTAL
chr1	55750000	55755000	chr1	57170000	57175000	3.94845	4.79146	0.000515302	0.0033191	CM-CTAL
chr1	55755000	55760000	chr1	55790000	55795000	5.57005	5.03586	0.0063458	0.0219906	non-CTAL
chr1	55840000	55845652	chr1	57045000	57052240	4.69609	5.73567	4.31139e-06	8.78851e-05	CM-CTAL
chr1	55841879	55845652	chr1	56316130	56319471	4.56805	4.08015	0.00675064	0.0230013	non-CTAL
chr1	55940769	55947354	chr1	56310686	56314438	4.78747	4.42836	0.0560506	0.113751	non-CTAL
chr1	56319471	56325126	chr1	57047836	57052240	4.69634	4.2058	0.00948853	0.0296422	non-CTAL
chr1	56361086	56367092	chr1	57041343	57047836	4.56778	4.73538	0.660624	0.745398	non-CTAL
chr1	56640185	56655867	chr1	57037786	57047836	5.98622	5.88078	0.461212	0.570057	non-CTAL
chr1	56874000	56880000	chr1	57042000	57048000	5.56683	4.89622	0.000836244	0.00479479	iPSC-CTAL
chr1	57054000	57060000	chr1	57276000	57282000	4.35068	4.7904	0.103745	0.182273	non-CTAL
chr1	57225000	57230000	chr1	57270000	57275000	5.71404	5.26544	0.0163197	0.0451185	non-CTAL
chr1	57290000	57307000	chr1	58614850	58633000	5.35509	6.04893	0.0006097	0.00377581	CM-CTAL
chr1	57291954	57295130	chr1	58509124	58513427	3.7849	4.42838	0.00486981	0.0180975	non-CTAL
chr1	57293618	57302899	chr1	58215818	58222255	4.18622	4.79226	0.0181573	0.0488965	non-CTAL
chr1	57295130	57300042	chr1	57885502	57890251	4.00142	4.89018	0.00026776	0.0020416	CM-CTAL
chr1	57297242	57305916	chr1	59012655	59017882	3.94805	4.35721	0.11831	0.201249	non-CTAL
chr1	57306000	57312000	chr1	57426000	57432000	5.55463	4.79153	0.00018448	0.00152612	iPSC-CTAL
chr1	57876910	57893791	chr1	58508737	58517275	5.31092	6.13311	3.82721e-05	0.000466238	CM-CTAL
chr1	57876910	57900000	chr1	59003542	59025000	5.88488	6.10046	0.290352	0.400719	non-CTAL
chr1	57882340	57890251	chr1	58614850	58623143	4.31125	4.78991	0.0721215	0.138198	non-CTAL
chr1	57893924	57902493	chr1	58150259	58158717	5.34738	5.16455	0.286697	0.396887	non-CTAL
chr1	58055949	58065784	chr1	58492708	58500255	4.99719	4.94	0.616311	0.706751	non-CTAL
chr1	58978482	58992000	chr1	59112000	59124000	6.89701	7.39165	0.000287839	0.00215165	CM-CTAL
chr1	58980044	58985842	chr1	60224870	60229197	4.09563	4.52775	0.107805	0.187114	non-CTAL
chr1	59200000	59216000	chr1	60400000	60416000	4.696	5.61948	6.19593e-05	0.000675802	CM-CTAL
chr1	59202807	59205976	chr1	60161361	60172745	5.16491	5.6672	0.0255247	0.0628494	non-CTAL
chr1	59204370	59208903	chr1	60230793	60235939	4.78665	5.0809	0.289544	0.39993	non-CTAL
chr1	59245000	59265824	chr1	59759934	59765000	5.81761	6.08647	0.180156	0.277201	non-CTAL
chr1	59249099	59258532	chr1	59365568	59373772	6.05235	5.89713	0.309164	0.419798	non-CTAL
chr1	59251396	59255447	chr1	59607430	59613550	4.14169	4.76237	0.0148265	0.0417297	non-CTAL
chr1	59400000	59418000	chr1	59742000	59760000	6.49641	6.16312	0.0305713	0.0722047	non-CTAL
chr1	59754723	59763271	chr1	60161361	60172469	5.53343	5.81301	0.204091	0.305853	non-CTAL
chr1	60342944	60348740	chr1	60409958	60414841	5.6468	6.07954	0.0292421	0.0697247	non-CTAL
chr1	60431645	60443566	chr1	61495951	61511361	4.99895	5.67776	0.00250397	0.0110681	non-CTAL
chr1	60434871	60443566	chr1	61300293	61307616	4.31177	4.67832	0.193664	0.293095	non-CTAL
chr1	60437691	60444277	chr1	60613589	60619043	5.04944	4.78884	0.157516	0.25035	non-CTAL
chr1	60440806	60445295	chr1	62314326	62321711	3.60101	4.28152	0.000144616	0.00127208	CM-CTAL
chr1	60443566	60451459	chr1	61220849	61233178	4.81255	5.49506	0.00373333	0.0149754	non-CTAL
chr1	60612646	60626625	chr1	61915285	61928118	4.42777	4.42844	0.719432	0.791298	non-CTAL
chr1	60617995	60628308	chr1	61504236	61509955	4.30971	4.07921	0.107678	0.187003	non-CTAL
chr1	60626625	60633634	chr1	62046899	62056263	4.50025	4.28464	0.171673	0.267351	non-CTAL
chr1	60733476	60749460	chr1	61223699	61230873	5.50028	5.56176	0.904444	0.931149	non-CTAL
chr1	60741000	60750000	chr1	61506000	61515000	4.94928	4.94225	0.779574	0.839012	non-CTAL
chr1	60746297	60752620	chr1	62309860	62317323	3.89711	4.24697	0.190945	0.29022	non-CTAL
chr1	60752620	60760887	chr1	60989987	60998324	5.18893	4.868	0.092291	0.166818	non-CTAL
chr1	61314963	61317380	chr1	62321711	62325530	3.78558	4.20503	0.0751803	0.142483	non-CTAL
chr1	61315000	61327000	chr1	61500000	61509000	6.84501	6.19934	1.84874e-05	0.000267041	iPSC-CTAL
chr1	61317000	61334000	chr1	61919000	61932000	5.69588	5.77834	0.79303	0.85	non-CTAL
chr1	61440000	61445000	chr1	61510000	61515000	5.0932	5.44473	0.151004	0.241945	non-CTAL
chr1	61440000	61448000	chr1	61920000	61928000	4.75312	5.54181	0.000721747	0.0042914	CM-CTAL
chr1	61442618	61445260	chr1	62314326	62321711	3.8418	4.46153	0.00869689	0.0278708	non-CTAL
chr1	61509000	61530000	chr1	62307000	62328000	6.04094	6.83903	1.00758e-06	2.80013e-05	CM-CTAL
chr1	61513617	61522396	chr1	62053107	62063974	5.3283	5.35768	0.950391	0.9646	non-CTAL
chr1	61518000	61524000	chr1	61908000	61926000	6.0276	6.45219	0.0164451	0.0453713	non-CTAL
chr1	61541736	61558000	chr1	61796000	61822999	7.44896	7.53567	0.526615	0.629602	non-CTAL
chr1	61920000	61932000	chr1	62316000	62328000	4.92247	5.42971	0.0348335	0.0795857	non-CTAL
chr1	62400000	62416000	chr1	62864000	62880000	5.61988	4.98917	0.00143429	0.00721988	iPSC-CTAL
chr1	62412000	62418000	chr1	62532000	62538000	5.53463	4.70838	6.15159e-05	0.00067179	iPSC-CTAL
chr1	62634000	62645000	chr1	63206000	63217000	4.78645	5.31967	0.0300275	0.0712472	non-CTAL
chr1	62639773	62647250	chr1	62868513	62878087	6.37467	7.00418	4.03762e-05	0.000485005	CM-CTAL
chr1	62745595	62756392	chr1	62865458	62872770	6.07123	5.86811	0.199042	0.299743	non-CTAL
chr1	62992868	62997631	chr1	63211526	63215116	5.79793	5.35252	0.0152607	0.0427177	non-CTAL
chr1	63304544	63312243	chr1	63906721	63911638	4.23025	4.55942	0.25905	0.368106	non-CTAL
chr1	63456000	63478114	chr1	63904000	63920000	7.24501	6.61121	3.54893e-06	7.52638e-05	iPSC-CTAL
chr1	63468000	63486000	chr1	64692000	64710000	5.71487	5.16801	0.00422819	0.0162075	non-CTAL
chr1	63777000	63798000	chr1	64701000	64722000	5.41168	5.59123	0.483761	0.589569	non-CTAL
chr1	63790000	63795000	chr1	63905000	63910000	5.56886	4.9422	0.0016616	0.00813539	iPSC-CTAL
chr1	64071000	64092000	chr1	65268000	65289000	5.04955	5.62047	0.0121896	0.036082	non-CTAL
chr1	64080000	64085000	chr1	64705000	64710000	5.44793	5.85412	0.0563718	0.114281	non-CTAL
chr1	64139276	64145000	chr1	64702266	64710000	6.14254	6.01089	0.369546	0.482533	non-CTAL
chr1	64140000	64146000	chr1	64602000	64608000	5.12121	5.57517	0.0500773	0.104262	non-CTAL
chr1	64165788	64173213	chr1	64380618	64388751	5.20805	5.08258	0.425191	0.535306	non-CTAL
chr1	64193652	64203236	chr1	64379984	64388751	5.7565	5.10022	0.000701937	0.00419599	iPSC-CTAL
chr1	64230000	64240000	chr1	64700000	64710000	5.4251	5.79237	0.092625	0.167161	non-CTAL
chr1	64237910	64244791	chr1	64379057	64385386	5.63173	5.30001	0.0691085	0.134071	non-CTAL
chr1	64246000	64253000	chr1	64596000	64603000	4.89997	5.58984	0.00270855	0.0117681	non-CTAL
chr1	64377000	64386000	chr1	64701000	64710000	5.35012	5.80171	0.0364859	0.0826463	non-CTAL
chr1	64382449	64388751	chr1	64599114	64603172	4.78539	4.86748	0.92357	0.945433	non-CTAL
chr1	64724000	64746000	chr1	65538000	65560000	5.09896	5.82014	0.000859393	0.00489178	CM-CTAL
chr1	64728000	64737000	chr1	64953000	64962000	5.87787	5.45973	0.0196107	0.0517757	non-CTAL
chr1	64729947	64735769	chr1	65141140	65164484	6.15808	6.54374	0.0253452	0.0625228	non-CTAL
chr1	64733000	64752000	chr1	64828000	64847000	7.79896	7.23153	2.26312e-06	5.2963e-05	iPSC-CTAL
chr1	64735769	64739100	chr1	65284012	65294078	4.72369	5.24764	0.0360397	0.081823	non-CTAL
chr1	64750853	64754281	chr1	64925537	64930002	4.31093	5.07854	0.00208423	0.00962859	CM-CTAL
chr1	64840974	64846787	chr1	65136821	65144863	5.16358	4.70932	0.0224761	0.0569404	non-CTAL
chr1	64935000	64950000	chr1	65280000	65295000	5.04835	5.57534	0.0224789	0.0569421	non-CTAL
chr1	64941469	64951327	chr1	65136821	65144863	4.9482	5.29667	0.172475	0.268151	non-CTAL
chr1	65145787	65169000	chr1	65277000	65294078	7.62145	7.57246	0.624055	0.712782	non-CTAL
chr1	65325000	65340000	chr1	65670000	65685000	6.20165	6.26749	0.797295	0.852922	non-CTAL
chr1	65327138	65334271	chr1	65537389	65541896	4.84004	5.1009	0.357402	0.46982	non-CTAL
chr1	65330569	65336077	chr1	65430152	65437761	5.35026	5.47924	0.668301	0.751796	non-CTAL
chr1	65331000	65352000	chr1	66150000	66171000	5.63476	5.62498	0.81903	0.868824	non-CTAL
chr1	65341957	65353374	chr1	65478855	65486196	5.90818	5.6368	0.108647	0.188281	non-CTAL
chr1	65520000	65535422	chr1	66144000	66163570	5.89906	5.7617	0.369728	0.482637	non-CTAL
chr1	65534000	65541000	chr1	65674000	65681000	5.58267	5.59135	0.890056	0.920487	non-CTAL
chr1	65674000	65712000	chr1	66400000	66416000	6.25249	6.52495	0.117053	0.199531	non-CTAL
chr1	65688000	65720000	chr1	66696000	66720000	6.35277	6.39401	0.898625	0.926789	non-CTAL
chr1	65695000	65705000	chr1	66150000	66155000	5.59902	5.60565	0.883348	0.915253	non-CTAL
chr1	65700606	65722085	chr1	65859360	65887505	8.16645	8.42233	0.0165212	0.0455199	non-CTAL
chr1	65892000	65904000	chr1	66408000	66420000	5.2061	5.61947	0.0713598	0.137211	non-CTAL
chr1	65892000	65909000	chr1	66691000	66708000	4.66472	5.65046	1.7909e-05	0.000260585	CM-CTAL
chr1	65895000	65900000	chr1	66150000	66155000	5.28995	5.72966	0.0461398	0.0985331	non-CTAL
chr1	66176000	66184000	chr1	66704000	66712000	5.3883	4.7621	0.00209375	0.00966385	iPSC-CTAL
chr1	66186000	66195000	chr1	66411000	66420000	5.87467	5.35948	0.00512221	0.0187529	non-CTAL
chr1	66186000	66204000	chr1	66924000	66942000	5.81585	5.22696	0.00182804	0.00875272	iPSC-CTAL
chr1	66415000	66420000	chr1	66705000	66710000	5.6167	5.93059	0.135435	0.222697	non-CTAL
chr1	66416000	66430000	chr1	66899000	66915000	6.33403	6.56209	0.186769	0.284977	non-CTAL
chr1	66416265	66428401	chr1	67173729	67186360	4.31311	5.12248	0.00109584	0.00595555	CM-CTAL
chr1	66420000	66438000	chr1	66960000	66978000	6.04706	6.52869	0.00554441	0.019954	non-CTAL
chr1	66703000	66720831	chr1	67184000	67197000	5.88444	6.61568	2.3335e-05	0.000317629	CM-CTAL
chr1	66713952	66720831	chr1	66964555	66972671	5.58656	5.80131	0.345535	0.457964	non-CTAL
chr1	66715000	66720000	chr1	66905000	66920000	6.25166	6.78492	0.000973727	0.00540084	CM-CTAL
chr1	66726000	66742424	chr1	66791251	66804000	7.41425	7.38637	0.769411	0.830856	non-CTAL
chr1	66918000	66924000	chr1	67188000	67194000	4.63392	5.12347	0.0565096	0.114483	non-CTAL
chr1	66971226	66976960	chr1	67190474	67197273	5.16508	5.1218	0.67452	0.757005	non-CTAL
chr1	67069684	67079788	chr1	67167401	67181021	6.0271	5.77775	0.128576	0.214005	non-CTAL
chr1	67221000	67241000	chr1	67944000	67980000	6.52654	6.61287	0.650695	0.736244	non-CTAL
chr1	67223000	67245000	chr1	67665000	67680000	6.82375	6.80304	0.805871	0.859272	non-CTAL
chr1	67228615	67233001	chr1	67406387	67411967	4.42636	4.76368	0.239123	0.345902	non-CTAL
chr1	67228615	67239464	chr1	67608760	67617123	5.8693	5.81659	0.65639	0.741179	non-CTAL
chr1	67232000	67243000	chr1	67441000	67452000	5.82737	5.42946	0.0270981	0.0658364	non-CTAL
chr1	67452000	67464000	chr1	67958000	67969000	5.46484	5.57772	0.70881	0.784141	non-CTAL
chr1	67455386	67463948	chr1	67612636	67616693	5.71439	5.77434	0.880946	0.913793	non-CTAL
chr1	67527345	67535584	chr1	67616693	67623270	5.02796	5.30329	0.297037	0.407185	non-CTAL
chr1	67681945	67707529	chr1	67959871	67970211	7.59956	7.50348	0.38385	0.495295	non-CTAL
chr1	67809003	67815946	chr1	67966093	67970211	5.93782	5.62048	0.064738	0.127267	non-CTAL
chr1	67882787	67888144	chr1	67957127	67964212	5.91869	5.31886	0.00120054	0.0063626	iPSC-CTAL
chr1	67984000	68004000	chr1	68474000	68526000	7.1696	7.45012	0.0351596	0.0801729	non-CTAL
chr1	67995000	68004000	chr1	68148000	68157000	5.8697	6.25894	0.0378152	0.0849396	non-CTAL
chr1	67995000	68004000	chr1	68571000	68580000	4.22876	5.12225	0.000290191	0.00216338	CM-CTAL
chr1	67995000	68010000	chr1	68790000	68805000	4.89484	5.44413	0.0214177	0.0550167	non-CTAL
chr1	67997911	68005891	chr1	68224966	68228932	5.87009	6.43667	0.00157943	0.00782062	CM-CTAL
chr1	68153419	68158760	chr1	68214531	68220219	5.87206	5.7207	0.333142	0.445084	non-CTAL
chr1	68230000	68235000	chr1	68315000	68320000	4.84062	5.37253	0.0285874	0.0685559	non-CTAL
chr1	68232000	68238000	chr1	68580000	68586000	4.31216	5.16607	0.000538042	0.00342997	CM-CTAL
chr1	68310000	68321000	chr1	68684000	68695000	5.14451	5.71242	0.0105017	0.0320512	non-CTAL
chr1	68313000	68320000	chr1	68806345	68817000	5.27486	5.90684	0.00261463	0.0114522	non-CTAL
chr1	68315000	68325000	chr1	68570000	68585000	6.68069	7.28747	1.83982e-05	0.000266041	CM-CTAL
chr1	68319942	68325000	chr1	68473549	68480000	5.82331	5.87001	0.930444	0.950502	non-CTAL
chr1	68565000	68589927	chr1	70196126	70224000	5.58898	5.76391	0.465004	0.573389	non-CTAL
chr1	68579000	68592000	chr1	68904000	68916000	6.19007	6.37099	0.334912	0.446934	non-CTAL
chr1	68584242	68588736	chr1	68806097	68808332	5.07447	5.2791	0.469389	0.577196	non-CTAL
chr1	68586285	68589886	chr1	68691008	68696054	4.53509	5.12467	0.0197566	0.051999	non-CTAL
chr1	68695000	68700000	chr1	68785000	68790000	4.89471	5.50929	0.00875753	0.0280012	non-CTAL
chr1	68920185	68927128	chr1	70973115	70978588	3.60101	4.28197	0.000144139	0.00126935	CM-CTAL
chr1	68932619	68937178	chr1	70199574	70210376	4.04884	4.39221	0.224259	0.329116	non-CTAL
chr1	68945475	68952844	chr1	70686309	70699161	4.27242	4.35807	0.99855	0.998925	non-CTAL
chr1	69037435	69043306	chr1	70194745	70199574	4.31281	4.20622	0.347723	0.459867	non-CTAL
chr1	69074061	69080401	chr1	69779774	69786494	4.46456	4.4272	0.600344	0.69429	non-CTAL
chr1	69260000	69287346	chr1	70194745	70220000	6.67739	6.78635	0.527605	0.630388	non-CTAL
chr1	69475876	69485374	chr1	70178969	70192313	4.53246	4.42837	0.413456	0.524511	non-CTAL
chr1	69784190	69789742	chr1	70165810	70172852	4.97477	4.67816	0.113633	0.195185	non-CTAL
chr1	70243000	70262000	chr1	70946000	70965000	5.70381	4.94123	0.000131578	0.00118835	iPSC-CTAL
chr1	70247034	70256807	chr1	70567563	70578393	5.18286	4.58917	0.00366818	0.0147629	non-CTAL
chr1	70496000	70512000	chr1	71504000	71520000	4.81523	5.62368	0.000420262	0.0028804	CM-CTAL
chr1	70498854	70506802	chr1	70955598	70975876	5.72472	5.95054	0.291715	0.401923	non-CTAL
chr1	70591426	70602646	chr1	70959767	70976682	6.36318	6.24562	0.39834	0.509899	non-CTAL
chr1	70600337	70608901	chr1	71521012	71532251	4.39043	4.89405	0.0553977	0.112769	non-CTAL
chr1	70698000	70704000	chr1	70884000	70890000	5.25022	4.89434	0.0648688	0.127421	non-CTAL
chr1	70698000	70704000	chr1	71526000	71538000	4.97498	5.37441	0.106097	0.184944	non-CTAL
chr1	70732733	70736234	chr1	70949539	70953515	4.94756	4.03518	6.31103e-06	0.000117838	iPSC-CTAL
chr1	70990000	70995000	chr1	71085000	71090000	5.53142	4.58935	6.38712e-06	0.000119028	iPSC-CTAL
chr1	70991318	70994595	chr1	71512400	71519417	5.26939	5.22776	0.684877	0.765281	non-CTAL
chr1	71145000	71154000	chr1	71512400	71523000	6.0097	6.3619	0.0530004	0.108953	non-CTAL
chr1	71176537	71181208	chr1	71512400	71516586	4.6979	4.28395	0.026827	0.0653146	non-CTAL
chr1	71551335	71568000	chr1	71988000	72000000	6.02535	5.8615	0.291182	0.401346	non-CTAL
chr1	71552000	71568000	chr1	71808000	71824000	6.19791	5.24452	2.43471e-07	9.27939e-06	iPSC-CTAL
chr1	71561005	71567957	chr1	75156330	75162891	3.7261	4.3216	0.00627378	0.0218424	non-CTAL
chr1	71660068	71670000	chr1	71985215	71994178	5.31208	5.9134	0.00400853	0.0156717	non-CTAL
chr1	71661574	71667217	chr1	72503398	72515162	4.38878	4.81576	0.115334	0.197154	non-CTAL
chr1	72044368	72054182	chr1	75149012	75156330	3.78497	4.20435	0.0751977	0.142496	non-CTAL
chr1	72044508	72054550	chr1	73032683	73047840	4.42592	4.3204	0.38521	0.496698	non-CTAL
chr1	72050000	72060285	chr1	72500000	72511476	5.63344	6.29917	0.000389282	0.00272232	CM-CTAL
chr1	72051800	72064036	chr1	72975882	72986250	4.04789	4.55866	0.0480677	0.101152	non-CTAL
chr1	72635633	72649300	chr1	73066272	73075918	5.20885	4.4966	0.000594573	0.00370449	iPSC-CTAL
chr1	72640902	72649300	chr1	75156330	75161495	3.72669	4.12382	0.0754388	0.14273	non-CTAL
chr1	72642494	72654487	chr1	74111660	74121796	3.99903	4.49673	0.0526867	0.108492	non-CTAL
chr1	72763394	72769915	chr1	72810335	72819818	6.30238	6.21607	0.514189	0.618375	non-CTAL
chr1	73064715	73073164	chr1	74450962	74457929	3.72665	4.32056	0.00634609	0.0219906	non-CTAL
chr1	73160477	73172817	chr1	75151433	75161636	4.14105	4.7929	0.0102285	0.0314675	non-CTAL
chr1	73181432	73205459	chr1	74442987	74469523	6.00256	6.29286	0.120974	0.204412	non-CTAL
chr1	73188000	73206000	chr1	74934000	74952000	4.53265	5.65241	1.32643e-06	3.48306e-05	CM-CTAL
chr1	73190324	73194960	chr1	74101267	74108703	4.35137	4.28399	0.472306	0.579794	non-CTAL
chr1	73193995	73197265	chr1	73554270	73560646	4.56757	3.99035	0.00129329	0.00673134	iPSC-CTAL
chr1	73197265	73203032	chr1	75152063	75156819	3.72697	4.31928	0.00641849	0.0221525	non-CTAL
chr1	73205459	73215217	chr1	74133926	74143034	4.18589	4.42802	0.468221	0.576158	non-CTAL
chr1	73593000	73610000	chr1	74086000	74103000	6.1785	5.4293	3.12663e-05	0.000396086	iPSC-CTAL
chr1	73625800	73638297	chr1	75151433	75161636	4.31295	4.64805	0.24549	0.352973	non-CTAL
chr1	74160000	74175000	chr1	74430000	74445000	5.84487	5.32363	0.00490014	0.0181747	non-CTAL
chr1	74186731	74195183	chr1	75162247	75174479	4.35228	4.31996	0.587528	0.68314	non-CTAL
chr1	74302675	74310895	chr1	74938901	74966239	5.5227	5.78832	0.233373	0.339318	non-CTAL
chr1	74306324	74312399	chr1	75151004	75156330	4.53453	4.49544	0.609023	0.700955	non-CTAL
chr1	74310000	74316000	chr1	74454000	74460000	5.33316	4.62055	0.00056828	0.00358674	iPSC-CTAL
chr1	74448000	74474073	chr1	75152000	75168000	6.64468	6.54459	0.441059	0.550819	non-CTAL
chr1	74463117	74471756	chr1	74934719	74939560	4.6929	5.20252	0.0432581	0.0938508	non-CTAL
chr1	74939560	74952078	chr1	75156330	75165031	5.56866	5.12302	0.0200436	0.0524671	non-CTAL
chr1	75229638	75239179	chr1	75397837	75405794	5.39054	4.86854	0.00898016	0.0284843	non-CTAL
chr1	75232000	75252554	chr1	75562134	75600000	7.67056	7.87759	0.0835264	0.154418	non-CTAL
chr1	75233269	75248459	chr1	76098538	76108930	4.42868	5.03306	0.0175915	0.0476739	non-CTAL
chr1	75235000	75240000	chr1	75665000	75675000	5.72394	6.42016	0.000131519	0.00118822	CM-CTAL
chr1	75412159	75422215	chr1	75664374	75670989	4.97727	4.39391	0.00391142	0.0154208	non-CTAL
chr1	75515000	75520000	chr1	75670000	75675000	5.14116	4.46126	0.000995235	0.00549842	iPSC-CTAL
chr1	75680000	75700000	chr1	77600000	77620000	4.31202	5.20432	0.000277975	0.00209738	CM-CTAL
chr1	75727031	75734948	chr1	76092432	76104811	5.46496	5.9506	0.0184394	0.0495263	non-CTAL
chr1	75732706	75744035	chr1	75895071	75904374	5.7862	5.18522	0.00160693	0.00792595	iPSC-CTAL
chr1	76362000	76385950	chr1	77584000	77613856	6.85141	7.29925	0.00127498	0.0066666	CM-CTAL
chr1	76370000	76380000	chr1	76600000	76610000	5.69709	5.09878	0.00202725	0.00942906	iPSC-CTAL
chr1	76455000	76464000	chr1	77607000	77616000	4.69589	5.46053	0.00126578	0.00662931	CM-CTAL
chr1	76460000	76470000	chr1	76600000	76610000	6.08702	5.58797	0.00443394	0.0168149	non-CTAL
chr1	76615000	76622000	chr1	77357000	77364000	4.56728	5.10259	0.0362665	0.0822331	non-CTAL
chr1	76615000	76625000	chr1	77590000	77595000	4.97613	5.55802	0.0120083	0.0356362	non-CTAL
chr1	76617855	76622985	chr1	77328748	77333957	4.60158	4.52819	0.515273	0.619456	non-CTAL
chr1	76617855	76624634	chr1	76778972	76784767	5.64928	4.89542	0.000173874	0.00146149	iPSC-CTAL
chr1	76793513	76803233	chr1	77326525	77333135	5.07192	4.7619	0.102023	0.179768	non-CTAL
chr1	76796079	76816000	chr1	77584000	77593071	5.51818	6.14377	0.00140959	0.00711973	CM-CTAL
chr1	77368576	77375070	chr1	77580036	77591438	5.42745	5.52442	0.772987	0.833539	non-CTAL
chr1	77600000	77620000	chr1	78560000	78580000	4.8146	5.60889	0.00055031	0.00348983	CM-CTAL
chr1	77605000	77622000	chr1	78387000	78404000	4.69643	5.44675	0.00161296	0.00794096	CM-CTAL
chr1	77605439	77620237	chr1	77997983	78003726	6.0975	6.44829	0.0473796	0.100118	non-CTAL
chr1	77610000	77615000	chr1	77775000	77780000	5.25035	4.28383	4.65855e-06	9.31674e-05	iPSC-CTAL
chr1	78184822	78189587	chr1	78415950	78425872	4.18522	4.96663	0.0017493	0.00847305	CM-CTAL
chr1	78192000	78210000	chr1	78570000	78588000	6.0445	6.2315	0.344274	0.456823	non-CTAL
chr1	78295000	78302000	chr1	78351000	78358000	5.11816	5.71964	0.00655272	0.0225254	non-CTAL
chr1	78417875	78450000	chr1	78574957	78582000	7.18778	7.31801	0.358667	0.471071	non-CTAL
chr1	78595000	78600000	chr1	79135000	79140000	4.18664	5.03629	0.000606391	0.00376304	CM-CTAL
chr1	78608213	78618000	chr1	79068000	79074622	6.02528	6.7035	5.0453e-05	0.000574738	CM-CTAL
chr1	78614482	78624245	chr1	78800430	78810475	5.35253	4.96873	0.0472325	0.0999221	non-CTAL
chr1	78782474	78790626	chr1	79069349	79074622	4.78528	4.61862	0.30424	0.414563	non-CTAL
chr1	79083000	79092000	chr1	79137000	79146000	5.8315	6.00188	0.435309	0.545054	non-CTAL
chr1	79143369	79152307	chr1	79654531	79665065	5.00151	4.46467	0.00763818	0.0252828	non-CTAL
chr1	79288670	79298691	chr1	80235600	80251680	4.46341	4.32094	0.303453	0.413727	non-CTAL
chr1	79290910	79300650	chr1	80471962	80483121	4.3522	4.12404	0.121511	0.205086	non-CTAL
chr1	79300650	79306220	chr1	79817291	79823100	4.35196	4.42855	0.980725	0.987089	non-CTAL
chr1	79304573	79310000	chr1	79660000	79666294	5.4106	5.71962	0.170412	0.265735	non-CTAL
chr1	79304573	79313807	chr1	80659675	80672116	4.18647	4.49676	0.298358	0.408578	non-CTAL
chr1	79716000	79728000	chr1	79956000	79968000	5.8814	5.07938	3.33327e-05	0.0004177	iPSC-CTAL
chr1	79716812	79726269	chr1	80643631	80653654	4.31146	4.86854	0.0319249	0.0744579	non-CTAL
chr1	79725540	79731073	chr1	80435819	80446494	5.02502	4.20533	6.93459e-05	0.000739145	iPSC-CTAL
chr1	79731838	79738802	chr1	82214567	82223682	3.78521	4.20543	0.0748899	0.142135	non-CTAL
chr1	79752455	79765071	chr1	83177556	83188606	3.78459	4.20564	0.0745706	0.141811	non-CTAL
chr1	79760037	79773872	chr1	84322860	84337355	3.72616	4.24442	0.0172967	0.047107	non-CTAL
chr1	79958834	79971911	chr1	81673281	81687663	4.22897	4.52771	0.323047	0.434228	non-CTAL
chr1	79960000	79965000	chr1	80680000	80685000	4.22876	4.78811	0.0309515	0.0728035	non-CTAL
chr1	79961569	79972237	chr1	84313685	84325021	3.66487	4.53106	4.55192e-05	0.000532401	CM-CTAL
chr1	79961569	79972540	chr1	81854386	81862517	3.95001	4.64814	0.00425188	0.0162866	non-CTAL
chr1	79961569	79972540	chr1	82233834	82241205	3.84249	4.55934	0.00232452	0.0104506	non-CTAL
chr1	79964566	79972808	chr1	80617015	80623629	4.60164	4.07936	0.00435205	0.0165822	non-CTAL
chr1	79965259	79973467	chr1	80441471	80449005	4.92124	4.67904	0.178269	0.275026	non-CTAL
chr1	80674000	80693000	chr1	82004000	82023000	5.31076	6.15642	2.12811e-05	0.000297256	CM-CTAL
chr1	80682000	80688000	chr1	84318000	84324000	3.60101	4.52549	2.1967e-06	5.17262e-05	CM-CTAL
chr1	80682551	80688496	chr1	81757525	81765895	4.04784	4.58867	0.0346996	0.0793681	non-CTAL
chr1	80682551	80689183	chr1	81856381	81863242	3.94894	4.78919	0.000531926	0.00339829	CM-CTAL
chr1	80682551	80689183	chr1	82312957	82321618	3.99897	4.46013	0.0755053	0.142795	non-CTAL
chr1	80682551	80690527	chr1	81448478	81459814	4.66577	4.62274	0.619532	0.709164	non-CTAL
chr1	80683268	80690527	chr1	83060262	83071596	4.00037	4.49482	0.0539045	0.110404	non-CTAL
chr1	80683979	80690543	chr1	82258011	82264830	3.99954	4.64923	0.0089585	0.0284427	non-CTAL
chr1	80691535	80698884	chr1	81221817	81228812	4.69644	4.49615	0.227074	0.332133	non-CTAL
chr1	80703004	80711875	chr1	81819487	81832992	4.4266	4.46205	0.843575	0.886786	non-CTAL
chr1	80943265	80959805	chr1	82252212	82262101	4.09622	4.76298	0.00808989	0.0263533	non-CTAL
chr1	81011585	81023434	chr1	84307628	84321710	3.66548	4.32129	0.00131626	0.00679876	CM-CTAL
chr1	81276996	81289051	chr1	83059634	83072013	4.27076	4.12293	0.233339	0.339307	non-CTAL
chr1	81281388	81289628	chr1	82252212	82261129	4.53492	4.39328	0.321634	0.432896	non-CTAL
chr1	81283814	81294515	chr1	84321710	84335289	3.66467	4.24471	0.00402335	0.0156928	non-CTAL
chr1	81473322	81485607	chr1	84308759	84322860	3.89694	4.32145	0.094417	0.169501	non-CTAL
chr1	81731207	81742378	chr1	84318686	84332299	3.78578	4.55942	0.000737121	0.00436045	CM-CTAL
chr1	81768000	81780000	chr1	82260000	82272000	5.22907	5.57265	0.144055	0.233206	non-CTAL
chr1	81873000	81892662	chr1	82260720	82280000	6.72553	6.7443	0.975222	0.983254	non-CTAL
chr1	82005434	82011665	chr1	84318686	84332299	3.89647	4.28254	0.13608	0.223317	non-CTAL
chr1	82008000	82025000	chr1	82416000	82433000	6.72778	6.20863	0.0006318	0.00387133	iPSC-CTAL
chr1	82014000	82021383	chr1	82260000	82271380	6.31342	5.7902	0.00178503	0.00859307	iPSC-CTAL
chr1	82262101	82271590	chr1	84310751	84319395	3.72655	4.55756	0.00018065	0.00150095	CM-CTAL
chr1	82446839	82456530	chr1	84310751	84319395	3.66516	4.42577	0.000253077	0.0019543	CM-CTAL
chr1	82450695	82466020	chr1	83027874	83037855	4.46578	5.16264	0.00511221	0.0187193	non-CTAL
chr1	83072913	83079860	chr1	84319454	84328190	3.84203	4.49541	0.00559856	0.0200974	non-CTAL
chr1	83226856	83251118	chr1	84307628	84326167	5.41189	6.12098	0.000349741	0.00250827	CM-CTAL
chr1	83243617	83262544	chr1	83960551	83970827	5.58835	5.6643	0.83211	0.878472	non-CTAL
chr1	83574242	83586387	chr1	84310751	84326167	4.31176	5.16489	0.000543764	0.00345654	CM-CTAL
chr1	84054000	84060000	chr1	84318000	84324000	5.26888	4.56058	0.000623439	0.00383685	iPSC-CTAL
chr1	84357750	84390705	chr1	85392089	85404585	5.60001	6.56021	9.5285e-08	4.30186e-06	CM-CTAL
chr1	84368000	84376000	chr1	85232000	85240000	4.81393	5.52475	0.00235344	0.010533	non-CTAL
chr1	84394883	84403395	chr1	84883330	84900000	5.63601	6.11167	0.0154404	0.0430939	non-CTAL
chr1	84395000	84408000	chr1	84582000	84590000	6.10921	6.06848	0.706076	0.782246	non-CTAL
chr1	84396523	84404346	chr1	85218177	85224882	4.53451	4.96498	0.106363	0.185238	non-CTAL
chr1	84576000	84588000	chr1	85392000	85404000	4.42763	5.3374	0.000169817	0.00143553	CM-CTAL
chr1	84580751	84593755	chr1	85050781	85062307	5.29388	4.96782	0.0863772	0.158432	non-CTAL
chr1	84595824	84612127	chr1	85202082	85227839	6.15707	6.28053	0.54809	0.646813	non-CTAL
chr1	84606627	84615724	chr1	84891873	84901422	5.60189	5.5741	0.749112	0.814042	non-CTAL
chr1	84900000	84906000	chr1	85218177	85236000	6.11875	6.18493	0.806266	0.859589	non-CTAL
chr1	84906000	84915000	chr1	85401000	85410000	4.31124	5.1893	0.000362228	0.00257566	CM-CTAL
chr1	84965575	84973741	chr1	85213411	85221035	5.48152	5.37554	0.47876	0.58556	non-CTAL
chr1	84968478	84976528	chr1	85078978	85086495	5.39041	5.7601	0.0927821	0.167365	non-CTAL
chr1	85095000	85140000	chr1	85392000	85410000	7.82688	7.72854	0.354413	0.466863	non-CTAL
chr1	85095728	85103442	chr1	85210819	85219152	6.06779	5.56001	0.00390929	0.015417	non-CTAL
chr1	85130000	85135000	chr1	85215000	85220000	5.6461	5.31897	0.0716442	0.137622	non-CTAL
chr1	85235000	85248000	chr1	85398000	85405000	6.39695	6.36443	0.741982	0.808235	non-CTAL
chr1	85407696	85415000	chr1	85717173	85725000	5.70666	6.0098	0.139349	0.227569	non-CTAL
chr1	85410000	85416000	chr1	85488000	85495000	5.89118	5.85373	0.715719	0.78897	non-CTAL
chr1	85410000	85419000	chr1	85554000	85563000	6.07999	5.98359	0.48843	0.593822	non-CTAL
chr1	85573232	85577669	chr1	85697850	85724168	7.24366	6.98326	0.0420719	0.0918824	non-CTAL
chr1	85652411	85663575	chr1	85715943	85724168	5.51694	5.84277	0.131295	0.217513	non-CTAL
chr1	85760000	85788000	chr1	86814000	86832000	5.55287	5.88231	0.122033	0.205781	non-CTAL
chr1	85768107	85780110	chr1	86156485	86168603	6.32635	6.78952	0.00377887	0.0150923	non-CTAL
chr1	85770074	85776175	chr1	86344298	86353541	5.16507	5.37482	0.439164	0.548935	non-CTAL
chr1	85772275	85777526	chr1	86044132	86050945	5.38761	5.10254	0.123075	0.206967	non-CTAL
chr1	85772409	85776175	chr1	86480328	86484314	4.00022	4.46281	0.0748288	0.142069	non-CTAL
chr1	85772588	85785935	chr1	85965599	85973882	6.533	6.44012	0.477441	0.58443	non-CTAL
chr1	85776000	85792000	chr1	85920000	85936000	7.12542	7.194	0.661954	0.746577	non-CTAL
chr1	85923610	85931841	chr1	86038595	86047600	5.18807	5.42619	0.357988	0.470342	non-CTAL
chr1	85960000	85970000	chr1	86160000	86170000	5.49771	5.81517	0.145641	0.235203	non-CTAL
chr1	85968000	85974000	chr1	86034000	86040000	5.63243	5.24697	0.0381714	0.0854699	non-CTAL
chr1	86063626	86074062	chr1	86141970	86153677	5.74027	5.54411	0.23741	0.343932	non-CTAL
chr1	86840188	86848906	chr1	87545500	87553002	3.94953	4.73419	0.00124175	0.00652911	CM-CTAL
chr1	86840188	86858662	chr1	87152532	87171201	6.31612	6.60891	0.0825694	0.152966	non-CTAL
chr1	86842000	86856000	chr1	87206000	87220000	5.81675	6.14219	0.0958165	0.171368	non-CTAL
chr1	86844000	86858662	chr1	86964000	86975406	6.7827	6.5145	0.0590017	0.118415	non-CTAL
chr1	86952423	86962649	chr1	87541230	87550566	3.94979	4.81575	0.000351795	0.00251808	CM-CTAL
chr1	86965375	86972310	chr1	87166175	87171201	4.99801	4.96492	0.695203	0.773708	non-CTAL
chr1	86969365	86978659	chr1	87203859	87209689	5.14175	4.81777	0.0895148	0.162992	non-CTAL
chr1	87239597	87246741	chr1	87545973	87553609	4.56705	4.91495	0.210826	0.31349	non-CTAL
chr1	87288000	87294000	chr1	87432000	87438000	5.29669	4.81605	0.0160404	0.044443	non-CTAL
chr1	87288000	87304224	chr1	87546000	87558944	6.4524	6.65339	0.235504	0.341653	non-CTAL
chr1	87588000	87606000	chr1	88416000	88434000	5.80062	6.23135	0.0226902	0.057401	non-CTAL
chr1	87590000	87600000	chr1	88540000	88550000	4.69894	5.55949	0.000221936	0.00176641	CM-CTAL
chr1	87590000	87600000	chr1	88770000	88780000	4.46352	5.34184	0.000285363	0.00214032	CM-CTAL
chr1	87596746	87603715	chr1	89317887	89323603	3.66517	4.28281	0.0023125	0.01041	non-CTAL
chr1	87604707	87618392	chr1	87740170	87763919	7.39627	6.84651	2.47409e-05	0.000332358	iPSC-CTAL
chr1	87743594	87766000	chr1	88767000	88777529	4.94604	6.38346	5.40052e-13	1.75708e-10	CM-CTAL
chr1	87754000	87771000	chr1	89012000	89029000	5.14292	5.79344	0.00274762	0.0118884	non-CTAL
chr1	87758000	87780000	chr1	89320000	89342000	4.42706	5.65167	1.46663e-07	6.10423e-06	CM-CTAL
chr1	87758605	87770587	chr1	88040030	88051824	5.32776	4.73543	0.00355709	0.0144218	non-CTAL
chr1	87763327	87769293	chr1	88417484	88425405	4.46239	4.65026	0.610341	0.701896	non-CTAL
chr1	87764270	87780124	chr1	88523059	88537787	5.74649	6.42934	0.000166479	0.00141629	CM-CTAL
chr1	87798000	87804000	chr1	88518000	88524000	4.18823	5.07978	0.000301191	0.0022222	CM-CTAL
chr1	87798840	87802857	chr1	88420584	88426126	4.04862	4.91901	0.000400153	0.00277796	CM-CTAL
chr1	88146082	88154185	chr1	88413243	88421025	5.16563	4.96612	0.256269	0.365359	non-CTAL
chr1	88640000	88656000	chr1	89328000	89344000	4.60073	5.77545	2.09476e-07	8.19557e-06	CM-CTAL
chr1	88643604	88653606	chr1	89010969	89032972	6.41933	5.97701	0.00596694	0.0210544	non-CTAL
chr1	88645000	88650000	chr1	88760000	88770000	5.90022	5.69308	0.206067	0.308212	non-CTAL
chr1	89202000	89208000	chr1	89328000	89334000	5.60396	4.81594	0.000106246	0.00101706	iPSC-CTAL
chr1	89445000	89460000	chr1	90450000	90468000	5.37209	5.40852	0.983562	0.988974	non-CTAL
chr1	89458949	89464721	chr1	90217376	90237735	5.57111	5.37709	0.253516	0.362423	non-CTAL
chr1	89460000	89467000	chr1	89740000	89747000	5.35092	4.84291	0.0110157	0.0333282	non-CTAL
chr1	89460000	89469000	chr1	89820000	89830000	6.16333	6.73389	0.000519126	0.00333568	CM-CTAL
chr1	89462869	89470095	chr1	90063649	90089058	5.72549	5.88712	0.482524	0.588563	non-CTAL
chr1	89463525	89467178	chr1	89914746	89927645	5.85745	5.86873	0.921994	0.944365	non-CTAL
chr1	89544000	89562000	chr1	89916000	89928000	6.72908	6.98788	0.0862222	0.158217	non-CTAL
chr1	89545000	89555179	chr1	89822702	89830000	5.80184	6.22648	0.025167	0.0621926	non-CTAL
chr1	89925000	89952000	chr1	90432000	90465000	6.96347	7.02218	0.745259	0.811045	non-CTAL
chr1	89940000	89953525	chr1	90221671	90230000	5.66435	6.17274	0.008411	0.0271568	non-CTAL
chr1	89940000	89955000	chr1	90063000	90072000	6.24999	6.50647	0.143129	0.23213	non-CTAL
chr1	90096000	90108000	chr1	90444000	90456000	5.42753	5.62329	0.431921	0.541759	non-CTAL
chr1	90096613	90105000	chr1	90220000	90226881	6.48149	6.37064	0.414136	0.52513	non-CTAL
chr1	90270516	90274707	chr1	90453444	90458064	5.31114	5.4308	0.709354	0.784482	non-CTAL
chr1	90512000	90520000	chr1	90568000	90576000	6.01934	5.03702	3.40044e-07	1.20639e-05	iPSC-CTAL
chr1	90576000	90593000	chr1	91953000	91970000	4.46538	5.60589	1.07667e-06	2.94761e-05	CM-CTAL
chr1	90576008	90580809	chr1	91625408	91630471	3.89668	4.39495	0.0440817	0.0951348	non-CTAL
chr1	90576636	90585381	chr1	91421287	91428147	4.04906	4.79024	0.00282201	0.012112	non-CTAL
chr1	90577700	90600000	chr1	91155000	91179578	7.10577	7.1414	0.871026	0.906428	non-CTAL
chr1	90588319	90590643	chr1	91048001	91052539	4.46431	4.16537	0.0696195	0.134768	non-CTAL
chr1	90599124	90605017	chr1	90795592	90804009	4.99999	4.39483	0.00286536	0.012241	non-CTAL
chr1	91084483	91095961	chr1	91616487	91624984	4.60147	4.99095	0.149014	0.239404	non-CTAL
chr1	91179000	91190000	chr1	92939000	92950000	4.60131	4.03523	0.00197093	0.00922039	iPSC-CTAL
chr1	91186240	91194000	chr1	91626000	91632682	5.71573	5.22225	0.00903605	0.0285994	non-CTAL
chr1	91188000	91197000	chr1	91485000	91494000	5.42857	5.59079	0.537431	0.63847	non-CTAL
chr1	91189000	91196000	chr1	91420000	91435000	6.67728	6.03914	4.70173e-05	0.000545144	iPSC-CTAL
chr1	91191567	91194628	chr1	91303785	91306497	5.48344	4.3956	2.84197e-07	1.04725e-05	iPSC-CTAL
chr1	91192000	91200000	chr1	91736000	91744000	5.39018	4.64805	0.000332916	0.00240831	iPSC-CTAL
chr1	91429644	91438149	chr1	91622218	91627336	5.46293	4.8682	0.00309611	0.0129408	non-CTAL
chr1	91478543	91488108	chr1	91616685	91624451	5.53231	4.6798	3.75539e-05	0.000460625	iPSC-CTAL
chr1	91630000	91641000	chr1	92389000	92400000	4.84308	5.28036	0.0813835	0.151221	non-CTAL
chr1	91638342	91641646	chr1	91731501	91736702	5.4102	4.46352	6.96228e-06	0.000127036	iPSC-CTAL
chr1	91741000	91754000	chr1	91962000	91975000	6.41856	6.56279	0.426904	0.536754	non-CTAL
chr1	91744634	91755737	chr1	92746125	92757667	4.09474	4.70754	0.0159072	0.0441427	non-CTAL
chr1	91746000	91755000	chr1	92394000	92403000	4.97348	5.12556	0.652325	0.737619	non-CTAL
chr1	91973082	91982398	chr1	92390978	92394501	5.23163	6.0211	0.00012046	0.00111899	CM-CTAL
chr1	91980000	91986000	chr1	92754000	92760000	3.94787	4.8171	0.000338312	0.00244007	CM-CTAL
chr1	92011036	92016660	chr1	92225924	92231610	5.04796	4.64732	0.0411534	0.0905435	non-CTAL
chr1	92454000	92473119	chr1	93081000	93100000	5.90764	6.06961	0.451604	0.561223	non-CTAL
chr1	92463213	92468153	chr1	92753347	92758202	4.75691	4.96524	0.508275	0.612866	non-CTAL
chr1	92771000	92778000	chr1	93086000	93093326	5.46864	5.37076	0.50607	0.610725	non-CTAL
chr1	92778000	92792000	chr1	93268000	93282000	5.35299	5.63619	0.226709	0.331781	non-CTAL
chr1	93321172	93326684	chr1	93456158	93463232	6.04732	5.98621	0.622483	0.71153	non-CTAL
chr1	93324000	93330000	chr1	93528000	93534000	5.42589	4.89344	0.00760723	0.0251959	non-CTAL
chr1	93490000	93495000	chr1	93525000	93530000	6.04614	5.39483	0.000344787	0.00248001	iPSC-CTAL
chr1	93760000	93776000	chr1	94272000	94288000	6.07192	6.10078	0.983343	0.988829	non-CTAL
chr1	93768217	93775306	chr1	94028798	94033694	4.89652	4.52636	0.0537404	0.110161	non-CTAL
chr1	93768538	93775165	chr1	94308304	94320243	4.49899	4.94141	0.0968225	0.172808	non-CTAL
chr1	93771000	93780000	chr1	94086000	94095000	4.89516	5.3407	0.0717377	0.137685	non-CTAL
chr1	93894465	93907299	chr1	94007113	94016823	6.22566	5.50956	5.09248e-05	0.000578383	iPSC-CTAL
chr1	93899000	93912000	chr1	94081000	94094000	6.61895	6.33794	0.0564909	0.114453	non-CTAL
chr1	93899246	93912028	chr1	94305444	94320243	5.88153	6.03976	0.470811	0.578491	non-CTAL
chr1	93910000	93920000	chr1	94050000	94060000	5.40765	5.77171	0.0966807	0.172624	non-CTAL
chr1	94091467	94101231	chr1	94276766	94281487	6.19469	6.22193	0.980055	0.986637	non-CTAL
chr1	94497000	94524000	chr1	95264000	95280000	5.88443	6.01217	0.579509	0.675879	non-CTAL
chr1	94511969	94529248	chr1	94799858	94804276	7.08043	7.03116	0.642615	0.729143	non-CTAL
chr1	94525000	94530000	chr1	94695000	94715000	7.14947	7.10585	0.678331	0.759939	non-CTAL
chr1	94710000	94720000	chr1	94787000	94800000	6.73106	6.60023	0.324597	0.435895	non-CTAL
chr1	94978000	94991000	chr1	95693000	95706000	4.66466	5.24349	0.0197538	0.051999	non-CTAL
chr1	94980027	94996000	chr1	95502000	95513000	5.87053	6.17532	0.116387	0.198509	non-CTAL
chr1	94991936	94997230	chr1	95266674	95270447	5.49982	5.54554	0.967706	0.977785	non-CTAL
chr1	95005080	95013774	chr1	95122368	95129250	5.29118	5.39135	0.783206	0.84163	non-CTAL
chr1	95158914	95165848	chr1	95257023	95261736	5.6632	5.5573	0.473754	0.581197	non-CTAL
chr1	95312000	95330000	chr1	95690000	95710000	6.44599	6.69522	0.132763	0.219494	non-CTAL
chr1	95318097	95321955	chr1	95386902	95393220	5.49853	5.64637	0.572718	0.670038	non-CTAL
chr1	95319268	95321285	chr1	95504516	95509575	5.37185	5.80972	0.0417034	0.0913245	non-CTAL
chr1	95390343	95396559	chr1	95502457	95508110	5.14348	5.42867	0.257603	0.366636	non-CTAL
chr1	95545768	95581990	chr1	95691873	95704711	7.91773	7.77713	0.190298	0.289384	non-CTAL
chr1	95761820	95767573	chr1	98266018	98273379	3.78529	4.0806	0.261653	0.370783	non-CTAL
chr1	95763411	95770741	chr1	96562029	96569004	4.53448	4.55955	0.829184	0.876435	non-CTAL
chr1	95770741	95775021	chr1	97242911	97251190	3.94958	4.42812	0.0594328	0.119102	non-CTAL
chr1	95770741	95775021	chr1	98515750	98520919	3.89674	4.28349	0.13563	0.222867	non-CTAL
chr1	95770741	95778439	chr1	96254951	96264159	4.81211	4.20539	0.00204023	0.00947622	iPSC-CTAL
chr1	95770741	95778439	chr1	96646985	96655992	4.42966	4.4283	0.714483	0.788244	non-CTAL
chr1	95770741	95780033	chr1	96982466	96994622	4.89759	4.71016	0.27011	0.379777	non-CTAL
chr1	95770741	95780033	chr1	97304490	97313399	4.53562	4.89326	0.197735	0.298104	non-CTAL
chr1	95771000	95784000	chr1	96369000	96382000	5.8441	5.12452	0.000183318	0.00151934	iPSC-CTAL
chr1	95772199	95782347	chr1	96410310	96419602	5.27378	5.26335	0.797353	0.852951	non-CTAL
chr1	95772325	95780033	chr1	96698929	96704503	4.42698	4.52736	0.916671	0.940358	non-CTAL
chr1	95772325	95780033	chr1	97501028	97509129	3.89577	4.4626	0.0201291	0.0526082	non-CTAL
chr1	95772325	95780033	chr1	98926015	98931434	3.66505	4.32305	0.00129452	0.00673619	CM-CTAL
chr1	95772471	95779403	chr1	97426274	97433071	4.0494	4.35634	0.296167	0.406327	non-CTAL
chr1	95772962	95783831	chr1	96872113	96881470	4.23043	4.52758	0.325559	0.437054	non-CTAL
chr1	95790197	95797906	chr1	96465415	96478776	4.78657	4.68012	0.449854	0.559414	non-CTAL
chr1	96379276	96388748	chr1	97168248	97175552	4.69676	4.24561	0.0164807	0.0454551	non-CTAL
chr1	96379276	96388748	chr1	98931434	98939543	3.89623	4.4276	0.0302294	0.0715798	non-CTAL
chr1	96408360	96416752	chr1	98508336	98515438	3.72698	4.24429	0.0174009	0.0472699	non-CTAL
chr1	96412723	96423852	chr1	96939875	96952540	5.00111	4.65004	0.0681413	0.13259	non-CTAL
chr1	96418950	96426894	chr1	97298500	97308229	4.59969	4.62088	0.826288	0.874437	non-CTAL
chr1	96419602	96426995	chr1	96685808	96694365	5.07428	4.67813	0.0433902	0.0940609	non-CTAL
chr1	96674206	96681938	chr1	98924193	98931434	3.78567	4.24531	0.0483255	0.101499	non-CTAL
chr1	96691681	96701056	chr1	97298500	97310655	5.16181	5.07891	0.5461	0.645431	non-CTAL
chr1	96692672	96703056	chr1	97511497	97524190	4.27204	4.84492	0.0268959	0.0654645	non-CTAL
chr1	96714041	96722926	chr1	98511018	98516686	3.94843	4.32231	0.163905	0.258098	non-CTAL
chr1	96970668	96982116	chr1	97308229	97316902	5.16558	4.7345	0.0295563	0.070323	non-CTAL
chr1	97420000	97440000	chr1	98260000	98280000	5.95143	6.13731	0.365486	0.478638	non-CTAL
chr1	97425000	97440000	chr1	98505000	98521144	5.60249	6.09209	0.0133206	0.0384196	non-CTAL
chr1	97426274	97435507	chr1	98928182	98954435	5.00091	5.54643	0.0190748	0.0507628	non-CTAL
chr1	97567810	97575265	chr1	98931434	98939543	4.35117	4.64872	0.320748	0.432009	non-CTAL
chr1	97597063	97601510	chr1	98937693	98942652	3.8965	4.3585	0.0647628	0.127307	non-CTAL
chr1	97598238	97604727	chr1	98503416	98511018	4.09498	4.7358	0.0112946	0.0339912	non-CTAL
chr1	97642707	97650659	chr1	98014686	98021595	4.87135	4.39591	0.0153391	0.042883	non-CTAL
chr1	97647707	97654274	chr1	98515438	98520919	4.53277	4.35705	0.247717	0.355697	non-CTAL
chr1	97658926	97665185	chr1	98273379	98279333	4.3132	4.28465	0.585911	0.681557	non-CTAL
chr1	97670476	97679004	chr1	98914537	98932521	4.75828	5.20417	0.0799765	0.14922	non-CTAL
chr1	97706000	97713000	chr1	98511000	98518000	4.22937	4.98773	0.00243242	0.010823	non-CTAL
chr1	98041955	98049525	chr1	98915045	98929956	4.63222	4.67921	0.924807	0.946123	non-CTAL
chr1	98286663	98298682	chr1	98915045	98927824	4.66389	4.86909	0.531835	0.634146	non-CTAL
chr1	98321466	98331222	chr1	98927824	98936973	4.7842	4.9183	0.741872	0.808183	non-CTAL
chr1	98523503	98544157	chr1	98916766	98929956	6.43771	6.49318	0.817119	0.867599	non-CTAL
chr1	99007102	99023680	chr1	100158594	100166099	3.84197	4.5271	0.00362408	0.0146305	non-CTAL
chr1	99244436	99264541	chr1	99943612	99962346	6.21256	6.81202	0.000202737	0.00164302	CM-CTAL
chr1	99255216	99261783	chr1	100158804	100171876	5.1634	5.60611	0.053955	0.11049	non-CTAL
chr1	99257205	99264557	chr1	99630777	99649590	6.02971	5.96275	0.603	0.696392	non-CTAL
chr1	99444254	99453063	chr1	100144463	100157969	4.695	4.79133	0.888307	0.91907	non-CTAL
chr1	99635000	99648437	chr1	100169857	100175300	5.25288	5.64772	0.0824741	0.152822	non-CTAL
chr1	99639909	99655000	chr1	99940000	99951108	6.2502	6.98478	2.32771e-06	5.44268e-05	CM-CTAL
chr1	99778000	99792000	chr1	100170000	100184000	6.03999	5.33846	0.00013894	0.00124025	iPSC-CTAL
chr1	99948966	99960000	chr1	100152251	100177000	6.87602	7.09071	0.147937	0.238176	non-CTAL
chr1	100270307	100283743	chr1	101325908	101332730	5.23184	5.33858	0.768036	0.82964	non-CTAL
chr1	100271998	100279493	chr1	100918316	100924111	4.87375	5.12258	0.380987	0.493021	non-CTAL
chr1	100272000	100280000	chr1	100496000	100505000	6.00869	5.48155	0.00323026	0.0133987	non-CTAL
chr1	100331051	100340887	chr1	100674230	100684981	4.53284	5.08033	0.0324205	0.0752837	non-CTAL
chr1	100345000	100352000	chr1	100618000	100625000	4.04713	5.05698	3.50418e-05	0.000435232	CM-CTAL
chr1	100548000	100569000	chr1	101325000	101346000	5.98958	6.10156	0.624646	0.713304	non-CTAL
chr1	100593831	100602474	chr1	100922441	100932377	5.23038	5.16518	0.604991	0.69809	non-CTAL
chr1	100602474	100612558	chr1	101341653	101350765	4.31361	4.8436	0.0426563	0.092857	non-CTAL
chr1	100930000	100937112	chr1	101329567	101338510	5.16512	6.04649	1.82285e-05	0.000264192	CM-CTAL
chr1	100932377	100939659	chr1	101183949	101191988	4.49872	5.31963	0.000721699	0.0042914	CM-CTAL
chr1	101070000	101077670	chr1	101327731	101335000	5.87196	6.40786	0.00294522	0.0124981	non-CTAL
chr1	101185941	101191696	chr1	101329190	101332820	4.31202	5.24323	0.000138308	0.00123615	CM-CTAL
chr1	101367000	101388000	chr1	102648000	102669000	4.31143	5.20619	0.000268389	0.00204523	CM-CTAL
chr1	101384935	101390014	chr1	101752896	101759742	5.02439	6.07834	3.63826e-07	1.26387e-05	CM-CTAL
chr1	101388000	101400000	chr1	101700000	101712000	5.80015	6.72543	6.19674e-08	3.05587e-06	CM-CTAL
chr1	101484327	101494027	chr1	101592171	101602037	5.58389	5.8286	0.270635	0.380295	non-CTAL
chr1	101490000	101496000	chr1	101700000	101706000	5.04604	5.57419	0.022182	0.0564259	non-CTAL
chr1	101598995	101606071	chr1	101752896	101758593	5.34872	5.49229	0.615897	0.706446	non-CTAL
chr1	101603648	101610000	chr1	101700000	101709648	6.20841	6.38058	0.360895	0.473462	non-CTAL
chr1	101772000	101780000	chr1	101898000	101906000	5.85506	5.60195	0.135482	0.222734	non-CTAL
chr1	101772000	101790000	chr1	102654000	102672000	4.63657	5.57115	6.08032e-05	0.00066701	CM-CTAL
chr1	101979000	101988000	chr1	102267000	102276000	5.27215	4.61919	0.00151243	0.00753788	iPSC-CTAL
chr1	101979970	101990831	chr1	102884837	102905516	5.64958	5.28247	0.0464839	0.098974	non-CTAL
chr1	101983907	101996630	chr1	102649659	102665636	5.74648	5.71748	0.752342	0.816622	non-CTAL
chr1	101985631	101988894	chr1	104046103	104050571	3.78558	4.2461	0.0480931	0.101189	non-CTAL
chr1	101989614	101998238	chr1	103433209	103442604	4.00011	4.52892	0.0376519	0.0846833	non-CTAL
chr1	101989614	101999400	chr1	104012831	104025757	4.22975	4.39229	0.720913	0.792274	non-CTAL
chr1	101990831	102001612	chr1	102451585	102463984	5.0278	4.76301	0.1519	0.24322	non-CTAL
chr1	102103333	102114698	chr1	103236530	103242774	4.38952	4.20623	0.20061	0.301594	non-CTAL
chr1	102108611	102121463	chr1	104042576	104062193	5.09813	5.24327	0.654123	0.739276	non-CTAL
chr1	102114698	102118866	chr1	102894282	102901835	4.4244	3.94222	0.00345976	0.0140985	non-CTAL
chr1	102114698	102119812	chr1	102437974	102448384	5.26941	4.55916	0.00060651	0.00376304	iPSC-CTAL
chr1	102116008	102119724	chr1	102654512	102659834	4.69595	4.79139	0.890859	0.921032	non-CTAL
chr1	102124460	102138966	chr1	103470678	103482999	4.3903	4.4601	0.965925	0.976207	non-CTAL
chr1	102181942	102190531	chr1	104013061	104025957	4.27089	4.5284	0.423256	0.533499	non-CTAL
chr1	102226780	102237210	chr1	104062193	104072386	4.18618	3.99055	0.114344	0.196053	non-CTAL
chr1	102257687	102266789	chr1	103437937	103445946	3.84219	4.32176	0.0469782	0.0996284	non-CTAL
chr1	102280795	102287533	chr1	102442902	102450796	5.33077	4.87064	0.0200667	0.0525172	non-CTAL
chr1	102283359	102288563	chr1	104011871	104018909	3.66505	4.2455	0.00401322	0.0156811	non-CTAL
chr1	102283359	102299765	chr1	102870530	102904089	6.8927	6.353	0.000233035	0.00183685	iPSC-CTAL
chr1	102284528	102289805	chr1	102654512	102665636	5.46588	5.67888	0.373196	0.485854	non-CTAL
chr1	102379450	102390520	chr1	104012831	104025757	4.0957	4.59201	0.0581568	0.117188	non-CTAL
chr1	102453138	102462376	chr1	102649659	102657633	5.20605	4.62053	0.00411252	0.0158942	non-CTAL
chr1	102704826	102712200	chr1	104019179	104027081	3.99987	4.42803	0.104197	0.182813	non-CTAL
chr1	102721588	102730988	chr1	103400753	103416736	4.39035	5.01227	0.0145639	0.0411601	non-CTAL
chr1	102888558	102900506	chr1	104037531	104049063	3.95002	4.49497	0.0288382	0.0689713	non-CTAL
chr1	102986485	102995201	chr1	104032318	104038596	4.2706	4.20672	0.45323	0.562642	non-CTAL
chr1	103026592	103031529	chr1	104008242	104019179	4.04889	4.49364	0.0924183	0.166957	non-CTAL
chr1	103034789	103041938	chr1	103433632	103445946	4.81409	4.64878	0.309919	0.420619	non-CTAL
chr1	103067673	103077594	chr1	104009899	104020302	4.42608	4.39497	0.607222	0.699637	non-CTAL
chr1	103355301	103362573	chr1	104040299	104053022	4.60091	4.32028	0.104278	0.182905	non-CTAL
chr1	103558277	103570554	chr1	104011871	104025757	5.97782	6.01395	0.957804	0.969947	non-CTAL
chr1	103565624	103576491	chr1	103713944	103727669	6.09448	5.42962	0.000230674	0.00182345	iPSC-CTAL
chr1	103569504	103578010	chr1	103780232	103785673	4.97466	4.5905	0.0478953	0.1009	non-CTAL
chr1	103570293	103574918	chr1	104057097	104062840	4.49837	4.84362	0.221337	0.325954	non-CTAL
chr1	104313209	104325515	chr1	105409811	105422335	4.27025	4.52525	0.427969	0.537788	non-CTAL
chr1	104318062	104333655	chr1	104788769	104795235	4.63262	4.76011	0.784951	0.8432	non-CTAL
chr1	104318062	104346000	chr1	104670000	104679116	5.94963	6.54404	0.000620107	0.00381987	CM-CTAL
chr1	104334359	104344057	chr1	105166469	105177117	4.56727	4.81554	0.42238	0.532848	non-CTAL
chr1	104347514	104356345	chr1	106340578	106345905	3.94907	4.494	0.0288359	0.0689713	non-CTAL
chr1	104347514	104360954	chr1	105257041	105265383	4.14112	4.70928	0.0276291	0.0668648	non-CTAL
chr1	104347514	104360954	chr1	106807745	106817427	3.89646	4.32058	0.0946108	0.169757	non-CTAL
chr1	104347514	104361506	chr1	105096252	105107086	4.46295	4.73446	0.373935	0.486541	non-CTAL
chr1	104493035	104504601	chr1	104668958	104680146	5.66597	5.24587	0.0246034	0.0611013	non-CTAL
chr1	104494238	104505335	chr1	104784789	104793755	5.24849	4.86855	0.0506112	0.105168	non-CTAL
chr1	104650155	104660459	chr1	106320368	106328281	3.66517	4.35774	0.00075223	0.00442507	CM-CTAL
chr1	105312000	105328000	chr1	105552000	105568000	5.53598	4.87043	0.000960819	0.00533702	iPSC-CTAL
chr1	105318000	105336000	chr1	106128000	106146000	5.23044	5.83061	0.00511129	0.0187185	non-CTAL
chr1	105319013	105326701	chr1	107685630	107692432	3.84159	4.3578	0.0310441	0.0729493	non-CTAL
chr1	105321015	105331022	chr1	106343433	106352002	4.42594	5.22664	0.00113564	0.00612014	CM-CTAL
chr1	105331022	105338543	chr1	106799570	106805355	3.72655	4.42836	0.00137158	0.00697132	CM-CTAL
chr1	105418916	105428399	chr1	106320368	106328580	4.46579	4.49238	0.825209	0.873849	non-CTAL
chr1	105603354	105611127	chr1	106334499	106343433	4.60195	4.32273	0.105276	0.184018	non-CTAL
chr1	105614712	105626076	chr1	106144729	106153024	4.66593	4.20536	0.0136457	0.0390442	non-CTAL
chr1	106557858	106590030	chr1	107684554	107691966	5.02529	5.67476	0.00379219	0.0151274	non-CTAL
chr1	106561000	106568000	chr1	106806000	106813000	4.49877	5.07841	0.0227796	0.0575782	non-CTAL
chr1	106582696	106593671	chr1	107517915	107529585	4.66635	4.24495	0.0231588	0.0583651	non-CTAL
chr1	106738968	106749241	chr1	107684783	107691909	4.31203	4.59262	0.363847	0.476819	non-CTAL
chr1	107153229	107164250	chr1	107666192	107680449	5.23203	5.33684	0.774635	0.834874	non-CTAL
chr1	107734057	107741875	chr1	108040211	108046998	5.04939	4.35823	0.000771992	0.00451014	iPSC-CTAL
chr1	107817950	107825653	chr1	108280000	108299011	5.58719	6.01313	0.0354611	0.0807046	non-CTAL
chr1	107818759	107825310	chr1	108029564	108036118	5.2288	4.81746	0.0362907	0.0822739	non-CTAL
chr1	107818759	107829000	chr1	108072000	108081000	5.74354	5.92817	0.404897	0.516335	non-CTAL
chr1	107968000	107975000	chr1	108290000	108297000	4.63437	4.84212	0.52645	0.629517	non-CTAL
chr1	108070000	108075000	chr1	108285000	108290000	5.11847	4.55977	0.00597395	0.0210735	non-CTAL
chr1	108320000	108325000	chr1	108665000	108670000	5.63231	6.00919	0.0634346	0.125296	non-CTAL
chr1	108324000	108333000	chr1	108504000	108513000	6.04647	5.28282	3.85072e-05	0.00046846	iPSC-CTAL
chr1	108507953	108510731	chr1	108658872	108668417	5.187	4.59083	0.00355829	0.0144229	non-CTAL
chr1	108862213	108869687	chr1	109180589	109189260	5.22766	4.52811	0.000728187	0.00432006	iPSC-CTAL
chr1	109048364	109056958	chr1	109182219	109190000	5.61309	6.18405	0.00309034	0.0129228	non-CTAL
chr1	109050000	109055000	chr1	109105000	109110000	5.42809	5.03387	0.0406245	0.0897276	non-CTAL
chr1	109366588	109375981	chr1	109432480	109441254	6.66177	6.64141	0.80192	0.856325	non-CTAL
chr1	109740000	109746000	chr1	109800000	109806000	6.03339	4.91782	1.16584e-08	7.95483e-07	iPSC-CTAL
chr1	109815000	109823647	chr1	109938081	109945000	6.24036	6.67674	0.00838437	0.0270969	non-CTAL
chr1	109816000	109824000	chr1	110072000	110080000	4.56578	5.24494	0.00590793	0.0209097	non-CTAL
chr1	110032824	110040000	chr1	110070000	110075000	6.70287	6.69624	0.873394	0.908503	non-CTAL
chr1	110085000	110091562	chr1	110315000	110320841	5.95403	6.19113	0.226839	0.331935	non-CTAL
chr1	110085842	110091562	chr1	110161433	110174029	7.19456	6.86315	0.0116718	0.034839	non-CTAL
chr1	110088000	110096000	chr1	110520000	110528000	5.34885	5.20277	0.371693	0.484483	non-CTAL
chr1	110183555	110187613	chr1	110313176	110320841	6.08865	6.38999	0.0966723	0.17262	non-CTAL
chr1	110183555	110189219	chr1	110515266	110526166	5.2486	5.41234	0.566644	0.664185	non-CTAL
chr1	110317297	110327568	chr1	110518210	110526166	7.2587	6.93452	0.0121417	0.035964	non-CTAL
chr1	110319000	110335000	chr1	110451000	110470000	7.75537	7.66231	0.383098	0.494732	non-CTAL
chr1	110465000	110470000	chr1	110520000	110525000	5.69663	5.47768	0.198554	0.299109	non-CTAL
chr1	110595426	110602611	chr1	110648127	110653127	5.59493	5.52615	0.596053	0.690585	non-CTAL
chr1	110600000	110614000	chr1	110992000	111006000	5.65196	5.89551	0.262161	0.371261	non-CTAL
chr1	110743789	110747335	chr1	111002333	111011059	5.86445	5.92037	0.886195	0.917454	non-CTAL
chr1	110745000	110750000	chr1	110855000	110860000	6.03654	5.91891	0.418754	0.529551	non-CTAL
chr1	110846976	110857750	chr1	110994000	111006494	6.46521	6.08118	0.0143907	0.0407742	non-CTAL
chr1	110955000	110960000	chr1	110991487	111000000	7.03297	6.67934	0.00983248	0.0304599	non-CTAL
chr1	111061496	111073443	chr1	111311888	111327552	6.66286	6.56786	0.456461	0.565652	non-CTAL
chr1	111070000	111075000	chr1	111155000	111160000	5.74344	5.24571	0.00810401	0.0263766	non-CTAL
chr1	111153000	111174000	chr1	111867000	111888000	4.94779	5.5281	0.0129609	0.0376854	non-CTAL
chr1	111160880	111176947	chr1	111321902	111329013	7.26048	6.88153	0.00373668	0.0149866	non-CTAL
chr1	111760000	111776000	chr1	112192000	112208000	4.9236	5.8177	4.48158e-05	0.000525556	CM-CTAL
chr1	111764268	111767272	chr1	111940161	111946394	4.94817	5.26312	0.228384	0.333582	non-CTAL
chr1	111764268	111770000	chr1	111870000	111879615	6.71902	6.25513	0.00200769	0.00936255	iPSC-CTAL
chr1	111890779	111899567	chr1	111937466	111946219	6.19594	5.63364	0.00116963	0.00624718	iPSC-CTAL
chr1	112010000	112039796	chr1	112896145	112930000	6.75105	7.19389	0.0020487	0.009499	CM-CTAL
chr1	112025000	112030000	chr1	112310000	112315000	4.94718	5.2436	0.263967	0.373185	non-CTAL
chr1	112049486	112057127	chr1	112198550	112203611	6.17846	6.02281	0.299653	0.409942	non-CTAL
chr1	112254000	112260000	chr1	112290000	112302000	7.55329	7.31517	0.0449144	0.0965103	non-CTAL
chr1	112321858	112347672	chr1	112870635	112881726	6.60439	6.66686	0.775414	0.835646	non-CTAL
chr1	112333346	112339745	chr1	112500605	112507770	5.51546	4.73795	0.000153072	0.00132634	iPSC-CTAL
chr1	112398154	112405174	chr1	112717496	112725168	4.42679	5.01554	0.0215591	0.0552999	non-CTAL
chr1	112530937	112539604	chr1	112864663	112875082	5.14206	4.89345	0.174399	0.27037	non-CTAL
chr1	112925568	112938000	chr1	113152222	113162000	6.60884	6.08755	0.000855152	0.00487491	iPSC-CTAL
chr1	112928000	112950000	chr1	113598000	113632000	6.05287	6.13277	0.750687	0.815322	non-CTAL
chr1	112930000	112935000	chr1	113005000	113010000	5.53159	5.62369	0.77976	0.839144	non-CTAL
chr1	112934807	112940980	chr1	113248237	113252016	5.13781	5.14216	0.839087	0.883286	non-CTAL
chr1	113160000	113165000	chr1	113245000	113250000	4.97171	5.44232	0.0499679	0.10411	non-CTAL
chr1	113255467	113261891	chr1	113618691	113623238	4.75467	4.79153	0.907161	0.933221	non-CTAL
chr1	113255467	113266422	chr1	113345834	113349886	6.774	6.45406	0.0261894	0.0641133	non-CTAL
chr1	113256000	113265000	chr1	113580000	113594165	6.16219	6.0456	0.414216	0.525156	non-CTAL
chr1	113256000	113274000	chr1	114218000	114246000	6.17893	6.19954	0.98579	0.990506	non-CTAL
chr1	113260000	113267000	chr1	113421000	113428000	6.08198	5.36063	7.90146e-05	0.000818017	iPSC-CTAL
chr1	113346000	113355000	chr1	113580000	113589000	6.00922	6.18099	0.39825	0.509863	non-CTAL
chr1	113347874	113353115	chr1	113609728	113617616	5.2072	5.14371	0.609533	0.701208	non-CTAL
chr1	113419831	113433068	chr1	113584774	113615428	8.04097	7.69844	0.00196135	0.00918981	iPSC-CTAL
chr1	113620000	113640000	chr1	115260000	115280000	4.89813	4.70956	0.268281	0.377808	non-CTAL
chr1	113676349	113684483	chr1	114216435	114229732	6.53468	6.66248	0.468155	0.576129	non-CTAL
chr1	113677716	113688000	chr1	113928000	113946529	6.40637	6.66923	0.114412	0.196095	non-CTAL
chr1	113681897	113686279	chr1	113997876	114001880	4.4649	4.94241	0.0700782	0.135401	non-CTAL
chr1	113684010	113690834	chr1	114033134	114039517	5.07171	5.01546	0.623805	0.712649	non-CTAL
chr1	113944503	113955050	chr1	114201838	114210689	5.3111	5.47655	0.548337	0.647047	non-CTAL
chr1	114030000	114036000	chr1	114216000	114222000	5.58226	4.55878	1.0099e-06	2.80297e-05	iPSC-CTAL
chr1	114368000	114384000	chr1	114816000	114832000	5.54801	5.96688	0.0417182	0.0913418	non-CTAL
chr1	114509582	114518474	chr1	114925633	114934126	4.86731	4.73794	0.396653	0.508374	non-CTAL
chr1	114516000	114534000	chr1	115092000	115110000	5.98947	6.4471	0.010042	0.0310046	non-CTAL
chr1	114518474	114525000	chr1	114820000	114831090	6.4102	6.53707	0.49956	0.604215	non-CTAL
chr1	114572822	114580211	chr1	114623065	114633867	6.58333	5.49577	2.50252e-10	3.35501e-08	iPSC-CTAL
chr1	114685640	114693857	chr1	114817684	114824917	5.66706	4.8939	0.000118402	0.00110474	iPSC-CTAL
chr1	114888000	114900000	chr1	115092000	115105000	6.63439	6.75281	0.49012	0.595296	non-CTAL
chr1	114891000	114912000	chr1	115479000	115500000	5.8025	5.51169	0.0952772	0.170655	non-CTAL
chr1	115280000	115300000	chr1	118480000	118500000	4.53406	3.89384	0.000225746	0.0017914	iPSC-CTAL
chr1	115292772	115303706	chr1	115489128	115496243	5.49915	4.79182	0.000520687	0.00334491	iPSC-CTAL
chr1	115305000	115320000	chr1	115635000	115650000	5.28926	5.68054	0.0827778	0.153289	non-CTAL
chr1	115512000	115524000	chr1	116004000	116016000	4.97438	5.62222	0.00449139	0.0169893	non-CTAL
chr1	115515000	115525000	chr1	115640000	115660000	7.48424	7.60546	0.356558	0.468994	non-CTAL
chr1	115518000	115524000	chr1	116136000	116142000	4.1402	4.96719	0.000866377	0.00492417	CM-CTAL
chr1	115518000	115525000	chr1	115585000	115596000	6.41414	6.66823	0.127651	0.212771	non-CTAL
chr1	115670825	115677490	chr1	115867925	115877626	5.5505	5.18431	0.0507969	0.105456	non-CTAL
chr1	115673276	115677490	chr1	116238923	116246787	4.04981	4.52847	0.0667379	0.130382	non-CTAL
chr1	115680000	115685000	chr1	116135000	116140000	5.26791	5.75336	0.0269003	0.0654692	non-CTAL
chr1	115680029	115687135	chr1	116009416	116019028	6.28738	6.6057	0.0603296	0.120465	non-CTAL
chr1	115682728	115687738	chr1	116306843	116313593	4.22899	4.67769	0.0954926	0.170937	non-CTAL
chr1	115804000	115817000	chr1	116129000	116142000	6.08196	5.67969	0.0187631	0.0501554	non-CTAL
chr1	115817000	115830000	chr1	115999000	116012000	6.67658	6.20546	0.00201124	0.00937256	iPSC-CTAL
chr1	116010000	116019000	chr1	116130000	116145000	6.34653	6.36365	0.980272	0.986819	non-CTAL
chr1	116145000	116160000	chr1	117030000	117045000	4.86895	5.40863	0.0251016	0.0620548	non-CTAL
chr1	116147474	116155000	chr1	116305000	116318364	7.021	6.51704	0.000357068	0.00254775	iPSC-CTAL
chr1	116148000	116160000	chr1	116520000	116532000	5.809	5.63757	0.284716	0.394779	non-CTAL
chr1	116151535	116155917	chr1	116250957	116256032	5.51878	4.94446	0.003869	0.0153207	non-CTAL
chr1	116190347	116200567	chr1	116235844	116246787	5.75551	6.04877	0.148812	0.239192	non-CTAL
chr1	116255000	116260000	chr1	116520000	116525000	5.33035	4.46215	3.53437e-05	0.00043837	iPSC-CTAL
chr1	116255000	116265000	chr1	116305000	116315000	7.47145	7.15378	0.0100054	0.0309122	non-CTAL
chr1	116334000	116357000	chr1	117024000	117048035	6.24944	6.75693	0.00181015	0.00868736	CM-CTAL
chr1	116351659	116371116	chr1	116517946	116528346	7.66256	7.12915	1.39725e-05	0.00021585	iPSC-CTAL
chr1	116675000	116685000	chr1	117030000	117045000	6.748	6.99742	0.0991643	0.175986	non-CTAL
chr1	116679748	116689120	chr1	116923140	116928525	4.53093	5.22363	0.00508067	0.0186345	non-CTAL
chr1	116940000	116960000	chr1	118480000	118500000	4.84132	4.08028	0.000122137	0.00112782	iPSC-CTAL
chr1	116955829	116959744	chr1	117022336	117027304	5.09793	5.52717	0.068445	0.133084	non-CTAL
chr1	117112413	117121177	chr1	117208339	117215561	5.33006	5.44294	0.729764	0.798809	non-CTAL
chr1	117112413	117122657	chr1	117592797	117601638	5.42572	5.84407	0.05031	0.104665	non-CTAL
chr1	117266000	117283000	chr1	117810000	117827000	4.89258	5.80138	3.66126e-05	0.00045159	CM-CTAL
chr1	117274916	117285118	chr1	117597555	117601638	5.51452	5.74975	0.306528	0.416876	non-CTAL
chr1	117280000	117285000	chr1	117425000	117430000	5.53577	5.01228	0.00765197	0.0253158	non-CTAL
chr1	117280000	117288000	chr1	117464000	117472000	5.82565	5.83508	0.9077	0.933595	non-CTAL
chr1	117450000	117456000	chr1	117594000	117600000	5.09387	5.24206	0.644449	0.730727	non-CTAL
chr1	117600000	117612000	chr1	118284000	118296000	4.49954	5.20442	0.00442093	0.0167847	non-CTAL
chr1	117604734	117615275	chr1	118430359	118445394	4.46455	5.03564	0.0257543	0.0633038	non-CTAL
chr1	117610000	117620000	chr1	118050000	118060000	4.69782	5.33967	0.00829902	0.0268845	non-CTAL
chr1	117610098	117615733	chr1	117826583	117829341	4.94624	5.37498	0.0812148	0.15097	non-CTAL
chr1	117650000	117663000	chr1	118456000	118469000	5.32819	4.8678	0.0200119	0.0524097	non-CTAL
chr1	117660000	117680000	chr1	118280000	118300000	5.79895	5.37223	0.0194798	0.0515422	non-CTAL
chr1	117663000	117675000	chr1	117824000	117831000	6.83095	6.51321	0.0247298	0.0613452	non-CTAL
chr1	117845000	117858000	chr1	118300000	118313000	5.60084	5.24529	0.0548169	0.111792	non-CTAL
chr1	118049858	118059802	chr1	118429901	118440085	5.26704	5.89575	0.00285815	0.012218	non-CTAL
chr1	118053843	118059523	chr1	118299486	118303842	4.78662	5.28233	0.0462158	0.0985919	non-CTAL
chr1	118083474	118088499	chr1	118294333	118299486	4.8133	4.79117	0.710602	0.785374	non-CTAL
chr1	118679731	118687346	chr1	119815449	119822078	4.34838	4.46198	0.8848	0.916583	non-CTAL
chr1	118679731	118701130	chr1	119531898	119555666	7.1598	7.53503	0.00428755	0.0163785	non-CTAL
chr1	118696000	118704000	chr1	119904000	119912000	4.38902	5.06087	0.00777791	0.0256276	non-CTAL
chr1	118755000	118764000	chr1	119520000	119529000	5.42574	5.10126	0.0837349	0.154681	non-CTAL
chr1	118765000	118770000	chr1	119550000	119555000	4.53467	4.94098	0.131921	0.218346	non-CTAL
chr1	118845000	118854000	chr1	119529000	119538000	4.78637	5.33883	0.023814	0.0596445	non-CTAL
chr1	119290303	119304091	chr1	119509325	119516714	5.32991	4.96599	0.0585775	0.117804	non-CTAL
chr1	119823600	119830000	chr1	119910000	119915000	6.29665	5.46383	2.55717e-06	5.86107e-05	iPSC-CTAL
chr1	119991192	120026043	chr1	120080593	120094215	8.246	7.92573	0.00244451	0.0108569	non-CTAL
chr1	120015000	120020000	chr1	120205000	120210000	4.46251	4.96547	0.0543803	0.111109	non-CTAL
chr1	120151371	120158379	chr1	120255185	120263104	5.2473	5.12677	0.438782	0.548585	non-CTAL
chr1	120155707	120165000	chr1	120200000	120205369	6.82718	6.42065	0.00514376	0.0187987	non-CTAL
chr1	120341984	120349976	chr1	120485407	120496666	5.11767	5.59466	0.0383177	0.0857321	non-CTAL
chr1	121188347	121209869	chr1	121265884	121288512	6.7093	6.45565	0.0752294	0.14254	non-CTAL
chr1	121203285	121217890	chr1	121245091	121251307	5.61852	5.66636	0.945368	0.961474	non-CTAL
chr1	144898925	144906971	chr1	147802560	147810617	3.78603	4.12519	0.173949	0.269938	non-CTAL
chr1	144915000	144931531	chr1	145055000	145063865	8.30954	8.40216	0.399035	0.510544	non-CTAL
chr1	144932112	144940649	chr1	147821669	147830842	4.31063	4.20531	0.349698	0.461826	non-CTAL
chr1	145065700	145070674	chr1	147802704	147810617	4.09601	4.03594	0.382107	0.493799	non-CTAL
chr1	145110000	145116000	chr1	149220000	149226000	4.46536	4.42644	0.596811	0.691282	non-CTAL
chr1	145415000	145420000	chr1	145590000	145595000	4.53352	4.92017	0.157296	0.250045	non-CTAL
chr1	145416763	145422914	chr1	145537046	145541967	5.2463	5.28458	0.975398	0.98331	non-CTAL
chr1	145417310	145430284	chr1	145455521	145461921	7.79038	7.47983	0.0070627	0.0237903	non-CTAL
chr1	145468831	145474909	chr1	145539352	145544784	5.49536	5.52878	0.981269	0.987413	non-CTAL
chr1	146565000	146574000	chr1	146709000	146718000	5.69187	5.08056	0.00165559	0.00811343	iPSC-CTAL
chr1	146640000	146647508	chr1	146712533	146720000	6.88061	6.62656	0.0645321	0.126937	non-CTAL
chr1	146739156	146748000	chr1	147096134	147108000	5.82679	5.46326	0.0412554	0.0906932	non-CTAL
chr1	146742000	146748000	chr1	147360000	147366000	4.38892	5.03199	0.0111233	0.03357	non-CTAL
chr1	146745216	146749960	chr1	146954808	146961749	5.04861	4.70926	0.0768243	0.144664	non-CTAL
chr1	146745216	146753891	chr1	146855901	146863462	6.6201	5.96275	3.93099e-05	0.000477138	iPSC-CTAL
chr1	146752000	146760000	chr1	147168000	147176000	4.31137	5.18449	0.000387999	0.00271548	CM-CTAL
chr1	146762439	146769446	chr1	146922827	146932051	5.43001	5.24646	0.282851	0.392744	non-CTAL
chr1	146962225	146969501	chr1	147187083	147192556	4.78311	5.01378	0.443475	0.553208	non-CTAL
chr1	146963375	146973381	chr1	147360451	147369880	5.44512	5.94665	0.0153792	0.042968	non-CTAL
chr1	146964083	146969501	chr1	147096134	147100882	5.34803	5.3585	0.87974	0.913131	non-CTAL
chr1	147010000	147015000	chr1	147065362	147075000	6.69125	6.52979	0.238536	0.345189	non-CTAL
chr1	147112000	147119000	chr1	147357000	147364000	5.46344	5.63934	0.487703	0.593235	non-CTAL
chr1	147195138	147200572	chr1	147359123	147363552	6.31772	6.1514	0.259004	0.36808	non-CTAL
chr1	147742223	147746707	chr1	147801253	147806808	5.09371	4.79216	0.109744	0.189653	non-CTAL
chr1	149041197	149071720	chr1	149102213	149120128	7.28645	6.9145	0.00422034	0.016189	non-CTAL
chr1	149224000	149247000	chr1	150006000	150029000	4.69621	4.9898	0.301677	0.411846	non-CTAL
chr1	149226000	149247000	chr1	150144000	150171000	5.18385	5.01333	0.315121	0.426064	non-CTAL
chr1	149858710	149866426	chr1	150029028	150041282	5.31226	5.33745	0.933798	0.953053	non-CTAL
chr1	149866426	149872049	chr1	149906786	149914421	5.78322	5.8551	0.825072	0.873739	non-CTAL
chr1	149931876	149936878	chr1	150132295	150141668	5.83963	5.84058	0.875927	0.91018	non-CTAL
chr1	149933515	149941867	chr1	150020523	150029028	6.62469	6.69588	0.725403	0.79521	non-CTAL
chr1	150042648	150049184	chr1	150134145	150145878	6.50281	6.50935	0.94075	0.958022	non-CTAL
chr1	150224000	150232000	chr1	150504000	150512000	5.64827	4.99217	0.000904069	0.00510361	iPSC-CTAL
chr1	150293000	150306000	chr1	151203000	151216000	4.92477	4.28307	0.00147572	0.00738941	iPSC-CTAL
chr1	150312000	150320000	chr1	150904000	150912000	4.87072	4.68025	0.26278	0.371862	non-CTAL
chr1	150432000	150440000	chr1	150784000	150792000	4.35129	5.07877	0.00365354	0.0147129	non-CTAL
chr1	150438000	150444000	chr1	150504000	150510000	5.49645	5.95709	0.025524	0.0628494	non-CTAL
chr1	150606390	150625835	chr1	150771805	150787581	7.47101	7.14608	0.00829945	0.0268845	non-CTAL
chr1	150992000	151000000	chr1	151128000	151136000	5.18698	5.59047	0.0815804	0.15146	non-CTAL
chr1	151065000	151074000	chr1	151218000	151227000	5.20495	5.61855	0.0712114	0.137015	non-CTAL
chr1	151066901	151071894	chr1	151128355	151131615	5.4243	5.12338	0.104941	0.183636	non-CTAL
chr1	151268000	151281000	chr1	151697000	151710000	5.29074	5.5887	0.208498	0.310808	non-CTAL
chr1	151270000	151275000	chr1	151315000	151320000	5.89654	5.79355	0.472957	0.580406	non-CTAL
chr1	151272300	151276378	chr1	151370232	151374876	5.09521	5.26183	0.583285	0.679094	non-CTAL
chr1	151411000	151424000	chr1	151801000	151814000	5.32971	5.87039	0.0106478	0.0324137	non-CTAL
chr1	151411999	151418498	chr1	151704605	151711311	4.8968	5.0575	0.63461	0.722086	non-CTAL
chr1	151415967	151422149	chr1	151506047	151516522	5.58075	5.55924	0.770406	0.831484	non-CTAL
chr1	151506450	151515242	chr1	151705547	151711468	5.18567	5.37417	0.498377	0.603085	non-CTAL
chr1	151512000	151520000	chr1	151792000	151800000	5.29196	4.68198	0.00281795	0.0120985	non-CTAL
chr1	151555475	151562261	chr1	151702996	151708164	5.09664	5.1872	0.84846	0.890132	non-CTAL
chr1	151558000	151569000	chr1	151803000	151822000	6.38004	6.20587	0.234988	0.341073	non-CTAL
chr1	151697824	151702996	chr1	151801233	151806757	5.20749	4.55914	0.00164086	0.00805603	iPSC-CTAL
chr1	151902000	151914981	chr1	151967072	151974000	7.16491	6.5432	7.76712e-06	0.00013714	iPSC-CTAL
chr1	152023288	152032000	chr1	152411637	152432000	6.27031	6.37632	0.606723	0.699401	non-CTAL
chr1	152024375	152035000	chr1	152154913	152160000	6.58475	6.2786	0.0402081	0.0889775	non-CTAL
chr1	152112117	152118688	chr1	152428535	152434551	4.46459	4.59263	0.812426	0.864154	non-CTAL
chr1	152157361	152162804	chr1	152427493	152434551	5.59681	4.91596	0.000667952	0.00403905	iPSC-CTAL
chr1	152541689	152549556	chr1	152594831	152601801	5.44703	5.44761	0.849476	0.890743	non-CTAL
chr1	152620888	152630818	chr1	152704335	152711400	5.40844	5.14608	0.149824	0.240468	non-CTAL
chr1	152622148	152630326	chr1	153196704	153202443	4.34922	4.89328	0.036682	0.0830412	non-CTAL
chr1	152622148	152632923	chr1	152832133	152844133	5.61241	5.24425	0.0470695	0.0997167	non-CTAL
chr1	152628238	152639802	chr1	153159959	153169043	4.7562	5.14156	0.141464	0.230256	non-CTAL
chr1	152844133	152846522	chr1	153161113	153167334	5.27254	4.79094	0.0158988	0.0441239	non-CTAL
chr1	152844133	152846522	chr1	153191773	153196242	4.56878	4.9653	0.14174	0.230555	non-CTAL
chr1	152935000	152940000	chr1	153165000	153170000	5.64776	4.59208	4.08595e-07	1.38512e-05	iPSC-CTAL
chr1	153315000	153330000	chr1	153960000	153975000	4.84419	5.39412	0.0228882	0.0578088	non-CTAL
chr1	153324000	153333000	chr1	153738000	153747000	4.27012	5.10258	0.000787147	0.00457822	CM-CTAL
chr1	153324257	153327206	chr1	153464847	153470235	5.38617	5.47538	0.810143	0.862542	non-CTAL
chr1	153477000	153495000	chr1	153720000	153747000	6.96259	7.12027	0.29623	0.406393	non-CTAL
chr1	153478000	153491000	chr1	153933000	153946000	4.91967	5.46405	0.0220293	0.0561499	non-CTAL
chr1	153480000	153508331	chr1	153539364	153550000	8.60593	8.20312	6.49381e-05	0.000701979	iPSC-CTAL
chr1	153481420	153487041	chr1	153583271	153600442	6.90602	6.63241	0.0461045	0.0984806	non-CTAL
chr1	153537882	153545506	chr1	153600442	153606630	5.9806	5.66242	0.061242	0.121913	non-CTAL
chr1	153634000	153647000	chr1	154206000	154219000	5.20332	4.61896	0.0041711	0.0160349	non-CTAL
chr1	153642000	153648893	chr1	153959759	153966000	5.18496	5.08208	0.487221	0.592784	non-CTAL
chr1	153645000	153655042	chr1	153715000	153726707	7.50569	6.84817	3.44856e-07	1.2186e-05	iPSC-CTAL
chr1	153648893	153651028	chr1	153740874	153744861	5.49569	4.67888	7.75661e-05	0.000807093	iPSC-CTAL
chr1	153654000	153660000	chr1	153696000	153702000	5.40583	5.72202	0.160646	0.254159	non-CTAL
chr1	153767536	153772421	chr1	153948274	153951801	4.86933	4.5293	0.0716811	0.137635	non-CTAL
chr1	153776762	153782695	chr1	153917190	153921006	4.53473	4.89402	0.195696	0.295538	non-CTAL
chr1	154134000	154140000	chr1	154212000	154218000	5.49633	4.6793	7.72609e-05	0.000805176	iPSC-CTAL
chr1	154148205	154176000	chr1	154239868	154248000	8.02874	7.47461	1.12846e-06	3.05646e-05	iPSC-CTAL
chr1	154168000	154175000	chr1	154301000	154308000	5.16344	5.1241	0.687063	0.76708	non-CTAL
chr1	154455000	154460000	chr1	154505000	154525000	7.20688	6.89253	0.0159614	0.0442518	non-CTAL
chr1	154525031	154531139	chr1	155030789	155036857	3.94855	4.62195	0.00603905	0.0212302	non-CTAL
chr1	154527924	154547000	chr1	154904000	154921000	6.37924	6.82977	0.00451041	0.017042	non-CTAL
chr1	154530000	154540000	chr1	154850000	154860000	5.85399	6.14616	0.135185	0.222465	non-CTAL
chr1	154632000	154642884	chr1	154848000	154854000	5.89873	6.12185	0.268423	0.377941	non-CTAL
chr1	154638000	154644000	chr1	154914000	154920000	4.78359	5.30202	0.0359128	0.0815906	non-CTAL
chr1	154638462	154662416	chr1	154712211	154726740	7.76472	7.27541	3.9086e-05	0.000474852	iPSC-CTAL
chr1	154734000	154749500	chr1	154837456	154848000	7.79738	7.19465	5.87845e-07	1.84507e-05	iPSC-CTAL
chr1	154923649	154931312	chr1	154970373	154980676	6.16394	6.24478	0.733583	0.801907	non-CTAL
chr1	154927336	154932517	chr1	155020547	155027029	5.31192	5.50886	0.448761	0.558341	non-CTAL
chr1	154980676	154990757	chr1	155027029	155032630	5.97435	5.63193	0.046656	0.0991742	non-CTAL
chr1	155056203	155066784	chr1	155138393	155141994	6.63647	6.4849	0.268635	0.378162	non-CTAL
chr1	155222928	155232000	chr1	155556072	155568000	5.79882	5.73413	0.611643	0.702939	non-CTAL
chr1	155222928	155243946	chr1	155275674	155298627	8.82742	8.44894	0.00010459	0.00100698	iPSC-CTAL
chr1	155305898	155334911	chr1	155548539	155566489	8.1948	7.72966	2.00501e-05	0.000284379	iPSC-CTAL
chr1	155889000	155898000	chr1	156285000	156294000	4.94923	4.32242	0.00192696	0.00908616	iPSC-CTAL
chr1	155904000	155911000	chr1	156037000	156044000	5.32949	5.64593	0.170163	0.265484	non-CTAL
chr1	155905000	155910000	chr1	155955000	155965000	6.45994	6.33193	0.353443	0.465701	non-CTAL
chr1	155932931	155939569	chr1	156036803	156040990	4.63162	5.14363	0.0445492	0.0958954	non-CTAL
chr1	156060145	156069449	chr1	156193108	156201445	6.34041	6.37607	0.928657	0.94904	non-CTAL
chr1	156062918	156069797	chr1	156095727	156100748	7.24289	6.65893	1.64519e-05	0.000243439	iPSC-CTAL
chr1	156111720	156117931	chr1	156190657	156194344	6.21933	5.89261	0.0447745	0.0962484	non-CTAL
chr1	156231000	156245000	chr1	156285000	156295000	6.93575	6.67475	0.0542353	0.110936	non-CTAL
chr1	156353305	156356480	chr1	156408934	156416142	6.74662	6.11433	4.09111e-05	0.000489433	iPSC-CTAL
chr1	156355767	156365156	chr1	156574494	156581017	5.18494	5.41365	0.38418	0.495626	non-CTAL
chr1	156430904	156451111	chr1	156529696	156557734	8.14237	8.13683	0.900233	0.927811	non-CTAL
chr1	156595605	156599139	chr1	156622896	156627852	5.69519	5.49094	0.225615	0.330468	non-CTAL
chr1	156655000	156660000	chr1	156695000	156700000	6.43157	6.02375	0.0101966	0.0313875	non-CTAL
chr1	156655028	156661429	chr1	156854009	156864363	5.69318	5.88922	0.379787	0.491837	non-CTAL
chr1	156770346	156773335	chr1	156825568	156829878	4.86874	5.31997	0.0691183	0.134071	non-CTAL
chr1	156810000	156815000	chr1	156855000	156860000	6.18739	5.37585	7.56132e-06	0.000134665	iPSC-CTAL
chr1	156914216	156921565	chr1	157043962	157050538	5.53225	5.20392	0.07639	0.144019	non-CTAL
chr1	157057288	157061538	chr1	157119108	157132634	6.47854	6.43627	0.688664	0.768225	non-CTAL
chr1	157058000	157069000	chr1	157454000	157465000	5.15988	5.46045	0.224667	0.329607	non-CTAL
chr1	157136000	157164972	chr1	158079000	158102000	5.85561	6.22217	0.0547365	0.111681	non-CTAL
chr1	157149000	157178000	chr1	157906000	157928000	6.07211	6.3986	0.0712917	0.137108	non-CTAL
chr1	157160000	157169010	chr1	157320000	157347467	7.27266	6.54216	1.16929e-07	5.089e-06	iPSC-CTAL
chr1	157162734	157170000	chr1	157455000	157461597	5.84141	5.99576	0.486865	0.592431	non-CTAL
chr1	157164000	157171000	chr1	157269000	157276000	5.7951	5.14405	0.000684654	0.00411301	iPSC-CTAL
chr1	157273219	157286850	chr1	157460505	157466842	6.18576	6.02545	0.284972	0.395011	non-CTAL
chr1	157335000	157350000	chr1	157905000	157935000	6.31919	6.27643	0.692631	0.771553	non-CTAL
chr1	157339000	157352000	chr1	157742000	157755000	5.6929	4.70789	1.63197e-06	4.1369e-05	iPSC-CTAL
chr1	157343923	157350000	chr1	157455000	157461597	6.75137	6.193	0.000238255	0.00187063	iPSC-CTAL
chr1	157536000	157548000	chr1	158088000	158100000	4.97466	5.42651	0.0615196	0.122356	non-CTAL
chr1	157545000	157550000	chr1	157915000	157920000	4.26958	4.86484	0.0205962	0.0533843	non-CTAL
chr1	157547010	157554782	chr1	157741251	157748687	5.48064	5.32371	0.339821	0.452197	non-CTAL
chr1	157729000	157742000	chr1	158080000	158093000	5.6798	5.01199	0.000697716	0.00417562	iPSC-CTAL
chr1	157734000	157740000	chr1	157920000	157926000	5.61547	4.68103	6.12432e-06	0.000115226	iPSC-CTAL
chr1	157845000	157850000	chr1	157915000	157920000	5.09406	4.49539	0.00336543	0.013815	non-CTAL
chr1	157850000	157857000	chr1	158088000	158095000	5.42618	4.86824	0.00538658	0.0195237	non-CTAL
chr1	157920000	157935000	chr1	158460000	158475000	5.50179	5.10443	0.0373683	0.0842586	non-CTAL
chr1	157928000	157947000	chr1	158954000	158973000	5.37127	5.96861	0.00374358	0.0150075	non-CTAL
chr1	157932511	157935953	chr1	158089288	158095530	6.70932	6.21417	0.00110739	0.00600369	iPSC-CTAL
chr1	157934701	157942988	chr1	159038705	159044013	3.89595	4.42949	0.0297682	0.0707578	non-CTAL
chr1	158153191	158186000	chr1	159031763	159054000	6.84195	7.46746	4.01173e-06	8.26478e-05	CM-CTAL
chr1	158168942	158177308	chr1	158966647	158979252	5.18816	5.69165	0.0238887	0.0597969	non-CTAL
chr1	158172000	158184000	chr1	158448000	158473819	7.2706	6.36554	1.53023e-10	2.17154e-08	iPSC-CTAL
chr1	158211891	158217820	chr1	158462341	158473819	5.09543	4.46271	0.00203102	0.00944165	iPSC-CTAL
chr1	158461363	158477130	chr1	158964395	158969257	5.78507	5.52789	0.134384	0.221653	non-CTAL
chr1	158473000	158480000	chr1	159040000	159047000	5.26949	5.05897	0.234905	0.341016	non-CTAL
chr1	158759368	158765347	chr1	159041099	159048175	5.14029	4.42915	0.000591384	0.00368893	iPSC-CTAL
chr1	158762172	158769311	chr1	158959379	158965789	5.29053	4.42824	4.0164e-05	0.000483982	iPSC-CTAL
chr1	159120000	159133000	chr1	159757000	159770000	5.48028	6.10505	0.00163792	0.00804605	CM-CTAL
chr1	159130000	159135000	chr1	159165000	159170000	6.24042	6.36566	0.529197	0.631835	non-CTAL
chr1	159135644	159143517	chr1	159977142	159985054	3.99943	4.59023	0.0185641	0.0497711	non-CTAL
chr1	159179975	159186536	chr1	159757735	159762063	4.63404	4.89516	0.383575	0.495032	non-CTAL
chr1	159765000	159770000	chr1	159860000	159865000	5.60257	5.605	0.868365	0.904373	non-CTAL
chr1	159765000	159783000	chr1	159975000	159991000	6.5596	6.89383	0.0318163	0.07425	non-CTAL
chr1	159904000	159912000	chr1	160048000	160056000	5.31346	5.32243	0.871764	0.907055	non-CTAL
chr1	159906283	159913790	chr1	159975890	159980082	6.56357	6.31013	0.0849703	0.156426	non-CTAL
chr1	160014909	160018529	chr1	160047966	160051947	5.90816	5.2814	0.000786377	0.00457564	iPSC-CTAL
chr1	160070040	160076207	chr1	160221053	160223890	4.56912	4.99206	0.112768	0.193948	non-CTAL
chr1	160080000	160100000	chr1	160580000	160600000	4.97538	5.69466	0.00132425	0.00681775	CM-CTAL
chr1	160134073	160137679	chr1	160221348	160227749	5.46568	4.94341	0.00839762	0.0271235	non-CTAL
chr1	160396436	160403669	chr1	160575010	160578969	5.93337	6.15537	0.267261	0.376744	non-CTAL
chr1	160645451	160653453	chr1	161066593	161074905	4.87088	5.01133	0.705179	0.781614	non-CTAL
chr1	160650000	160655000	chr1	160795000	160800000	5.33007	5.3587	0.947703	0.962971	non-CTAL
chr1	160682495	160694001	chr1	161048753	161056790	4.9738	5.12282	0.661462	0.74618	non-CTAL
chr1	160692000	160699000	chr1	160794546	160804000	6.47287	6.28245	0.191474	0.290791	non-CTAL
chr1	160695000	160700000	chr1	160920000	160925000	5.40781	5.44877	0.997486	0.998197	non-CTAL
chr1	160800928	160808681	chr1	160920294	160926249	6.23554	6.43691	0.268686	0.378213	non-CTAL
chr1	160965000	160970000	chr1	161065000	161070000	4.75513	5.28113	0.0337927	0.0777739	non-CTAL
chr1	161169545	161173206	chr1	161348247	161350850	4.56796	4.7077	0.754141	0.817841	non-CTAL
chr1	161187000	161200000	chr1	161707000	161720000	4.22936	5.37666	1.92179e-06	4.7038e-05	CM-CTAL
chr1	161193956	161197627	chr1	161260467	161276217	7.13792	6.5076	6.95705e-06	0.000127036	iPSC-CTAL
chr1	161195000	161200604	chr1	161348247	161355000	6.21561	5.95745	0.102908	0.181017	non-CTAL
chr1	161440000	161456000	chr1	161584000	161600000	5.66053	4.86945	8.57363e-05	0.000873038	iPSC-CTAL
chr1	161453155	161457270	chr1	161708891	161714319	5.31121	5.34083	0.949686	0.964215	non-CTAL
chr1	161612000	161630000	chr1	161700000	161714000	5.61648	5.45898	0.332381	0.444325	non-CTAL
chr1	161755000	161766000	chr1	162360000	162371000	5.14157	5.60339	0.0441198	0.0951747	non-CTAL
chr1	161759526	161765000	chr1	161997543	162010000	5.97018	6.28757	0.0891605	0.162469	non-CTAL
chr1	162012000	162024000	chr1	162768000	162780000	3.89596	4.81618	0.000122171	0.00112782	CM-CTAL
chr1	162019000	162032000	chr1	162239000	162250000	6.5063	6.46418	0.693793	0.77258	non-CTAL
chr1	162023269	162030000	chr1	162360000	162366516	5.84064	6.14769	0.117797	0.200604	non-CTAL
chr1	162025904	162032174	chr1	162470811	162477598	4.78431	5.0128	0.448498	0.558066	non-CTAL
chr1	162578812	162584190	chr1	162725632	162732865	5.35359	4.86794	0.0146209	0.0412818	non-CTAL
chr1	162580000	162588000	chr1	162768000	162775000	5.36688	5.52358	0.567094	0.664653	non-CTAL
chr1	162840000	162849505	chr1	163280825	163290000	5.79693	6.25259	0.0154305	0.0430798	non-CTAL
chr1	162840000	162857216	chr1	163140000	163153005	6.57171	6.88052	0.0476953	0.10061	non-CTAL
chr1	162843926	162858000	chr1	163031363	163038000	6.36872	6.34729	0.793766	0.850545	non-CTAL
chr1	163037000	163044000	chr1	163149000	163156000	5.5163	5.74556	0.3196	0.430876	non-CTAL
chr1	163040000	163047186	chr1	163281938	163290259	5.78703	5.9281	0.545538	0.644857	non-CTAL
chr1	163150000	163155000	chr1	163280000	163285000	4.72597	5.10081	0.158131	0.251042	non-CTAL
chr1	163328690	163339515	chr1	165324978	165333922	3.94962	4.42619	0.0601969	0.120245	non-CTAL
chr1	163330000	163335000	chr1	165040000	165045000	4.14155	4.98916	0.00061916	0.00381554	CM-CTAL
chr1	163331000	163338000	chr1	163499000	163506000	5.4979	4.67858	7.41523e-05	0.000782868	iPSC-CTAL
chr1	163370000	163387000	chr1	164577000	164598456	6.6441	6.87921	0.132444	0.219076	non-CTAL
chr1	163376000	163392000	chr1	163664000	163680000	6.48229	5.90088	0.000362387	0.00257611	iPSC-CTAL
chr1	163376257	163382942	chr1	164053890	164063814	4.66475	4.28399	0.0379734	0.0851683	non-CTAL
chr1	163379879	163386642	chr1	165041753	165047560	4.72707	5.22726	0.0467319	0.0992722	non-CTAL
chr1	163380000	163386000	chr1	163495000	163506000	6.33552	6.21924	0.408161	0.519553	non-CTAL
chr1	163387000	163394000	chr1	164752000	164759000	4.14311	5.05937	0.000198672	0.00161745	CM-CTAL
chr1	163494000	163501333	chr1	165024000	165047560	5.76883	6.29221	0.00499847	0.018407	non-CTAL
chr1	163499000	163506000	chr1	164752000	164759000	4.18472	5.26267	9.21207e-06	0.000157443	CM-CTAL
chr1	163500000	163515000	chr1	164535000	164550000	5.02547	5.77493	0.000631064	0.00386772	CM-CTAL
chr1	163502372	163511411	chr1	164039697	164045134	4.53533	4.16469	0.0340349	0.0782302	non-CTAL
chr1	163511411	163515320	chr1	164601102	164608613	4.35029	4.4285	0.984852	0.989786	non-CTAL
chr1	163521375	163531190	chr1	163786162	163792631	5.40858	4.86754	0.00688458	0.0233385	non-CTAL
chr1	164096343	164105439	chr1	165046790	165054600	4.31166	4.28467	0.5893	0.684812	non-CTAL
chr1	164207073	164216858	chr1	164580697	164587227	5.45001	4.89498	0.00551275	0.0198723	non-CTAL
chr1	164211384	164242550	chr1	165030607	165045948	6.41036	6.28245	0.361384	0.474033	non-CTAL
chr1	164412000	164421000	chr1	164745000	164754000	4.72639	5.33881	0.0119059	0.0353875	non-CTAL
chr1	164528000	164535000	chr1	164752000	164759000	4.72637	5.47909	0.00145116	0.00729793	CM-CTAL
chr1	164576000	164592000	chr1	165040000	165056000	5.7713	6.2833	0.00613417	0.021474	non-CTAL
chr1	164586000	164592000	chr1	164754000	164760000	5.64796	5.81394	0.483651	0.589519	non-CTAL
chr1	164674716	164685502	chr1	164750340	164757420	6.14995	6.38218	0.207133	0.30936	non-CTAL
chr1	164760000	164784000	chr1	165035000	165056000	7.19929	7.72045	3.51023e-05	0.000435781	CM-CTAL
chr1	164851423	164862581	chr1	165035674	165041753	5.82628	5.26351	0.0026785	0.0116688	non-CTAL
chr1	165087000	165110000	chr1	165550000	165568000	6.40842	6.45667	0.860921	0.899069	non-CTAL
chr1	165111800	165120326	chr1	165327771	165337903	6.12409	5.86809	0.113643	0.19519	non-CTAL
chr1	165115519	165120326	chr1	165221017	165227700	5.07279	4.71105	0.0615486	0.122404	non-CTAL
chr1	165225000	165234392	chr1	165325000	165340557	7.24088	6.6338	8.47151e-06	0.00014801	iPSC-CTAL
chr1	165225000	165240000	chr1	165540000	165555000	5.55109	5.8406	0.183344	0.280945	non-CTAL
chr1	165359000	165376000	chr1	166396000	166413000	4.35319	5.30545	8.8901e-05	0.000898065	CM-CTAL
chr1	165360000	165374000	chr1	165880000	165891000	5.36896	5.97928	0.00297795	0.0126044	non-CTAL
chr1	165373472	165378332	chr1	165560510	165564476	5.7388	5.78708	0.929431	0.949758	non-CTAL
chr1	165567867	165576000	chr1	165882000	165888755	5.66458	6.22946	0.00294777	0.0125049	non-CTAL
chr1	165669000	165699357	chr1	166404000	166425000	6.35384	6.77594	0.00863575	0.0277382	non-CTAL
chr1	165682837	165689806	chr1	165881622	165888755	6.20732	6.3563	0.443295	0.553019	non-CTAL
chr1	165888000	165904000	chr1	167024000	167040000	4.46165	5.26567	0.00102455	0.00562891	CM-CTAL
chr1	165891498	165906602	chr1	166395701	166406411	6.37954	6.68273	0.0674802	0.131582	non-CTAL
chr1	166110000	166124000	chr1	166390000	166404000	6.51278	5.68328	8.67363e-07	2.47756e-05	iPSC-CTAL
chr1	166448000	166456000	chr1	167024000	167032000	4.42671	4.89468	0.0783764	0.147016	non-CTAL
chr1	166496933	166506882	chr1	166694739	166703640	5.51614	5.03525	0.0135895	0.0389507	non-CTAL
chr1	166842000	166855000	chr1	167505000	167518000	4.99753	5.47888	0.0428158	0.0931412	non-CTAL
chr1	166845000	166884000	chr1	167175000	167196000	7.40794	7.47537	0.631549	0.719217	non-CTAL
chr1	166873789	166884802	chr1	167410467	167416751	5.04527	5.03342	0.77244	0.833081	non-CTAL
chr1	166875841	166888471	chr1	166940309	166951522	6.41679	6.63391	0.201453	0.302639	non-CTAL
chr1	166879498	166884802	chr1	167026711	167029548	5.68002	5.82781	0.54099	0.641241	non-CTAL
chr1	166940938	166949023	chr1	167022016	167027560	5.32929	5.4086	0.856533	0.895994	non-CTAL
chr1	167032597	167036459	chr1	167410467	167414624	4.72746	4.98899	0.370272	0.483127	non-CTAL
chr1	167032597	167040000	chr1	167480493	167502000	5.88526	6.10036	0.291378	0.401533	non-CTAL
chr1	167035000	167040000	chr1	167182361	167195000	6.21063	6.22347	0.954161	0.967188	non-CTAL
chr1	167222766	167229738	chr1	167378305	167383164	5.02293	4.42867	0.00343573	0.0140199	non-CTAL
chr1	167230000	167245222	chr1	167496000	167510000	6.28876	6.72881	0.00706336	0.0237903	non-CTAL
chr1	167232000	167244000	chr1	167652000	167664000	4.75542	5.39134	0.00825066	0.0267557	non-CTAL
chr1	167235000	167240000	chr1	167410000	167415000	4.56863	5.31887	0.00202262	0.00941737	CM-CTAL
chr1	167364000	167376000	chr1	167652000	167664000	5.42717	5.72067	0.19514	0.294899	non-CTAL
chr1	167369150	167376958	chr1	167498867	167504188	4.9463	5.08128	0.714498	0.788244	non-CTAL
chr1	167410000	167420000	chr1	167650000	167660000	5.82198	5.22577	0.00157352	0.00779572	iPSC-CTAL
chr1	167412265	167417013	chr1	167504978	167509077	5.41137	5.01282	0.0391559	0.0871405	non-CTAL
chr1	167521187	167527175	chr1	167654258	167657135	5.33025	5.18242	0.367844	0.480923	non-CTAL
chr1	167568927	167572833	chr1	167655315	167658085	5.02701	5.20441	0.56001	0.657767	non-CTAL
chr1	167685000	167692000	chr1	167902000	167909000	4.9731	5.55924	0.0113843	0.0341721	non-CTAL
chr1	167688000	167694000	chr1	167766000	167772000	5.31141	5.57452	0.276228	0.386215	non-CTAL
chr1	168058000	168069000	chr1	168278000	168289000	5.41101	5.71058	0.187448	0.285817	non-CTAL
chr1	168304000	168312000	chr1	168568000	168576000	4.7544	5.623	0.000157483	0.00135751	CM-CTAL
chr1	168305000	168310000	chr1	169320000	169325000	3.8419	4.86815	1.44277e-05	0.000221529	CM-CTAL
chr1	168308000	168322000	chr1	169078000	169092000	4.87117	5.73776	0.000105108	0.00100978	CM-CTAL
chr1	168312000	168320000	chr1	168536000	168544000	4.94894	4.64928	0.10968	0.189579	non-CTAL
chr1	168399000	168420000	chr1	169080000	169103000	6.48914	7.28637	3.53573e-08	1.90621e-06	CM-CTAL
chr1	168405624	168413972	chr1	168541409	168567276	7.14099	7.27256	0.355617	0.468062	non-CTAL
chr1	168408815	168420000	chr1	169316000	169337895	5.78549	6.64478	7.26359e-07	2.16663e-05	CM-CTAL
chr1	168570000	168577767	chr1	169512380	169520000	4.63165	5.39309	0.00152506	0.00758521	CM-CTAL
chr1	168572110	168576671	chr1	169311423	169320521	5.11981	5.42639	0.219408	0.323706	non-CTAL
chr1	168577767	168589681	chr1	169069985	169096127	6.69273	7.44449	5.10102e-08	2.59219e-06	CM-CTAL
chr1	169104896	169119733	chr1	169310807	169320094	6.18551	5.80572	0.0224638	0.0569308	non-CTAL
chr1	169428000	169442000	chr1	169680000	169694000	5.69933	5.36117	0.0614975	0.12233	non-CTAL
chr1	169435119	169442722	chr1	169511537	169518318	5.82358	5.47829	0.0510547	0.1059	non-CTAL
chr1	169531027	169541768	chr1	170863832	170872840	3.78593	4.46199	0.00307868	0.0129003	non-CTAL
chr1	169559377	169580000	chr1	169669251	169675626	6.48812	6.17645	0.0412255	0.0906498	non-CTAL
chr1	169560000	169572000	chr1	169776000	169785000	5.85766	5.76279	0.503691	0.608329	non-CTAL
chr1	169895598	169901279	chr1	170504890	170510296	4.14238	4.59039	0.0945561	0.169682	non-CTAL
chr1	169896824	169908705	chr1	170891026	170902373	5.41207	5.61766	0.403072	0.514623	non-CTAL
chr1	169896824	169909536	chr1	170640239	170650267	5.36843	5.65096	0.225992	0.330859	non-CTAL
chr1	169897749	169909677	chr1	171191246	171200650	4.09631	4.55898	0.0805704	0.150055	non-CTAL
chr1	170640000	170655000	chr1	171165000	171180000	4.78725	5.44482	0.0057456	0.0204902	non-CTAL
chr1	170656000	170664000	chr1	170896000	170904000	5.51607	5.40981	0.477092	0.584083	non-CTAL
chr1	170931108	170942298	chr1	171278376	171288369	5.4262	5.35484	0.589448	0.684924	non-CTAL
chr1	170934000	170942590	chr1	171192042	171204000	5.93498	6.0792	0.509067	0.613627	non-CTAL
chr1	171044896	171056000	chr1	171184680	171201481	6.20314	6.43345	0.203329	0.304884	non-CTAL
chr1	171045000	171052000	chr1	171276000	171283000	5.1195	4.42788	0.000814823	0.00469721	iPSC-CTAL
chr1	171220166	171226375	chr1	171268507	171275795	6.22794	5.60498	0.000340723	0.00245481	iPSC-CTAL
chr1	171493217	171510000	chr1	171542190	171555000	7.78071	7.51632	0.0206767	0.0535308	non-CTAL
chr1	171494000	171513000	chr1	173926000	173945000	4.39064	4.96382	0.02587	0.0635068	non-CTAL
chr1	171609650	171628009	chr1	171671310	171688474	7.48078	7.26964	0.0780175	0.146445	non-CTAL
chr1	171621000	171630000	chr1	171954000	171963000	5.14016	5.24454	0.79133	0.848514	non-CTAL
chr1	171764534	171780516	chr1	172390016	172400041	5.20961	5.22852	0.899139	0.927091	non-CTAL
chr1	171765740	171775000	chr1	171950000	171955000	6.27361	5.85253	0.0108961	0.0330358	non-CTAL
chr1	171954000	171972000	chr1	172674000	172692000	5.35175	6.09492	0.000213095	0.00170777	CM-CTAL
chr1	171962593	171973164	chr1	172516839	172529808	4.63648	5.28378	0.00835549	0.0270302	non-CTAL
chr1	171969000	171988000	chr1	172361000	172406000	8.06075	7.95489	0.310656	0.421362	non-CTAL
chr1	172059572	172064097	chr1	172367592	172374663	5.07329	5.0585	0.764968	0.826794	non-CTAL
chr1	172102000	172121000	chr1	172368000	172387000	7.40743	6.61146	3.69721e-09	3.07283e-07	iPSC-CTAL
chr1	172410000	172416000	chr1	172512000	172518000	4.75495	5.58902	0.000308531	0.00225948	CM-CTAL
chr1	172416000	172428000	chr1	172680000	172696000	6.238	6.1823	0.641067	0.727695	non-CTAL
chr1	172576631	172585000	chr1	172678884	172690000	6.81891	6.54128	0.0473376	0.100089	non-CTAL
chr1	172700000	172725000	chr1	174699000	174720000	5.38995	5.90025	0.0151253	0.0424053	non-CTAL
chr1	172703000	172720000	chr1	174182000	174199000	5.02732	5.42891	0.0989369	0.175692	non-CTAL
chr1	172704000	172720000	chr1	173904000	173920000	5.2095	5.58742	0.10399	0.182582	non-CTAL
chr1	172704000	172725000	chr1	174951000	174972000	4.35257	5.28401	0.000130597	0.00118309	CM-CTAL
chr1	172708933	172715240	chr1	173371060	173383457	5.46395	5.64935	0.455409	0.564689	non-CTAL
chr1	172710000	172717872	chr1	173170000	173180452	6.25232	6.26032	0.934641	0.953658	non-CTAL
chr1	172711111	172715479	chr1	173763193	173794511	5.55046	5.64812	0.751941	0.816219	non-CTAL
chr1	172791528	172797002	chr1	173166663	173174986	5.67962	5.69322	0.918439	0.941772	non-CTAL
chr1	173217000	173228000	chr1	173371000	173382000	6.27409	6.06234	0.167275	0.261912	non-CTAL
chr1	173380000	173400000	chr1	174700000	174720000	5.04916	5.46188	0.0862788	0.158299	non-CTAL
chr1	173388271	173401602	chr1	173930920	173936782	4.60102	4.87091	0.366588	0.479703	non-CTAL
chr1	173392171	173405000	chr1	173790000	173799394	6.24513	6.62046	0.0255213	0.0628494	non-CTAL
chr1	173400000	173405000	chr1	173440000	173445000	5.49851	5.41008	0.532914	0.63497	non-CTAL
chr1	173400000	173417000	chr1	174180000	174199000	5.84105	5.82726	0.814445	0.865784	non-CTAL
chr1	173446000	173459000	chr1	173680000	173693000	5.81138	6.37764	0.0019199	0.0090627	CM-CTAL
chr1	173959580	173967917	chr1	174179116	174187601	5.51625	5.55793	0.98094	0.987231	non-CTAL
chr1	174216000	174233000	chr1	174947000	174964000	5.51629	6.10053	0.00315771	0.0131486	non-CTAL
chr1	174225000	174237563	chr1	174707035	174720000	7.03498	7.38041	0.0109502	0.0331526	non-CTAL
chr1	174382000	174388486	chr1	174690287	174696426	4.7838	4.24602	0.00565999	0.0202634	non-CTAL
chr1	174724000	174746000	chr1	175296000	175318000	5.51906	5.60864	0.789932	0.847288	non-CTAL
chr1	174730000	174746000	chr1	175087000	175100000	6.19803	5.74862	0.00787644	0.0258564	non-CTAL
chr1	174737517	174740819	chr1	174949049	174969168	6.97937	6.43317	0.000139652	0.00124566	iPSC-CTAL
chr1	174744000	174762000	chr1	174834000	174852000	7.66036	6.73601	9.38896e-13	2.87917e-10	iPSC-CTAL
chr1	174988000	175014000	chr1	175284000	175296000	6.65883	6.37554	0.0524987	0.108155	non-CTAL
chr1	174995000	175007533	chr1	175089012	175100000	7.26863	6.7518	0.00011241	0.00106084	iPSC-CTAL
chr1	175114093	175122142	chr1	176526604	176534185	3.78534	4.59048	0.000453757	0.00303708	CM-CTAL
chr1	175114093	175122157	chr1	175829681	175839937	4.18738	4.70744	0.0468378	0.0994254	non-CTAL
chr1	175117085	175125000	chr1	175285000	175291829	6.25161	6.4696	0.224198	0.329063	non-CTAL
chr1	175118990	175126596	chr1	176039891	176045090	3.94853	4.88902	9.98839e-05	0.000972556	CM-CTAL
chr1	175122142	175126596	chr1	176845132	176850426	3.66516	4.3919	0.000436779	0.00295307	CM-CTAL
chr1	175142757	175152878	chr1	176332351	176343397	3.72696	4.49508	0.000497112	0.00323712	CM-CTAL
chr1	175332955	175338149	chr1	176350037	176358631	4.04745	4.59021	0.0341784	0.0784654	non-CTAL
chr1	175334972	175341199	chr1	176495855	176503627	3.72691	4.6221	6.2771e-05	0.000682702	CM-CTAL
chr1	175337862	175344027	chr1	176849731	176854775	3.94949	4.64918	0.00418723	0.0160781	non-CTAL
chr1	175340000	175360000	chr1	176800000	176820000	5.29332	5.5761	0.23771	0.344292	non-CTAL
chr1	175341897	175351814	chr1	175849136	175857900	5.07225	5.70393	0.00450018	0.0170139	non-CTAL
chr1	175341897	175361702	chr1	176043301	176049628	5.5712	5.99726	0.0359824	0.0817208	non-CTAL
chr1	175441000	175448000	chr1	176036000	176043000	4.66369	5.39198	0.00243662	0.0108363	non-CTAL
chr1	175446823	175455815	chr1	175869559	175880137	4.99836	5.12433	0.736984	0.804698	non-CTAL
chr1	175447860	175456267	chr1	175716722	175725027	4.81591	5.08361	0.345235	0.457666	non-CTAL
chr1	175475087	175482474	chr1	176041584	176048188	4.75787	4.55816	0.236441	0.342771	non-CTAL
chr1	175714000	175725000	chr1	176033000	176044000	5.74193	5.8014	0.880784	0.913767	non-CTAL
chr1	176334788	176355000	chr1	176652000	176672266	6.80338	7.0038	0.184111	0.281872	non-CTAL
chr1	176343397	176350807	chr1	176806960	176817667	5.44601	5.94587	0.015712	0.0437087	non-CTAL
chr1	176344000	176351000	chr1	176519000	176530000	5.85595	6.24678	0.03838	0.0858074	non-CTAL
chr1	176346000	176355000	chr1	176850000	176859000	5.426	5.7929	0.0929055	0.167531	non-CTAL
chr1	176517610	176526604	chr1	177907059	177918285	4.09648	4.73616	0.0114142	0.0342309	non-CTAL
chr1	176525000	176530000	chr1	176806960	176815000	5.68406	6.09868	0.0352904	0.0804161	non-CTAL
chr1	176525000	176533000	chr1	176655000	176666000	6.27228	6.66108	0.0195418	0.0516552	non-CTAL
chr1	176527085	176534742	chr1	176710077	176719692	5.79933	5.47776	0.0684615	0.133106	non-CTAL
chr1	176660000	176665000	chr1	176805000	176810000	4.39054	4.9637	0.0258749	0.0635068	non-CTAL
chr1	176860000	176880000	chr1	177560000	177580000	5.81258	5.84483	0.992882	0.995636	non-CTAL
chr1	176863299	176874873	chr1	177268472	177278099	5.02547	5.46482	0.0668192	0.130503	non-CTAL
chr1	176865000	176870000	chr1	177145000	177155000	5.54953	5.82068	0.22033	0.324779	non-CTAL
chr1	176865000	176870000	chr1	177330000	177335000	4.38792	4.86948	0.0695844	0.13471	non-CTAL
chr1	176865000	176870000	chr1	177745000	177750000	4.27275	4.91546	0.0115188	0.0344789	non-CTAL
chr1	176865000	176871556	chr1	177905000	177910668	4.42778	5.35552	0.000121185	0.00112288	CM-CTAL
chr1	176912000	176928000	chr1	177136000	177152000	6.66444	6.67681	0.983898	0.98926	non-CTAL
chr1	177136994	177143553	chr1	177909822	177917940	4.35272	4.76321	0.133815	0.220973	non-CTAL
chr1	177215331	177228591	chr1	177743097	177761557	6.02779	6.17579	0.478066	0.584954	non-CTAL
chr1	177222216	177227622	chr1	177883666	177889124	4.46345	4.42797	0.604616	0.697688	non-CTAL
chr1	177398088	177404067	chr1	177882493	177886482	4.81257	4.12337	0.000465674	0.00309356	iPSC-CTAL
chr1	177921000	177930000	chr1	178155000	178164000	5.29243	5.63675	0.135078	0.222344	non-CTAL
chr1	177925000	177930000	chr1	178245000	178250000	4.18638	4.84419	0.00959681	0.0298857	non-CTAL
chr1	177994774	178005515	chr1	178157547	178170319	6.39622	6.12918	0.0809567	0.150606	non-CTAL
chr1	178000000	178031000	chr1	178241000	178250000	7.20639	6.83198	0.00458956	0.0172701	non-CTAL
chr1	178002000	178040000	chr1	178460000	178488000	7.40701	7.11958	0.0208897	0.0539567	non-CTAL
chr1	178256000	178272000	chr1	179328000	179344000	4.2713	5.20167	0.000146068	0.00128147	CM-CTAL
chr1	178258000	178277000	chr1	178961000	178983000	5.77378	6.66551	2.54988e-07	9.62209e-06	CM-CTAL
chr1	178272000	178288000	chr1	178720000	178736000	5.05268	5.66268	0.00670012	0.0228672	non-CTAL
chr1	178278000	178284131	chr1	178468489	178476000	5.60288	5.76566	0.504104	0.608771	non-CTAL
chr1	178497000	178515000	chr1	179325000	179343000	5.69811	6.09302	0.0460079	0.0983135	non-CTAL
chr1	178500340	178514882	chr1	178969725	178973938	5.76935	6.02225	0.221212	0.325827	non-CTAL
chr1	178510465	178518000	chr1	178716952	178728000	6.07298	5.91245	0.29546	0.40567	non-CTAL
chr1	178731869	178738602	chr1	178969725	178975847	5.50024	4.99042	0.00953092	0.0297363	non-CTAL
chr1	179028000	179061000	chr1	179766000	179792000	6.34357	6.53668	0.275444	0.385489	non-CTAL
chr1	179037000	179060000	chr1	179550000	179578000	6.54335	6.33189	0.1455	0.235032	non-CTAL
chr1	179044686	179055594	chr1	179333545	179343564	6.30258	6.55885	0.13792	0.225727	non-CTAL
chr1	179090000	179095000	chr1	179335000	179340000	5.23079	5.01064	0.219042	0.323273	non-CTAL
chr1	179205000	179220000	chr1	179775000	179790000	5.54825	5.18623	0.0530652	0.109078	non-CTAL
chr1	179212000	179234000	chr1	179564000	179586000	6.77955	6.18716	9.42998e-05	0.000935599	iPSC-CTAL
chr1	179220000	179225000	chr1	179335000	179340000	5.04706	5.1836	0.691801	0.770854	non-CTAL
chr1	179676000	179690000	chr1	180124000	180144000	6.00206	6.08143	0.762257	0.824498	non-CTAL
chr1	179680000	179690000	chr1	179775000	179780000	6.48811	6.22882	0.0833415	0.154119	non-CTAL
chr1	179830000	179845832	chr1	180141633	180150000	6.07026	6.37193	0.0977523	0.174025	non-CTAL
chr1	179854328	179861665	chr1	180003783	180012689	5.14185	5.3211	0.535198	0.636839	non-CTAL
chr1	180018000	180036000	chr1	182826000	182844000	4.04879	4.76464	0.00403827	0.015728	non-CTAL
chr1	180149274	180154067	chr1	180381043	180386364	4.31173	4.68035	0.191368	0.290664	non-CTAL
chr1	180154084	180160000	chr1	180445000	180450117	4.97457	5.33984	0.146643	0.236578	non-CTAL
chr1	180162000	180180000	chr1	181116000	181134000	4.56709	5.1861	0.0132803	0.0383737	non-CTAL
chr1	180208000	180223098	chr1	180381523	180392000	7.52904	6.97189	1.17612e-05	0.000190978	iPSC-CTAL
chr1	180220000	180225000	chr1	180450000	180455000	5.31086	5.28272	0.735114	0.803215	non-CTAL
chr1	180479000	180492000	chr1	181389000	181402000	4.7553	5.22368	0.0638123	0.125939	non-CTAL
chr1	180480784	180488217	chr1	180999142	181007093	4.69746	4.763	0.996009	0.997467	non-CTAL
chr1	180482302	180510000	chr1	180830000	180835259	6.98265	7.3537	0.00665297	0.0227557	non-CTAL
chr1	180488217	180497149	chr1	181119063	181126488	5.07223	5.39628	0.196306	0.296258	non-CTAL
chr1	180504000	180510000	chr1	180594000	180600000	5.07128	5.51138	0.062637	0.124117	non-CTAL
chr1	180585869	180610000	chr1	180824595	180831382	6.46702	6.59057	0.502228	0.606891	non-CTAL
chr1	180848208	180853141	chr1	180973122	180978556	5.0728	5.37526	0.234327	0.340335	non-CTAL
chr1	180848208	180853141	chr1	181134243	181139069	5.31064	5.83049	0.015148	0.0424555	non-CTAL
chr1	180866000	180912000	chr1	181376000	181398000	6.95845	7.07129	0.46749	0.575603	non-CTAL
chr1	181007093	181011575	chr1	181108325	181112420	5.6307	5.70432	0.836752	0.881237	non-CTAL
chr1	181052407	181068000	chr1	181101741	181110000	7.53907	7.18214	0.00365226	0.0147101	non-CTAL
chr1	181152000	181164000	chr1	181284000	181296000	6.51384	5.62394	1.59759e-07	6.50721e-06	iPSC-CTAL
chr1	181157615	181162008	chr1	181387348	181392674	5.69351	5.62018	0.580367	0.676518	non-CTAL
chr1	181445000	181450000	chr1	181645000	181650373	5.29093	5.30216	0.878363	0.912016	non-CTAL
chr1	181446215	181453080	chr1	182359460	182366451	4.05	4.78912	0.00288311	0.0122991	non-CTAL
chr1	181446369	181452143	chr1	182024696	182053075	6.19714	6.48622	0.100486	0.177741	non-CTAL
chr1	181449339	181453923	chr1	181899591	181907338	5.36748	5.32418	0.682806	0.763382	non-CTAL
chr1	181708808	181714561	chr1	181887058	181890110	4.87046	4.4284	0.0233582	0.0587511	non-CTAL
chr1	182049162	182058000	chr1	182748000	182758212	5.2325	5.29946	0.915822	0.939667	non-CTAL
chr1	182050000	182060513	chr1	182361017	182370000	6.63691	6.85475	0.172273	0.267982	non-CTAL
chr1	182052000	182058000	chr1	182112000	182118000	5.59805	5.79224	0.405293	0.516766	non-CTAL
chr1	182052000	182062917	chr1	182556000	182566902	5.84578	5.90961	0.85123	0.892056	non-CTAL
chr1	182106000	182115358	chr1	182358000	182370270	6.74676	7.48718	5.77298e-08	2.86833e-06	CM-CTAL
chr1	182198889	182209860	chr1	182349701	182357932	5.391	5.57679	0.468879	0.576755	non-CTAL
chr1	182412000	182420000	chr1	182749000	182760000	6.00865	5.55416	0.00991931	0.030679	non-CTAL
chr1	182416000	182424000	chr1	182560000	182568000	5.88217	5.24829	0.000740508	0.0043737	iPSC-CTAL
chr1	182565000	182570000	chr1	182750000	182755000	6.1164	6.06956	0.677521	0.759357	non-CTAL
chr1	182818000	182845850	chr1	186325991	186352000	4.89677	5.49041	0.0117191	0.0349529	non-CTAL
chr1	182826000	182844000	chr1	184662000	184680000	3.84163	5.01344	8.058e-07	2.35137e-05	CM-CTAL
chr1	182832000	182844000	chr1	183096000	183108000	5.02332	5.63593	0.00693348	0.0234655	non-CTAL
chr1	182910000	182942001	chr1	183561000	183590420	7.0184	7.06716	0.796481	0.852405	non-CTAL
chr1	182923133	182929730	chr1	183102109	183111838	5.13977	5.30189	0.590656	0.68603	non-CTAL
chr1	182924944	182934598	chr1	183511991	183520934	4.56923	4.96817	0.139353	0.227569	non-CTAL
chr1	182928371	182943221	chr1	183190815	183216032	7.03488	6.96191	0.53241	0.634539	non-CTAL
chr1	183243510	183247151	chr1	183511991	183519735	4.94824	4.99051	0.954522	0.967468	non-CTAL
chr1	183245000	183255000	chr1	183590000	183595000	5.51088	5.69084	0.464467	0.572939	non-CTAL
chr1	183246000	183252905	chr1	183430085	183444000	6.44411	6.4243	0.804674	0.858236	non-CTAL
chr1	183442000	183449000	chr1	183589000	183596000	5.24808	5.39131	0.635274	0.722657	non-CTAL
chr1	183520000	183528000	chr1	183592000	183600000	4.86724	5.65029	0.000572405	0.0036051	CM-CTAL
chr1	183619186	183628988	chr1	184019614	184031195	5.07137	5.03578	0.692836	0.771717	non-CTAL
chr1	183620000	183625000	chr1	183885000	183890000	5.33122	5.49693	0.544924	0.644387	non-CTAL
chr1	183634949	183641686	chr1	184663502	184672181	4.0006	4.62247	0.0127894	0.0372987	non-CTAL
chr1	183885000	183898000	chr1	184626000	184639000	4.97693	5.80779	0.000146132	0.00128161	CM-CTAL
chr1	183895096	183901086	chr1	183995142	184006055	5.18749	5.70958	0.0186368	0.0499158	non-CTAL
chr1	183900000	183915000	chr1	184185000	184200000	6.23367	5.69308	0.00154353	0.00766992	iPSC-CTAL
chr1	183941303	183950563	chr1	184659363	184672048	4.72526	5.20508	0.0581816	0.1172	non-CTAL
chr1	184035266	184044972	chr1	184354122	184360662	4.53497	5.18521	0.00908208	0.0286814	non-CTAL
chr1	184044000	184051000	chr1	184527000	184534000	4.56935	5.6161	6.52219e-06	0.000120921	CM-CTAL
chr1	184044972	184049933	chr1	184630790	184644972	5.69947	6.41121	9.81734e-05	0.000959051	CM-CTAL
chr1	184045000	184050000	chr1	184185000	184195000	6.03872	6.1321	0.694402	0.772978	non-CTAL
chr1	184191000	184209799	chr1	184630790	184639000	6.42074	6.46865	0.855959	0.89557	non-CTAL
chr1	184358243	184363401	chr1	184630790	184637220	4.7274	5.0551	0.230783	0.33634	non-CTAL
chr1	184734000	184762389	chr1	185636000	185658788	6.01652	6.72748	2.03991e-05	0.000287952	CM-CTAL
chr1	184765142	184772963	chr1	186174012	186184001	3.84189	4.59131	0.00146265	0.00733773	CM-CTAL
chr1	184771186	184777849	chr1	185135756	185142792	5.0957	5.24521	0.64025	0.727077	non-CTAL
chr1	184774429	184777849	chr1	184947279	184953489	5.3354	5.60788	0.251815	0.360314	non-CTAL
chr1	184941000	184950000	chr1	185130000	185139000	5.64896	5.47508	0.291968	0.402129	non-CTAL
chr1	184943906	184956337	chr1	185664397	185677181	4.2294	4.92028	0.00630604	0.0219158	non-CTAL
chr1	185130000	185141000	chr1	185636000	185647000	5.51976	6.00172	0.0176765	0.0478287	non-CTAL
chr1	185265000	185280000	chr1	186289468	186315000	6.03347	5.44019	0.00101949	0.00560787	iPSC-CTAL
chr1	185279961	185291909	chr1	185636148	185643039	6.04777	6.24148	0.322867	0.434052	non-CTAL
chr1	185284000	185295000	chr1	185515000	185526000	6.34992	5.99233	0.025098	0.0620548	non-CTAL
chr1	185690000	185696331	chr1	186180000	186192280	5.93171	5.92596	0.851938	0.89249	non-CTAL
chr1	185778140	185782688	chr1	186174012	186184001	5.6818	5.59026	0.519732	0.623552	non-CTAL
chr1	186286766	186292144	chr1	186334655	186338800	5.64799	5.07905	0.0034316	0.0140073	non-CTAL
chr1	186375000	186380000	chr1	186950000	186955000	4.14232	4.94	0.00133114	0.00683751	CM-CTAL
chr1	186444000	186453000	chr1	186651000	186660000	5.61427	5.26087	0.0554856	0.11288	non-CTAL
chr1	186449132	186451956	chr1	186953220	186956056	4.56705	5.3751	0.000793659	0.00460906	CM-CTAL
chr1	186569295	186577941	chr1	186953220	186958490	5.55189	5.55815	0.8803	0.913407	non-CTAL
chr1	186642149	186647858	chr1	186948569	186954819	4.8163	4.765	0.616446	0.706845	non-CTAL
chr1	187000773	187007453	chr1	188711712	188719379	3.9501	4.46305	0.0413204	0.0907835	non-CTAL
chr1	187009933	187017554	chr1	187884384	187896008	4.81455	4.67948	0.379123	0.491346	non-CTAL
chr1	187013187	187022234	chr1	188165543	188176875	4.50076	4.869	0.184043	0.2818	non-CTAL
chr1	187013187	187023439	chr1	188897610	188907510	4.46555	4.94331	0.0699475	0.135203	non-CTAL
chr1	187016275	187021051	chr1	190288060	190292045	3.60101	4.08101	0.00338571	0.0138752	non-CTAL
chr1	187018000	187031000	chr1	187213000	187226000	6.36874	5.9173	0.00555897	0.0199889	non-CTAL
chr1	187029065	187038944	chr1	188002945	188020961	4.46372	4.81737	0.20909	0.311586	non-CTAL
chr1	187044868	187057527	chr1	188405828	188419851	4.39019	4.65097	0.406931	0.518335	non-CTAL
chr1	187349142	187357023	chr1	190290211	190295690	3.66467	4.32022	0.00131825	0.00680129	CM-CTAL
chr1	187374492	187387130	chr1	187875453	187881981	4.7867	4.70851	0.530285	0.632862	non-CTAL
chr1	187380221	187390440	chr1	188555957	188569075	4.39002	4.55913	0.679359	0.760726	non-CTAL
chr1	187896008	187904199	chr1	190287819	190295000	3.84196	4.32181	0.0468993	0.0995249	non-CTAL
chr1	187905204	187918315	chr1	188557707	188574952	5.12005	5.16445	0.984713	0.989713	non-CTAL
chr1	188009406	188027863	chr1	190267947	190283292	3.84168	4.46231	0.00863335	0.0277338	non-CTAL
chr1	188749898	188754780	chr1	190288060	190292045	3.7854	4.35844	0.0123562	0.0364094	non-CTAL
chr1	189398098	189431838	chr1	190279102	190295000	6.6797	6.60369	0.541963	0.64208	non-CTAL
chr1	189678634	189688045	chr1	190288060	190293461	4.78625	4.89286	0.835932	0.880695	non-CTAL
chr1	190592000	190608000	chr1	191088000	191104000	6.46636	5.81766	8.92477e-05	0.000900117	iPSC-CTAL
chr1	190592808	190605329	chr1	192407048	192417144	4.60052	5.42841	0.000525916	0.00336992	CM-CTAL
chr1	190602373	190610497	chr1	191785925	191796011	4.22874	4.07979	0.2145	0.318044	non-CTAL
chr1	191110167	191121627	chr1	192409233	192417144	4.35111	4.35493	0.713729	0.787624	non-CTAL
chr1	191159527	191168690	chr1	191786967	191799187	4.66737	4.16506	0.00745561	0.0248232	non-CTAL
chr1	191959220	191965000	chr1	192410000	192417144	5.48363	5.38813	0.51271	0.617015	non-CTAL
chr1	192083912	192091768	chr1	192402566	192411222	4.99995	4.59065	0.0367897	0.0832073	non-CTAL
chr1	192438273	192445237	chr1	196639582	196654805	3.78542	4.31925	0.0198929	0.0522057	non-CTAL
chr1	192439000	192452000	chr1	193089000	193102000	5.37304	5.95176	0.00508362	0.0186376	non-CTAL
chr1	192439000	192464023	chr1	192764000	192777000	6.1895	6.34409	0.423219	0.533478	non-CTAL
chr1	192440000	192460000	chr1	194260000	194280000	4.63192	5.34178	0.00344278	0.0140443	non-CTAL
chr1	192441083	192451313	chr1	192571535	192582814	6.55619	6.33965	0.137391	0.225026	non-CTAL
chr1	192441603	192450000	chr1	192985000	192995245	5.37181	6.16913	5.15576e-05	0.000584079	CM-CTAL
chr1	192445000	192450000	chr1	192545000	192550000	5.41222	4.87011	0.00678544	0.0230904	non-CTAL
chr1	192558502	192569360	chr1	192986047	192997815	5.23148	5.20643	0.741483	0.807939	non-CTAL
chr1	192768827	192783793	chr1	192978827	192994892	6.72834	6.52997	0.155445	0.247781	non-CTAL
chr1	193017460	193028413	chr1	196581778	196595103	3.84175	4.1651	0.223495	0.328356	non-CTAL
chr1	193026000	193032000	chr1	193086000	193092000	5.1853	5.74668	0.0104436	0.0319621	non-CTAL
chr1	193105102	193111065	chr1	195310608	195318287	3.60101	4.32038	7.75274e-05	0.000807093	CM-CTAL
chr1	193109818	193118016	chr1	196625385	196631996	3.84228	4.16504	0.224016	0.32885	non-CTAL
chr1	193111065	193117499	chr1	195693931	195699678	3.60101	4.20495	0.000496989	0.0032371	CM-CTAL
chr1	193119622	193125540	chr1	195530026	195540444	3.84162	4.28171	0.0712336	0.137048	non-CTAL
chr1	193128730	193138554	chr1	196261729	196270351	3.60101	4.16454	0.000934927	0.00522693	CM-CTAL
chr1	193149882	193163749	chr1	194913783	194924353	3.89689	4.39509	0.0441054	0.0951705	non-CTAL
chr1	193160754	193166147	chr1	194261064	194264747	3.99977	5.01205	3.11721e-05	0.000395831	CM-CTAL
chr1	193240903	193248725	chr1	194252794	194263125	4.49976	4.91874	0.120012	0.203341	non-CTAL
chr1	193370676	193377924	chr1	193724212	193729032	4.81441	4.31994	0.0112354	0.033851	non-CTAL
chr1	193374000	193384777	chr1	194256000	194269492	5.3125	5.73572	0.0552385	0.112497	non-CTAL
chr1	193717967	193739168	chr1	194245151	194264747	6.16853	6.14013	0.763609	0.825752	non-CTAL
chr1	194058000	194076000	chr1	194256000	194274000	6.79267	6.02394	8.22499e-07	2.38516e-05	iPSC-CTAL
chr1	194130802	194140337	chr1	194245151	194254970	5.68313	5.1646	0.00667754	0.0228193	non-CTAL
chr1	194301782	194313470	chr1	196624691	196633382	3.72696	4.39423	0.00228006	0.0103266	non-CTAL
chr1	194503084	194514645	chr1	195670514	195687394	4.09718	4.62118	0.0432639	0.0938556	non-CTAL
chr1	194618311	194627041	chr1	196624691	196633382	3.94936	4.3936	0.0842533	0.155382	non-CTAL
chr1	194854068	194869770	chr1	196639582	196654805	3.78472	4.70772	6.53214e-05	0.00070441	CM-CTAL
chr1	195708056	195718243	chr1	196624691	196633382	4.53469	4.42894	0.410368	0.521741	non-CTAL
chr1	195904064	195906508	chr1	196629457	196635372	4.53401	4.12265	0.0195094	0.0516003	non-CTAL
chr1	195905857	195911142	chr1	196109803	196116785	5.31284	4.52492	0.000160201	0.0013756	iPSC-CTAL
chr1	195905857	195913803	chr1	196270351	196282169	5.18712	4.6795	0.011748	0.0350233	non-CTAL
chr1	196112615	196122437	chr1	196627793	196631996	5.38895	5.28027	0.47299	0.58042	non-CTAL
chr1	196120000	196125000	chr1	196270000	196275000	4.49889	4.8673	0.183837	0.281518	non-CTAL
chr1	196286183	196295000	chr1	196615000	196631996	6.31916	6.7882	0.00350205	0.0142469	non-CTAL
chr1	196692000	196719000	chr1	197294000	197328000	6.57073	6.66891	0.595565	0.69023	non-CTAL
chr1	196699221	196707879	chr1	197032364	197038064	5.02611	4.49673	0.00860031	0.0276535	non-CTAL
chr1	196765000	196770000	chr1	196890000	196895000	5.09646	5.20837	0.771509	0.832368	non-CTAL
chr1	196788000	196811000	chr1	197317000	197340000	4.72822	5.42459	0.00354297	0.0143805	non-CTAL
chr1	197125000	197144000	chr1	197885000	197904000	4.69756	5.33895	0.00834697	0.0270122	non-CTAL
chr1	197144192	197155000	chr1	197320441	197330000	5.69672	6.59763	3.50507e-07	1.23367e-05	CM-CTAL
chr1	197355369	197371947	chr1	197891153	197902036	5.14082	5.3059	0.581568	0.67754	non-CTAL
chr1	197478491	197493522	chr1	198026354	198035595	4.78404	4.61805	0.305354	0.415724	non-CTAL
chr1	197479778	197495284	chr1	198655234	198666259	4.56821	5.33808	0.00148489	0.00742417	CM-CTAL
chr1	197490000	197511992	chr1	198420068	198438000	6.16538	6.77363	0.000190201	0.00156375	CM-CTAL
chr1	197492622	197497783	chr1	198109438	198115947	4.31086	4.61806	0.301443	0.411639	non-CTAL
chr1	197495000	197500000	chr1	197887462	197895000	5.56721	5.71921	0.546214	0.645456	non-CTAL
chr1	197578691	197584706	chr1	198431372	198435270	4.22815	4.49474	0.400739	0.512306	non-CTAL
chr1	197580000	197585000	chr1	197830000	197835000	5.39322	4.94352	0.0221175	0.0563262	non-CTAL
chr1	197584706	197589015	chr1	197887462	197892072	4.92312	5.39119	0.0545614	0.111407	non-CTAL
chr1	197876000	197890000	chr1	198114000	198128000	5.04986	5.99736	6.09215e-06	0.000114783	CM-CTAL
chr1	197880000	197888000	chr1	200000000	200008000	4.31193	3.94328	0.0146724	0.0413931	non-CTAL
chr1	197892815	197902541	chr1	198650750	198660326	4.75799	4.86891	0.825253	0.87386	non-CTAL
chr1	197895000	197910000	chr1	198420000	198435270	6.01573	6.54061	0.00243103	0.0108204	non-CTAL
chr1	198030267	198062893	chr1	198652471	198666259	6.39154	6.34844	0.694225	0.772877	non-CTAL
chr1	198035595	198043820	chr1	198431372	198435554	5.09514	4.98892	0.474816	0.582072	non-CTAL
chr1	198125092	198133783	chr1	198432515	198436356	4.56897	5.10085	0.0374376	0.0843507	non-CTAL
chr1	198130849	198138453	chr1	198237869	198248137	5.12036	5.74983	0.00415223	0.0159829	non-CTAL
chr1	198433868	198439714	chr1	198653845	198663721	5.14491	5.01205	0.405538	0.516931	non-CTAL
chr1	198726814	198732782	chr1	200468360	200477256	3.72561	4.55819	0.000177537	0.00148294	CM-CTAL
chr1	198736000	198750000	chr1	199080000	199096000	6.30188	6.28043	0.795037	0.851508	non-CTAL
chr1	198737510	198744077	chr1	199520118	199524126	4.1857	4.81612	0.0134436	0.0386492	non-CTAL
chr1	198738278	198746879	chr1	199207089	199220346	5.4249	5.33675	0.534754	0.636537	non-CTAL
chr1	198744077	198749322	chr1	199430537	199433108	4.56855	4.20633	0.0403105	0.0891817	non-CTAL
chr1	199085418	199096765	chr1	199396439	199407716	5.07433	5.05991	0.766129	0.82778	non-CTAL
chr1	199643455	199652777	chr1	199916771	199924982	5.42609	4.76276	0.00114915	0.00617379	iPSC-CTAL
chr1	199647374	199655035	chr1	200460420	200468464	4.53382	5.51025	3.54303e-05	0.000438832	CM-CTAL
chr1	199648000	199656000	chr1	200000000	200008000	5.60299	5.03603	0.00382317	0.0151896	non-CTAL
chr1	199651492	199661172	chr1	200268215	200275882	4.27164	4.9673	0.00587338	0.0208408	non-CTAL
chr1	199658462	199665667	chr1	200228063	200233372	4.72608	4.42738	0.0982922	0.174748	non-CTAL
chr1	199920000	199932000	chr1	200244000	200256000	6.04762	5.6497	0.0209224	0.0540148	non-CTAL
chr1	199921467	199932146	chr1	200456520	200482799	6.62032	6.57025	0.661748	0.746376	non-CTAL
chr1	199997409	200023583	chr1	200461649	200475021	6.65242	6.16704	0.00159246	0.00787203	iPSC-CTAL
chr1	200105988	200113529	chr1	200453156	200478463	6.40891	6.05287	0.024137	0.0602725	non-CTAL
chr1	200246790	200253509	chr1	200454595	200463645	6.63763	5.91769	7.62927e-06	0.000135333	iPSC-CTAL
chr1	200520000	200528000	chr1	201008000	201016000	4.46331	5.16572	0.0047913	0.0178679	non-CTAL
chr1	200587299	200594242	chr1	200770170	200774402	5.20669	5.79024	0.00709409	0.023861	non-CTAL
chr1	200596000	200607000	chr1	201014000	201025000	4.66508	5.46089	0.000796188	0.00461772	CM-CTAL
chr1	200861035	200870109	chr1	201009596	201015547	5.3498	5.55922	0.406046	0.51738	non-CTAL
chr1	200934000	200948942	chr1	201078000	201087384	6.35222	6.51432	0.373005	0.485719	non-CTAL
chr1	200943907	200950721	chr1	201009596	201013543	6.27098	6.09477	0.238861	0.345621	non-CTAL
chr1	201228000	201236000	chr1	201312000	201334000	7.44288	6.9395	8.79233e-05	0.00089115	iPSC-CTAL
chr1	201415000	201420000	chr1	201480000	201485000	5.72443	5.80195	0.808602	0.861357	non-CTAL
chr1	201492000	201516000	chr1	202086000	202104000	5.78446	5.86845	0.773776	0.834219	non-CTAL
chr1	201516000	201528000	chr1	201936000	201948000	4.9448	5.41023	0.0548363	0.111806	non-CTAL
chr1	201525000	201530000	chr1	201757172	201765000	5.37155	5.73787	0.0991129	0.175944	non-CTAL
chr1	201526592	201529930	chr1	201671736	201675453	5.85692	5.64908	0.207432	0.309704	non-CTAL
chr1	201675453	201679607	chr1	201757172	201762655	5.27243	5.37455	0.778857	0.838443	non-CTAL
chr1	201810000	201825000	chr1	202725000	202740000	4.92226	4.35641	0.00474015	0.0177218	non-CTAL
chr1	201858000	201866000	chr1	202086000	202097000	6.30558	6.03618	0.0845157	0.155739	non-CTAL
chr1	201861911	201866721	chr1	201938986	201946114	6.08322	6.27191	0.332324	0.444304	non-CTAL
chr1	201974012	201979563	chr1	202085696	202092436	6.96681	6.88693	0.496409	0.601139	non-CTAL
chr1	202152893	202160000	chr1	202285000	202290000	5.51651	5.40935	0.474635	0.581903	non-CTAL
chr1	202161774	202169627	chr1	202680740	202685825	4.18494	4.52784	0.234423	0.340438	non-CTAL
chr1	202176000	202194000	chr1	202626000	202644000	6.03782	6.66373	0.000211903	0.00169975	CM-CTAL
chr1	202274000	202293000	chr1	202616000	202635000	6.45634	6.85665	0.0107765	0.0327238	non-CTAL
chr1	202302000	202315000	chr1	202685000	202698000	5.9342	5.86529	0.593914	0.688764	non-CTAL
chr1	202302506	202320000	chr1	202535784	202572000	8.0139	7.64461	0.000957504	0.00531971	iPSC-CTAL
chr1	202314000	202320000	chr1	202428000	202434000	4.56771	5.14096	0.0231972	0.0584378	non-CTAL
chr1	202433000	202469051	chr1	202682665	202697000	7.23236	6.60159	4.31207e-06	8.78851e-05	iPSC-CTAL
chr1	202469051	202477384	chr1	202539480	202547037	6.48124	5.77734	2.32987e-05	0.000317297	iPSC-CTAL
chr1	202740583	202748052	chr1	202820509	202826446	4.86635	5.52604	0.0047254	0.0176741	non-CTAL
chr1	202740583	202748052	chr1	202864432	202870827	4.72601	5.18563	0.0717323	0.137685	non-CTAL
chr1	202995000	203014000	chr1	203415000	203456000	6.74772	6.89651	0.355621	0.468062	non-CTAL
chr1	202998000	203010000	chr1	203185000	203196000	6.8859	6.96781	0.632582	0.720301	non-CTAL
chr1	203002423	203015532	chr1	203083314	203094046	6.24553	6.24985	0.913367	0.937941	non-CTAL
chr1	203005000	203010000	chr1	203235000	203240000	5.07358	5.24441	0.573598	0.670714	non-CTAL
chr1	203080000	203088000	chr1	203136000	203144000	6.03504	6.05579	0.976792	0.984279	non-CTAL
chr1	203083314	203090000	chr1	203180000	203188924	6.0578	6.22533	0.40571	0.517002	non-CTAL
chr1	203238000	203248000	chr1	203664000	203676000	5.89634	6.11394	0.284554	0.394615	non-CTAL
chr1	203240566	203243306	chr1	203292630	203311229	7.37816	7.28323	0.4083	0.519681	non-CTAL
chr1	203241659	203246032	chr1	203453634	203459036	5.26925	5.26339	0.813121	0.864679	non-CTAL
chr1	203305000	203311474	chr1	203669518	203675000	5.5339	5.55779	0.949267	0.964083	non-CTAL
chr1	203308436	203311229	chr1	203451947	203459036	6.10614	6.15393	0.892956	0.922628	non-CTAL
chr1	203468476	203478977	chr1	203669518	203673344	6.13779	6.30059	0.407284	0.518749	non-CTAL
chr1	203469000	203479167	chr1	203592078	203602000	6.34145	6.83206	0.00198324	0.0092696	CM-CTAL
chr1	203560000	203567000	chr1	203665000	203672000	6.36736	5.62234	1.44922e-05	0.000222205	iPSC-CTAL
chr1	203593159	203601693	chr1	203666790	203671649	6.03661	5.90744	0.382792	0.494443	non-CTAL
chr1	203700000	203706000	chr1	203802000	203808000	4.81018	5.3201	0.0384975	0.0860141	non-CTAL
chr1	203824000	203840000	chr1	204321000	204336000	6.42703	5.91893	0.00179005	0.00860946	iPSC-CTAL
chr1	203836675	203842460	chr1	204095700	204101625	6.00002	6.1306	0.54774	0.646428	non-CTAL
chr1	203840000	203845000	chr1	204040000	204045000	5.4989	5.14346	0.0589642	0.11839	non-CTAL
chr1	203962396	203968021	chr1	204077141	204086744	5.83996	4.96962	9.92124e-06	0.000166471	iPSC-CTAL
chr1	204040000	204048000	chr1	204090000	204100000	6.90491	6.76794	0.287134	0.397381	non-CTAL
chr1	204128933	204140000	chr1	204175000	204180225	6.75012	6.5312	0.118275	0.201202	non-CTAL
chr1	204183578	204187736	chr1	204330828	204335840	5.53094	4.78892	0.000275195	0.00208554	iPSC-CTAL
chr1	204225000	204230000	chr1	204330000	204335000	5.34947	5.62067	0.252218	0.360762	non-CTAL
chr1	204408000	204420000	chr1	204768000	204780000	5.71052	5.56101	0.346077	0.458326	non-CTAL
chr1	204409387	204417305	chr1	204469346	204471774	6.43322	6.33319	0.455869	0.565128	non-CTAL
chr1	204495000	204510000	chr1	205065000	205080000	5.34964	4.96879	0.0486977	0.102042	non-CTAL
chr1	204530509	204538588	chr1	204768008	204777760	6.96647	6.80422	0.210284	0.312928	non-CTAL
chr1	204533208	204551976	chr1	204912918	204938320	7.0356	6.97311	0.579424	0.675838	non-CTAL
chr1	204776000	204789000	chr1	205218000	205231000	5.38718	5.66243	0.2368	0.343216	non-CTAL
chr1	204780000	204790000	chr1	205032000	205050000	6.13129	5.98174	0.317297	0.428355	non-CTAL
chr1	204784376	204797463	chr1	204903383	204909357	6.60286	6.27431	0.0284303	0.068308	non-CTAL
chr1	204951622	204962759	chr1	205029317	205032947	6.5958	6.57072	0.778397	0.838044	non-CTAL
chr1	204953000	204962759	chr1	205219000	205226000	5.4991	5.9416	0.0325115	0.0754305	non-CTAL
chr1	205029131	205044000	chr1	205212000	205230751	7.30821	7.12046	0.12654	0.211301	non-CTAL
chr1	205077149	205084905	chr1	205216298	205222025	5.42675	5.30102	0.423582	0.533784	non-CTAL
chr1	205239670	205245507	chr1	205294059	205297454	5.99655	5.86532	0.379622	0.491767	non-CTAL
chr1	205245000	205254000	chr1	205452000	205461000	5.48168	5.54585	0.896329	0.925109	non-CTAL
chr1	205363893	205370838	chr1	205451945	205457486	6.63174	6.35111	0.0561311	0.113889	non-CTAL
chr1	205365000	205370000	chr1	205490000	205495000	5.79861	5.22639	0.00244247	0.0108496	non-CTAL
chr1	205455000	205460000	chr1	205490000	205495000	6.76365	6.50007	0.063294	0.125111	non-CTAL
chr1	205495000	205500000	chr1	205625000	205630000	4.53418	5.16722	0.0114782	0.0343727	non-CTAL
chr1	205554000	205569000	chr1	205680000	205688000	6.60222	6.43746	0.235241	0.341365	non-CTAL
chr1	205556516	205562375	chr1	205624652	205634096	6.12095	6.3275	0.273927	0.383918	non-CTAL
chr1	205624652	205635000	chr1	205675000	205680918	6.96558	6.64954	0.0219674	0.0560228	non-CTAL
chr1	205759043	205765000	chr1	206229729	206235000	4.97578	5.14317	0.600158	0.694135	non-CTAL
chr1	205762423	205766791	chr1	205880921	205886172	5.18515	5.08324	0.489849	0.595139	non-CTAL
chr1	205882631	205899092	chr1	206229019	206237171	6.25719	6.16359	0.488123	0.593626	non-CTAL
chr1	205885288	205892487	chr1	206299470	206303624	4.66478	4.67983	0.816535	0.867073	non-CTAL
chr1	206229729	206233875	chr1	206304076	206311462	5.37176	5.58892	0.379229	0.491403	non-CTAL
chr1	206648000	206656000	chr1	207080000	207088000	3.94886	4.8922	9.63487e-05	0.00094747	CM-CTAL
chr1	206652000	206664000	chr1	206976000	206988000	4.75881	5.80835	2.40346e-06	5.58554e-05	CM-CTAL
chr1	206661000	206668000	chr1	207151000	207158000	4.04779	4.96794	0.000175879	0.00147416	CM-CTAL
chr1	206661129	206666277	chr1	206751108	206757793	5.88608	5.86694	0.794889	0.85144	non-CTAL
chr1	206778000	206784000	chr1	206982000	206988000	4.49845	5.40954	0.000143223	0.00126399	CM-CTAL
chr1	206796000	206802000	chr1	206838000	206844000	5.782	5.03524	0.000133878	0.00120463	iPSC-CTAL
chr1	206799587	206805168	chr1	207155097	207158259	3.94965	4.81578	0.000351067	0.00251575	CM-CTAL
chr1	206802233	206808368	chr1	207083897	207087420	4.3107	5.14274	0.000767145	0.00448493	CM-CTAL
chr1	206900000	206915000	chr1	206980000	206985000	6.58672	6.58789	0.916434	0.940187	non-CTAL
chr1	206900000	206915000	chr1	207085000	207090000	6.4141	6.3765	0.715529	0.788884	non-CTAL
chr1	206901029	206911279	chr1	207155097	207165721	5.66561	5.44455	0.196888	0.296935	non-CTAL
chr1	206973000	206986856	chr1	207081000	207090000	6.95458	7.12507	0.249625	0.357819	non-CTAL
chr1	207250000	207261451	chr1	207670000	207678330	6.00845	5.94221	0.600552	0.694471	non-CTAL
chr1	207252404	207265000	chr1	207570000	207582903	6.64686	7.20346	0.000116027	0.00108919	CM-CTAL
chr1	207424253	207433936	chr1	207566109	207575067	5.71076	5.4287	0.109233	0.189088	non-CTAL
chr1	207751966	207760774	chr1	207844634	207850448	6.13023	5.14376	1.62817e-07	6.62162e-06	iPSC-CTAL
chr1	207990000	207996000	chr1	208134000	208140000	5.09954	4.42688	0.00110721	0.00600369	iPSC-CTAL
chr1	208055000	208075000	chr1	208135000	208140000	6.88104	6.87326	0.874297	0.909052	non-CTAL
chr1	208169059	208174983	chr1	209683607	209691449	4.31338	4.20567	0.345952	0.458298	non-CTAL
chr1	208177602	208197295	chr1	209368318	209382070	5.35101	6.02392	0.000944233	0.00525802	CM-CTAL
chr1	208182000	208199000	chr1	208641000	208658000	5.8443	6.25379	0.0293636	0.0699393	non-CTAL
chr1	208192314	208197295	chr1	208406887	208419150	6.2377	5.86543	0.0234561	0.0589473	non-CTAL
chr1	208197295	208204815	chr1	208265166	208273935	6.0379	5.70983	0.0522577	0.107809	non-CTAL
chr1	208302524	208311035	chr1	208411582	208416491	4.94979	5.7887	0.000135184	0.00121328	CM-CTAL
chr1	208419150	208424807	chr1	209524621	209530058	3.99961	4.46183	0.0750021	0.142256	non-CTAL
chr1	208419150	208427283	chr1	209372263	209393821	5.53831	6.08474	0.00580309	0.020651	non-CTAL
chr1	208419289	208424807	chr1	208645857	208651044	4.27024	5.01015	0.00315698	0.0131486	non-CTAL
chr1	208420257	208428919	chr1	209726768	209739014	4.42745	4.39447	0.603001	0.696392	non-CTAL
chr1	208577085	208584551	chr1	209370795	209378864	4.66519	4.16399	0.00753147	0.0250133	non-CTAL
chr1	208818452	208828100	chr1	209357504	209384627	5.94155	6.65606	2.73163e-05	0.000358471	CM-CTAL
chr1	208843603	208848569	chr1	209189052	209199845	4.84438	4.76291	0.528385	0.631152	non-CTAL
chr1	209244370	209252026	chr1	209682329	209690590	4.89665	4.35813	0.00676973	0.0230487	non-CTAL
chr1	209252026	209256862	chr1	209370250	209376290	5.5674	4.52733	7.2684e-07	2.16663e-05	iPSC-CTAL
chr1	209383444	209388534	chr1	209684183	209690590	5.27278	4.67877	0.00360272	0.0145611	non-CTAL
chr1	209385870	209394748	chr1	209616539	209622012	5.07283	5.20702	0.696465	0.774692	non-CTAL
chr1	209413031	209421309	chr1	209664580	209672565	5.40898	5.39399	0.788377	0.845927	non-CTAL
chr1	209416030	209424549	chr1	209604222	209610676	5.91948	5.34364	0.00177332	0.00854906	iPSC-CTAL
chr1	209526000	209532000	chr1	209604000	209610000	6.28925	5.60452	7.77025e-05	0.000807882	iPSC-CTAL
chr1	209743409	209753357	chr1	209861286	209869336	6.5607	6.8963	0.0305373	0.0721552	non-CTAL
chr1	209744000	209760000	chr1	210160000	210176000	4.22819	5.32168	6.31171e-06	0.000117838	CM-CTAL
chr1	209748000	209755000	chr1	209909000	209916000	5.63391	5.92857	0.162439	0.256327	non-CTAL
chr1	209748422	209752253	chr1	209799605	209805736	5.31059	5.46469	0.587986	0.683584	non-CTAL
chr1	210019757	210033140	chr1	210556460	210565404	4.75432	5.05725	0.275809	0.385737	non-CTAL
chr1	210020413	210028019	chr1	210357905	210364106	5.14253	4.3196	8.07386e-05	0.000832634	iPSC-CTAL
chr1	210023668	210038726	chr1	210154636	210162402	6.46281	6.65732	0.252545	0.361191	non-CTAL
chr1	210023707	210038679	chr1	210485566	210492081	5.64872	5.59134	0.63775	0.724886	non-CTAL
chr1	210033140	210039198	chr1	210192432	210200354	5.28929	5.14536	0.377633	0.48988	non-CTAL
chr1	210312000	210318000	chr1	210570000	210576000	4.42713	5.27964	0.000470739	0.00311532	CM-CTAL
chr1	210312856	210320725	chr1	210479576	210486328	5.97377	6.23472	0.174181	0.270157	non-CTAL
chr1	210396170	210403145	chr1	210476516	210485095	5.29267	5.49687	0.432113	0.541921	non-CTAL
chr1	210574064	210583934	chr1	211306366	211312906	5.88466	6.37854	0.00640607	0.0221297	non-CTAL
chr1	210577000	210596000	chr1	211641000	211660000	4.95094	5.5894	0.00546761	0.0197576	non-CTAL
chr1	210580000	210600000	chr1	211820000	211840000	5.50245	5.35661	0.367969	0.481063	non-CTAL
chr1	210616000	210630000	chr1	211092000	211106000	5.83238	5.37677	0.0127854	0.0372911	non-CTAL
chr1	210620000	210625244	chr1	210749106	210759220	5.58673	5.9555	0.0747975	0.14205	non-CTAL
chr1	210620845	210623414	chr1	211301895	211306366	4.6002	5.37541	0.00129115	0.00672655	CM-CTAL
chr1	210751228	210760704	chr1	211121133	211127802	4.53303	5.03429	0.0533718	0.109599	non-CTAL
chr1	210757220	210765000	chr1	211301895	211310000	5.9098	6.16144	0.20099	0.30208	non-CTAL
[truncated: 24,682 more rows]
