# Supplementary material for: Subtle changes in chromatin loop contact propensity are associated with differential gene regulation and expression
Source: Nat Commun. 2019 Mar 5;10:1054. doi: 10.1038/s41467-019-08940-5 (PMC6401380; doi:10.1038/s41467-019-08940-5)
Supplement: Supplementary file 7 — Supplementary Data 4 [file 41467_2019_8940_MOESM7_ESM.xlsx]

## Sheet: Supplementary Data 4
Supplementary Data 4. Phased HiC contact counts
#chrA	startA	endA	chrB	startB	endB	Called Cell Type	iPSC log2(CPM)	CM log2(CPM)	logFC	PValue	qValue	CTAL	iPSCORE_2_1 Paternal/Maternal Read Counts	iPSCORE_2_2 Paternal/Maternal Read Counts	iPSCORE_2_3 Paternal/Maternal Read Counts	iPSCORE_2_4 Paternal/Maternal Read Counts	iPSCORE_2_6 Paternal/Maternal Read Counts	iPSCORE_2_7 Paternal/Maternal Read Counts	iPSCORE_2_9 Paternal/Maternal Read Counts	Loop Index
chr1	834807	846641	chr1	881568	895115	Both	5.93662	5.91971	0.0562661	0.803355	0.857309	No	67/73	43/56	83/70	13/21	21/35	7/10	54/64	1
chr1	914745	924000	chr1	990936	1002000	Both	5.63347	5.73867	-0.0931689	0.711498	0.786027	No	16/17	25/17	15/14	9/7	8/4	2/2	14/27	2
chr1	1049783	1062000	chr1	1164830	1188000	Both	6.4039	6.12701	0.355649	0.0709686	0.136696	No	60/69	31/27	104/103	30/35	30/34	36/37	2/2	3
chr1	1055367	1062573	chr1	1145108	1154162	iPSC	4.72905	4.12203	1.63437	0.00161603	0.00795465	iPSC	43/54	38/41	94/112	37/44	22/19	37/46	29/27	4
chr1	1584000	1590000	chr1	1644000	1650000	Both	5.28956	4.89294	0.692563	0.041979	0.0917547	No	19/18	14/17	21/29	18/12	7/8	11/12	16/29	5
chr1	1713134	1722598	chr1	1824601	1839949	Both	6.5329	6.51542	0.0410415	0.818225	0.868258	No	73/67	48/57	67/62	51/43	5/2	32/22	10/14	6
chr1	1872808	1894100	chr1	1971894	1980381	Both	7.66043	7.4401	0.247287	0.0558504	0.113423	No	99/99	86/75	145/125	60/64	34/45	51/52	93/87	7
chr1	2021327	2045991	chr1	2091418	2112055	Both	7.4345	7.59472	-0.158869	0.223592	0.328409	No	34/57	73/92	55/50	33/43	8/8	1/1	128/130	8
chr1	2123000	2134000	chr1	2453000	2464000	CM	4.56852	5.01269	-0.673173	0.092358	0.166899	No	0/0	4/7	0/2	1/0	1/0	5/8	10/15	9
chr1	2124005	2135000	chr1	2310000	2318106	Both	5.74737	6.12696	-0.437082	0.0527208	0.108517	No	27/22	22/23	35/38	16/19	8/8	29/17	54/67	10
chr1	2343215	2371896	chr1	3343370	3351306	Both	5.09315	5.41108	-0.396948	0.203443	0.304975	No	8/16	13/13	22/29	37/15	0/7	17/25	30/26	11
chr1	2345000	2352000	chr1	2478000	2485000	Both	5.3295	5.52809	-0.219189	0.441764	0.551487	No	15/17	27/30	35/34	17/20	10/7	34/27	51/40	12
chr1	2378250	2381685	chr1	2455585	2462544	iPSC	5.00279	4.70997	0.60375	0.118145	0.201007	No	11/12	38/55	49/55	32/33	6/5	37/54	68/74	13
chr1	2403033	2414728	chr1	3595834	3605928	CM	3.94966	4.3938	-1.0467	0.0843145	0.155453	No	3/1	7/9	7/12	8/6	1/0	9/6	12/5	14
chr1	2484000	2502000	chr1	3330000	3348000	Both	5.23067	5.39293	-0.1701	0.573998	0.671035	No	16/16	20/21	13/23	22/13	1/6	27/28	35/28	15
chr1	2730836	2740188	chr1	3327569	3341705	CM	4.35074	4.62493	-0.420149	0.379177	0.491381	No	6/5	10/8	14/14	18/14	13/6	8/7	12/18	16
chr1	2782289	2799171	chr1	3314952	3327569	CM	4.31253	4.49592	-0.234124	0.64146	0.728048	No	5/8	6/7	29/12	14/19	15/4	5/4	8/36	17
chr1	2824311	2833514	chr1	3327195	3341880	iPSC	4.66249	4.74025	-0.0196619	0.96362	0.974468	No	4/9	15/6	40/16	11/13	13/6	4/5	10/24	18
chr1	2847249	2859943	chr1	2877385	2887888	CM	5.48613	5.94994	-0.557902	0.0249738	0.0618124	No	50/45	50/49	113/84	40/60	36/19	4/9	40/75	19
chr1	2979000	2996434	chr1	3198102	3231000	Both	7.24529	7.32019	-0.0676547	0.627264	0.715528	No	38/60	42/34	111/96	8/49	29/25	64/47	75/61	20
chr1	2980000	2985000	chr1	3340000	3345000	CM	3.99936	4.73514	-1.59889	0.00282797	0.0121317	No	17/27	16/15	51/66	13/38	3/2	28/25	40/44	21
chr1	2982833	2988943	chr1	3310444	3314952	iPSC	4.56803	4.35814	0.634301	0.192593	0.291959	No	31/39	6/4	53/58	4/39	4/3	28/24	48/54	22
chr1	3242522	3250308	chr1	3317069	3327569	iPSC	5.29349	5.35836	-0.0313496	0.91681	0.940463	No	69/72	38/42	87/75	17/35	18/11	72/70	95/104	23
chr1	3365000	3377000	chr1	3531000	3542000	Both	6.29822	6.37688	-0.0666997	0.727717	0.797085	No	24/13	49/35	48/60	50/55	18/17	66/75	46/33	24
chr1	3402014	3406617	chr1	3539081	3541950	CM	4.18478	4.76198	-1.09159	0.0252248	0.0623008	No	8/10	33/26	39/40	44/36	6/10	27/50	30/23	25
chr1	3475000	3486000	chr1	3535000	3542000	Both	6.14951	6.38768	-0.254483	0.196033	0.295896	No	20/28	42/47	101/76	70/69	61/53	76/83	87/110	26
chr1	3565224	3573578	chr1	3629183	3645743	iPSC	5.66456	5.20455	0.693755	0.014941	0.0419633	No	7/8	53/51	120/86	36/58	43/39	75/79	25/21	27
chr1	3605193	3615902	chr1	6035908	6043684	CM	3.78568	4.16528	-1.14193	0.115071	0.196851	No	5/4	4/5	5/6	6/5	3/4	4/3	7/5	28
chr1	3760144	3767326	chr1	6022172	6029819	CM	3.89668	4.28479	-0.968595	0.134693	0.221947	No	7/12	11/7	21/5	9/10	8/7	11/11	9/8	29
chr1	3810964	3822235	chr1	4686050	4699361	iPSC	4.81317	4.39432	0.981758	0.0290244	0.069317	No	15/13	21/14	12/22	23/21	11/10	5/9	20/34	30
chr1	4704000	4720000	chr1	5168000	5184000	iPSC	5.70889	4.94455	1.16585	0.000122549	0.00112974	iPSC	43/40	32/29	31/43	32/28	13/16	14/18	34/28	31
chr1	4704000	4725000	chr1	6027000	6048000	CM	5.07155	5.74726	-0.885708	0.00213948	0.00983108	CM	22/14	11/7	8/16	15/10	5/5	12/11	22/13	32
chr1	4710488	4720668	chr1	5973646	5981721	CM	4.04831	4.58845	-1.14687	0.0348866	0.0796933	No	29/20	13/10	10/14	9/13	5/6	7/13	15/24	33
chr1	4710534	4719353	chr1	5332675	5342470	iPSC	4.89719	4.28337	1.41038	0.00219671	0.010056	No	38/30	35/33	48/49	25/38	17/16	16/14	54/48	34
chr1	4710534	4729629	chr1	5509614	5538333	Both	6.07323	5.75293	0.436188	0.0554827	0.11288	No	19/23	23/29	27/58	26/32	7/4	13/32	39/30	35
chr1	4713021	4721093	chr1	5798756	5808908	CM	3.84158	4.59013	-1.94513	0.00147493	0.00738683	CM	12/12	8/8	15/17	12/14	3/3	16/17	15/12	36
chr1	4714747	4722043	chr1	5673985	5681811	CM	4.49933	4.89152	-0.60524	0.150783	0.241664	No	22/28	18/18	22/28	26/13	2/4	9/13	15/13	37
chr1	4716000	4722000	chr1	4884000	4890000	CM	5.37136	5.1035	0.460243	0.144325	0.233544	No	42/50	35/42	42/49	40/39	8/7	25/17	52/59	38
chr1	4717436	4727607	chr1	5886277	5896996	iPSC	4.56889	3.99111	1.88123	0.00128629	0.00670645	iPSC	27/9	7/6	18/31	7/13	5/6	14/15	18/13	39
chr1	5566000	5577000	chr1	6028000	6039000	Both	5.47813	5.71109	-0.261296	0.32002	0.431356	No	47/44	7/15	25/30	21/17	18/17	28/27	39/40	40
chr1	5566509	5570610	chr1	5886277	5892929	iPSC	5.18851	4.35705	1.65737	7.16352e-05	0.00076081	iPSC	44/36	17/18	53/45	15/15	32/30	37/43	37/29	41
chr1	5568000	5576000	chr1	5805000	5816000	Both	5.957	6.00295	-0.0223013	0.919902	0.942872	No	61/39	11/11	51/44	13/10	19/21	62/61	22/28	42
chr1	5570000	5575000	chr1	5675000	5685000	Both	6.04466	5.79513	0.347692	0.125299	0.209767	No	127/115	53/42	139/135	51/47	44/43	60/68	69/61	43
chr1	5570504	5577348	chr1	5973646	5981721	CM	4.72719	5.26589	-0.776504	0.0301323	0.0714071	No	54/53	16/18	50/42	17/21	19/19	31/21	41/46	44
chr1	5696000	5704000	chr1	5888000	5896000	iPSC	5.75734	4.52703	2.0218	3.81751e-09	3.15317e-07	iPSC	72/69	47/37	67/68	35/30	15/19	49/33	20/27	45
chr1	5707410	5715656	chr1	5788428	5798756	iPSC	5.48143	5.01555	0.750886	0.0169235	0.0464509	No	89/114	50/47	65/96	63/55	26/21	75/57	17/15	46
chr1	6102000	6111000	chr1	6399000	6408000	CM	4.53336	5.28479	-1.16212	0.00212072	0.00976503	CM	17/15	15/22	13/12	12/12	2/2	20/12	43/23	47
chr1	6110000	6115000	chr1	6300000	6305000	CM	4.18666	4.84241	-1.23425	0.00978501	0.0303516	No	36/53	9/9	34/35	8/13	12/10	24/26	20/5	48
chr1	6111950	6116319	chr1	6230108	6236118	Both	5.58299	4.96766	0.964088	0.00192029	0.0090627	iPSC	66/62	47/43	63/68	33/42	26/21	68/64	64/67	49
chr1	6301673	6307486	chr1	6474863	6480125	iPSC	4.8137	4.32252	1.16776	0.0115948	0.0346636	No	44/28	2/6	27/33	2/6	24/17	36/19	8/7	50
chr1	6304730	6310763	chr1	6398170	6404602	Both	5.6815	5.78607	-0.0937937	0.702691	0.779569	No	55/60	48/47	53/47	5/4	24/22	28/34	61/72	51
chr1	6407778	6425391	chr1	6460942	6475902	Both	8.53852	8.19244	0.364923	0.000658403	0.0039976	iPSC	26/25	60/51	34/24	12/19	15/14	13/25	62/76	52
chr1	6608000	6615000	chr1	6699000	6706000	CM	5.1202	5.57148	-0.579412	0.0515415	0.106709	No	51/60	35/37	64/52	8/8	25/19	30/25	58/41	53
chr1	6777038	6782267	chr1	7268933	7282968	Both	5.60127	5.44491	0.261881	0.335605	0.447703	No	52/66	40/42	77/67	20/7	26/28	50/49	37/41	54
chr1	6779006	6783751	chr1	7705575	7713042	CM	3.89556	4.42869	-1.34285	0.0298516	0.0709407	No	12/12	16/15	15/19	2/3	8/6	11/11	21/22	55
chr1	6780000	6790000	chr1	6944000	6954000	Both	6.22636	6.0939	0.188651	0.358128	0.470503	No	96/85	42/53	98/125	42/32	38/47	85/78	42/43	56
chr1	6786889	6795494	chr1	7122216	7134128	Both	5.68267	5.90756	-0.247056	0.302648	0.412862	No	77/92	49/65	91/60	36/25	43/43	42/48	55/47	57
chr1	6848000	6864000	chr1	7120000	7136000	CM	6.47817	6.69207	-0.222441	0.203353	0.304892	No	86/86	54/42	63/58	47/48	45/35	55/66	27/39	58
chr1	6850000	6862452	chr1	6942695	6955000	Both	6.91162	6.87628	0.055233	0.724545	0.794587	No	151/108	46/29	137/162	93/108	73/68	129/115	8/8	59
chr1	6852000	6864000	chr1	7260000	7272000	Both	5.88313	6.06914	-0.195784	0.376503	0.488914	No	50/61	35/32	36/47	31/31	12/25	25/54	2/9	60
chr1	6856263	6862452	chr1	7699371	7708543	CM	4.31108	4.81884	-0.881938	0.0542913	0.111	No	14/10	14/16	10/12	8/7	6/11	11/9	16/13	61
chr1	7091000	7104000	chr1	7266000	7273000	Both	6.35602	5.93077	0.542442	0.00870113	0.0278777	No	101/87	62/70	101/113	46/46	30/40	75/67	68/59	62
chr1	7104000	7110000	chr1	7704000	7710000	CM	4.04817	4.99103	-1.8878	0.000118392	0.00110474	CM	24/17	28/30	34/21	20/23	15/11	19/20	41/38	63
chr1	7127875	7133366	chr1	7265377	7272402	iPSC	5.54939	5.1222	0.67029	0.0254393	0.0627027	No	113/92	76/65	76/75	54/55	28/31	56/46	44/44	64
chr1	7277254	7282968	chr1	7599962	7606254	iPSC	5.14155	4.52727	1.18595	0.00273094	0.0118412	No	55/58	36/44	45/41	23/27	4/4	53/49	16/7	65
chr1	7277511	7287131	chr1	7699371	7711833	Both	6.03373	5.95243	0.133245	0.543966	0.64374	No	22/25	39/22	20/30	20/24	4/1	26/31	39/35	66
chr1	7310532	7322573	chr1	7429308	7438256	iPSC	5.6031	5.03641	0.877599	0.00383716	0.0152257	No	55/61	49/68	70/74	57/64	1/0	87/89	29/22	67
chr1	7508128	7518891	chr1	7705575	7713426	CM	5.4028	5.39447	0.0687901	0.811387	0.863497	No	40/38	54/60	12/15	11/15	5/12	19/28	75/74	68
chr1	7632000	7638000	chr1	7704000	7710000	iPSC	5.91067	5.10004	1.16458	2.5395e-05	0.000339266	iPSC	7/8	66/72	36/52	31/25	9/6	21/21	108/101	69
chr1	7720000	7740000	chr1	7956000	7965000	Both	6.5414	6.49436	0.0756631	0.672434	0.755171	No	53/51	47/56	58/77	50/51	34/47	44/47	39/41	70
chr1	7730000	7735000	chr1	7805000	7815000	Both	6.25072	6.24555	0.032922	0.868177	0.904274	No	70/77	56/53	125/121	82/72	56/46	83/96	73/87	71
chr1	7868069	7872885	chr1	7961549	7966977	iPSC	5.11739	4.58966	1.01675	0.00904606	0.0286219	No	132/129	82/78	138/130	95/92	83/101	98/84	83/82	72
chr1	8027000	8050000	chr1	8763000	8786000	CM	5.82695	6.17762	-0.397435	0.0697432	0.134939	No	4/7	14/7	6/3	14/11	13/3	0/3	19/20	73
chr1	8032000	8048000	chr1	8896000	8912000	CM	5.20735	5.66562	-0.578031	0.0419348	0.0916731	No	11/9	12/9	18/18	14/7	3/8	4/2	20/20	74
chr1	8045000	8050000	chr1	8375000	8380000	iPSC	5.78348	5.29826	0.704822	0.00905145	0.0286322	No	64/78	106/104	43/53	55/71	42/39	6/7	145/153	75
chr1	8073544	8082000	chr1	8373085	8376053	Both	6.44751	6.04598	0.503731	0.0112102	0.033794	No	68/60	116/121	44/35	79/69	41/42	6/2	153/147	76
chr1	8082000	8092024	chr1	8223035	8228617	iPSC	5.70963	4.71073	1.5868	1.1382e-06	3.07659e-05	iPSC	40/29	46/31	93/74	38/41	47/51	24/33	72/76	77
chr1	8220529	8228617	chr1	8373590	8380479	iPSC	5.83515	4.89351	1.41151	2.23273e-06	5.24358e-05	iPSC	57/53	59/69	81/76	27/38	28/35	22/13	85/77	78
chr1	8474567	8486307	chr1	8597875	8608256	CM	5.22854	5.8301	-0.762077	0.00501871	0.0184656	No	58/77	49/31	29/35	14/20	3/2	3/2	59/69	79
chr1	8482717	8491399	chr1	8764342	8770146	CM	4.53245	4.98833	-0.702331	0.0841181	0.155219	No	46/43	14/16	30/26	15/16	4/3	3/5	34/26	80
chr1	8619290	8625000	chr1	8781611	8790000	Both	5.74168	5.8121	-0.0505863	0.833577	0.879324	No	63/56	50/46	26/23	14/12	6/4	1/4	63/49	81
chr1	8620950	8626457	chr1	8902496	8909804	CM	4.66516	4.94212	-0.376041	0.341785	0.45422	No	57/43	22/23	30/20	7/10	8/7	13/9	41/38	82
chr1	8621117	8624700	chr1	8728541	8733218	CM	4.92158	5.39374	-0.637517	0.0523279	0.107934	No	124/97	69/74	14/22	15/9	3/4	2/7	70/73	83
chr1	8795788	8805952	chr1	8879322	8884820	CM	5.38828	5.66162	-0.318662	0.240181	0.347005	No	51/58	57/48	18/21	9/16	4/5	12/17	86/67	84
chr1	8974000	8988000	chr1	9548000	9562000	CM	4.99839	5.47782	-0.63498	0.0436977	0.0945273	No	28/16	13/16	15/24	12/16	10/10	8/11	17/16	85
chr1	8975000	8980000	chr1	9045000	9051708	Both	6.01165	5.88168	0.195907	0.382167	0.493799	No	178/151	114/125	241/222	155/131	74/68	79/65	146/160	86
chr1	8976000	8984000	chr1	9156000	9168000	Both	6.02061	6.26378	-0.262873	0.203572	0.305153	No	48/71	66/61	118/115	62/82	28/25	79/71	69/46	87
chr1	9065000	9075324	chr1	9157984	9165000	Both	7.03755	6.24668	0.921789	7.655e-08	3.59556e-06	iPSC	48/38	154/135	191/203	134/156	42/43	95/102	121/110	88
chr1	9162000	9174000	chr1	9540000	9552000	Both	5.74226	5.92849	-0.197674	0.400618	0.512176	No	4/5	27/24	36/42	30/26	0/4	26/24	45/36	89
chr1	9169380	9177118	chr1	9250544	9260000	Both	6.65484	6.71917	-0.0539888	0.748372	0.81357	No	22/37	111/104	142/130	100/95	42/39	142/161	97/104	90
chr1	9324565	9330248	chr1	9641738	9646155	CM	4.31041	4.78744	-0.827091	0.072972	0.139497	No	14/9	24/41	31/36	35/34	18/24	14/13	14/27	91
chr1	9325791	9328635	chr1	9548806	9551782	CM	4.92072	5.08225	-0.171307	0.629936	0.717778	No	28/33	71/78	69/54	71/70	50/42	26/32	98/93	92
chr1	9345000	9350000	chr1	9505000	9510000	CM	4.99885	5.37419	-0.488074	0.130859	0.216965	No	68/91	106/96	152/165	137/119	61/66	79/73	140/132	93
chr1	9348672	9351569	chr1	9548806	9551782	iPSC	5.20462	4.76383	0.802864	0.0260704	0.0638866	No	52/65	94/87	64/63	77/74	61/54	27/26	114/110	94
chr1	9565000	9570000	chr1	9625000	9630000	CM	5.07273	5.35827	-0.352411	0.268118	0.377712	No	20/16	78/82	110/115	68/74	11/7	31/28	33/23	95
chr1	9684000	9690000	chr1	9768000	9774000	iPSC	5.68018	4.73501	1.50127	4.0007e-06	8.25482e-05	iPSC	61/53	41/41	53/43	38/47	21/8	24/26	51/48	96
chr1	9684000	9693000	chr1	9925000	9936000	Both	5.61446	5.89621	-0.320065	0.189458	0.288348	No	8/16	35/30	30/36	25/38	10/6	31/28	14/10	97
chr1	9684000	9693000	chr1	10485000	10494000	CM	4.31239	4.94062	-1.09256	0.013785	0.0393416	No	12/15	10/6	21/14	12/16	5/4	9/8	8/13	98
chr1	9786000	9800000	chr1	10458000	10472000	iPSC	5.28977	4.91891	0.64855	0.0551064	0.112271	No	5/6	18/12	22/16	8/14	6/3	9/8	14/7	99
chr1	9840000	9845000	chr1	9920000	9930000	Both	6.12891	5.98498	0.206299	0.334718	0.44672	No	8/10	53/41	59/68	33/44	4/3	41/48	12/24	100
chr1	9930000	9935000	chr1	10000000	10005000	Both	5.58138	5.49479	0.166591	0.536621	0.637866	No	4/6	48/40	101/105	52/57	0/3	59/77	43/37	101
chr1	9930000	9936000	chr1	10092000	10098000	CM	4.66239	5.26432	-0.888385	0.014855	0.0417791	No	2/2	28/16	31/42	28/23	2/0	27/38	6/8	102
chr1	9930000	9936000	chr1	10188000	10194000	iPSC	5.04744	4.59298	0.906516	0.022112	0.0563196	No	3/2	16/18	10/30	10/13	0/2	12/17	10/3	103
chr1	10010000	10015000	chr1	10090000	10095000	CM	5.20489	5.35706	-0.155648	0.612537	0.703757	No	2/5	41/28	86/67	51/49	2/4	62/78	14/8	104
chr1	10010000	10020000	chr1	10380000	10390000	CM	4.78453	5.46367	-0.961848	0.00418517	0.0160726	No	1/1	17/19	29/32	16/28	0/1	32/33	7/3	105
chr1	10010000	10023000	chr1	10205000	10218000	CM	6.42288	6.46033	-0.0201445	0.912887	0.937557	No	6/5	23/22	39/40	17/28	3/6	24/32	9/8	106
chr1	10490000	10495000	chr1	10550000	10555000	CM	5.18643	5.30076	-0.100705	0.747653	0.813054	No	105/100	104/103	142/103	25/14	58/51	41/24	158/117	107
chr1	10563000	10593866	chr1	10920000	10941000	Both	8.49958	8.59394	-0.091741	0.375729	0.488264	No	149/113	98/99	95/100	60/59	79/69	88/97	174/162	108
chr1	10565976	10575000	chr1	10998000	11007000	Both	6.3597	6.41017	-0.0348093	0.853146	0.893362	No	81/93	74/75	84/101	27/20	51/38	74/49	113/128	109
chr1	10570000	10577000	chr1	10689000	10696000	iPSC	5.5712	4.86777	1.11921	0.000490879	0.00321931	iPSC	88/84	49/40	63/62	30/38	36/34	43/35	64/78	110
chr1	10572253	10575151	chr1	10972093	10975177	iPSC	4.56859	4.2825	0.836709	0.0952506	0.170618	No	82/82	44/34	67/67	25/17	43/26	46/33	83/92	111
chr1	10591141	10597646	chr1	10861635	10867939	CM	4.46451	4.94255	-0.763153	0.0697881	0.134997	No	96/77	44/49	54/49	35/39	45/54	55/57	64/58	112
chr1	10605419	10610344	chr1	10694238	10704455	CM	4.39004	4.91832	-0.879339	0.0428225	0.0931481	No	113/116	65/74	50/43	81/73	50/76	94/75	60/52	113
chr1	10736232	10744346	chr1	10848521	10859161	Both	6.84729	6.46856	0.449162	0.00829941	0.0268845	No	76/80	64/85	141/104	89/112	55/29	81/68	76/69	114
chr1	10752000	10760000	chr1	10920000	10928000	CM	5.50131	5.65249	-0.153539	0.562415	0.660184	No	67/52	71/63	113/105	64/70	31/50	51/53	77/71	115
chr1	10853268	10857899	chr1	10923869	10928586	CM	4.7246	5.2031	-0.686334	0.0588858	0.118294	No	107/132	70/78	119/106	67/60	52/56	63/63	91/100	116
chr1	11075000	11080000	chr1	11155000	11160000	iPSC	5.09498	4.24447	1.82864	4.31079e-05	0.000509108	iPSC	62/47	38/45	1/1	62/60	44/48	12/7	1/0	117
chr1	11088000	11100000	chr1	11676000	11702352	Both	6.06782	6.10099	-0.009098	0.965862	0.976207	No	21/31	41/24	8/11	23/39	33/26	18/26	33/27	118
chr1	11138536	11154163	chr1	11288667	11299323	Both	6.67486	6.47851	0.245885	0.160069	0.253441	No	124/89	65/61	1/1	112/112	70/76	9/5	3/2	119
chr1	11182069	11189697	chr1	11291665	11297590	iPSC	5.26632	4.9183	0.616186	0.0697409	0.134939	No	109/106	44/63	11/7	101/101	69/64	16/8	5/5	120
chr1	11295000	11304000	chr1	11700000	11709000	Both	5.59902	6.10412	-0.5989	0.0104682	0.0320131	No	49/39	43/34	12/10	44/51	37/25	21/21	38/35	121
chr1	11375686	11401487	chr1	11700125	11704715	Both	6.49861	6.46421	0.0623346	0.731118	0.799897	No	38/22	82/83	78/64	75/78	67/63	54/40	77/79	122
chr1	11377223	11397893	chr1	11530427	11541486	Both	7.03452	6.77377	0.307586	0.0490931	0.102645	No	39/48	69/51	124/147	33/43	52/75	47/41	93/81	123
chr1	11533677	11540000	chr1	11699520	11705000	Both	5.09596	5.26361	-0.179169	0.580124	0.676419	No	35/37	40/52	50/36	44/44	38/41	51/55	102/101	124
chr1	11710000	11735217	chr1	11769654	11780000	Both	8.3279	8.05554	0.291121	0.00863104	0.0277338	No	233/205	175/189	258/239	191/166	59/70	124/112	295/229	125
chr1	11898179	11905000	chr1	11949942	11960000	Both	6.91098	7.14663	-0.244681	0.104087	0.182696	No	251/242	76/77	265/250	55/51	129/148	143/110	135/118	126
chr1	11900000	11907000	chr1	12019000	12026000	iPSC	5.48111	4.89416	0.953797	0.00338364	0.0138709	No	5/8	74/77	65/59	54/56	14/13	57/52	69/55	127
chr1	12180000	12194000	chr1	12712000	12726000	CM	5.11852	5.66915	-0.712598	0.014301	0.0405545	No	10/15	16/13	12/10	14/21	1/2	16/14	14/14	128
chr1	12183659	12187601	chr1	12267918	12271023	Both	5.6187	5.89312	-0.311557	0.201324	0.30248	No	116/79	85/70	48/60	49/50	26/26	52/78	117/127	129
chr1	12371945	12377721	chr1	12832388	12836845	iPSC	4.72613	4.16652	1.48113	0.00349767	0.0142374	No	9/8	3/1	14/12	15/11	9/2	1/1	3/0	130
chr1	12374905	12379706	chr1	12679379	12686787	Both	5.16396	5.87458	-0.912897	0.000824069	0.00474129	CM	58/51	23/23	36/33	42/38	28/17	43/40	35/50	131
chr1	12789349	12800571	chr1	14277790	14285127	CM	3.89653	4.28453	-0.968377	0.134766	0.222022	No	8/13	0/1	17/2	7/7	10/4	7/3	2/5	132
chr1	12811880	12820472	chr1	13890491	13903101	iPSC	4.27138	4.2852	0.195579	0.721656	0.792698	No	11/7	12/12	23/14	15/10	10/8	8/8	11/10	133
chr1	13984000	13995000	chr1	14280000	14290000	Both	5.51739	6.07665	-0.673744	0.00492583	0.0182363	No	28/28	8/6	36/29	30/32	13/21	38/43	12/9	134
chr1	13986000	14000000	chr1	14130000	14142000	Both	6.82897	6.49069	0.404741	0.0172905	0.0471054	No	10/9	30/28	44/43	62/58	35/37	42/46	1/2	135
chr1	14151006	14156185	chr1	14283524	14286866	iPSC	5.02548	4.39529	1.32014	0.00200441	0.0093505	iPSC	27/29	38/35	74/72	41/47	25/28	43/40	14/12	136
chr1	14286109	14294311	chr1	14433766	14438776	iPSC	5.27019	4.71075	0.997828	0.00577458	0.0205687	No	58/64	45/26	70/68	24/26	37/28	61/50	64/62	137
chr1	14287000	14308000	chr1	15372000	15386000	Both	5.74495	6.26979	-0.611945	0.00523888	0.0190819	No	53/34	20/28	45/28	35/33	11/17	34/45	41/30	138
chr1	14288000	14307000	chr1	15618000	15637000	CM	5.07546	5.65197	-0.754866	0.0106649	0.0324544	No	17/13	5/5	7/6	6/10	6/4	14/11	4/8	139
chr1	14299787	14301642	chr1	15419831	15427631	CM	3.99982	4.20641	-0.347523	0.582213	0.678083	No	23/26	11/14	29/24	21/20	10/11	32/37	14/18	140
chr1	14432000	14443000	chr1	14861000	14872000	iPSC	6.27412	5.5291	0.97332	2.27257e-05	0.000311792	iPSC	59/64	27/30	70/72	48/52	42/41	58/53	79/80	141
chr1	14433363	14438471	chr1	15054829	15063478	CM	4.00021	4.49525	-1.10447	0.0536886	0.110097	No	42/29	12/20	32/36	20/15	16/13	25/33	35/42	142
chr1	14433914	14438776	chr1	15163933	15168808	CM	4.14153	4.3916	-0.423629	0.444438	0.55415	No	36/34	10/10	15/23	15/18	15/11	22/19	32/27	143
chr1	14437112	14441586	chr1	14920929	14932136	CM	4.4281	4.84361	-0.66786	0.126525	0.21129	No	64/55	16/10	44/43	26/27	31/21	47/22	46/49	144
chr1	14440853	14444223	chr1	14755628	14760130	iPSC	4.63342	4.16339	1.3203	0.0110623	0.0334389	No	97/102	35/26	43/49	26/21	44/45	64/65	90/84	145
chr1	14440853	14446888	chr1	15367696	15375250	Both	4.49775	4.96691	-0.735344	0.0754386	0.14273	No	58/71	26/28	36/34	38/34	26/18	42/35	59/64	146
chr1	14443000	14456000	chr1	15613000	15626000	CM	4.22901	5.16424	-1.65358	0.000139833	0.00124679	CM	23/26	2/4	5/14	4/7	11/12	14/7	11/11	147
chr1	14753635	14772000	chr1	15362286	15384000	Both	6.52797	6.41494	0.153336	0.400208	0.51175	No	60/58	34/40	56/50	32/48	20/24	35/46	47/49	148
chr1	14893153	14896040	chr1	15367696	15372310	iPSC	4.66668	4.16655	1.37526	0.00761151	0.025207	No	71/68	42/51	61/72	54/56	44/31	29/31	65/40	149
chr1	14894627	14901602	chr1	15117426	15126147	iPSC	5.60232	4.76419	1.34686	4.22758e-05	0.000501725	iPSC	64/62	45/46	86/104	55/61	42/26	36/50	61/54	150
chr1	14900000	14952000	chr1	15582000	15640000	Both	8.06196	8.0431	0.0270048	0.813386	0.864899	No	75/67	43/43	40/41	34/31	27/21	32/31	27/26	151
chr1	14919570	14935159	chr1	15251159	15259557	CM	4.89582	5.51249	-0.845317	0.00851606	0.0274562	No	54/87	32/37	80/75	50/45	11/12	37/33	52/42	152
chr1	14931026	14935888	chr1	15352239	15357497	CM	4.53353	4.89369	-0.540622	0.194609	0.294247	No	87/83	54/43	93/97	56/45	21/31	35/36	63/39	153
chr1	15103343	15111166	chr1	15351383	15359231	Both	5.63587	5.41123	0.354337	0.193014	0.292398	No	102/112	85/86	132/160	107/92	46/63	64/58	101/88	154
chr1	15246000	15253000	chr1	15351000	15358000	CM	5.44466	5.42608	0.0803375	0.77729	0.837243	No	156/158	108/120	188/160	142/133	37/22	92/92	114/131	155
chr1	15448000	15483000	chr1	15743000	15756000	Both	7.09685	7.30154	-0.210398	0.140683	0.229236	No	67/84	30/39	59/51	51/35	43/44	46/71	89/88	156
chr1	15451917	15456135	chr1	15596645	15601059	CM	4.94636	5.24484	-0.380924	0.260242	0.369288	No	271/287	106/107	48/68	26/43	69/89	124/118	135/157	157
chr1	15478521	15481924	chr1	15592819	15596645	iPSC	5.39214	4.8913	0.837824	0.0118156	0.0351858	No	284/252	91/84	27/29	22/28	58/67	74/80	123/143	158
chr1	15642000	15651000	chr1	15822000	15831000	CM	5.0939	5.49651	-0.51548	0.091612	0.16595	No	10/13	33/50	55/52	38/38	11/7	47/47	44/71	159
chr1	15645000	15658948	chr1	15751704	15765000	Both	7.49968	7.22687	0.306309	0.0243238	0.0606085	No	31/33	73/75	74/87	44/43	37/38	60/59	67/62	160
chr1	15916156	15922224	chr1	16064016	16071605	CM	5.31122	5.28772	0.0966415	0.75081	0.815423	No	41/48	78/69	51/62	40/32	19/20	45/39	116/100	161
chr1	16119973	16123191	chr1	16275666	16280221	iPSC	5.14175	4.67854	0.873246	0.0203327	0.0529356	No	27/20	54/56	75/67	41/48	44/58	50/46	20/27	162
chr1	16124558	16127645	chr1	16316653	16322564	CM	4.6345	4.89475	-0.351111	0.385323	0.496764	No	62/50	52/59	90/81	58/78	73/72	65/70	14/18	163
chr1	16334040	16341276	chr1	16374989	16385607	Both	6.53971	6.4001	0.183848	0.312518	0.423254	No	191/222	103/109	252/265	160/161	119/128	127/92	17/12	164
chr1	16400000	16416000	chr1	16686000	16704000	Both	5.99753	6.24524	-0.268813	0.197429	0.297683	No	57/73	20/24	56/51	27/34	18/22	33/28	30/26	165
chr1	16405271	16408874	chr1	16507687	16511469	Both	5.53352	5.39488	0.243884	0.383878	0.495308	No	132/136	101/111	183/166	117/108	118/125	63/51	163/137	166
chr1	16405465	16412665	chr1	16566246	16572810	CM	5.36856	5.41112	-0.00208805	0.994463	0.996555	No	97/100	29/37	98/102	68/66	29/29	36/36	61/61	167
chr1	16512000	16524000	chr1	16680000	16692000	CM	5.8181	5.95377	-0.134139	0.559963	0.657741	No	58/43	15/10	47/84	46/47	35/31	54/43	54/58	168
chr1	16520000	16527000	chr1	16569000	16576000	iPSC	5.82527	5.55994	0.389116	0.121074	0.204506	No	171/201	40/34	207/212	134/129	79/75	139/148	107/138	169
chr1	16810000	16815000	chr1	17265000	17270000	CM	4.42841	4.55999	-0.117752	0.803671	0.857508	No	1/2	32/7	35/9	19/11	0/2	29/15	6/37	170
chr1	16929357	16939186	chr1	17205366	17221552	Both	6.49318	6.4652	0.054652	0.763633	0.825752	No	32/21	35/40	72/59	34/26	7/17	47/35	68/23	171
chr1	16944000	16950000	chr1	17268000	17275000	Both	5.43044	5.22404	0.355277	0.237731	0.344305	No	26/22	59/45	59/54	38/42	13/14	70/41	67/36	172
chr1	17004000	17025000	chr1	21735000	21750000	Both	4.31339	4.65169	-0.561977	0.241285	0.348166	No	2/1	1/0					0/1	173
chr1	17037462	17043140	chr1	17212888	17221552	CM	5.23193	5.1434	0.202009	0.532042	0.634158	No	16/13	61/24	82/50	58/25	10/13	48/63	41/41	174
chr1	17280000	17287804	chr1	17358897	17375000	Both	6.1785	6.07938	0.149865	0.470103	0.577887	No	50/48	75/122	148/176	111/130	31/28	98/124	90/22	175
chr1	17381000	17390000	chr1	17556000	17565000	Both	6.29769	6.11956	0.240088	0.232841	0.338785	No	86/81	92/108	138/143	103/105	43/37	89/87	60/56	176
chr1	17385000	17390000	chr1	17730000	17735000	CM	4.53264	4.98988	-0.704423	0.0832281	0.153962	No	42/55	28/38	36/43	23/26	39/18	64/44	36/62	177
chr1	17440000	17454902	chr1	17660000	17670000	Both	7.12115	6.81493	0.353994	0.0208012	0.0537798	No	74/78	96/100	156/152	106/95	72/61	30/46	62/65	178
chr1	17448982	17452439	chr1	17560185	17564607	Both	5.81218	5.94052	-0.124358	0.590179	0.685595	No	150/153	133/131	222/209	135/149	76/71	101/86	127/141	179
chr1	17450000	17455000	chr1	17730000	17735000	CM	4.89402	4.98926	-0.0640534	0.861385	0.899413	No	83/70	32/23	42/48	23/24	29/38	17/21	68/64	180
chr1	17565458	17575181	chr1	17660520	17667259	iPSC	5.9712	5.44455	0.728568	0.00352467	0.0143236	No	98/109	125/127	199/185	116/107	79/74	81/102	109/107	181
chr1	17745000	17750000	chr1	17810000	17815000	iPSC	5.75196	4.94387	1.22154	4.72317e-05	0.000546761	iPSC	91/93	22/22	17/13	7/15	61/52	12/21	116/114	182
chr1	17745000	17750000	chr1	17930000	17935000	CM	4.35113	4.98825	-1.08277	0.0122411	0.0361901	No	54/50	10/12	20/20	10/17	22/19	10/13	35/45	183
chr1	17810000	17823000	chr1	18070000	18083000	iPSC	6.30432	4.73683	2.26011	8.48482e-16	7.81405e-13	iPSC	27/32	14/17	16/20	13/6	21/22	19/11	32/41	184
chr1	17820000	17835000	chr1	18900000	18915000	CM	4.75681	5.32234	-0.808019	0.021047	0.0542629	No	20/12	6/3	12/7	5/7	3/7	6/3	10/22	185
chr1	17827329	17830068	chr1	17928179	17936273	Both	6.20512	5.9356	0.358292	0.0919645	0.166408	No	85/77	67/62	48/47	28/33	63/75	31/27	97/100	186
chr1	17978720	17996000	chr1	18233370	18249000	Both	6.26388	6.12904	0.189619	0.349661	0.461812	No	83/68	20/43	38/61	43/35	28/22	22/26	24/26	187
chr1	17978720	17996503	chr1	18894714	18912585	Both	5.5008	5.98107	-0.57713	0.0189408	0.0504866	No	40/41	9/2	21/15	24/16	11/12	8/8	22/18	188
chr1	17979000	17992000	chr1	18148000	18161000	CM	5.92399	5.72321	0.293212	0.215419	0.318933	No	78/72	21/21	72/64	47/41	28/26	54/52	31/40	189
chr1	17989823	17997223	chr1	18425501	18432941	CM	4.27083	4.73734	-0.827923	0.0815673	0.151446	No	24/26	6/9	26/23	17/19	14/12	5/3	6/18	190
chr1	18114993	18123640	chr1	18870030	18880000	CM	4.31151	4.52787	-0.307035	0.537338	0.638392	No	23/43	11/12	24/19	10/17	12/10	18/21	14/19	191
chr1	18240913	18247439	chr1	18518734	18545505	Both	6.83992	6.20737	0.750827	2.71735e-05	0.000357124	iPSC	129/143	87/76	120/114	79/77	58/63	99/85	69/62	192
chr1	18242771	18247439	chr1	18641626	18648623	iPSC	4.72586	4.35773	0.923764	0.0475654	0.100403	No	81/61	35/39	51/44	34/21	36/43	41/29	42/41	193
chr1	18245000	18250000	chr1	18425000	18431957	Both	5.95964	5.68297	0.390594	0.0992352	0.176082	No	78/98	51/47	61/62	45/48	40/48	50/39	16/16	194
chr1	18245000	18253933	chr1	18905000	18911281	Both	5.53227	5.18476	0.551169	0.0626975	0.12418	No	76/81	24/26	42/44	27/30	31/31	30/32	31/22	195
chr1	18308738	18314163	chr1	18425782	18432058	iPSC	5.58383	4.79176	1.27191	0.000102778	0.000993755	iPSC	92/82	60/50	29/40	25/25	36/33	14/17	30/37	196
chr1	18425045	18431794	chr1	18899467	18905355	iPSC	4.94963	4.42816	1.12043	0.00907442	0.028664	No	37/31	23/18	26/25	13/19	17/7	17/12	23/21	197
chr1	18432941	18439535	chr1	18519441	18527289	iPSC	6.11988	5.1872	1.28447	6.43414e-07	1.9707e-05	iPSC	95/100	63/64	133/112	62/78	57/50	54/59	56/61	198
chr1	18537425	18543654	chr1	18895465	18903026	iPSC	4.81351	4.52784	0.671351	0.117401	0.200022	No	68/68	29/33	65/60	36/41	31/45	43/52	76/67	199
chr1	18621299	18629751	chr1	18899467	18907421	CM	5.87983	5.16566	1.0253	0.000178386	0.00148677	iPSC	74/74	22/25	70/61	34/38	25/37	15/22	56/59	200
chr1	18676217	18679762	chr1	18894836	18901534	iPSC	5.04686	4.20521	1.87536	4.6285e-05	0.00053829	iPSC	79/79	36/35	81/86	45/42	37/28	26/20	96/89	201
chr1	18721249	18726047	chr1	18811699	18817059	iPSC	5.39137	4.49506	1.61221	1.97188e-05	0.000280874	iPSC	130/116	98/96	141/134	79/77	10/14	68/82	131/148	202
chr1	18922176	18925937	chr1	19145215	19148366	Both	5.44446	5.39262	0.127655	0.655825	0.740758	No	142/156	68/63	151/147	102/97	57/42	73/77	114/130	203
chr1	18924709	18927924	chr1	19006226	19012793	iPSC	5.61806	4.86811	1.17968	0.000200901	0.00163062	iPSC	131/98	50/35	131/122	91/83	16/8	41/51	50/44	204
chr1	18960000	18966000	chr1	19008000	19014000	iPSC	6.05002	5.05686	1.40321	2.27621e-07	8.77559e-06	iPSC	235/196	117/91	268/249	133/123	11/11	81/69	74/71	205
chr1	19004527	19013448	chr1	19146388	19150824	iPSC	5.34813	5.03437	0.537791	0.0956053	0.171096	No	156/159	83/77	169/167	91/115	48/66	116/117	138/153	206
chr1	19206000	19224000	chr1	19980000	19998000	CM	4.92303	5.44726	-0.711083	0.0282969	0.0681286	No	8/13	5/10	13/11	17/13	8/8	7/11	17/15	207
chr1	19224000	19242000	chr1	19566000	19584000	Both	6.02066	6.21288	-0.202058	0.333027	0.445021	No	17/17	28/23	20/30	19/19	10/12	19/22	37/47	208
chr1	19230960	19235103	chr1	19411967	19419877	CM	4.2706	4.79077	-0.927697	0.0476444	0.10053	No	27/17	32/48	20/23	15/20	15/19	39/47	65/50	209
chr1	19238271	19240740	chr1	19374282	19377539	iPSC	4.60083	4.2054	1.12671	0.028397	0.0682834	No	38/28	59/60	30/30	24/24	24/26	62/86	104/108	210
chr1	19433095	19447799	chr1	19493148	19505872	Both	7.74605	7.55908	0.208849	0.0970824	0.173179	No	26/27	60/51	26/28	18/16		145/131	102/113	211
chr1	19435000	19475000	chr1	21068000	21109000	Both	5.88299	6.20698	-0.363494	0.0913094	0.165548	No	11/6	7/5	1/4	1/2		5/6	3/0	212
chr1	19652000	19669000	chr1	19907000	19924000	iPSC	7.32027	6.65919	0.747027	9.38783e-07	2.64475e-05	iPSC	111/112	84/84	52/43	29/25	37/24	69/53	162/137	213
chr1	19664141	19671394	chr1	19972761	19976091	Both	5.02423	5.30112	-0.343133	0.293875	0.404118	No	94/91	59/67	59/72	40/43	29/35	63/51	112/116	214
chr1	19760000	19773000	chr1	19968000	19981000	CM	6.59522	6.73496	-0.139782	0.410404	0.521762	No	83/84	64/61	51/50	36/28	32/38	65/73	98/94	215
chr1	20086685	20089885	chr1	20196340	20200869	iPSC	5.14104	4.49571	1.2558	0.00170676	0.00830535	iPSC	99/90	89/71	89/69	52/41	64/56	31/26	88/73	216
chr1	20240146	20251517	chr1	20475370	20480341	Both	5.66563	5.4652	0.31747	0.233843	0.339801	No	58/62	75/61	92/74	62/50	40/24	39/55	90/98	217
chr1	20246040	20253143	chr1	20816541	20822470	Both	4.92173	5.30463	-0.50862	0.130011	0.215935	No	27/20	27/16	52/50	25/17	14/10	28/34	39/28	218
chr1	20301068	20306384	chr1	20480341	20484077	iPSC	4.84455	4.20699	1.55203	0.00132298	0.00681386	iPSC	75/82	47/43	84/91	55/43	32/41	46/63	58/70	219
chr1	20532000	20538000	chr1	20754000	20760000	CM	5.09627	5.16624	-0.0316739	0.924128	0.945789	No	56/52	25/29	80/94	52/35	46/35	53/45	76/78	220
chr1	20537151	20545031	chr1	20817647	20821084	Both	5.44597	5.49522	-0.0143883	0.958834	0.970769	No	52/33	23/12	47/57	34/28	50/41	56/55	80/53	221
chr1	20541417	20545681	chr1	20680073	20685373	iPSC	4.94863	4.96595	0.0616524	0.865318	0.902319	No	107/100	7/12	85/77	76/64	36/33	88/74	124/101	222
chr1	20687077	20693952	chr1	20753138	20756533	iPSC	5.7524	4.6206	1.81769	4.45671e-08	2.31324e-06	iPSC	110/101	24/27	176/186	74/64	50/57	106/80	120/123	223
chr1	20690000	20700000	chr1	20814000	20820000	Both	5.96398	5.483	0.666807	0.0072414	0.0242279	No	72/82	16/14	98/101	58/40	23/20	66/73	84/87	224
chr1	20755000	20760000	chr1	20815000	20820000	iPSC	5.58057	4.68005	1.47791	1.33049e-05	0.000208661	iPSC	40/40	41/43	141/139	33/33	53/46	62/63	76/62	225
chr1	20844000	20860000	chr1	21516000	21532000	Both	5.4947	5.44478	0.121699	0.662269	0.746805	No	14/13	13/11	22/16	15/13	5/8	17/21	19/7	226
chr1	20847639	20854831	chr1	20958188	20967307	Both	6.83083	6.98144	-0.15103	0.333768	0.445725	No	161/115	63/60	250/259	93/115	102/117	63/62	158/193	227
chr1	20900000	20905000	chr1	20965000	20970000	iPSC	5.67999	4.89489	1.2135	9.15647e-05	0.00091513	iPSC	261/222	18/11	201/191	131/134	129/163	36/34	250/244	228
chr1	21015000	21025826	chr1	21518236	21537000	Both	6.31694	6.53734	-0.231731	0.21066	0.313332	No	57/54	39/32	38/61	18/30	5/16	37/37	19/35	229
chr1	21015000	21030000	chr1	21690000	21705000	CM	4.9249	5.62571	-0.953123	0.00213781	0.00982847	CM	29/24	15/10	34/24	23/21	4/6	16/11	24/25	230
chr1	21055201	21060781	chr1	21519493	21527213	iPSC	4.69635	4.65075	0.212586	0.617325	0.707616	No	58/43	29/28	21/34	17/12	0/2	44/39	2/0	231
chr1	21116934	21123078	chr1	21517780	21524693	iPSC	5.14264	4.39088	1.50311	0.000300228	0.00221755	iPSC	38/41	25/27	19/16	7/4	1/1	21/30	0/1	232
chr1	21552000	21564000	chr1	21984000	21996000	CM	4.75592	5.75043	-1.3971	9.62568e-06	0.000163347	CM	31/22	13/19	15/13	22/19	6/4	25/35	6/8	233
chr1	21573390	21579930	chr1	21816412	21827373	iPSC	5.40588	4.76567	1.08226	0.00166301	0.00813785	iPSC	35/48	30/38	36/33	31/36	16/16	34/48	30/38	234
chr1	21578620	21593685	chr1	21891526	21915559	Both	6.96137	6.63153	0.38783	0.0168563	0.0462902	No	72/107	20/21	30/23	47/46	24/19	25/28	61/59	235
chr1	21581353	21583608	chr1	21689776	21698595	Both	6.01793	6.02655	0.0228872	0.915529	0.939474	No	205/183	110/114	131/137	77/86	16/13	79/114	117/156	236
chr1	21695000	21700000	chr1	21896453	21915000	Both	6.4604	6.36119	0.139906	0.452335	0.561818	No	118/122	29/45	69/63	56/62	29/21	42/61	114/105	237
chr1	21696000	21702000	chr1	21978000	21984000	CM	4.09513	4.96707	-1.70343	0.000410439	0.00283241	CM	39/47	19/12	34/43	22/53	20/12	35/36	40/49	238
chr1	21698595	21702076	chr1	21816238	21823071	iPSC	5.30974	4.65159	1.16855	0.0013548	0.00691951	iPSC	67/88	58/68	69/56	54/55	35/36	77/71	94/99	239
chr1	21703048	21708881	chr1	21860367	21864327	CM	4.89396	5.10174	-0.245307	0.490531	0.595697	No	101/127	40/41	79/59	62/67	39/24	47/57	124/91	240
chr1	21750000	21756000	chr1	21804000	21810000	CM	4.49782	4.70991	-0.276333	0.533368	0.6353	No	23/29	65/54	51/44	70/53	47/38	79/74	79/81	241
chr1	21835000	21840000	chr1	21895000	21900000	iPSC	5.62978	5.26344	0.560625	0.0474143	0.100164	No	140/137	23/22	32/29	110/86	93/96	50/44	178/167	242
chr1	21994000	22035000	chr1	22282000	22302000	Both	7.83814	7.49726	0.373985	0.00284399	0.0121825	No	104/91	59/58	110/96	55/62	20/6	83/110	31/28	243
chr1	22222288	22239580	chr1	22282853	22289963	Both	6.95704	6.87837	0.104349	0.501781	0.606433	No	176/146	126/104	169/202	123/122	9/11	153/204	19/22	244
chr1	22444789	22460886	chr1	22963335	22975397	Both	5.69609	5.85074	-0.156644	0.518147	0.622238	No	62/47	29/36	25/36	31/40	19/19	29/17	3/3	245
chr1	22455000	22460000	chr1	22600000	22605000	Both	5.29275	5.37587	-0.0575433	0.847432	0.889369	No	96/92	57/52	76/84	62/70	43/50	14/13	67/73	246
chr1	22456480	22460200	chr1	22739790	22743354	Both	5.22931	5.35868	-0.122889	0.687509	0.767322	No	39/40	35/41	72/55	63/58	33/38	21/13	26/26	247
chr1	22743354	22747750	chr1	22966436	22975458	Both	5.46538	5.84414	-0.451831	0.077156	0.145176	No	60/71	38/41	45/40	66/57	31/36	44/64	13/9	248
chr1	22745000	22750000	chr1	22855000	22860000	iPSC	5.32825	4.73467	1.03194	0.0034989	0.0142376	No	44/55	23/19	65/71	39/51	15/17	39/28	28/56	249
chr1	22747750	22759582	chr1	22822243	22835396	Both	6.54962	6.1392	0.505885	0.00806013	0.0263073	No	81/92	46/55	100/104	70/52	14/17	77/52	68/91	250
chr1	22750000	22764000	chr1	23254000	23268000	CM	4.97617	5.3929	-0.550347	0.0891815	0.162485	No	28/29	12/9	30/21	17/13	8/8	24/19	15/15	251
chr1	22855088	22864622	chr1	22958138	22971369	Both	6.8391	6.32616	0.608863	0.000505333	0.00327451	iPSC	186/140	118/95	113/107	108/116	59/50	103/98	55/75	252
chr1	22991340	22996067	chr1	23252165	23261559	Both	5.85758	5.74091	0.188469	0.430993	0.540774	No	88/83	78/65	80/86	63/62	44/52	38/53	71/65	253
chr1	22992000	23004000	chr1	23592000	23604000	CM	4.09461	5.1464	-1.99212	1.6385e-05	0.000242583	CM	13/14	12/10	14/6	4/12	5/3	7/8	13/5	254
chr1	22992000	23008000	chr1	23504000	23520000	iPSC	5.53172	5.63822	-0.0934846	0.72341	0.793873	No	33/36	14/32	30/24	30/29	10/12	17/19	26/14	255
chr1	23030131	23035713	chr1	23192042	23196347	CM	4.72877	5.24746	-0.746701	0.0379383	0.0851337	No	94/97	87/102	141/146	40/43	52/43	62/51	110/114	256
chr1	23296000	23303000	chr1	23597000	23604000	CM	4.75549	5.20287	-0.632692	0.0789658	0.147885	No	50/46	23/22	43/41	17/23	7/2	27/30	18/19	257
chr1	23296000	23309000	chr1	23855000	23868000	CM	5.07051	5.48054	-0.528509	0.0869328	0.159177	No	16/9	8/7	12/15	12/11	7/6	7/5	11/17	258
chr1	23301000	23310000	chr1	23391000	23401000	Both	6.58479	6.35833	0.284307	0.118525	0.20148	No	89/103	56/55	88/104	57/45	1/5	66/68	13/21	259
chr1	23301978	23305303	chr1	23510230	23513337	Both	5.0687	5.20582	-0.133403	0.687137	0.767099	No	99/113	58/52	94/112	55/64	3/8	68/69	53/57	260
chr1	23416599	23427080	chr1	23511840	23514454	Both	6.22821	6.12473	0.15275	0.454035	0.563378	No	248/272	149/169	260/257	159/165	5/3	207/155	154/125	261
chr1	23420000	23430000	chr1	23597000	23610000	Both	6.45426	6.20689	0.315975	0.099976	0.17705	No	63/68	46/39	88/72	55/47	4/1	44/54	27/29	262
chr1	23545000	23550000	chr1	23590000	23595000	iPSC	6.02042	5.10289	1.29525	1.53188e-06	3.92972e-05	iPSC	105/132	165/131	263/270	137/116	3/4	158/157	168/139	263
chr1	23662835	23670235	chr1	23728596	23736280	CM	5.56661	5.90064	-0.389278	0.113513	0.195017	No	42/59	52/48	26/28	37/40	13/15	46/53	25/23	264
chr1	23864000	23872000	chr1	24080000	24088000	CM	4.89522	5.41245	-0.706506	0.0320366	0.0746336	No	15/12	12/9	28/27	21/18	3/7	4/1	36/32	265
chr1	23870694	23871965	chr1	23962993	23966661	Both	5.65992	5.70506	-0.0150767	0.952362	0.965976	No	93/104	67/77	142/145	79/101	24/29	30/45	158/159	266
chr1	24132000	24138000	chr1	24192000	24198000	CM	5.53182	5.76631	-0.262079	0.306235	0.416584	No	137/154	18/25	49/44	22/17		4/2	122/131	267
chr1	24132145	24139788	chr1	24240250	24246106	Both	6.42016	5.81588	0.762591	0.00026354	0.0020197	iPSC	33/27	3/3	7/11	5/4		1/1	26/44	268
chr1	24389672	24399263	chr1	24453437	24469771	Both	7.0123	6.66703	0.401337	0.0119931	0.0356109	No	127/126	152/144	274/257	161/155		173/183	147/187	269
chr1	24395000	24400000	chr1	24715000	24720000	CM	4.42442	4.86866	-0.71794	0.0983245	0.174783	No	71/71	42/48	68/88	44/38	18/18	31/40	51/36	270
chr1	24520000	24534000	chr1	24948000	24960000	Both	5.95083	5.97746	0.000779978	0.99735	0.998152	No	38/45	40/32	37/35	27/26	5/3	25/29	34/28	271
chr1	24522361	24527383	chr1	24714098	24722144	Both	6.61543	6.4168	0.249903	0.162721	0.256619	No	142/143	136/159	221/224	92/89	77/61	64/65	162/134	272
chr1	24724000	24738000	chr1	25158000	25172000	CM	4.66472	5.51307	-1.24031	0.000310873	0.00227289	CM	26/36	16/11	34/28	9/7	14/16	1/3	23/24	273
chr1	24727976	24736466	chr1	24957245	24964249	CM	4.86917	4.9667	-0.0670942	0.856647	0.896079	No	50/66	43/48	87/78	41/31	9/24	25/22	59/63	274
chr1	24740000	24745000	chr1	24850000	24855000	iPSC	5.09715	4.35683	1.52304	0.000351595	0.00251808	iPSC	127/108	80/71	154/134	65/59	49/54	22/18	113/106	275
chr1	24862970	24869919	chr1	24957245	24964249	iPSC	5.93369	5.05947	1.25849	6.0669e-06	0.000114469	iPSC	104/81	66/73	150/122	61/73	35/47	62/59	107/128	276
chr1	25000000	25020000	chr1	25530000	25560000	Both	6.56016	6.77783	-0.227475	0.179938	0.276993	No	20/12	10/16	18/14	11/16	9/7	20/6	6/2	277
chr1	25014455	25017342	chr1	25151620	25158066	Both	5.58264	5.49274	0.170671	0.526916	0.629888	No	127/118	48/46	105/136	54/53	56/48	58/53	48/53	278
chr1	25015000	25020000	chr1	25070000	25075000	CM	5.0728	5.49165	-0.540637	0.0786144	0.147361	No	160/151	76/68	153/149	53/37	75/75	60/53	60/68	279
chr1	25074000	25081000	chr1	25151000	25158000	CM	5.72393	5.81574	-0.077052	0.750278	0.814977	No	103/99	14/16	86/84	4/10	59/43	8/7	84/86	280
chr1	25172000	25179000	chr1	25361000	25368000	iPSC	5.49821	4.70725	1.31614	0.000124005	0.00113698	iPSC	72/70	35/25	58/67	10/7	34/29	25/29	66/58	281
chr1	25172000	25185260	chr1	25423913	25431000	Both	6.27905	6.16509	0.163352	0.414756	0.525666	No	65/88	31/44	59/71	37/41	41/44	47/37	60/60	282
chr1	25175402	25195140	chr1	25525615	25537862	Both	6.7754	7.0982	-0.342143	0.0271282	0.0658616	No	63/73	23/31	75/62	10/9	25/32	41/32	32/39	283
chr1	25258163	25261581	chr1	25360947	25366016	iPSC	5.2291	4.49621	1.38304	0.000420307	0.0028804	iPSC	75/79	57/55	77/80	52/42	29/32	33/40	77/83	284
chr1	25261575	25265358	chr1	25530008	25533072	CM	4.31216	4.78985	-0.828125	0.0726407	0.138993	No	22/15	12/11	19/21	24/31	14/14	9/6	25/11	285
chr1	25261581	25265358	chr1	25424624	25428426	CM	4.66352	5.08074	-0.605204	0.113009	0.194288	No	65/55	40/53	36/31	54/59	33/42	34/43	59/76	286
chr1	25445000	25450000	chr1	25525000	25530000	iPSC	5.58683	4.89507	1.09275	0.00057561	0.00362101	iPSC	94/79	44/52	92/112	31/45	38/48	23/30	58/67	287
chr1	25564000	25578000	chr1	26124000	26138000	CM	4.89564	5.62034	-0.992103	0.00151615	0.00755075	CM	10/7	3/6	10/19	4/7	3/3		0/2	288
chr1	25610000	25615000	chr1	25730000	25735000	Both	5.09808	4.81672	0.549588	0.132297	0.21887	No			5/1	11/2				289
chr1	25610000	25620000	chr1	25840000	25850000	CM	5.18817	5.49159	-0.370127	0.21461	0.318074	No	6/8	2/3	14/1	8/0	1/0	4/0	5/11	290
chr1	25728000	25736000	chr1	25848000	25856000	Both	5.20606	5.03799	0.331765	0.320524	0.431838	No	16/25	2/2	44/51	43/34	0/1	3/7	13/18	291
chr1	25755282	25765170	chr1	26136157	26143769	CM	4.49894	4.81937	-0.477728	0.266762	0.37622	No	16/10	4/6	31/43	14/14	12/8	2/0	0/1	292
chr1	25908000	25938000	chr1	26316000	26352000	Both	7.17295	6.73475	0.499891	0.00117608	0.00625943	iPSC	70/51	44/33	55/64	37/31	33/19	32/33	37/30	293
chr1	25935063	25937383	chr1	26123291	26128062	Both	5.28703	5.26519	0.095716	0.755492	0.818784	No	133/147	92/95	134/124	78/77	35/29	83/91	9/7	294
chr1	25945000	25951802	chr1	26006106	26015000	Both	6.19059	6.23749	-0.027287	0.892334	0.922199	No	197/194	138/131	199/233	122/133	3/0	166/169	4/6	295
chr1	26154000	26170000	chr1	26322000	26330000	Both	6.70914	6.40581	0.367957	0.0368796	0.0833612	No	81/102	46/44	104/84	13/17	49/51		57/56	296
chr1	26208000	26220000	chr1	26472000	26484000	CM	5.42275	5.73507	-0.367741	0.164334	0.258568	No	36/28	11/18	44/25	29/30	30/19	0/2	11/13	297
chr1	26221657	26228277	chr1	26321932	26328415	Both	6.35213	6.37389	-0.0014575	0.993744	0.996022	No	151/199	97/93	187/205	20/23	96/86		90/113	298
chr1	26360441	26370116	chr1	26467752	26487623	Both	7.42039	7.45226	-0.0219888	0.869324	0.905042	No	131/108	71/49	106/121	119/140	113/87	2/1	95/89	299
chr1	26370703	26376975	chr1	26423421	26426142	CM	4.9729	5.33858	-0.477119	0.146153	0.235887	No	110/91	76/68	118/105	181/189	172/163	13/5	121/107	300
chr1	26430000	26435000	chr1	26470000	26475000	Both	6.09368	5.9406	0.220205	0.311188	0.42188	No	68/58	15/8	55/60	216/217	198/185	5/6	73/79	301
chr1	26501780	26511043	chr1	26559293	26565906	CM	5.89373	5.85223	0.0887245	0.701144	0.778466	No	230/214	5/1	222/210	81/85	123/145	7/6	224/218	302
chr1	26604000	26610000	chr1	26742000	26748000	CM	5.61737	5.49499	0.213055	0.425927	0.535829	No	81/90	15/14	84/92	9/13	36/48	18/25	78/85	303
chr1	26605000	26610000	chr1	26645000	26650000	iPSC	6.16132	5.73827	0.560758	0.0123472	0.0363949	No	195/190	15/17	351/316	65/50	126/135	62/80	186/159	304
chr1	26610684	26615482	chr1	26717157	26721535	iPSC	5.44256	4.65026	1.35306	0.000130217	0.00118074	iPSC	143/134	36/42	129/137	45/36	48/85	63/66	82/90	305
chr1	26925040	26927983	chr1	27110977	27121980	Both	5.63403	5.85448	-0.242512	0.322215	0.43346	No	59/46	11/11	51/42	9/7	25/20	3/5	47/60	306
chr1	26928000	26937000	chr1	27198000	27207000	CM	5.42383	5.47695	-0.0189478	0.946461	0.962039	No	32/47	6/6	23/23	9/7	20/21	2/13	42/51	307
chr1	26943224	26948691	chr1	27015121	27019585	Both	5.98453	5.81508	0.247865	0.278206	0.388153	No	99/102	3/2	82/89	15/11	55/55	18/19	73/73	308
chr1	27019585	27033516	chr1	27111876	27122881	Both	6.37431	6.31806	0.0909616	0.633047	0.720641	No	121/119	1/4	112/93	14/17	59/61	10/11	127/107	309
chr1	27320000	27325000	chr1	27420000	27425000	CM	5.16536	5.60703	-0.560916	0.0545131	0.111347	No	29/37	22/22	40/42	6/9	18/15	12/10	61/62	310
chr1	27364720	27371877	chr1	27612293	27619022	CM	4.95004	5.05768	-0.0862287	0.807721	0.860694	No	23/22	3/3	6/2	5/4	6/5	18/19	27/25	311
chr1	27370000	27375466	chr1	27420000	27429723	Both	7.19508	6.75888	0.499744	0.00106048	0.00579882	iPSC	14/21	52/57	95/89	17/16	47/56	8/11	79/83	312
chr1	27423000	27434000	chr1	27929000	27940000	CM	5.025	5.54062	-0.6808	0.0269318	0.065534	No	6/4	2/6	9/12	3/0	9/6	4/2	9/9	313
chr1	27423000	27448000	chr1	27709000	27720000	Both	6.65093	6.74012	-0.0816268	0.627369	0.715556	No	21/33	20/18	35/29	4/5	12/11	9/5	42/26	314
chr1	27428663	27441191	chr1	27605801	27614864	Both	6.90654	6.90879	0.0144599	0.926101	0.946946	No	58/53	21/35	44/54	4/4	25/24	47/43	59/71	315
chr1	27522000	27528000	chr1	27606000	27612000	CM	5.30754	5.4276	-0.110126	0.708075	0.783717	No	70/72	48/45	69/57	5/4	30/43	63/56	104/101	316
chr1	27623007	27629940	chr1	27716693	27721175	Both	5.76749	5.75094	0.0624323	0.797172	0.852898	No	65/74	10/16	18/27	10/5	4/3	34/34	88/73	317
chr1	27625000	27630000	chr1	27930000	27935000	Both	5.11753	5.14455	0.0334257	0.919623	0.942661	No	7/8	4/2	4/6	8/4	2/2	13/8	14/18	318
chr1	27722736	27746644	chr1	27987781	27991719	Both	6.05616	6.00026	0.100967	0.640576	0.727324	No	45/41	4/2	12/11	5/7	1/1	8/20	26/34	319
chr1	27724015	27734015	chr1	27932181	27936324	Both	6.05728	5.90016	0.226934	0.304091	0.414407	No	37/62	5/4	17/11	4/4	3/5	9/4	30/46	320
chr1	27880000	27895000	chr1	27925000	27930000	Both	7.07781	6.75992	0.370277	0.0173477	0.047188	No	32/30	16/12	27/19	13/11	2/4	12/18	19/20	321
chr1	27935000	27940000	chr1	27982480	27990000	Both	6.72284	6.25172	0.566247	0.00175497	0.00849434	iPSC	31/19	15/8	57/53	21/20	15/16	38/41	23/25	322
chr1	28182000	28203000	chr1	28509000	28536000	Both	7.30583	7.43463	-0.125473	0.356025	0.468415	No	32/43	4/6	12/9	54/34	37/26	47/35	34/40	323
chr1	28185000	28190000	chr1	28300000	28305000	iPSC	5.42563	4.76266	1.11376	0.00115529	0.00619664	iPSC	5/16	5/10	26/24	34/40	17/15	64/74	1/10	324
chr1	28415586	28422492	chr1	28532958	28537314	Both	5.97406	5.69091	0.396467	0.0924542	0.166977	No	98/92	27/25	29/27	79/58	59/67	40/40	92/99	325
chr1	28574000	28587000	chr1	28795000	28808000	CM	6.13906	6.20604	-0.0513386	0.801702	0.856126	No	65/82	19/16	8/4	64/34	22/26	0/3	42/38	326
chr1	28678000	28691000	chr1	28925000	28938000	CM	5.75271	6.24726	-0.574237	0.00886255	0.0282321	No	75/93	39/41	5/3	41/38	34/23	7/1	3/0	327
chr1	28728000	28736000	chr1	28928000	28936000	CM	5.09466	5.57061	-0.615951	0.0397513	0.0882369	No	71/79	44/34	8/5	45/38	33/34	4/0	2/1	328
chr1	28836000	28845000	chr1	29196000	29205000	CM	4.97342	5.42854	-0.604909	0.0595311	0.119219	No	28/40	21/24	26/34	9/15	17/13	16/15		329
chr1	28840000	28848000	chr1	28925000	28932000	Both	6.21777	6.12171	0.14368	0.482343	0.588459	No	71/85	32/49	19/17	44/40	44/38	14/3	6/3	330
chr1	28975000	28980000	chr1	29055000	29060000	CM	4.86806	5.05879	-0.219227	0.545358	0.644679	No	81/88	49/49	80/73	44/39	25/17	3/2	5/3	331
chr1	28977000	28990000	chr1	29354000	29367000	CM	5.02205	5.47988	-0.601283	0.0545308	0.111366	No	19/28	13/15	20/21	9/14	9/6	12/13	2/2	332
chr1	28980000	28985000	chr1	29200000	29205000	Both	5.14057	4.89443	0.475944	0.177569	0.274106	No	56/58	37/36	60/58	17/14	31/29	33/33		333
chr1	29106000	29112000	chr1	29520000	29526000	CM	4.72728	5.16483	-0.623871	0.0891341	0.162441	No	35/40	17/18	31/17	18/17	6/5	22/25	19/23	334
chr1	29106000	29117000	chr1	29359000	29370000	CM	5.80001	6.00089	-0.21512	0.3468	0.459057	No	31/35	27/17	36/49	21/16	13/9	16/11	2/8	335
chr1	29109682	29125359	chr1	29197990	29203201	Both	7.2156	6.96459	0.289998	0.0489144	0.10236	No	171/212	124/118	205/188	50/47	81/77	103/82	1/2	336
chr1	29206598	29213972	chr1	29525192	29533440	Both	5.72439	6.30168	-0.67566	0.00196571	0.00920542	CM	92/118	45/47	105/91	39/51	51/40	77/95	47/46	337
chr1	29207804	29213972	chr1	31180346	31189366	CM	3.72647	4.68101	-2.78806	2.22989e-05	0.000308153	CM	17/12	3/6	7/9	1/0	4/5	8/7	6/10	338
chr1	29208000	29214000	chr1	29436000	29442000	iPSC	5.67795	5.01321	1.01177	0.000733656	0.00434381	iPSC	72/77	53/50	84/76	27/30	25/32	69/87	23/14	339
chr1	29208291	29213972	chr1	29357731	29363408	Both	5.99777	6.2109	-0.226691	0.280874	0.390813	No	97/87	63/75	126/139	38/31	56/53	91/79	18/12	340
chr1	29358000	29364000	chr1	29514000	29520000	CM	4.46331	5.20282	-1.18042	0.00276763	0.0119401	No	58/72	34/41	81/58	38/40	18/21	56/53	38/44	341
chr1	29358000	29372000	chr1	31178000	31192000	CM	3.89644	5.12063	-2.6468	3.20737e-07	1.14856e-05	CM	7/17	5/9	5/7	1/1	4/6	10/8	4/2	342
chr1	29556000	29565000	chr1	30258000	30267000	CM	4.5651	5.10294	-0.823007	0.0354258	0.0806558	No	34/39	22/22	20/33	29/29	1/9	18/29	8/16	343
chr1	29556754	29567383	chr1	30288329	30297465	iPSC	4.84063	4.7346	0.296624	0.457093	0.566303	No	19/33	18/16	19/23	30/18	8/6	8/9	8/7	344
chr1	29556754	29569913	chr1	30171879	30184324	Both	5.75751	5.54494	0.324221	0.205443	0.307473	No	44/45	36/27	34/41	24/18	16/19	25/26	22/31	345
chr1	29560334	29568170	chr1	30565188	30585208	Both	5.60063	5.68143	-0.0606352	0.81365	0.865111	No	48/48	25/23	33/32	33/43	26/13	21/23	33/21	346
chr1	29560334	29580000	chr1	31161000	31183599	Both	5.71342	6.80758	-1.27509	1.40561e-10	2.02951e-08	CM	52/57	33/27	22/13	16/13	24/22	37/35	35/42	347
chr1	29568000	29575000	chr1	29631000	29645000	Both	7.0264	6.46196	0.654877	7.35642e-05	0.000777979	iPSC	182/184	130/157	198/217	86/93	77/63	66/56	113/114	348
chr1	29657264	29662782	chr1	30571445	30578958	CM	4.23018	4.56002	-0.574402	0.258141	0.367226	No	39/47	24/20	28/18	32/36	17/15	24/25	44/55	349
chr1	29684820	29691345	chr1	31179244	31184934	iPSC	4.22968	4.35656	-0.101189	0.851613	0.892387	No	18/26	21/17	7/15	8/6	9/17	22/31	31/35	350
chr1	29697000	29716000	chr1	30153000	30172000	iPSC	7.53657	6.39261	1.28897	7.186e-17	1.00903e-13	iPSC	70/80	34/48	84/109	22/39	30/29	51/51	61/76	351
chr1	29707601	29711526	chr1	30561574	30564864	iPSC	4.63409	4.07914	1.6235	0.00281451	0.0120876	No	33/37	27/37	34/22	23/28	6/23	22/27	34/53	352
chr1	29720000	29725000	chr1	30875000	30880000	Both	5.29399	5.33767	-0.000897514	0.997197	0.998115	No	25/8	20/14	34/35	9/25	5/11	1/4	16/13	353
chr1	29824295	29829905	chr1	30056264	30063258	CM	5.29094	5.10126	0.351473	0.274517	0.384455	No	85/77	62/58	66/67	41/45	35/44	31/47	81/76	354
chr1	29833869	29837851	chr1	30165353	30169870	iPSC	4.60333	4.1217	1.4077	0.00856991	0.0275965	No	68/54	41/43	88/103	38/35	32/34	27/35	34/44	355
chr1	30165353	30172214	chr1	31180346	31189060	iPSC	4.49713	4.49579	0.165614	0.725774	0.795453	No	28/17	21/18	18/15	3/4	12/12	16/21	17/22	356
chr1	30180595	30184324	chr1	30575156	30580291	iPSC	4.89573	4.321	1.30515	0.00399085	0.0156301	No	78/56	42/42	55/51	50/46	21/17	31/37	59/45	357
chr1	30258873	30263918	chr1	30580291	30585208	CM	4.89689	5.09895	-0.236871	0.505041	0.60982	No	89/97	45/59	88/84	74/74	11/22	49/49	70/65	358
chr1	30259221	30266556	chr1	30847611	30858199	CM	4.59979	4.81618	-0.276811	0.506667	0.611397	No	27/24	33/33	41/43	41/33	11/14	30/16	13/12	359
chr1	30259508	30264956	chr1	31179244	31184934	CM	4.04842	4.4288	-0.790006	0.166361	0.260956	No	16/34	27/12	15/7	7/6	9/9	15/19	29/19	360
chr1	30260000	30281483	chr1	30555000	30564864	Both	7.52112	7.26482	0.288638	0.0324595	0.0753359	No	131/136	90/101	100/106	101/109	40/39	68/74	134/128	361
chr1	30555000	30591000	chr1	31176000	31185000	Both	6.42376	6.40356	0.0475919	0.79785	0.853448	No	55/47	42/35	12/14	19/29	22/34	39/35	65/67	362
chr1	30565000	30570000	chr1	30965000	30970000	iPSC	4.92367	4.59016	0.718043	0.0788956	0.147803	No	10/13	13/15	23/15	11/20	5/8	14/21	30/36	363
chr1	30825223	30831750	chr1	31162944	31169518	CM	4.72656	5.12361	-0.561083	0.130354	0.216384	No	26/38	40/38	37/42	18/25	28/45	51/45	41/36	364
chr1	30882894	30889112	chr1	31173396	31182727	iPSC	5.00003	4.49229	1.04828	0.0113656	0.034143	No	53/44	51/53	29/52	17/13	16/27	21/25	62/47	365
chr1	31190738	31200000	chr1	31385000	31390000	Both	5.62933	5.5739	0.120686	0.644255	0.730537	No	66/66	57/41	26/31	18/18	37/38	66/46	64/50	366
chr1	31195000	31200000	chr1	31240000	31255000	Both	7.20517	6.67122	0.609504	8.37409e-05	0.0008573	iPSC	171/181	201/170	129/150	82/94	97/95	131/160	131/147	367
chr1	31270293	31274953	chr1	31382971	31386117	Both	5.93402	5.50896	0.592983	0.0167416	0.0460321	No	107/91	78/95	165/167	105/100	60/59	109/102	112/126	368
chr1	31428000	31446000	chr1	31752000	31770000	iPSC	6.24876	5.86634	0.497993	0.0199895	0.0523815	No	28/31	7/12	44/36	24/27	28/21	24/22	16/14	369
chr1	31434133	31443325	chr1	31518223	31524388	CM	5.35054	5.63939	-0.340452	0.217264	0.321112	No	12/9	61/54	112/114	61/69	52/63	76/90	54/53	370
chr1	31648992	31656623	chr1	32005645	32010231	CM	4.04814	4.7928	-1.5442	0.00272246	0.0118125	No	11/10	0/1	11/6	3/5	12/16	13/17	4/3	371
chr1	31656000	31662000	chr1	31716000	31722000	iPSC	6.37923	5.55656	1.05731	2.14337e-06	5.07842e-05	iPSC	214/180	3/6	215/214	130/128	57/66	157/151	12/4	372
chr1	31656000	31662000	chr1	31800000	31812000	Both	6.36753	6.26652	0.144839	0.4528	0.562238	No	39/31	5/5	35/32	23/28	35/32	28/23	6/4	373
chr1	31656943	31659160	chr1	31896826	31900946	CM	4.49814	5.05704	-0.88222	0.0290672	0.0694006	No	19/25	4/2	14/15	14/17	25/21	5/10	3/1	374
chr1	31728000	31744000	chr1	36672000	36688000	CM	3.60101	4.2847	-3.126	0.000141238	0.00125436	CM	1/0		2/3	1/1	0/1	1/3	1/0	375
chr1	31893962	31903137	chr1	32005645	32010231	CM	5.42512	5.26454	0.287604	0.333975	0.445952	No	8/6		9/3	2/5	54/52	15/20	5/3	376
chr1	31935000	31940000	chr1	32015000	32020000	iPSC	5.56882	4.32186	2.2749	4.72485e-09	3.79682e-07	iPSC	6/7	0/1	5/4	4/5	27/26	5/20	5/3	377
chr1	32126651	32132320	chr1	32208731	32216281	Both	5.78393	6.06207	-0.310242	0.171085	0.266595	No	65/62	6/9	71/67	47/46	36/27	19/32	30/36	378
chr1	32128000	32136000	chr1	32248000	32262000	Both	6.49804	6.43789	0.0923139	0.61254	0.703757	No	53/77	15/12	71/74	58/61	35/33	34/34	19/46	379
chr1	32130000	32136000	chr1	32172000	32178000	CM	5.75881	5.92184	-0.167878	0.475122	0.582312	No	143/140	6/10	177/169	109/125	68/58	29/35	116/105	380
chr1	32278012	32284003	chr1	32422772	32430562	Both	5.95779	5.63622	0.450123	0.0600342	0.120001	No	79/85	14/25	72/73	52/41	53/55	90/64	83/83	381
chr1	32678555	32684664	chr1	32782879	32803785	Both	6.296	6.27298	0.0537258	0.783011	0.841522	No	47/56	0/4	58/56	39/49	4/5	8/4	9/5	382
chr1	32857000	32886000	chr1	33537000	33558000	Both	6.03482	6.75002	-0.81022	1.65419e-05	0.0002445	CM	10/21	8/5	1/4	1/2	0/2	7/6	1/1	383
chr1	32859000	32868000	chr1	33230541	33246000	Both	6.01258	5.9564	0.1029	0.640946	0.727639	No	4/3	13/16	32/37	19/22	17/17	15/21	0/6	384
chr1	32864000	32880000	chr1	33120000	33137000	Both	7.04746	6.70684	0.39557	0.0121945	0.0360925	No	5/2	3/2	11/8	5/2	32/39	58/49	10/4	385
chr1	32864846	32871039	chr1	33330099	33338766	CM	4.14254	4.98746	-1.60305	0.00063982	0.00390791	CM	4/6	11/6	16/12	6/7	13/9	10/10	4/1	386
chr1	32981000	32994000	chr1	33228000	33241000	CM	5.82705	5.98146	-0.156425	0.493571	0.598545	No	9/12	15/19	30/32	16/25	14/25	22/16	2/3	387
chr1	33170000	33185738	chr1	33230132	33245000	Both	7.79908	7.54556	0.280274	0.025029	0.0619234	No	51/51	45/52	134/133	72/84	138/129	216/189	18/13	388
chr1	33391075	33394732	chr1	33548653	33552972	iPSC	4.97447	4.67939	0.618247	0.114958	0.196792	No	74/75	52/47	9/6	5/5	21/17	20/37	7/4	389
chr1	33392000	33400978	chr1	33520000	33528000	Both	6.45632	6.31064	0.194784	0.299775	0.410012	No	109/106	78/67	4/9	3/2	17/24	16/22	11/6	390
chr1	33561000	33570000	chr1	33930000	33939000	CM	5.25041	5.60604	-0.436762	0.125687	0.210232	No	60/56	36/23	54/48	25/28	24/30	48/35	27/33	391
chr1	33585000	33600000	chr1	34065000	34080000	CM	5.33139	5.91595	-0.726306	0.00512682	0.0187592	No	28/29	14/15	14/19	12/15	4/2	30/33	8/10	392
chr1	33599670	33607075	chr1	33723853	33733475	iPSC	5.85114	5.22833	0.895144	0.000953015	0.00529918	iPSC	75/74	50/57	23/34	15/23	2/3	53/51	9/6	393
chr1	33601186	33606752	chr1	33919514	33937456	Both	6.05988	5.52914	0.719017	0.00276505	0.0119309	No	74/81	44/46	67/70	37/42	34/39	67/70	36/36	394
chr1	33604553	33611851	chr1	33852632	33861873	CM	5.02336	5.24585	-0.262675	0.428424	0.538233	No	76/62	58/41	33/52	27/28	19/25	55/49	37/28	395
chr1	33759000	33770000	chr1	34078000	34089000	CM	5.00015	5.12628	-0.115935	0.736496	0.804395	No	24/28	13/12	26/24	21/20	7/5	15/14	22/24	396
chr1	33760000	33765000	chr1	33830000	33835000	Both	5.86853	5.81641	0.103654	0.658419	0.743315	No	94/124	65/89	109/132	70/77	42/38	65/65	60/78	397
chr1	33762616	33768769	chr1	33921089	33937456	Both	6.40137	6.19048	0.276223	0.155548	0.247887	No	96/88	58/50	121/129	62/81	53/61	74/61	66/72	398
chr1	33830000	33845580	chr1	33930000	33936987	Both	6.79827	6.49725	0.36201	0.0340835	0.0783013	No	149/147	57/84	191/204	90/127	91/73	120/109	107/111	399
chr1	33942000	33948000	chr1	34074000	34080000	iPSC	5.61888	4.84297	1.22529	0.000126994	0.00115832	iPSC	46/44	30/26	84/114	63/60	31/26	42/36	48/50	400
chr1	34095577	34105940	chr1	35202223	35215369	Both	4.66459	5.68598	-1.47407	7.96689e-06	0.000140204	CM	20/13	7/11	30/23	20/21	2/2	3/13	21/16	401
chr1	34101603	34105940	chr1	35064296	35067356	CM	3.94866	4.49666	-1.29079	0.0281784	0.0679659	No	21/31	14/11	20/21	17/17	5/3	12/12	11/6	402
chr1	34101603	34108689	chr1	34575709	34583461	iPSC	5.31051	5.28638	0.0975261	0.748683	0.813743	No	51/35	2/4	33/39	28/26	10/16	12/18	12/17	403
chr1	34105940	34108689	chr1	34620565	34625597	CM	3.94952	4.46309	-1.21263	0.0411351	0.0905296	No	30/23	4/5	39/36	27/20	10/9	18/16	19/17	404
chr1	34114013	34123703	chr1	34893031	34899095	iPSC	4.60255	4.39241	0.611873	0.198762	0.299372	No	16/28	7/8	20/23	12/17	5/4	8/7	27/22	405
chr1	34580000	34587000	chr1	35056000	35063000	CM	4.42551	5.18661	-1.23385	0.00211314	0.00973686	CM	55/49	12/26	39/39	19/23	9/16	16/14	4/2	406
chr1	34637908	34649232	chr1	35200065	35210166	CM	4.56669	4.81676	-0.340487	0.418723	0.529551	No	28/33	16/16	34/37	17/19	4/7	8/10	24/21	407
chr1	34637908	34650551	chr1	34877158	34886806	iPSC	5.58609	4.944	1.00816	0.001273	0.00666188	iPSC	66/68	48/43	65/54	35/43	18/20	17/19	53/57	408
chr1	34912000	34931975	chr1	35200000	35216000	Both	7.25428	6.56634	0.781098	5.87467e-07	1.84507e-05	iPSC	61/70	52/40	96/100	55/53	15/9	31/27	68/85	409
chr1	34925000	34930000	chr1	35055000	35060000	iPSC	5.44242	4.32126	2.1069	1.32543e-07	5.61859e-06	iPSC	101/74	76/57	66/81	51/38	26/22	31/40	57/36	410
chr1	35244000	35256000	chr1	35592000	35604000	iPSC	5.40859	4.4279	1.79133	3.40556e-06	7.32126e-05	iPSC	21/25	15/11	45/54	18/21	8/11	13/14	18/22	411
chr1	35250000	35265495	chr1	35310793	35320000	Both	7.76153	7.23894	0.572077	1.26734e-05	0.000201627	iPSC	104/107	86/85	370/376	232/210	146/145	169/205	104/127	412
chr1	35649366	35656385	chr1	35903388	35909859	iPSC	5.26967	4.42807	1.59796	5.97638e-05	0.000658043	iPSC	5/11	11/7	55/51	27/29	9/7	27/28	1/2	413
chr1	35660000	35670000	chr1	36010000	36020000	CM	5.14245	5.28503	-0.141827	0.656098	0.740964	No	11/13	10/7	29/32	22/14	8/8	29/24	2/4	414
chr1	35662863	35672000	chr1	35754807	35763000	Both	6.51266	6.12023	0.487535	0.0115177	0.0344789	No	55/51	36/29	101/108	67/69	31/32	94/97	14/6	415
chr1	35910000	35932000	chr1	36210000	36231000	Both	6.84862	6.96094	-0.108655	0.487434	0.592962	No	7/1	3/1	12/5	8/5	3/1	27/25	2/3	416
chr1	35915000	35925000	chr1	36010000	36015000	Both	6.07954	5.7465	0.45145	0.0470006	0.0996447	No	19/17	19/16	31/19	13/9	13/11	32/40	12/4	417
chr1	36034701	36036514	chr1	36189368	36192813	Both	5.32702	5.03715	0.504215	0.11984	0.203088	No	28/26	10/18	24/32	13/15	15/16	48/66	5/5	418
chr1	36035000	36040000	chr1	36240000	36245000	CM	4.94966	5.10319	-0.158873	0.65057	0.736133	No	8/10	15/4	23/13	5/8	5/5	38/39	3/2	419
chr1	36560000	36565000	chr1	36595000	36600000	iPSC	5.61267	5.01416	0.925877	0.00234535	0.0105039	No	2/6	2/2	77/90	47/57	63/85	60/52	11/2	420
chr1	36560000	36568000	chr1	36656000	36664000	CM	5.14084	5.41133	-0.326599	0.28947	0.399874	No	24/17	13/12	30/35	21/16	22/32	34/28	3/4	421
chr1	36565000	36570000	chr1	36750000	36755000	CM	4.86826	5.28605	-0.567667	0.0973602	0.1735	No	10/3	4/5	27/28	18/22	19/11	28/25	9/7	422
chr1	36611438	36620000	chr1	36748226	36755000	Both	6.11489	5.97531	0.20223	0.346481	0.458702	No	17/17	11/13	72/66	50/49	27/26	70/67	15/23	423
chr1	36615000	36620000	chr1	36650000	36655000	iPSC	6.27859	6.01755	0.342481	0.0965441	0.172415	No	62/69	39/44	151/131	59/78	64/65	141/97	3/5	424
chr1	36810573	36828000	chr1	36881435	36891000	Both	7.55608	7.12837	0.474516	0.000522403	0.00335351	iPSC	196/220	137/130	252/249	174/153	23/32	194/171	92/99	425
chr1	37019146	37022394	chr1	37899154	37901465	CM	3.94853	4.62177	-1.55866	0.00604851	0.021252	No	36/47	18/20	46/30	22/36	20/16	11/7	17/25	426
chr1	37023846	37032421	chr1	38133519	38143561	CM	3.89636	4.59259	-1.70591	0.00386271	0.0153045	No	15/10	9/10	8/14	7/9	3/5	6/6	11/6	427
chr1	37032421	37057455	chr1	37499596	37509707	Both	6.97113	6.4316	0.629448	0.000178048	0.00148488	iPSC	60/64	38/48	67/75	59/45	39/35	34/32	28/22	428
chr1	37046816	37054817	chr1	37899913	37905135	iPSC	4.5325	4.84379	-0.454713	0.281874	0.391836	No	21/37	16/17	29/16	10/20	18/14	9/3	20/31	429
chr1	37163000	37170000	chr1	37478000	37485000	iPSC	5.44424	4.39297	1.92447	6.8941e-07	2.08535e-05	iPSC	74/72	44/58	80/89	45/50	43/41	14/12	2/2	430
chr1	37164000	37170000	chr1	37902000	37908000	CM	4.0482	5.07898	-2.03023	2.34904e-05	0.00031938	CM	37/32	24/22	37/44	31/37	10/12	0/1	21/16	431
chr1	37559377	37565868	chr1	37787768	37795715	iPSC	5.07427	4.03697	2.52735	4.98032e-07	1.62234e-05	iPSC	2/7	3/2	55/49	30/16	12/19	12/4	27/16	432
chr1	37809614	37817445	chr1	37894015	37901844	iPSC	6.0586	4.96654	1.56179	1.80055e-08	1.12236e-06	iPSC	37/40	43/31	46/26	20/19	34/44	1/0	48/66	433
chr1	37908000	37926000	chr1	38142000	38151000	Both	5.73742	6.06396	-0.370788	0.105249	0.183995	No	42/31	26/14	25/33	24/18	9/8	12/2	44/49	434
chr1	38046000	38063000	chr1	38420000	38448000	Both	6.56382	6.24235	0.398274	0.0328337	0.0760326	No	44/47	29/20	32/40	27/26	18/16	20/11	18/12	435
chr1	38052000	38070000	chr1	39294000	39312000	CM	4.7536	5.44378	-0.98628	0.00372913	0.0149631	No	15/11	6/8	4/4	9/6		7/6	14/9	436
chr1	38067011	38074119	chr1	38138305	38147835	Both	6.66002	6.54957	0.146477	0.397774	0.509418	No	124/122	98/60	87/98	53/69	24/12	35/59	118/160	437
chr1	38176000	38184000	chr1	38440000	38448000	iPSC	5.02479	3.98924	2.65997	3.85729e-07	1.32444e-05	iPSC	35/36	26/33	45/27	23/28	19/20	9/12	32/17	438
chr1	38344000	38360000	chr1	38440000	38450000	Both	6.99416	6.91149	0.108792	0.479675	0.586343	No	112/127	66/89	121/127	69/71	57/72	28/34	19/12	439
chr1	38478000	38500000	chr1	39468000	39490000	CM	5.25094	6.00154	-0.946759	0.000268533	0.00204574	CM	27/17	8/16	15/24	18/11	4/3	18/19	18/11	440
chr1	38492344	38497042	chr1	38964205	38969964	iPSC	5.36902	4.24454	2.22129	1.24851e-07	5.37242e-06	iPSC	47/38	23/30	17/19	10/8	10/6	12/7	61/45	441
chr1	38492344	38497042	chr1	39050563	39054115	CM	4.42688	4.49367	0.0238823	0.960921	0.972439	No	17/24	12/19	19/26	18/16	6/4	7/10	22/19	442
chr1	38492344	38503207	chr1	39281723	39299018	Both	6.42981	6.90042	-0.512942	0.00253123	0.0111639	No	37/49	17/28	30/25	10/18	12/9	32/29	35/30	443
chr1	38732323	38739609	chr1	38885744	38891278	iPSC	5.56597	4.49387	1.84778	3.51994e-07	1.2354e-05	iPSC	28/22	14/24	109/111	51/48	50/66	57/72	32/37	444
chr1	38980000	38985000	chr1	39295000	39300000	iPSC	5.31131	4.68114	1.11267	0.00207361	0.00959614	iPSC	17/31	27/25	22/25	10/14		16/24	48/28	445
chr1	39060000	39102000	chr1	39539000	39560000	Both	6.69683	6.29729	0.483636	0.00741618	0.0247127	No	17/11	11/12	34/21	12/21	1/0	21/20	21/16	446
chr1	39075000	39080000	chr1	39281723	39300000	Both	7.17253	6.39365	0.894014	4.35097e-08	2.27607e-06	iPSC	45/49	32/28	62/65	42/43	1/4	47/49	44/35	447
chr1	39325000	39330000	chr1	39550000	39555000	CM	4.66539	5.12474	-0.671569	0.0753898	0.142701	No	52/51	29/18	76/46	50/49	0/8	67/62	68/52	448
chr1	39325995	39332325	chr1	39461481	39466557	CM	4.72638	5.03609	-0.422294	0.265587	0.374919	No	98/89	78/69	102/100	74/53	0/6	87/82	147/154	449
chr1	39349000	39368000	chr1	39710000	39729000	CM	5.53144	5.8007	-0.307639	0.225382	0.330222	No	27/24	16/9	27/50	19/29		29/22	20/21	450
chr1	39556000	39572000	chr1	39996000	40014000	Both	6.45387	6.09594	0.450959	0.0217156	0.0555382	No	22/13	13/12	27/28	23/20	4/2	37/21	12/11	451
chr1	39560000	39570000	chr1	40180000	40190000	CM	4.38942	5.08043	-1.14698	0.00596477	0.0210495	No	10/11	7/7	4/9	8/5	6/4	15/10	7/5	452
chr1	39564891	39570394	chr1	39714657	39729135	Both	6.50945	6.50429	0.0275408	0.877937	0.911736	No	26/25	20/14	71/91	53/49	0/2	78/88	36/29	453
chr1	39567800	39573052	chr1	39653801	39660089	Both	5.70923	5.48943	0.338291	0.19646	0.296457	No	46/42	24/16	125/104	76/84		95/85	34/13	454
chr1	39654514	39671870	chr1	39723348	39729667	Both	7.16791	7.05792	0.134198	0.35934	0.471816	No	28/22	11/16	168/146	95/86	1/0	129/121	15/16	455
chr1	39776025	39780187	chr1	39905341	39908807	CM	4.56727	4.91729	-0.515897	0.208039	0.310314	No	13/15	7/7	58/43	53/30		41/39	6/4	456
chr1	39776266	39784730	chr1	39833268	39838916	CM	5.46439	5.72086	-0.293592	0.264023	0.373245	No	16/12	8/10	116/118	60/58		98/79	11/7	457
chr1	39800811	39806570	chr1	39917156	39922912	iPSC	5.26952	5.01622	0.457983	0.166386	0.26098	No	15/13	8/6	86/86	50/51		64/61	4/4	458
chr1	39906000	39912000	chr1	40032000	40038000	iPSC	5.38552	4.46269	1.6782	1.1426e-05	0.000187279	iPSC	14/15	15/9	41/49	31/37	10/9	37/44	6/8	459
chr1	40069048	40072878	chr1	40117921	40126320	Both	6.07259	6.07516	0.0271647	0.898482	0.926713	No	197/203	141/139	260/216	156/138	93/64	151/180	32/35	460
chr1	40070000	40075000	chr1	40180000	40190000	Both	5.86717	6.04409	-0.184757	0.40756	0.518922	No	94/90	59/50	105/97	70/61	51/33	74/78	18/23	461
chr1	40141894	40148051	chr1	40179206	40186145	iPSC	6.04434	5.70572	0.462604	0.0453665	0.097239	No	179/177	119/121	188/169	101/117	94/90	79/95	30/41	462
chr1	40277965	40285852	chr1	40368653	40384329	Both	6.80347	6.64309	0.199999	0.229931	0.335392	No	182/148	86/110	195/204	108/120	28/40	4/0	161/146	463
chr1	40281032	40287832	chr1	40437913	40440338	Both	5.04877	5.30114	-0.305685	0.346615	0.458834	No	76/60	38/41	121/117	62/90	17/15	26/31	68/70	464
chr1	40384329	40390000	chr1	40438497	40445000	Both	6.75788	6.08151	0.812743	1.22853e-05	0.000197327	iPSC	149/157	98/93	115/147	87/81	74/63	34/25	126/161	465
chr1	40385000	40392000	chr1	40494000	40500000	Both	5.81094	5.57536	0.350233	0.162672	0.256572	No	57/50	26/36	28/34	20/17	10/13	27/27	71/80	466
chr1	40544000	40554000	chr1	40800000	40810000	Both	6.34201	6.30323	0.0708241	0.713143	0.787302	No	94/84	65/55	35/36	18/10	6/4	36/31	55/47	467
chr1	40605319	40615000	chr1	40800000	40808403	Both	6.69032	6.63091	0.0880275	0.604178	0.697353	No	136/126	91/68	31/21	17/8	7/9	19/12	27/29	468
chr1	40608848	40613157	chr1	40866798	40874046	Both	5.64863	5.56003	0.16449	0.529217	0.631835	No	28/37	20/26	35/29	30/29	14/16	14/24	4/4	469
chr1	41076000	41088000	chr1	41304000	41319000	Both	6.55891	6.30683	0.31666	0.0866827	0.158855	No	74/72	60/56	48/51	26/41	24/45	34/31	27/35	470
chr1	41076000	41100000	chr1	41400000	41426000	Both	7.28451	7.42022	-0.132955	0.329665	0.441301	No	67/65	46/54	73/69	52/55	20/30	52/51	39/43	471
chr1	41085000	41094000	chr1	41220000	41229000	iPSC	5.64699	5.12322	0.796298	0.00651461	0.0224175	No	70/93	53/71	68/90	44/56	35/37	74/71	32/23	472
chr1	41090000	41095000	chr1	41130000	41135000	CM	5.32825	5.40834	-0.0541457	0.853761	0.893796	No	196/193	144/139	147/174	119/134	95/83	111/132	36/47	473
chr1	41238422	41243450	chr1	41311566	41318547	CM	5.72631	5.63639	0.161021	0.523235	0.6266	No	141/168	78/104	92/117	61/50	47/56	77/68	93/81	474
chr1	41242429	41248419	chr1	41415687	41421458	CM	5.14052	5.14376	0.068586	0.835368	0.880344	No	85/79	46/70	90/106	61/74	24/27	67/69	51/51	475
chr1	41311566	41316021	chr1	41414909	41418736	Both	5.72398	5.75149	0.00653392	0.978511	0.985567	No	145/142	96/93	158/156	124/114	66/53	146/113	149/117	476
chr1	41505000	41520000	chr1	41895000	41910000	iPSC	5.79636	5.50929	0.421827	0.0987991	0.175525	No	29/13	8/9	23/21	21/27	19/21	14/16	6/3	477
chr1	41580000	41595000	chr1	41895000	41910000	iPSC	6.24972	5.78126	0.609526	0.00521496	0.019012	No	22/22	17/6	21/28	14/22	19/14	13/20	5/5	478
chr1	41615322	41622214	chr1	41702366	41708893	CM	4.66524	5.35648	-1.01884	0.00427965	0.0163605	No	48/46	37/26	98/98	60/76	17/24	73/79	9/2	479
chr1	41730000	41748006	chr1	41895000	41900000	Both	7.04743	6.94733	0.127377	0.401079	0.512593	No	116/138	85/89	125/122	85/77	88/86	93/101	22/41	480
chr1	41732549	41736535	chr1	41784101	41790138	iPSC	5.81286	4.94325	1.2993	1.13354e-05	0.000186447	iPSC	282/296	168/224	176/171	106/135	119/129	219/221	3/1	481
chr1	41821075	41828608	chr1	41879429	41885481	iPSC	5.97209	5.42497	0.756574	0.00255125	0.0112356	No	95/75	58/66	150/169	99/115	109/106	59/58	15/10	482
chr1	41906962	41911536	chr1	41940381	41951864	CM	5.49808	5.84393	-0.407311	0.108187	0.187642	No	113/91	78/62	110/103	69/81	116/107	5/2	45/52	483
chr1	42021000	42042000	chr1	43197000	43218000	CM	5.002	5.72322	-0.961179	0.00117615	0.00625943	CM	17/19	10/2	10/16	8/7	7/7	14/12	7/14	484
chr1	42035924	42040417	chr1	42504257	42509722	CM	4.27058	4.73656	-0.827033	0.0818754	0.151942	No	21/32	10/11	33/29	18/19	7/5	33/28	28/24	485
chr1	42037759	42041813	chr1	42600582	42608023	iPSC	4.53287	4.59113	0.0300143	0.946948	0.962372	No	12/10	8/6	38/44	30/32	8/7	26/31	44/41	486
chr1	42037759	42054050	chr1	42255134	42264747	Both	6.6024	6.72777	-0.123409	0.467245	0.575461	No	67/79	52/53	66/50	44/45	31/31	88/75	108/126	487
chr1	42041232	42046446	chr1	42628203	42635778	CM	4.27048	4.65212	-0.663124	0.173292	0.269123	No	14/12	14/5	19/27	21/19	12/11	22/15	26/30	488
chr1	42276612	42291340	chr1	42492650	42510054	Both	6.39085	6.24229	0.199533	0.301345	0.411548	No	29/20	8/20	26/30	18/26	7/5	59/55	45/42	489
chr1	42287856	42295681	chr1	42542292	42552386	CM	5.25191	5.32167	-0.0370706	0.903648	0.930575	No	39/32	29/37	36/46	38/33	1/3	31/36	24/26	490
chr1	42609013	42613014	chr1	43210425	43216152	CM	4.04818	4.76495	-1.49301	0.00400067	0.0156529	No	14/16	4/6	13/23	24/14	3/0	23/20	18/28	491
chr1	42609356	42615158	chr1	43102588	43108567	iPSC	4.60041	4.28393	0.894758	0.0716568	0.137626	No	19/20	19/12	23/37	20/17	3/2	31/35	36/45	492
chr1	42651169	42658655	chr1	42779159	42786208	CM	5.38931	5.50702	-0.108196	0.700763	0.778256	No	6/4	4/9	18/15	13/10	32/42	15/14	10/9	493
chr1	42803564	42811155	chr1	43107338	43125766	Both	6.7544	6.51524	0.291097	0.0895075	0.16299	No	37/40	25/30	42/43	25/34	13/8	50/57	55/49	494
chr1	42808972	42811487	chr1	43210425	43215660	CM	4.23035	4.52685	-0.502933	0.326582	0.43816	No	21/21	10/12	20/30	12/13	4/6	32/26	24/23	495
chr1	43024000	43040000	chr1	43536000	43552000	CM	4.89766	5.65504	-1.03588	0.000849544	0.0048502	CM	18/21	7/19	29/33	18/25	1/2	15/11	26/21	496
chr1	43040000	43048000	chr1	43192000	43210000	Both	6.53361	6.08995	0.548389	0.00460614	0.0173056	No	97/92	47/62	87/94	63/67	2/4	89/70	117/111	497
chr1	43240000	43245000	chr1	43540000	43550000	Both	5.53175	5.52584	0.0581328	0.830017	0.877026	No	41/25	18/19	52/62	43/36	7/4	16/10	34/28	498
chr1	43242000	43248000	chr1	43374000	43380000	Both	5.46146	5.26489	0.336282	0.254239	0.363204	No	53/48	37/36	62/53	28/31	1/0	39/45	42/43	499
chr1	43376034	43385922	chr1	43535989	43540176	Both	6.38108	6.10431	0.356164	0.0733931	0.140181	No	51/64	32/46	155/153	91/111	14/18	31/29	39/32	500
chr1	43380000	43395000	chr1	43875000	43890000	iPSC	5.53407	4.99195	0.859686	0.00593584	0.0209807	No	11/20	9/13	12/13	2/7	1/1	11/5	18/16	501
chr1	43472541	43480311	chr1	43531279	43537804	iPSC	6.1124	5.46243	0.874485	0.000284918	0.00213881	iPSC	68/66	43/46	182/199	94/114	49/42	67/61	66/51	502
chr1	43680000	43695000	chr1	44070000	44085000	iPSC	5.69599	5.3926	0.458176	0.0889835	0.162235	No	31/21	23/13	20/26	18/24	2/3	35/30	31/26	503
chr1	43680000	43700000	chr1	44120000	44140000	CM	6.24884	6.418	-0.173517	0.365531	0.478672	No	33/33	20/22	27/28	22/24	6/5	30/37	25/19	504
chr1	43690000	43707000	chr1	44387000	44404000	CM	5.35137	5.73506	-0.466304	0.0833512	0.154126	No	12/16	7/5	24/16	18/15	5/12	15/9	3/3	505
chr1	43695033	43705689	chr1	43878195	43882184	Both	6.87528	6.45379	0.497673	0.00338837	0.0138797	No	78/69	61/58	51/82	51/49	17/20	64/73	77/83	506
chr1	43989038	43995895	chr1	44055975	44064985	iPSC	5.91652	5.55771	0.50516	0.0398355	0.0883511	No	80/60	49/47	11/13	5/5	0/5	64/63	87/97	507
chr1	43992000	44004000	chr1	44400000	44414640	Both	5.81151	5.77678	0.0839201	0.725883	0.79554	No	33/42	17/25	24/25	21/26	12/8	18/20	17/20	508
chr1	43992042	43996312	chr1	44111962	44118143	CM	5.40715	5.31839	0.183749	0.533114	0.635066	No	66/64	47/41	9/8	6/11	1/4	68/43	50/53	509
chr1	44132000	44143000	chr1	45210000	45221000	iPSC	4.46502	3.99014	1.67701	0.00523915	0.0190819	No	3/4	4/0	2/7	1/3		1/0	1/2	510
chr1	44225066	44235004	chr1	44395781	44404039	Both	6.74903	6.8758	-0.123289	0.444526	0.554208	No	162/206	112/121	147/194	106/105	45/59	116/68	136/135	511
chr1	44468196	44475000	chr1	44501503	44510000	Both	6.83932	6.6116	0.275262	0.0974439	0.173603	No	147/132	95/89	127/121	75/73	35/39	25/25	109/97	512
chr1	44555000	44560000	chr1	44675000	44680000	iPSC	5.73621	4.70821	1.62386	5.32246e-07	1.70203e-05	iPSC	47/63	43/33	73/77	41/52	60/54	76/74	52/50	513
chr1	44555738	44562310	chr1	45116753	45123399	iPSC	5.04704	4.35794	1.44564	0.000792197	0.00460257	iPSC	33/31	20/13	42/40	29/16	28/22	26/36	14/19	514
chr1	44682000	44693000	chr1	45053876	45067000	Both	6.27655	6.68952	-0.453195	0.0125309	0.0366713	No	56/62	26/39	82/71	37/54	34/32	53/48	35/43	515
chr1	44704463	44717593	chr1	44752348	44763342	Both	7.0128	7.18751	-0.177446	0.227998	0.33321	No	142/139	94/102	120/116	71/69	87/73	148/142	159/187	516
chr1	44842228	44846672	chr1	45059173	45062010	Both	5.18828	5.24468	-0.0149977	0.962081	0.973281	No	79/108	51/63	90/117	65/67	53/56	64/63	52/58	517
chr1	45075000	45080000	chr1	45115000	45120000	CM	5.24911	5.74187	-0.618008	0.0252486	0.0623421	No	208/190	131/136	248/213	134/154	106/106	69/71	44/40	518
chr1	45192000	45199000	chr1	45955000	45962000	CM	4.14108	4.81846	-1.31395	0.00735162	0.0245349	No	14/20	4/7	22/19	17/12	1/3	9/9	19/16	519
chr1	45192000	45200000	chr1	45472000	45480000	CM	5.07079	5.22517	-0.159525	0.628026	0.716	No	15/8	8/6	52/42	26/41	9/7	8/11	4/1	520
chr1	45198000	45207000	chr1	45765000	45774000	CM	5.04946	5.16277	-0.0971589	0.772274	0.833034	No	20/21	4/14	28/17	15/12	4/5	11/7	2/2	521
chr1	45216000	45234000	chr1	46728000	46746000	iPSC	4.78525	4.56163	0.55183	0.196583	0.296541	No	2/2	1/0	7/2	2/1	2/1	0/1		522
chr1	45256223	45262482	chr1	45474502	45479356	iPSC	5.09258	4.84169	0.496516	0.17051	0.265854	No	12/13	10/10	70/56	36/28	5/7	4/2	7/3	523
chr1	45290000	45304000	chr1	45948000	45962000	Both	5.79928	5.6962	0.174103	0.476775	0.583775	No	28/13	5/15	33/29	22/31	4/5	7/11	22/23	524
chr1	45297440	45306000	chr1	45762000	45769055	Both	5.31184	5.46252	-0.153267	0.598608	0.692822	No	19/25	23/12	43/52	20/37	7/2	11/7	7/5	525
chr1	45299083	45305000	chr1	45470365	45480000	Both	6.40823	5.99145	0.526731	0.00926265	0.0290727	No	17/13	17/14	156/149	82/94	11/16	6/7	11/6	526
chr1	45479356	45481835	chr1	45767848	45770431	Both	5.14147	5.33438	-0.215503	0.492083	0.597039	No	59/57	32/27	66/79	31/48	16/15	16/15	11/14	527
chr1	45480000	45485000	chr1	45955000	45960000	Both	5.13736	5.14553	0.0613008	0.852094	0.892506	No	23/30	16/19	59/45	32/31	4/8	11/14	41/22	528
chr1	45480000	45486000	chr1	46032000	46038000	CM	4.31365	4.8943	-1.01108	0.0243777	0.0606862	No	9/11	7/8	25/21	21/20	5/3	12/10	14/7	529
chr1	45766000	45773000	chr1	45955000	45962000	iPSC	5.89282	5.14309	1.07562	8.79063e-05	0.00089115	iPSC	42/56	46/31	39/43	28/36	13/6	24/34	32/42	530
chr1	45808000	45828000	chr1	46032000	46040000	Both	6.08285	6.17353	-0.079776	0.701099	0.778466	No	32/33	28/43	48/60	44/38	4/7	46/61	40/44	531
chr1	45825312	45830116	chr1	45954461	45959373	Both	5.82292	5.55534	0.391796	0.118651	0.20156	No	101/119	84/86	138/124	72/77	11/8	59/61	100/128	532
chr1	45840000	45856000	chr1	46304000	46320000	CM	4.78575	5.47913	-0.981476	0.00334183	0.013746	No	7/4	6/7	21/29	16/18	6/6	23/19	22/21	533
chr1	45975000	45984000	chr1	46032000	46040000	Both	6.67198	6.77051	-0.0925414	0.578248	0.674792	No	187/207	123/132	199/196	112/132	11/15	153/145	170/166	534
chr1	46080000	46098000	chr1	46638000	46656000	Both	6.02267	6.14827	-0.120909	0.568087	0.665554	No	11/9	4/7	45/28	19/29	7/9	28/31	14/15	535
chr1	46106979	46118898	chr1	46342761	46350175	Both	6.07902	6.10746	-0.00406052	0.984606	0.989689	No	7/4	6/1	127/140	84/74	27/30	89/96	50/63	536
chr1	46496000	46512000	chr1	46800000	46816000	CM	5.13819	5.58969	-0.576847	0.0503277	0.104684	No	31/28	20/20	22/20	16/18	22/17	21/25	14/5	537
chr1	46502802	46506519	chr1	46643601	46646670	Both	5.70949	5.49273	0.33462	0.201211	0.302343	No	25/22	14/17	102/110	79/64	30/42	60/70	46/60	538
chr1	46902000	46911183	chr1	47183387	47196000	Both	6.01238	5.84151	0.247618	0.273433	0.383318	No	46/56	35/28	42/47	26/15	22/26	31/34	38/37	539
chr1	46911386	46913394	chr1	46993193	46995613	Both	5.94598	5.51145	0.604773	0.0143947	0.0407812	No	134/100	81/70	7/10	8/5	36/35	79/80	73/73	540
chr1	46948000	46959000	chr1	47905000	47916000	iPSC	4.72613	4.1235	1.62679	0.00169462	0.00826071	iPSC	4/3	5/3	0/1	0/1	1/2	5/2	5/1	541
chr1	46950000	46965000	chr1	47685000	47700000	iPSC	5.54696	4.67847	1.43609	2.67802e-05	0.000353522	iPSC	11/5	7/7	21/9	8/6	5/7	12/10	8/3	542
chr1	46991000	46998000	chr1	47187000	47194000	CM	4.99991	5.61864	-0.825156	0.00663896	0.0227282	No	65/66	44/39	37/31	27/21	29/11	29/33	15/23	543
chr1	47151000	47164000	chr1	47749000	47762000	iPSC	5.28682	4.52882	1.39254	0.000267132	0.00203856	iPSC	12/16	9/14	20/21	8/12	20/9	15/3	2/4	544
chr1	47206873	47220000	chr1	47450000	47464243	Both	6.63185	6.38438	0.306937	0.0874917	0.159986	No	53/59	29/44	49/47	21/17	44/43	26/33	13/21	545
chr1	47212303	47221980	chr1	47560217	47568773	iPSC	5.38706	5.01359	0.625547	0.0517722	0.107105	No	42/36	28/26	18/21	2/6	18/16	24/29	8/11	546
chr1	47214000	47220000	chr1	47328000	47334000	iPSC	5.63069	4.73837	1.43227	1.36131e-05	0.000211646	iPSC	38/35	28/28	44/31	25/18	33/36	12/8	20/12	547
chr1	47216061	47225310	chr1	47634625	47640878	CM	4.26963	4.70724	-0.773139	0.106495	0.185407	No	26/24	26/27	23/23	17/23	15/8	14/10	10/13	548
chr1	47340000	47355000	chr1	47445000	47460000	iPSC	5.49894	4.76455	1.20975	0.000331579	0.0024019	iPSC	41/37	32/28	32/52	25/17	19/18	22/23		549
chr1	47405000	47410000	chr1	47600000	47605000	iPSC	4.49993	4.12297	1.20517	0.0285672	0.0685196	No	50/28	26/18	38/41	27/18	20/17	23/22	1/2	550
chr1	47565000	47570000	chr1	47640000	47645000	iPSC	5.0696	4.16428	2.04079	1.25033e-05	0.000199985	iPSC	63/53	39/46	28/17	13/18	14/15	27/36	1/0	551
chr1	47645000	47658000	chr1	47879000	47892000	CM	6.12204	5.86949	0.344013	0.117585	0.200297	No	13/14	8/9	33/26	21/21	5/6	7/18	4/4	552
chr1	47656000	47663000	chr1	47723765	47733000	Both	6.65374	6.1921	0.560203	0.00250564	0.0110731	No	22/14	13/8	119/148	56/91	37/52	47/52	13/8	553
chr1	47656000	47685000	chr1	48161000	48202000	Both	7.00064	7.36753	-0.385627	0.00720468	0.0241292	No	5/6	8/1	36/32	27/29	1/3	26/22	3/2	554
chr1	47685000	47690000	chr1	47910000	47915000	iPSC	5.04687	4.39316	1.35612	0.00141287	0.00713361	iPSC	1/3	1/3	27/38	34/25	7/9	9/11	6/4	555
chr1	47688000	47700000	chr1	50880000	50892000	iPSC	4.53377	4.07996	1.43169	0.0102812	0.0316011	No	4/1	2/3	4/6	3/5	4/1	0/1	6/7	556
chr1	47872000	47889000	chr1	48688000	48705000	CM	4.27111	5.60305	-2.17826	1.58703e-08	1.02768e-06	CM	12/18	4/5	16/20	6/13	5/5	8/7	1/1	557
chr1	47895000	47904263	chr1	48174587	48180921	Both	5.66419	6.10077	-0.510817	0.0267466	0.0651844	No	15/5	2/3	99/88	71/63	2/2	59/66	8/5	558
chr1	47905917	47911895	chr1	50881707	50893030	iPSC	4.27004	3.73613	3.31982	3.10182e-05	0.000394252	iPSC	6/4	4/2	4/7	3/1	5/6		1/2	559
chr1	47907000	47916000	chr1	51444000	51453000	iPSC	4.53148	3.7908	3.17004	7.69264e-06	0.000136005	iPSC	2/1		1/2	2/1	1/0		2/0	560
chr1	47915000	47920000	chr1	48090000	48095000	iPSC	5.44345	4.59043	1.4765	4.26169e-05	0.000504866	iPSC	21/18	18/10	28/41	21/23	4/15	26/23	5/7	561
chr1	47916877	47921037	chr1	47987131	47992977	iPSC	5.64737	5.18601	0.700089	0.0149534	0.0419918	No	37/29	28/17	37/38	19/34	34/27	16/26	10/8	562
chr1	47988000	47995000	chr1	48170000	48180000	Both	6.50641	6.35575	0.197895	0.284062	0.393995	No	13/12	9/12	89/97	59/87	31/25	86/80	9/12	563
chr1	47994634	47999273	chr1	48087217	48090258	iPSC	5.42943	4.64984	1.33645	0.000167678	0.00142331	iPSC	40/43	30/34	51/50	30/28	41/32	64/55	13/6	564
chr1	48090000	48096000	chr1	48168000	48174000	iPSC	5.78176	5.22383	0.813791	0.00313135	0.0130595	No	15/23	12/14	116/108	78/89	5/1	94/76	12/13	565
chr1	48199822	48228609	chr1	48522902	48530701	Both	6.33085	6.86208	-0.584811	0.000803043	0.00464838	CM	35/63	25/22	88/93	58/76	36/26	80/87	46/54	566
chr1	48202000	48216000	chr1	48664000	48696000	Both	6.33913	6.59156	-0.268759	0.141038	0.229661	No	36/45	25/15	77/52	35/42	28/22	41/45	4/9	567
chr1	48208000	48224000	chr1	48960000	48976000	CM	4.83994	5.4266	-0.816535	0.0142646	0.0404685	No	12/15	12/12	15/19	16/20	10/13	8/9	8/14	568
chr1	48251335	48257408	chr1	48452879	48457341	CM	4.42749	4.86864	-0.713056	0.100527	0.177802	No	73/64	40/47	58/63	56/53	40/44	69/65	0/4	569
chr1	48252037	48259651	chr1	48381109	48387871	iPSC	5.41132	5.1262	0.479704	0.122321	0.206075	No	90/96	59/64	81/98	62/69	39/46	80/79		570
chr1	48400000	48420000	chr1	48680000	48700000	iPSC	6.22766	5.41206	1.08214	5.59674e-06	0.000107128	iPSC	53/54	38/34	27/39	20/25	12/26	48/39	9/7	571
chr1	48460000	48468371	chr1	48523053	48530000	Both	6.27851	6.45542	-0.181794	0.337169	0.449295	No	172/173	96/105	75/88	47/47	69/76	136/149	118/147	572
chr1	48465000	48474000	chr1	48663000	48672000	CM	5.02382	5.41507	-0.507929	0.110335	0.19049	No	45/49	32/41	31/40	20/24	25/18	34/34	10/13	573
chr1	48564000	48583000	chr1	50806000	50825000	CM	4.69718	5.35774	-0.963719	0.00638062	0.0220704	No	9/7	6/8	14/15	16/10	3/10	7/5	11/11	574
chr1	48565000	48576000	chr1	48961000	48994460	Both	6.67198	6.53838	0.173037	0.318466	0.429608	No	37/34	33/35	28/36	16/20	32/33	17/16	25/25	575
chr1	48574306	48579563	chr1	48667431	48671533	Both	5.83993	5.54459	0.428377	0.088068	0.160893	No	127/129	101/74	118/115	79/79	88/73	78/89	34/34	576
chr1	48699291	48704958	chr1	48956985	48963679	iPSC	5.09452	4.79287	0.588377	0.109654	0.189571	No	32/43	31/33	43/36	31/35	20/18	7/11	33/30	577
chr1	49016639	49043300	chr1	50806869	50813331	Both	5.07415	5.4148	-0.43111	0.169713	0.264907	No	25/23	9/9	34/23	21/20	8/10	22/18	15/27	578
chr1	49017601	49024428	chr1	49330197	49338069	iPSC	5.23004	4.94117	0.525648	0.123235	0.20717	No	50/41	33/22	47/45	34/39	8/10	36/43		579
chr1	49028000	49050000	chr1	49278000	49287000	Both	6.60421	6.7145	-0.106417	0.531706	0.634068	No	63/66	45/46	82/87	70/67	12/19	63/55		580
chr1	49038000	49044000	chr1	49139119	49164000	Both	7.20297	7.17076	0.0479284	0.737954	0.805394	No	90/85	48/44	163/157	106/101	29/19	65/52		581
chr1	49379230	49383533	chr1	50793103	50795841	CM	3.66467	4.20632	-2.1371	0.00700549	0.0236522	No	6/6	7/3	32/26	24/22	2/0	14/19	20/19	582
chr1	49386055	49393420	chr1	50553683	50562711	iPSC	4.14108	4.24673	-0.0317299	0.957421	0.969595	No	12/19	7/5	14/19	18/12	1/0	11/11	2/6	583
chr1	49567853	49576849	chr1	49954948	49966244	iPSC	4.81468	4.59091	0.538705	0.199723	0.30053	No	11/10	18/15	21/16	10/13	1/2	13/16	3/2	584
chr1	50539756	50545989	chr1	50792322	50798134	iPSC	5.04914	4.42894	1.27341	0.00238956	0.0106643	No	17/8	5/8	50/47	27/31	0/1	43/38	38/54	585
chr1	50578000	50589000	chr1	50732000	50743000	iPSC	6.07252	5.30362	1.05357	3.13431e-05	0.000396869	iPSC	30/36	23/20	43/36	24/19	3/0	16/14	11/14	586
chr1	50827677	50840000	chr1	51650000	51660000	Both	5.09239	5.39112	-0.369673	0.238317	0.344946	No	34/29	22/19	36/40	28/37	20/14	9/10	31/29	587
chr1	50832000	50845546	chr1	51160856	51180000	Both	5.91345	6.17533	-0.288361	0.180536	0.277607	No	63/49	36/49	82/70	51/46	38/28	13/15	67/67	588
chr1	50835000	50840000	chr1	51065000	51070000	Both	5.18676	4.76369	0.777304	0.0321418	0.074807	No	56/62	50/43	76/65	59/37	35/32	11/7	83/77	589
chr1	50876000	50895439	chr1	51435672	51450000	Both	7.17969	5.7911	1.64202	2.64838e-19	7.85069e-16	iPSC	47/51	25/25	30/38	21/22	23/37	4/2	37/43	590
chr1	50899166	50905806	chr1	51073184	51082591	iPSC	5.461	4.46349	1.7797	2.2095e-06	5.19358e-05	iPSC	22/21	15/21	31/19	15/13	10/10	1/1	27/28	591
chr1	51240417	51248014	chr1	51649103	51657109	Both	5.40558	5.75021	-0.410974	0.120585	0.204026	No	21/22	10/18	26/17	22/7	12/15		25/29	592
chr1	51453000	51462000	chr1	51651000	51660000	iPSC	5.84184	5.03728	1.1806	3.69728e-05	0.0004554	iPSC	40/28	13/13	29/22	18/15	9/11	2/2	38/25	593
chr1	51880521	51889305	chr1	52236704	52242472	CM	4.75555	5.05528	-0.402769	0.281293	0.391294	No	12/7	1/6	5/3	2/3	6/4	0/3	4/6	594
chr1	52093293	52100792	chr1	52226243	52237750	Both	6.28823	6.66218	-0.409445	0.0243529	0.0606629	No	16/11	6/4	5/7	5/5	8/3	7/6	16/20	595
chr1	52360000	52370000	chr1	52460000	52470000	Both	6.94249	6.8715	0.096385	0.537002	0.638131	No	79/65	32/48	80/76	49/67	38/24	48/39	64/70	596
chr1	52365000	52380000	chr1	52800000	52815000	CM	5.26886	5.70717	-0.544833	0.0489006	0.102339	No	11/20	8/6	16/9	8/12	5/6	8/11	14/10	597
chr1	52588681	52610000	chr1	52810000	52815000	Both	6.68069	6.39715	0.345895	0.0514208	0.106527	No	15/7	7/3	12/15	4/6	5/4	56/47	12/11	598
chr1	52590000	52605000	chr1	53145000	53160000	CM	5.18467	5.71036	-0.66969	0.0178658	0.0482823	No	3/2	1/1	1/2	3/3	2/2	7/10	11/7	599
chr1	52596640	52611000	chr1	52754000	52767000	Both	7.60388	6.9711	0.697864	5.33978e-07	1.70203e-05	iPSC	18/24	19/13	15/22	14/8	12/11	45/58	21/23	600
chr1	52866000	52884000	chr1	53658000	53676000	iPSC	5.48429	5.34131	0.255141	0.375389	0.487918	No	19/14	6/7	13/13	9/4	5/3	13/12	6/3	601
chr1	52880511	52885177	chr1	53152350	53156126	iPSC	4.72465	4.67856	0.207407	0.619881	0.709411	No	4/6	3/2	10/7	5/10	4/8	11/7	40/29	602
chr1	52930783	52934886	chr1	53143579	53146612	CM	4.18647	4.62075	-0.813892	0.108691	0.188322	No	17/13	9/5	16/12	5/11	0/8	7/6	43/34	603
chr1	53010000	53019000	chr1	53145000	53154000	CM	5.7386	6.06677	-0.373838	0.101561	0.179155	No	23/30	16/17	30/25	20/17	14/8	5/1	62/64	604
chr1	53166000	53172000	chr1	53430000	53436000	iPSC	5.20577	4.46143	1.42756	0.000345431	0.00248202	iPSC	34/27	23/19	36/28	14/15	11/18	7/7	37/36	605
chr1	53166000	53172000	chr1	53647433	53658000	Both	5.35018	5.82898	-0.589344	0.0253091	0.0624512	No	38/38	23/21	34/38	19/25	6/10	24/26	45/35	606
chr1	53307016	53312975	chr1	53649081	53653489	CM	4.35103	4.78986	-0.738716	0.104381	0.182998	No	67/71	33/43	45/32	25/28	15/15	33/31	11/14	607
chr1	53372950	53381011	chr1	53647433	53656821	Both	5.6864	5.49635	0.300109	0.25503	0.364062	No	82/59	54/46	54/64	44/33	14/22	48/50	18/18	608
chr1	53527221	53557620	chr1	53634899	53649857	Both	7.75566	7.6314	0.141933	0.254411	0.363334	No	187/170	155/138	191/175	134/113	84/62	68/65	91/72	609
chr1	53728000	53744000	chr1	54208000	54224000	CM	5.00178	5.63223	-0.840803	0.00549188	0.0198185	No	20/19	9/8	32/25	23/23	8/4	9/13	15/14	610
chr1	53741451	53747746	chr1	53856868	53860153	Both	5.67776	6.34641	-0.788269	0.000307916	0.00225622	CM	132/125	78/94	151/161	109/97	43/44	62/60	66/75	611
chr1	53944000	53955000	chr1	54219000	54230000	iPSC	5.88338	5.96773	-0.069635	0.758299	0.821046	No	9/9	1/9	35/57	32/34	2/5	7/6	60/55	612
chr1	53945471	53955523	chr1	54142125	54151746	Both	6.09778	6.34396	-0.266447	0.18368	0.281309	No	41/37	23/26	64/70	48/54	20/23	13/18	100/96	613
chr1	53952044	53955523	chr1	54054842	54064119	Both	6.14213	5.79486	0.464571	0.0367677	0.0831838	No	72/57	50/49	61/83	59/52	32/38	25/35	97/108	614
chr1	54064589	54073969	chr1	54142125	54150556	iPSC	5.98756	5.60484	0.527985	0.0276354	0.0668738	No	129/128	79/69	64/60	42/43	49/49	43/50	168/163	615
chr1	54306000	54327214	chr1	55251000	55286680	Both	6.23442	6.86727	-0.704928	7.25121e-05	0.000768288	CM	39/37	13/17	39/42	35/33	9/8	17/21	41/24	616
chr1	54330000	54340000	chr1	54510000	54520000	CM	5.49869	5.77623	-0.3196	0.214316	0.317794	No	5/6	4/5	93/89	61/62	1/4	36/39	25/17	617
chr1	54337453	54343041	chr1	54413715	54417976	Both	5.3522	5.30051	0.134475	0.654699	0.739814	No	17/13	22/13	175/149	107/100	7/5	62/72	23/32	618
chr1	54529172	54556189	chr1	55259646	55282732	Both	6.70411	7.08417	-0.406716	0.00966107	0.030044	No	61/56	17/30	34/25	22/37	8/13	23/24	60/54	619
chr1	54531320	54536056	chr1	54955063	54959471	CM	4.09469	4.55944	-0.941715	0.0794148	0.148483	No	0/1	13/7	23/30	22/20	14/4	30/26	23/22	620
chr1	54534000	54540000	chr1	54870000	54876000	CM	4.27248	5.0768	-1.41096	0.00120115	0.00636326	CM	9/10	4/0	26/20	13/13	8/9	18/21	11/19	621
chr1	54584495	54597206	chr1	54953568	54959471	Both	5.29059	5.81663	-0.656649	0.0143524	0.0406744	No	37/31	31/33	49/46	28/29	42/37	31/35	43/56	622
chr1	54587924	54594068	chr1	54853449	54860614	CM	4.18627	4.73733	-1.04236	0.0339134	0.0780112	No	26/40	16/19	32/30	28/19	23/31	24/29	22/16	623
chr1	54684462	54719406	chr1	54950859	54959471	Both	6.9902	6.83489	0.18736	0.229944	0.335392	No	28/28	39/37	44/47	31/38	55/48	62/60	62/69	624
chr1	54771369	54790000	chr1	54855000	54874748	Both	7.66356	7.89954	-0.241033	0.0482081	0.101374	No	118/133	61/58	116/143	60/89	53/37	101/72	98/89	625
chr1	54772539	54779675	chr1	54955063	54960408	CM	5.09506	5.01275	0.209439	0.544502	0.644003	No	37/37	47/43	62/58	39/42	51/39	43/50	54/64	626
chr1	54872373	54875653	chr1	54951102	54955063	Both	6.15859	6.15031	0.038962	0.849536	0.890771	No	54/44	47/31	93/92	69/61	70/53	84/85	60/55	627
chr1	54954000	54984000	chr1	55256000	55278000	Both	7.3649	7.27782	0.106513	0.439333	0.549121	No	62/59	40/42	33/54	26/28	28/24	47/37	47/73	628
chr1	55136232	55142014	chr1	55254628	55257909	iPSC	5.00256	4.20456	1.80853	0.000102709	0.000993539	iPSC	34/45	87/96	115/126	62/74	37/45	53/45	86/103	629
chr1	55415846	55420472	chr1	55459445	55463971	iPSC	6.50818	5.37545	1.45907	1.25712e-10	1.85297e-08	iPSC	197/212	122/140	199/201	125/98	143/133	126/151	338/398	630
chr1	55419399	55425425	chr1	55484807	55488234	CM	5.00158	5.39613	-0.515516	0.108921	0.188683	No	160/169	84/93	135/134	80/65	111/101	106/117	209/240	631
chr1	55568000	55584000	chr1	59136000	59152000	CM	3.99928	4.86809	-1.84049	0.000379224	0.00266736	CM	6/8	5/6	7/6	1/3	2/4	6/2	3/7	632
chr1	55600000	55610000	chr1	57050000	57060000	CM	4.42864	5.32139	-1.42986	0.000232967	0.00183685	CM		12/9	18/16	7/12	10/4	10/10		633
chr1	55600000	55611454	chr1	55740000	55745075	Both	6.45773	6.6044	-0.146333	0.411147	0.522408	No	70/68		66/64	36/36	30/31	46/40	1/1	634
chr1	55744000	55752000	chr1	56312000	56320000	iPSC	5.353	4.91928	0.736521	0.0271697	0.0659443	No	39/50	7/8	44/41	42/30	10/10	8/3	9/17	635
chr1	55744000	55753171	chr1	57047836	57056000	Both	5.1862	6.42984	-1.55529	1.05649e-10	1.63873e-08	CM	37/41	8/10	66/64	47/47	25/28	19/24	1/0	636
chr1	55746000	55752000	chr1	57282000	57288000	CM	4.04884	5.10132	-2.06451	1.54645e-05	0.000233623	CM	45/35	5/5	35/30	20/26	18/17	15/9	12/12	637
chr1	55750000	55755000	chr1	57170000	57175000	CM	3.94845	4.79146	-1.88555	0.000515302	0.0033191	CM	24/27	4/13	35/48	27/25	19/10	16/18	4/5	638
chr1	55755000	55760000	chr1	55790000	55795000	iPSC	5.57005	5.03586	0.835115	0.0063458	0.0219906	No	189/211	8/2	222/225	125/125	93/86	34/42	26/30	639
chr1	55840000	55845652	chr1	57045000	57052240	Both	4.69609	5.73567	-1.48255	4.31139e-06	8.78851e-05	CM	25/10	16/19	44/41	35/30	20/14	18/24	29/27	640
chr1	55841879	55845652	chr1	56316130	56319471	iPSC	4.56805	4.08015	1.4977	0.00675064	0.0230013	No	45/52	20/14	59/57	40/40	18/16	18/14	63/35	641
chr1	55940769	55947354	chr1	56310686	56314438	iPSC	4.78747	4.42836	0.854681	0.0560506	0.113751	No	25/23	37/26	61/51	53/45	11/9	18/23	73/84	642
chr1	56319471	56325126	chr1	57047836	57052240	iPSC	4.69634	4.2058	1.30033	0.00948853	0.0296422	No	30/30	29/24	61/33	34/31	12/12	11/8	16/12	643
chr1	56361086	56367092	chr1	57041343	57047836	CM	4.56778	4.73538	-0.188962	0.660624	0.745398	No	7/7	24/20	31/28	12/27	10/9	12/16	9/8	644
chr1	56640185	56655867	chr1	57037786	57047836	Both	5.98622	5.88078	0.166069	0.461212	0.570057	No	34/45	41/35	27/19	18/18	17/12	9/12	31/34	645
chr1	56874000	56880000	chr1	57042000	57048000	iPSC	5.56683	4.89622	1.06454	0.000836244	0.00479479	iPSC	66/68	44/44	82/77	45/48	15/15	41/35	20/19	646
chr1	57054000	57060000	chr1	57276000	57282000	CM	4.35068	4.7904	-0.740154	0.103745	0.182273	No	15/18	24/23	52/47	24/31	23/27	22/19	22/21	647
chr1	57225000	57230000	chr1	57270000	57275000	iPSC	5.71404	5.26544	0.666269	0.0163197	0.0451185	No	206/211	144/153	275/296	179/165	61/62	192/171	207/199	648
chr1	57290000	57307000	chr1	58614850	58633000	Both	5.35509	6.04893	-0.859837	0.0006097	0.00377581	CM	29/23	8/4	33/28	16/17	9/8	3/9	34/28	649
chr1	57291954	57295130	chr1	58509124	58513427	CM	3.7849	4.42838	-1.87754	0.00486981	0.0180975	No	29/30	5/8	16/40	25/29	14/12	4/4	28/23	650
chr1	57293618	57302899	chr1	58215818	58222255	CM	4.18622	4.79226	-1.14431	0.0181573	0.0488965	No	25/20	18/17	5/9	8/12	11/9	11/12	33/21	651
chr1	57295130	57300042	chr1	57885502	57890251	CM	4.00142	4.89018	-1.87566	0.00026776	0.0020416	CM	23/29	15/12	26/28	23/23	8/19	15/14	34/37	652
chr1	57297242	57305916	chr1	59012655	59017882	CM	3.94805	4.35721	-0.958078	0.11831	0.201249	No	34/36	5/3	23/28	21/32	18/10	5/10	12/2	653
chr1	57306000	57312000	chr1	57426000	57432000	iPSC	5.55463	4.79153	1.23444	0.00018448	0.00152612	iPSC	57/63	55/43	60/65	38/39	33/52	30/28	87/104	654
chr1	57876910	57893791	chr1	58508737	58517275	Both	5.31092	6.13311	-1.02362	3.82721e-05	0.000466238	CM	68/61	13/14	55/75	63/49	13/13	4/14	39/48	655
chr1	57876910	57900000	chr1	59003542	59025000	Both	5.88488	6.10046	-0.23245	0.290352	0.400719	No	43/38	3/3	48/59	34/32	22/24	9/6	8/5	656
chr1	57882340	57890251	chr1	58614850	58623143	CM	4.31125	4.78991	-0.829709	0.0721215	0.138198	No	28/39	4/4	34/20	15/19	2/0	4/5	19/23	657
chr1	57893924	57902493	chr1	58150259	58158717	iPSC	5.34738	5.16455	0.331749	0.286697	0.396887	No	77/97	20/23	84/69	43/55	10/6	37/25	28/29	658
chr1	58055949	58065784	chr1	58492708	58500255	CM	4.99719	4.94	0.180926	0.616311	0.706751	No	40/32	16/20	57/80	57/43	21/23	18/20	55/50	659
chr1	58978482	58992000	chr1	59112000	59124000	Both	6.89701	7.39165	-0.527373	0.000287839	0.00215165	CM	257/229	76/80	236/214	128/134	118/91	86/90	135/132	660
chr1	58980044	58985842	chr1	60224870	60229197	CM	4.09563	4.52775	-0.871453	0.107805	0.187114	No	42/45	9/5	27/27	20/23	19/16	9/8	2/1	661
chr1	59200000	59216000	chr1	60400000	60416000	CM	4.696	5.61948	-1.32875	6.19593e-05	0.000675802	CM	6/4	5/4	5/5	4/4	8/2	2/1	8/7	662
chr1	59202807	59205976	chr1	60161361	60172745	Both	5.16491	5.6672	-0.64191	0.0255247	0.0628494	No	39/41	15/17	17/16	38/37	28/36	30/31	56/65	663
chr1	59204370	59208903	chr1	60230793	60235939	iPSC	4.78665	5.0809	-0.390511	0.289544	0.39993	No	61/64	35/37	13/20	28/28	26/25	19/21	46/49	664
chr1	59245000	59265824	chr1	59759934	59765000	Both	5.81761	6.08647	-0.299681	0.180156	0.277201	No	20/20	23/21	36/35	38/39	11/16	22/46	31/27	665
chr1	59249099	59258532	chr1	59365568	59373772	CM	6.05235	5.89713	0.225602	0.309164	0.419798	No	44/30	42/45	61/60	34/38	31/40	51/51	58/53	666
chr1	59251396	59255447	chr1	59607430	59613550	CM	4.14169	4.76237	-1.21089	0.0148265	0.0417297	No	24/11	18/22	34/15	51/41	3/5	22/17	62/55	667
chr1	59400000	59418000	chr1	59742000	59760000	iPSC	6.49641	6.16312	0.415935	0.0305713	0.0722047	No	2/5	27/25	34/52	15/18	16/16	42/37	39/41	668
chr1	59754723	59763271	chr1	60161361	60172469	Both	5.53343	5.81301	-0.321237	0.204091	0.305853	No	4/6	23/29	34/44	43/39	14/10	58/52	43/44	669
chr1	60342944	60348740	chr1	60409958	60414841	Both	5.6468	6.07954	-0.50692	0.0292421	0.0697247	No	25/18	6/4	22/22	9/7	5/6	19/14	18/18	670
chr1	60431645	60443566	chr1	61495951	61511361	Both	4.99895	5.67776	-0.905313	0.00250397	0.0110681	No	16/18	6/3	10/9	4/8	1/7	6/2	12/13	671
chr1	60434871	60443566	chr1	61300293	61307616	CM	4.31177	4.67832	-0.618111	0.193664	0.293095	No	24/18	8/8	11/13	15/20	13/12	7/11	6/13	672
chr1	60437691	60444277	chr1	60613589	60619043	iPSC	5.04944	4.78884	0.526388	0.157516	0.25035	No	49/74	24/35	59/55	23/23	29/34	25/22	16/41	673
chr1	60440806	60445295	chr1	62314326	62321711	CM	3.60101	4.28152	-3.11964	0.000144616	0.00127208	CM	10/8	1/0	5/8	6/6	6/4	13/6	11/19	674
chr1	60443566	60451459	chr1	61220849	61233178	Both	4.81255	5.49506	-0.957968	0.00373333	0.0149754	No	40/29	16/8	16/26	23/10	18/18	26/17	24/19	675
chr1	60612646	60626625	chr1	61915285	61928118	iPSC	4.42777	4.42844	0.177836	0.719432	0.791298	No	11/12	8/11	8/12	2/5	8/7	10/11	5/3	676
chr1	60617995	60628308	chr1	61504236	61509955	iPSC	4.30971	4.07921	0.956415	0.107678	0.187003	No	21/17	10/13	9/12	0/3	4/10	9/8	12/12	677
chr1	60626625	60633634	chr1	62046899	62056263	iPSC	4.50025	4.28464	0.698951	0.171673	0.267351	No	8/10	11/7	9/13	6/5	2/7	4/6	12/10	678
chr1	60733476	60749460	chr1	61223699	61230873	Both	5.50028	5.56176	-0.0325614	0.904444	0.931149	No	46/32	31/33	26/46	30/32	26/18	22/14	47/36	679
chr1	60741000	60750000	chr1	61506000	61515000	Both	4.94928	4.94225	0.102421	0.779574	0.839012	No	14/7	7/6	12/5	3/10	4/5	2/5	4/14	680
chr1	60746297	60752620	chr1	62309860	62317323	CM	3.89711	4.24697	-0.858442	0.190945	0.29022	No	9/10	4/5	3/3	6/9	4/6	8/4	5/5	681
chr1	60752620	60760887	chr1	60989987	60998324	iPSC	5.18893	4.868	0.592312	0.092291	0.166818	No	26/42	14/16	34/28	5/9	16/16	14/15	22/15	682
chr1	61314963	61317380	chr1	62321711	62325530	CM	3.78558	4.20503	-1.27094	0.0751803	0.142483	No	20/23	3/4	12/10	12/15	10/10	5/7	18/16	683
chr1	61315000	61327000	chr1	61500000	61509000	Both	6.84501	6.19934	0.766832	1.84874e-05	0.000267041	iPSC	64/61	32/35	49/38	28/23	31/35	7/3	57/62	684
chr1	61317000	61334000	chr1	61919000	61932000	Both	5.69588	5.77834	-0.0645348	0.79303	0.85	No	18/18	21/11	31/34	19/19	11/13	7/15	23/16	685
chr1	61440000	61445000	chr1	61510000	61515000	CM	5.0932	5.44473	-0.444316	0.151004	0.241945	No	41/62	45/50	61/57	22/22	4/5	46/47	38/42	686
chr1	61440000	61448000	chr1	61920000	61928000	CM	4.75312	5.54181	-1.12272	0.000721747	0.0042914	CM	17/17	15/23	30/37	24/19	2/4	23/34	11/17	687
chr1	61442618	61445260	chr1	62314326	62321711	CM	3.8418	4.46153	-1.66253	0.00869689	0.0278708	No	18/22	12/5	10/17	11/16	5/7	24/31	12/14	688
chr1	61509000	61530000	chr1	62307000	62328000	Both	6.04094	6.83903	-0.904942	1.00758e-06	2.80013e-05	CM	15/15	2/5	14/14	10/13	10/11	27/19	23/17	689
chr1	61513617	61522396	chr1	62053107	62063974	Both	5.3283	5.35768	0.0184104	0.950391	0.9646	No	7/6	17/22	27/33	20/23	1/2	12/22	36/34	690
chr1	61518000	61524000	chr1	61908000	61926000	Both	6.0276	6.45219	-0.477935	0.0164451	0.0453713	No	14/9	18/18	35/35	13/8	9/13	26/26	4/8	691
chr1	61541736	61558000	chr1	61796000	61822999	Both	7.44896	7.53567	-0.0831235	0.526615	0.629602	No	61/38	11/16	32/40	57/46	32/29	37/35	31/49	692
chr1	61920000	61932000	chr1	62316000	62328000	CM	4.92247	5.42971	-0.687203	0.0348335	0.0795857	No	11/13	14/5	20/12	23/20	3/6	21/13	18/17	693
chr1	62400000	62416000	chr1	62864000	62880000	iPSC	5.61988	4.98917	0.97636	0.00143429	0.00721988	iPSC	29/18	6/1	18/11	14/15	13/13	3/1	9/5	694
chr1	62412000	62418000	chr1	62532000	62538000	iPSC	5.53463	4.70838	1.36307	6.15159e-05	0.00067179	iPSC	106/95	47/45	112/113	53/79	76/58	71/85	36/35	695
chr1	62634000	62645000	chr1	63206000	63217000	CM	4.78645	5.31967	-0.753513	0.0300275	0.0712472	No	29/34	15/13	19/11	14/12	17/12	6/9	16/20	696
chr1	62639773	62647250	chr1	62868513	62878087	Both	6.37467	7.00418	-0.693759	4.03762e-05	0.000485005	CM	152/144	58/70	172/141	119/100	75/88	55/47	67/65	697
chr1	62745595	62756392	chr1	62865458	62872770	CM	6.07123	5.86811	0.285059	0.199042	0.299743	No	112/107	81/67	137/160	87/88	28/31	14/11	110/105	698
chr1	62992868	62997631	chr1	63211526	63215116	Both	5.79793	5.35252	0.643947	0.0152607	0.0427177	No	116/153	81/81	5/9	3/7	24/22	3/2	115/108	699
chr1	63304544	63312243	chr1	63906721	63911638	CM	4.23025	4.55942	-0.573211	0.25905	0.368106	No	35/31	17/13	22/20	14/20	27/21	7/12	21/32	700
chr1	63456000	63478114	chr1	63904000	63920000	Both	7.24501	6.61121	0.71993	3.54893e-06	7.52638e-05	iPSC	108/94	65/65	76/64	53/52	45/57	57/42	68/63	701
chr1	63468000	63486000	chr1	64692000	64710000	iPSC	5.71487	5.16801	0.814913	0.00422819	0.0162075	No	31/32	13/40	4/7	13/6	23/12	10/9	19/21	702
chr1	63777000	63798000	chr1	64701000	64722000	CM	5.41168	5.59123	-0.192475	0.483761	0.589569	No	14/11	9/9	6/9	10/16	7/10	14/16	20/12	703
chr1	63790000	63795000	chr1	63905000	63910000	iPSC	5.56886	4.9422	0.98808	0.0016616	0.00813539	iPSC	97/102	52/49	79/73	50/53	45/42	52/52	67/58	704
chr1	64071000	64092000	chr1	65268000	65289000	CM	5.04955	5.62047	-0.751611	0.0121896	0.036082	No	21/22	11/8	9/11	13/21	9/5	20/10	13/15	705
chr1	64080000	64085000	chr1	64705000	64710000	Both	5.44793	5.85412	-0.488481	0.0563718	0.114281	No	105/89	43/41	55/58	61/68	37/31	86/56	85/95	706
chr1	64139276	64145000	chr1	64702266	64710000	Both	6.14254	6.01089	0.190529	0.369546	0.482533	No	100/108	70/59	56/70	61/68	20/29	97/96	90/116	707
chr1	64140000	64146000	chr1	64602000	64608000	CM	5.12121	5.57517	-0.583026	0.0500773	0.104262	No	62/68	56/72	113/103	94/83	28/29	78/70	102/93	708
chr1	64165788	64173213	chr1	64380618	64388751	CM	5.20805	5.08258	0.263242	0.425191	0.535306	No	53/45	49/28	95/80	43/40	10/14	33/55	44/53	709
chr1	64193652	64203236	chr1	64379984	64388751	iPSC	5.7565	5.10022	0.972011	0.000701937	0.00419599	iPSC	68/64	33/18	115/98	58/48	40/41	15/28	22/33	710
chr1	64230000	64240000	chr1	64700000	64710000	CM	5.4251	5.79237	-0.439059	0.092625	0.167161	No	56/69	18/15	36/50	41/36	43/34	34/23	23/18	711
chr1	64237910	64244791	chr1	64379057	64385386	Both	5.63173	5.30001	0.508937	0.0691085	0.134071	No	58/61	4/3	61/73	40/45	35/21	11/6	28/31	712
chr1	64246000	64253000	chr1	64596000	64603000	CM	4.89997	5.58984	-0.944929	0.00270855	0.0117681	No	41/45	43/36	90/101	63/59	48/54	21/30	46/65	713
chr1	64377000	64386000	chr1	64701000	64710000	CM	5.35012	5.80171	-0.554444	0.0364859	0.0826463	No	21/34	7/21	13/18	11/17	9/12	30/23	35/47	714
chr1	64382449	64388751	chr1	64599114	64603172	CM	4.78539	4.86748	-0.0373473	0.92357	0.945433	No	11/7	50/41	68/83	57/43	42/44	26/28	65/95	715
chr1	64724000	64746000	chr1	65538000	65560000	CM	5.09896	5.82014	-0.939618	0.000859393	0.00489178	CM	14/11	11/15	15/23	26/18	6/18	23/29	24/25	716
chr1	64728000	64737000	chr1	64953000	64962000	iPSC	5.87787	5.45973	0.592323	0.0196107	0.0517757	No	34/34	24/18	2/5	47/36	43/39	59/46	48/56	717
chr1	64729947	64735769	chr1	65141140	65164484	Both	6.15808	6.54374	-0.426052	0.0253452	0.0625228	No	39/34	37/31	31/27	71/69	31/25	72/59	55/52	718
chr1	64733000	64752000	chr1	64828000	64847000	iPSC	7.79896	7.23153	0.61657	2.26312e-06	5.2963e-05	iPSC	162/182	51/56	100/108	120/115	114/128	98/117	142/126	719
chr1	64735769	64739100	chr1	65284012	65294078	Both	4.72369	5.24764	-0.754489	0.0360397	0.081823	No	15/12	20/19	4/9	49/38	24/33	42/50	44/45	720
chr1	64750853	64754281	chr1	64925537	64930002	CM	4.31093	5.07854	-1.32052	0.00208423	0.00962859	CM	53/40	29/24	8/16	49/51	37/56	65/61	72/80	721
chr1	64840974	64846787	chr1	65136821	65144863	iPSC	5.16358	4.70932	0.846568	0.0224761	0.0569404	No	57/72	27/19	66/90	52/54	30/35	15/8	14/17	722
chr1	64935000	64950000	chr1	65280000	65295000	CM	5.04835	5.57534	-0.692384	0.0224789	0.0569421	No	14/13	7/13	6/10	15/13	4/6	17/17	15/12	723
chr1	64941469	64951327	chr1	65136821	65144863	CM	4.9482	5.29667	-0.454872	0.172475	0.268151	No	12/17	28/24	38/37	37/26	9/8	25/19	19/12	724
chr1	65145787	65169000	chr1	65277000	65294078	Both	7.62145	7.57246	0.0625597	0.624055	0.712782	No	20/13	37/28	54/51	66/81	13/12	73/68	7/3	725
chr1	65325000	65340000	chr1	65670000	65685000	Both	6.20165	6.26749	-0.0512678	0.797295	0.852922	No	31/25	22/24	39/51	30/37	11/9	4/7	2/6	726
chr1	65327138	65334271	chr1	65537389	65541896	CM	4.84004	5.1009	-0.332251	0.357402	0.46982	No	19/16	37/36	52/74	32/31	5/4	38/27	8/18	727
chr1	65330569	65336077	chr1	65430152	65437761	CM	5.35026	5.47924	-0.123005	0.668301	0.751796	No	6/0	38/44	73/85	75/69	5/2	26/21	8/6	728
chr1	65331000	65352000	chr1	66150000	66171000	iPSC	5.63476	5.62498	0.059094	0.81903	0.868824	No	34/42	31/24	40/30	16/23	3/3	6/6	35/30	729
chr1	65341957	65353374	chr1	65478855	65486196	iPSC	5.90818	5.6368	0.38838	0.108647	0.188281	No	4/4	46/44	68/66	57/54	2/2	33/46	7/2	730
chr1	65520000	65535422	chr1	66144000	66163570	Both	5.89906	5.7617	0.21165	0.369728	0.482637	No	72/63	46/59	55/62	28/49	3/5	36/20	51/60	731
chr1	65534000	65541000	chr1	65674000	65681000	CM	5.58267	5.59135	0.0363555	0.890056	0.920487	No	50/67	71/49	73/136	47/54	28/19	55/49	30/21	732
chr1	65674000	65712000	chr1	66400000	66416000	Both	6.25249	6.52495	-0.294458	0.117053	0.199531	No	26/28	28/26	28/35	18/17	18/17	12/8	15/18	733
chr1	65688000	65720000	chr1	66696000	66720000	Both	6.35277	6.39401	-0.0240665	0.898625	0.926789	No	22/17	7/6	13/21	12/23	5/9	14/17	2/3	734
chr1	65695000	65705000	chr1	66150000	66155000	Both	5.59902	5.60565	0.0383269	0.883348	0.915253	No	125/121	91/95	96/88	46/69	15/16	14/16	116/97	735
chr1	65700606	65722085	chr1	65859360	65887505	Both	8.16645	8.42233	-0.261108	0.0165212	0.0455199	No	225/173	118/116	138/147	69/87	12/14	36/29	157/138	736
chr1	65892000	65904000	chr1	66408000	66420000	CM	5.2061	5.61947	-0.51815	0.0713598	0.137211	No	15/17	23/13	20/20	16/14	7/5	1/3	22/25	737
chr1	65892000	65909000	chr1	66691000	66708000	CM	4.66472	5.65046	-1.42626	1.7909e-05	0.000260585	CM	18/14	6/7	12/16	22/14	2/3	11/16	12/6	738
chr1	65895000	65900000	chr1	66150000	66155000	Both	5.28995	5.72966	-0.545119	0.0461398	0.0985331	No	156/150	93/83	117/94	60/64	2/12	17/9	121/144	739
chr1	66176000	66184000	chr1	66704000	66712000	iPSC	5.3883	4.7621	1.06368	0.00209375	0.00966385	iPSC	27/30	23/23	25/18	26/27	10/9	34/31	30/30	740
chr1	66186000	66195000	chr1	66411000	66420000	iPSC	5.87467	5.35948	0.730899	0.00512221	0.0187529	No	71/60	56/60	83/43	78/53	41/33	38/50	61/91	741
chr1	66186000	66204000	chr1	66924000	66942000	iPSC	5.81585	5.22696	0.85256	0.00182804	0.00875272	iPSC	37/17	19/26	12/12	19/9	13/15	16/21	36/46	742
chr1	66415000	66420000	chr1	66705000	66710000	Both	5.6167	5.93059	-0.361136	0.135435	0.222697	No	42/36	71/47	113/124	116/85	53/50	71/67	61/78	743
chr1	66416000	66430000	chr1	66899000	66915000	Both	6.33403	6.56209	-0.24244	0.186769	0.284977	No	21/21	37/21	51/56	48/28	40/43	18/11	65/65	744
chr1	66416265	66428401	chr1	67173729	67186360	CM	4.31311	5.12248	-1.38627	0.00109584	0.00595555	CM	25/15	20/15	28/24	12/18	16/16	7/6	32/35	745
chr1	66420000	66438000	chr1	66960000	66978000	CM	6.04706	6.52869	-0.542232	0.00554441	0.019954	No	60/47	61/46	60/64	26/27	43/36	21/25	89/82	746
chr1	66703000	66720831	chr1	67184000	67197000	Both	5.88444	6.61568	-0.841479	2.3335e-05	0.000317629	CM	46/31	10/11	14/31	32/33	13/21	26/30	25/24	747
chr1	66713952	66720831	chr1	66964555	66972671	iPSC	5.58656	5.80131	-0.236429	0.345535	0.457964	No	81/82	41/32	37/29	38/46	57/43	62/60	95/99	748
chr1	66715000	66720000	chr1	66905000	66920000	Both	6.25166	6.78492	-0.591802	0.000973727	0.00540084	CM	41/35	10/18	31/38	69/62	40/50	63/68	52/53	749
chr1	66726000	66742424	chr1	66791251	66804000	Both	7.41425	7.38637	0.0395317	0.769411	0.830856	No	75/60	11/14	71/63	86/89	63/66	116/144	6/8	750
chr1	66918000	66924000	chr1	67188000	67194000	CM	4.63392	5.12347	-0.727142	0.0565096	0.114483	No	39/30	18/26	9/14	5/9	38/25	9/8	50/44	751
chr1	66971226	66976960	chr1	67190474	67197273	CM	5.16508	5.1218	0.138743	0.67452	0.757005	No	94/89	50/27	53/62	12/7	47/51	28/34	77/79	752
chr1	67069684	67079788	chr1	67167401	67181021	iPSC	6.0271	5.77775	0.347666	0.128576	0.214005	No	132/99	78/71	122/124	29/33	60/63	55/69	109/112	753
chr1	67221000	67241000	chr1	67944000	67980000	Both	6.52654	6.61287	-0.0796064	0.650695	0.736244	No	35/41	19/20	13/18	17/17	21/13	19/9	22/29	754
chr1	67223000	67245000	chr1	67665000	67680000	Both	6.82375	6.80304	0.039663	0.805871	0.859272	No	59/68	13/17	32/46	41/32	33/32	13/15	45/37	755
chr1	67228615	67233001	chr1	67406387	67411967	CM	4.42636	4.76368	-0.525741	0.239123	0.345902	No	67/66	32/37	6/11	11/13	14/22	7/7	47/58	756
chr1	67228615	67239464	chr1	67608760	67617123	Both	5.8693	5.81659	0.104319	0.65639	0.741179	No	59/73	16/20	33/46	37/29	28/42	11/10	57/63	757
chr1	67232000	67243000	chr1	67441000	67452000	iPSC	5.82737	5.42946	0.572501	0.0270981	0.0658364	No	71/72	29/27	11/18	17/19	20/20	12/13	40/47	758
chr1	67452000	67464000	chr1	67958000	67969000	Both	5.46484	5.57772	-0.101715	0.70881	0.784141	No	35/51	20/31	16/20	20/23	7/6	15/15	46/41	759
chr1	67455386	67463948	chr1	67612636	67616693	Both	5.71439	5.77434	-0.0365787	0.880946	0.913793	No	114/127	44/53	72/64	41/46	32/37	9/12	122/125	760
chr1	67527345	67535584	chr1	67616693	67623270	CM	5.02796	5.30329	-0.340792	0.297037	0.407185	No	57/76	5/9	64/55	58/57	40/38	25/28	65/60	761
chr1	67681945	67707529	chr1	67959871	67970211	Both	7.59956	7.50348	0.112779	0.38385	0.495295	No	161/146	60/70	95/104	85/96	64/45	76/84	152/142	762
chr1	67809003	67815946	chr1	67966093	67970211	Both	5.93782	5.62048	0.446183	0.064738	0.127267	No	72/94	41/60	87/108	71/68	16/26	43/49	87/74	763
chr1	67882787	67888144	chr1	67957127	67964212	iPSC	5.91869	5.31886	0.843481	0.00120054	0.0063626	iPSC	105/112	70/76	147/137	77/92	20/16	76/80	105/103	764
chr1	67984000	68004000	chr1	68474000	68526000	Both	7.1696	7.45012	-0.29147	0.0351596	0.0801729	No	44/37	19/18	51/29	27/34	29/37	27/31	69/70	765
chr1	67995000	68004000	chr1	68148000	68157000	CM	5.8697	6.25894	-0.443131	0.0378152	0.0849396	No	80/63	46/57	124/134	48/53	32/48	64/89	169/145	766
chr1	67995000	68004000	chr1	68571000	68580000	CM	4.22876	5.12225	-1.58894	0.000290191	0.00216338	CM	36/36	5/14	27/26	11/16	23/24	21/8	54/49	767
chr1	67995000	68010000	chr1	68790000	68805000	CM	4.89484	5.44413	-0.751582	0.0214177	0.0550167	No	17/25	2/7	16/18	18/11	7/12	6/6	21/15	768
chr1	67997911	68005891	chr1	68224966	68228932	Both	5.87009	6.43667	-0.65213	0.00157943	0.00782062	CM	81/82	23/39	106/95	37/58	56/71	46/48	132/113	769
chr1	68153419	68158760	chr1	68214531	68220219	CM	5.87206	5.7207	0.231844	0.333142	0.445084	No		82/63	141/125	7/6	4/1	89/118	100/119	770
chr1	68230000	68235000	chr1	68315000	68320000	CM	4.84062	5.37253	-0.73859	0.0285874	0.0685559	No		44/61	92/76	6/1	39/37	60/47	89/88	771
chr1	68232000	68238000	chr1	68580000	68586000	CM	4.31216	5.16607	-1.45524	0.000538042	0.00342997	CM	33/60	16/11	29/32	4/5	14/12	29/35	44/50	772
chr1	68310000	68321000	chr1	68684000	68695000	CM	5.14451	5.71242	-0.731845	0.0105017	0.0320512	No	14/15	21/15	30/47	11/15	14/14	37/37	40/39	773
chr1	68313000	68320000	chr1	68806345	68817000	Both	5.27486	5.90684	-0.794743	0.00261463	0.0114522	No	19/19	29/28	43/49	18/12	22/22	22/35	46/47	774
chr1	68315000	68325000	chr1	68570000	68585000	Both	6.68069	7.28747	-0.655285	1.83982e-05	0.000266041	CM	89/91	50/66	89/114	6/10	53/71	78/63	129/135	775
chr1	68319942	68325000	chr1	68473549	68480000	Both	5.82331	5.87001	-0.020529	0.930444	0.950502	No	30/19	67/62	121/131	24/27	53/58	104/89	82/96	776
chr1	68565000	68589927	chr1	70196126	70224000	Both	5.58898	5.76391	-0.18478	0.465004	0.573389	No	17/27	4/5	17/11	9/6	9/7	12/11	23/26	777
chr1	68579000	68592000	chr1	68904000	68916000	Both	6.19007	6.37099	-0.188748	0.334912	0.446934	No	62/66	26/23	68/55	3/5	26/31	48/44	87/83	778
chr1	68584242	68588736	chr1	68806097	68808332	Both	5.07447	5.2791	-0.234404	0.469389	0.577196	No	152/156	48/48	113/125	37/35	60/58	72/58	123/127	779
chr1	68586285	68589886	chr1	68691008	68696054	CM	4.53509	5.12467	-0.916778	0.0197566	0.051999	No	125/80	42/25	94/120	37/46	46/55	79/86	107/125	780
chr1	68695000	68700000	chr1	68785000	68790000	CM	4.89471	5.50929	-0.842349	0.00875753	0.0280012	No	51/61	42/49	86/86	71/62	28/27	58/69	69/73	781
chr1	68920185	68927128	chr1	70973115	70978588	CM	3.60101	4.28197	-3.12053	0.000144139	0.00126935	CM	14/9	5/3	4/8	3/6	3/4	11/9	11/9	782
chr1	68932619	68937178	chr1	70199574	70210376	CM	4.04884	4.39221	-0.701053	0.224259	0.329116	No	11/9	12/4	10/7	7/7	13/4	8/14	17/25	783
chr1	68945475	68952844	chr1	70686309	70699161	iPSC	4.27242	4.35807	0.00117479	0.99855	0.998925	No	5/5	2/2	3/7	3/1	4/6	0/2	3/4	784
chr1	69037435	69043306	chr1	70194745	70199574	iPSC	4.31281	4.20622	0.525843	0.347723	0.459867	No	35/35	12/14	23/11	25/23	11/6	41/36	42/34	785
chr1	69074061	69080401	chr1	69779774	69786494	iPSC	4.46456	4.4272	0.25661	0.600344	0.69429	No	18/20	13/10	11/17	22/23	5/9	23/37	31/31	786
chr1	69260000	69287346	chr1	70194745	70220000	Both	6.67739	6.78635	-0.104871	0.527605	0.630388	No	20/27	10/9	13/14	32/31	2/6	30/32	56/38	787
chr1	69475876	69485374	chr1	70178969	70192313	iPSC	4.53246	4.42837	0.391593	0.413456	0.524511	No	16/11	12/11	10/11	14/14	3/4	11/19	30/18	788
chr1	69784190	69789742	chr1	70165810	70172852	iPSC	4.97477	4.67816	0.620609	0.113633	0.195185	No	35/36	37/21	12/10	19/10	7/16	23/25	57/67	789
chr1	70243000	70262000	chr1	70946000	70965000	iPSC	5.70381	4.94123	1.16475	0.000131578	0.00118835	iPSC	14/28	15/13	13/14	6/7	8/13	17/12	17/14	790
chr1	70247034	70256807	chr1	70567563	70578393	iPSC	5.18286	4.58917	1.1136	0.00366818	0.0147629	No	13/24	18/16	22/17	4/2	9/8	23/20	21/33	791
chr1	70496000	70512000	chr1	71504000	71520000	CM	4.81523	5.62368	-1.12947	0.000420262	0.0028804	CM	17/16	13/17	36/20	20/12	10/5	11/12	26/14	792
chr1	70498854	70506802	chr1	70955598	70975876	Both	5.72472	5.95054	-0.24755	0.291715	0.401923	No	78/70	32/35	83/68	36/38	11/17	65/52	35/51	793
chr1	70591426	70602646	chr1	70959767	70976682	Both	6.36318	6.24562	0.163935	0.39834	0.509899	No	51/65	59/52	51/50	38/34	14/12	60/69	69/69	794
chr1	70600337	70608901	chr1	71521012	71532251	CM	4.39043	4.89405	-0.836968	0.0553977	0.112769	No	10/11	10/2	10/11	7/12	8/7	8/7	14/8	795
chr1	70698000	70704000	chr1	70884000	70890000	iPSC	5.25022	4.89434	0.634885	0.0648688	0.127421	No	42/33	15/16	48/44	23/25	8/6	17/22	28/29	796
chr1	70698000	70704000	chr1	71526000	71538000	Both	4.97498	5.37441	-0.525627	0.106097	0.184944	No	10/14	6/4	23/15	8/10	6/5	1/1	2/9	797
chr1	70732733	70736234	chr1	70949539	70953515	iPSC	4.94756	4.03518	2.33458	6.31103e-06	0.000117838	iPSC	69/63	29/34	59/46	40/32	17/21	47/62	48/64	798
chr1	70990000	70995000	chr1	71085000	71090000	iPSC	5.53142	4.58935	1.59573	6.38712e-06	0.000119028	iPSC	58/63	34/45	37/32	16/19	26/27	42/36	80/100	799
chr1	70991318	70994595	chr1	71512400	71519417	Both	5.26939	5.22776	0.126761	0.684877	0.765281	No	39/33	19/42	58/62	29/40	18/19	43/24	58/71	800
chr1	71145000	71154000	chr1	71512400	71523000	Both	6.0097	6.3619	-0.393201	0.0530004	0.108953	No	48/53	29/52	56/41	54/56	31/37	28/22	37/28	801
chr1	71176537	71181208	chr1	71512400	71516586	iPSC	4.6979	4.28395	1.07237	0.026827	0.0653146	No	24/21	19/34	44/41	36/32	33/29	12/4	24/32	802
chr1	71551335	71568000	chr1	71988000	72000000	Both	6.02535	5.8615	0.236843	0.291182	0.401346	No	28/40	6/13	27/23	7/10	14/11	7/12	25/29	803
chr1	71552000	71568000	chr1	71808000	71824000	iPSC	6.19791	5.24452	1.28992	2.43471e-07	9.27939e-06	iPSC	23/25	6/10	15/12	17/16	10/13	3/2	11/16	804
chr1	71561005	71567957	chr1	75156330	75162891	CM	3.7261	4.3216	-1.97495	0.00627378	0.0218424	No	8/3	2/4	4/6	6/6	0/1		1/2	805
chr1	71660068	71670000	chr1	71985215	71994178	Both	5.31208	5.9134	-0.75035	0.00400853	0.0156717	No	46/38	5/10	33/53	15/16	13/15	11/17	22/32	806
chr1	71661574	71667217	chr1	72503398	72515162	CM	4.38878	4.81576	-0.701837	0.115334	0.197154	No	15/16	6/6	15/8	14/20	11/6	0/5	12/3	807
chr1	72044368	72054182	chr1	75149012	75156330	CM	3.78497	4.20435	-1.27081	0.0751977	0.142496	No	9/4	4/3	7/10	1/8	2/1	4/6	4/2	808
chr1	72044508	72054550	chr1	73032683	73047840	iPSC	4.42592	4.3204	0.446943	0.38521	0.496698	No	15/8		3/3	9/8	5/7	12/9	10/6	809
chr1	72050000	72060285	chr1	72500000	72511476	Both	5.63344	6.29917	-0.790119	0.000389282	0.00272232	CM	48/66	31/24	46/37	54/45	22/34	41/47	46/31	810
chr1	72051800	72064036	chr1	72975882	72986250	CM	4.04789	4.55866	-1.0845	0.0480677	0.101152	No	10/5	5/2	9/1	3/5	7/8	12/9	7/5	811
chr1	72635633	72649300	chr1	73066272	73075918	iPSC	5.20885	4.4966	1.35338	0.000594573	0.00370449	iPSC	27/24	12/4	22/24	17/18	2/5	3/3	27/16	812
chr1	72640902	72649300	chr1	75156330	75161495	CM	3.72669	4.12382	-1.36693	0.0754388	0.14273	No	6/6	6/3	9/9	4/5	1/2		3/4	813
chr1	72642494	72654487	chr1	74111660	74121796	CM	3.99903	4.49673	-1.10958	0.0526867	0.108492	No	17/12	5/3	8/12	3/4	4/6	4/5	8/10	814
chr1	72763394	72769915	chr1	72810335	72819818	CM	6.30238	6.21607	0.128836	0.514189	0.618375	No	10/11	4/7	6/6	4/2	2/3	3/3	1/3	815
chr1	73064715	73073164	chr1	74450962	74457929	CM	3.72665	4.32056	-1.97178	0.00634609	0.0219906	No	9/13	1/1	2/10	6/8	4/3	3/4	13/6	816
chr1	73160477	73172817	chr1	75151433	75161636	iPSC	4.14105	4.7929	-1.26755	0.0102285	0.0314675	No	21/21	10/5	26/16	12/9	6/1	4/3	9/9	817
chr1	73181432	73205459	chr1	74442987	74469523	Both	6.00256	6.29286	-0.320322	0.120974	0.204412	No	26/19	5/4	21/21	22/12	2/2	7/3	21/31	818
chr1	73188000	73206000	chr1	74934000	74952000	CM	4.53265	5.65241	-1.67702	1.32643e-06	3.48306e-05	CM	15/20	2/3	10/9	6/6	1/1		10/10	819
chr1	73190324	73194960	chr1	74101267	74108703	iPSC	4.35137	4.28399	0.384625	0.472306	0.579794	No	38/40	18/15	37/43	16/22	13/13	12/13	38/34	820
chr1	73193995	73197265	chr1	73554270	73560646	iPSC	4.56757	3.99035	1.88019	0.00129329	0.00673134	iPSC	73/59	34/33	17/38	30/30	2/1	45/32	57/70	821
chr1	73197265	73203032	chr1	75152063	75156819	CM	3.72697	4.31928	-1.96862	0.00641849	0.0221525	No	17/23	4/7	23/24	17/14	4/1	3/4	14/16	822
chr1	73205459	73215217	chr1	74133926	74143034	CM	4.18589	4.42802	-0.390613	0.468221	0.576158	No	31/23	3/7	28/30	9/13	5/7	4/5	32/26	823
chr1	73593000	73610000	chr1	74086000	74103000	iPSC	6.1785	5.4293	0.999401	3.12663e-05	0.000396086	iPSC	50/78	31/36	42/37	47/58	10/20	56/48	65/44	824
chr1	73625800	73638297	chr1	75151433	75161636	iPSC	4.31295	4.64805	-0.556617	0.24549	0.352973	No	30/26	13/13	13/9	24/22	3/1	18/12	13/13	825
chr1	74160000	74175000	chr1	74430000	74445000	iPSC	5.84487	5.32363	0.746031	0.00490014	0.0181747	No	39/40	18/18	19/25	24/22	15/17	22/30	48/48	826
chr1	74186731	74195183	chr1	75162247	75174479	iPSC	4.35228	4.31996	0.286491	0.587528	0.68314	No	10/11	23/16	33/27	13/10	7/5	12/11	18/13	827
chr1	74302675	74310895	chr1	74938901	74966239	Both	5.5227	5.78832	-0.304321	0.233373	0.339318	No	25/28	17/17	9/7	17/24	7/8	20/28	39/21	828
chr1	74306324	74312399	chr1	75151004	75156330	iPSC	4.53453	4.49544	0.2395	0.609023	0.700955	No	21/24	19/21	15/25	19/21	5/11	17/17	24/20	829
chr1	74310000	74316000	chr1	74454000	74460000	iPSC	5.33316	4.62055	1.26338	0.00056828	0.00358674	iPSC	19/36	19/23	9/4	19/36	24/18	50/35	61/69	830
chr1	74448000	74474073	chr1	75152000	75168000	Both	6.64468	6.54459	0.13423	0.441059	0.550819	No	41/48	24/26	21/33	23/25	8/11	15/14	20/25	831
chr1	74463117	74471756	chr1	74934719	74939560	Both	4.6929	5.20252	-0.741009	0.0432581	0.0938508	No	24/14	3/12	0/1	5/6	3/1	2/3	22/15	832
chr1	74939560	74952078	chr1	75156330	75165031	iPSC	5.56866	5.12302	0.694622	0.0200436	0.0524671	No	30/35	19/26	26/33	17/16	15/7	2/3	13/17	833
chr1	75229638	75239179	chr1	75397837	75405794	iPSC	5.39054	4.86854	0.875646	0.00898016	0.0284843	No	61/69	27/27	81/77	37/35	7/10	36/25	24/21	834
chr1	75232000	75252554	chr1	75562134	75600000	Both	7.67056	7.87759	-0.211475	0.0835264	0.154418	No	84/56	32/50	102/87	67/69	11/19	39/58	32/30	835
chr1	75233269	75248459	chr1	76098538	76108930	CM	4.42868	5.03306	-0.988035	0.0175915	0.0476739	No	19/30	9/9	22/17	18/26	3/4	5/16	3/7	836
chr1	75235000	75240000	chr1	75665000	75675000	Both	5.72394	6.42016	-0.815739	0.000131519	0.00118822	CM	87/93	26/25	69/89	57/60	23/13	61/75	30/24	837
chr1	75412159	75422215	chr1	75664374	75670989	iPSC	4.97727	4.39391	1.24763	0.00391142	0.0154208	No	66/70		67/68	45/39	30/24	12/13	7/8	838
chr1	75515000	75520000	chr1	75670000	75675000	iPSC	5.14116	4.46126	1.3337	0.000995235	0.00549842	iPSC	70/78	2/1	74/80	49/59	25/43	24/23	7/9	839
chr1	75680000	75700000	chr1	77600000	77620000	CM	4.31202	5.20432	-1.51382	0.000277975	0.00209738	CM	1/3		7/11	4/3	6/3	8/7	1/0	840
chr1	75727031	75734948	chr1	76092432	76104811	Both	5.46496	5.9506	-0.587592	0.0184394	0.0495263	No	88/103	20/16	110/94	64/73	32/37	36/46	4/5	841
chr1	75732706	75744035	chr1	75895071	75904374	iPSC	5.7862	5.18522	0.878122	0.00160693	0.00792595	iPSC	95/120	14/26	98/112	58/49	52/55	24/23	28/42	842
chr1	76362000	76385950	chr1	77584000	77613856	Both	6.85141	7.29925	-0.478361	0.00127498	0.0066666	CM	37/34	2/2	51/42	12/17	30/20	45/51	25/38	843
chr1	76370000	76380000	chr1	76600000	76610000	iPSC	5.69709	5.09878	0.898362	0.00202725	0.00942906	iPSC	43/36	11/17	51/49	31/20	35/35	40/38	26/26	844
chr1	76455000	76464000	chr1	77607000	77616000	CM	4.69589	5.46053	-1.11131	0.00126578	0.00662931	CM	0/6	1/3	21/21	19/21	14/9	41/46	12/19	845
chr1	76460000	76470000	chr1	76600000	76610000	iPSC	6.08702	5.58797	0.670486	0.00443394	0.0168149	No	23/38	33/29	32/46	67/59	39/41	67/69	39/54	846
chr1	76615000	76622000	chr1	77357000	77364000	CM	4.56728	5.10259	-0.819153	0.0362665	0.0822331	No	8/10	16/17	14/13	4/3	9/18	9/11	25/35	847
chr1	76615000	76625000	chr1	77590000	77595000	Both	4.97613	5.55802	-0.780399	0.0120083	0.0356362	No	11/15	9/15	32/39	4/3	33/27	37/39	22/21	848
chr1	76617855	76622985	chr1	77328748	77333957	iPSC	4.60158	4.52819	0.295543	0.515273	0.619456	No	19/18	19/14	20/11	8/4	10/28	13/9	26/35	849
chr1	76617855	76624634	chr1	76778972	76784767	iPSC	5.64928	4.89542	1.17326	0.000173874	0.00146149	iPSC	49/32	31/37	44/43	23/22	40/35	25/19	59/78	850
chr1	76793513	76803233	chr1	77326525	77333135	iPSC	5.07192	4.7619	0.610077	0.102023	0.179768	No	36/37	10/7	20/16	17/27	11/7	12/13	47/38	851
chr1	76796079	76816000	chr1	77584000	77593071	Both	5.51818	6.14377	-0.75457	0.00140959	0.00711973	CM	16/14	2/4	43/40	23/17	25/16	34/37	19/18	852
chr1	77368576	77375070	chr1	77580036	77591438	Both	5.42745	5.52442	-0.0801118	0.772987	0.833539	No	19/14	11/9	32/33	14/9	10/11	40/36	30/32	853
chr1	77600000	77620000	chr1	78560000	78580000	CM	4.8146	5.60889	-1.11051	0.00055031	0.00348983	CM	11/7	5/3	17/17	9/11	4/6	13/13	6/5	854
chr1	77605000	77622000	chr1	78387000	78404000	CM	4.69643	5.44675	-1.09144	0.00161296	0.00794096	CM	8/6	3/3	18/9	0/1	1/3	8/7	5/6	855
chr1	77605439	77620237	chr1	77997983	78003726	Both	6.0975	6.44829	-0.389419	0.0473796	0.100118	No	7/8	4/6	67/72	5/4	13/14	61/70	31/42	856
chr1	77610000	77615000	chr1	77775000	77780000	iPSC	5.25035	4.28383	1.94344	4.65855e-06	9.31674e-05	iPSC	57/45	30/35	42/43	12/13	9/11	21/28	1/3	857
chr1	78184822	78189587	chr1	78415950	78425872	CM	4.18522	4.96663	-1.45015	0.0017493	0.00847305	CM	24/25	12/17	40/43	7/10	3/2	34/33	33/25	858
chr1	78192000	78210000	chr1	78570000	78588000	CM	6.0445	6.2315	-0.195686	0.344274	0.456823	No	30/32	11/20	25/32	21/37	18/22	31/36	18/23	859
chr1	78295000	78302000	chr1	78351000	78358000	CM	5.11816	5.71964	-0.779883	0.00655272	0.0225254	No	57/64	39/54	69/79	6/10	9/11	56/61	66/86	860
chr1	78417875	78450000	chr1	78574957	78582000	Both	7.18778	7.31801	-0.128876	0.358667	0.471071	No	86/102	58/59	95/79	59/58	49/44	76/99	69/66	861
chr1	78595000	78600000	chr1	79135000	79140000	CM	4.18664	5.03629	-1.5623	0.000606391	0.00376304	CM	59/52	36/37	70/79	71/59	36/36	32/45	45/54	862
chr1	78608213	78618000	chr1	79068000	79074622	Both	6.02528	6.7035	-0.770145	5.0453e-05	0.000574738	CM	95/80	54/47	89/96	66/73	52/51	24/30	45/59	863
chr1	78614482	78624245	chr1	78800430	78810475	iPSC	5.35253	4.96873	0.65264	0.0472325	0.0999221	No	56/53	39/37	76/86	63/73	45/35	32/29	63/71	864
chr1	78782474	78790626	chr1	79069349	79074622	iPSC	4.78528	4.61862	0.430836	0.30424	0.414563	No	7/12	9/7	32/24	19/23	14/14	28/33	43/50	865
chr1	79083000	79092000	chr1	79137000	79146000	CM	5.8315	6.00188	-0.177229	0.435309	0.545054	No	21/21	11/10	106/98	56/80	27/13	114/110	117/123	866
chr1	79143369	79152307	chr1	79654531	79665065	iPSC	5.00151	4.46467	1.11761	0.00763818	0.0252828	No	14/11	11/11	29/24	9/15	4/2	19/26	22/26	867
chr1	79288670	79298691	chr1	80235600	80251680	iPSC	4.46341	4.32094	0.523874	0.303453	0.413727	No	13/11	11/11	9/12	11/17	11/13	4/6	14/14	868
chr1	79290910	79300650	chr1	80471962	80483121	iPSC	4.3522	4.12404	0.889731	0.121511	0.205086	No	7/12	3/4		13/5	6/7	10/15	0/2	869
chr1	79300650	79306220	chr1	79817291	79823100	CM	4.35196	4.42855	0.0123164	0.980725	0.987089	No	18/12	8/7	19/26	15/18	14/9	29/9	4/8	870
chr1	79304573	79310000	chr1	79660000	79666294	Both	5.4106	5.71962	-0.365138	0.170412	0.265735	No	35/40	24/23	29/25	26/22	20/17	28/34	24/23	871
chr1	79304573	79313807	chr1	80659675	80672116	CM	4.18647	4.49676	-0.548199	0.298358	0.408578	No	12/5	5/2	3/4	16/2	7/8	7/12	1/1	872
chr1	79716000	79728000	chr1	79956000	79968000	iPSC	5.8814	5.07938	1.16149	3.33327e-05	0.0004177	iPSC	3/5	1/2	33/50	35/35	3/4	45/40	15/27	873
chr1	79716812	79726269	chr1	80643631	80653654	CM	4.31146	4.86854	-0.969863	0.0319249	0.0744579	No	2/6	3/2	15/15	21/20	6/3	35/20	16/11	874
chr1	79725540	79731073	chr1	80435819	80446494	iPSC	5.02502	4.20533	1.84186	6.93459e-05	0.000739145	iPSC	3/0	1/4	6/13	20/26	7/12	31/32	12/10	875
chr1	79731838	79738802	chr1	82214567	82223682	CM	3.78521	4.20543	-1.27247	0.0748899	0.142135	No	7/2	2/2	5/3	2/3	1/3	3/7	4/8	876
chr1	79752455	79765071	chr1	83177556	83188606	CM	3.78459	4.20564	-1.27415	0.0745706	0.141811	No	3/9	2/4	4/5	2/7	3/5	2/4	3/4	877
chr1	79760037	79773872	chr1	84322860	84337355	CM	3.72616	4.24442	-1.75913	0.0172967	0.047107	No	2/2	0/2	5/6	6/1	0/1	2/0	5/3	878
chr1	79958834	79971911	chr1	81673281	81687663	CM	4.22897	4.52771	-0.506951	0.323047	0.434228	No	11/9	4/6	10/10	8/4	4/5	6/6	8/5	879
chr1	79960000	79965000	chr1	80680000	80685000	CM	4.22876	4.78811	-1.02689	0.0309515	0.0728035	No	9/3	1/5	23/26	19/19	12/7	21/14	2/3	880
chr1	79961569	79972237	chr1	84313685	84325021	CM	3.66487	4.53106	-2.97307	4.55192e-05	0.000532401	CM	4/4	2/0	5/1	4/8	0/2	0/2	2/2	881
chr1	79961569	79972540	chr1	81854386	81862517	CM	3.95001	4.64814	-1.60962	0.00425188	0.0162866	No	10/5	5/4	13/11	11/12		8/9	6/4	882
chr1	79961569	79972540	chr1	82233834	82241205	CM	3.84249	4.55934	-1.87839	0.00232452	0.0104506	No	1/1	0/1	9/7	4/7	1/1	8/7	3/2	883
chr1	79964566	79972808	chr1	80617015	80623629	iPSC	4.60164	4.07936	1.56284	0.00435205	0.0165822	No	2/1		13/12	20/22	15/10	23/30	1/6	884
chr1	79965259	79973467	chr1	80441471	80449005	iPSC	4.92124	4.67904	0.534742	0.178269	0.275026	No			20/17	21/31	9/8	32/42	1/5	885
chr1	80674000	80693000	chr1	82004000	82023000	CM	5.31076	6.15642	-1.05195	2.12811e-05	0.000297256	CM	18/16	9/8	23/27	5/13	15/10	13/14	5/2	886
chr1	80682000	80688000	chr1	84318000	84324000	CM	3.60101	4.52549	-3.72048	2.1967e-06	5.17262e-05	CM	10/7	2/1	2/4	6/2	3/2	4/7	1/4	887
chr1	80682551	80688496	chr1	81757525	81765895	CM	4.04784	4.58867	-1.14814	0.0346996	0.0793681	No	16/20	20/17	13/18	10/10	14/9	2/7	15/21	888
chr1	80682551	80689183	chr1	81856381	81863242	CM	3.94894	4.78919	-1.88078	0.000531926	0.00339829	CM	19/14	12/18	19/22	26/9	6/10	12/15	8/5	889
chr1	80682551	80689183	chr1	82312957	82321618	CM	3.99897	4.46013	-1.02741	0.0755053	0.142795	No	11/10	7/4	3/3	9/9	11/6	14/6	2/0	890
chr1	80682551	80690527	chr1	81448478	81459814	iPSC	4.66577	4.62274	0.214908	0.619532	0.709164	No	14/19	10/15	26/18	10/6	14/19	10/8	4/2	891
chr1	80683268	80690527	chr1	83060262	83071596	CM	4.00037	4.49482	-1.10336	0.0539045	0.110404	No	4/8	5/2	9/11	6/9	4/6	6/5	1/1	892
chr1	80683979	80690543	chr1	82258011	82264830	CM	3.99954	4.64923	-1.43188	0.0089585	0.0284427	No	8/15	10/8	6/5	7/7	7/9	4/7	9/3	893
chr1	80691535	80698884	chr1	81221817	81228812	iPSC	4.69644	4.49615	0.540125	0.227074	0.332133	No	30/24	24/24	37/33	23/29	15/23	28/31	17/29	894
chr1	80703004	80711875	chr1	81819487	81832992	iPSC	4.4266	4.46205	0.0964636	0.843575	0.886786	No	20/20	15/17	19/21	13/9	7/14	3/6	15/17	895
chr1	80943265	80959805	chr1	82252212	82262101	CM	4.09622	4.76298	-1.34323	0.00808989	0.0263533	No	5/4	2/1	4/0	11/7	4/5	12/8	5/9	896
chr1	81011585	81023434	chr1	84307628	84321710	CM	3.66548	4.32129	-2.46744	0.00131626	0.00679876	CM	2/6	3/0	2/3	2/1	2/2	6/4	1/4	897
chr1	81276996	81289051	chr1	83059634	83072013	iPSC	4.27076	4.12293	0.702366	0.233339	0.339307	No	8/6	4/5	13/15	12/13	6/2	10/17	2/12	898
chr1	81281388	81289628	chr1	82252212	82261129	iPSC	4.53492	4.39328	0.480941	0.321634	0.432896	No	0/2	2/7	8/7	20/17	12/7	17/12	16/20	899
chr1	81283814	81294515	chr1	84321710	84335289	CM	3.66467	4.24471	-2.25457	0.00402335	0.0156928	No	1/2	0/1	6/12	2/6	3/1	10/5	4/6	900
chr1	81473322	81485607	chr1	84308759	84322860	CM	3.89694	4.32145	-1.06913	0.094417	0.169501	No	8/10	4/1	6/5	5/3	1/1	9/5	5/4	901
chr1	81731207	81742378	chr1	84318686	84332299	CM	3.78578	4.55942	-2.17154	0.000737121	0.00436045	CM	10/10	7/4	10/3	0/4	0/3	6/3	11/8	902
chr1	81768000	81780000	chr1	82260000	82272000	CM	5.22907	5.57265	-0.422199	0.144055	0.233206	No	38/43	40/40	30/33	25/28	25/18	11/8	44/32	903
chr1	81873000	81892662	chr1	82260720	82280000	Both	6.72553	6.7443	-0.00506375	0.975222	0.983254	No	66/79	59/66	71/59	56/58	18/16	83/56	53/49	904
chr1	82005434	82011665	chr1	84318686	84332299	CM	3.89647	4.28254	-0.964567	0.13608	0.223317	No	6/11	6/4	15/12	9/9	3/1	15/11	6/2	905
chr1	82008000	82025000	chr1	82416000	82433000	CM	6.72778	6.20863	0.624196	0.0006318	0.00387133	iPSC	43/41	28/30	24/38	12/15	21/18	13/11	2/4	906
chr1	82014000	82021383	chr1	82260000	82271380	Both	6.31342	5.7902	0.671462	0.00178503	0.00859307	iPSC	64/48	54/32	60/59	33/40	19/30	48/45	27/20	907
chr1	82262101	82271590	chr1	84310751	84319395	CM	3.72655	4.55756	-2.53628	0.00018065	0.00150095	CM	17/11	4/5	9/4	7/3	3/8	6/10	7/11	908
chr1	82446839	82456530	chr1	84310751	84319395	CM	3.66516	4.42577	-2.73368	0.000253077	0.0019543	CM	16/12	11/11	7/5	5/7	6/2	12/6	5/13	909
chr1	82450695	82466020	chr1	83027874	83037855	CM	4.46578	5.16264	-1.11531	0.00511221	0.0187193	No	27/29	20/18	13/15	6/2	8/5	17/17	1/1	910
chr1	83072913	83079860	chr1	84319454	84328190	CM	3.84203	4.49541	-1.73919	0.00559856	0.0200974	No	13/9	11/10	17/16	12/6	6/2	12/12	6/4	911
chr1	83226856	83251118	chr1	84307628	84326167	Both	5.41189	6.12098	-0.870427	0.000349741	0.00250827	CM	24/28	19/31	37/47	32/29	21/16	12/11	16/14	912
chr1	83243617	83262544	chr1	83960551	83970827	Both	5.58835	5.6643	-0.054776	0.83211	0.878472	No	26/27	17/19	34/29	35/21	30/28	10/8	17/7	913
chr1	83574242	83586387	chr1	84310751	84326167	CM	4.31176	5.16489	-1.45405	0.000543764	0.00345654	CM	18/24	19/15	22/23	15/24	3/6	22/25	20/18	914
chr1	84054000	84060000	chr1	84318000	84324000	iPSC	5.26888	4.56058	1.29877	0.000623439	0.00383685	iPSC	59/47	50/38	53/54	32/47	24/18	31/37	66/60	915
chr1	84357750	84390705	chr1	85392089	85404585	Both	5.60001	6.56021	-1.13847	9.5285e-08	4.30186e-06	CM	29/20	14/12	44/32	18/33	13/13	19/12	14/17	916
chr1	84368000	84376000	chr1	85232000	85240000	CM	4.81393	5.52475	-0.996712	0.00235344	0.010533	No	41/47	27/30	44/51	10/24	16/18	34/44	37/35	917
chr1	84394883	84403395	chr1	84883330	84900000	Both	5.63601	6.11167	-0.561096	0.0154404	0.0430939	No	94/89	50/46	86/85	41/43	24/22	32/22	7/1	918
chr1	84395000	84408000	chr1	84582000	84590000	Both	6.10921	6.06848	0.0797255	0.706076	0.782246	No	38/31	19/17	48/39	1/10	11/14	45/40	36/42	919
chr1	84396523	84404346	chr1	85218177	85224882	Both	4.53451	4.96498	-0.660368	0.106363	0.185238	No	48/44	26/24	47/46	16/23	16/18	43/43	31/28	920
chr1	84576000	84588000	chr1	85392000	85404000	CM	4.42763	5.3374	-1.45457	0.000169817	0.00143553	CM	7/11	5/4	29/22	13/6	14/14	11/10	16/13	921
chr1	84580751	84593755	chr1	85050781	85062307	iPSC	5.29388	4.96782	0.572202	0.0863772	0.158432	No	5/8	5/5	48/45	18/9	15/16	21/31	21/14	922
chr1	84595824	84612127	chr1	85202082	85227839	Both	6.15707	6.28053	-0.120472	0.54809	0.646813	No	22/35	23/17	43/40	22/22	26/19	23/28	54/48	923
chr1	84606627	84615724	chr1	84891873	84901422	Both	5.60189	5.5741	0.0843026	0.749112	0.814042	No	98/83	58/54	81/70	46/51	37/27	7/15	30/29	924
chr1	84900000	84906000	chr1	85218177	85236000	Both	6.11875	6.18493	-0.0505167	0.806266	0.859589	No	92/101	73/72	122/124	74/74	47/38	43/46	57/47	925
chr1	84906000	84915000	chr1	85401000	85410000	CM	4.31124	5.1893	-1.49224	0.000362228	0.00257566	CM	32/41	19/26	51/57	44/35	17/24	11/18	9/16	926
chr1	84965575	84973741	chr1	85213411	85221035	iPSC	5.48152	5.37554	0.201971	0.47876	0.58556	No	43/42	31/26	79/95	56/50	45/26	60/71	39/52	927
chr1	84968478	84976528	chr1	85078978	85086495	CM	5.39041	5.7601	-0.445505	0.0927821	0.167365	No	12/12	5/5	133/131	90/77	52/49	94/86	26/18	928
chr1	85095000	85140000	chr1	85392000	85410000	Both	7.82688	7.72854	0.112968	0.354413	0.466863	No	30/45	20/21	107/85	59/39	68/44	50/55	43/33	929
chr1	85095728	85103442	chr1	85210819	85219152	iPSC	6.06779	5.56001	0.686438	0.00390929	0.015417	No	49/48	44/38	134/124	45/51	50/55	69/74	62/61	930
chr1	85130000	85135000	chr1	85215000	85220000	iPSC	5.6461	5.31897	0.499939	0.0716442	0.137622	No	52/55	42/37	120/135	45/46	51/54	84/98	56/56	931
chr1	85235000	85248000	chr1	85398000	85405000	Both	6.39695	6.36443	0.0619708	0.741982	0.808235	No	76/89	42/51	94/107	58/51	45/47	66/46	60/73	932
chr1	85407696	85415000	chr1	85717173	85725000	Both	5.70666	6.0098	-0.343948	0.139349	0.227569	No	36/40	29/29	71/67	59/64	28/38	50/43	19/23	933
chr1	85410000	85416000	chr1	85488000	85495000	Both	5.89118	5.85373	0.0841278	0.715719	0.78897	No	31/23	15/27	194/163	93/108	103/77	79/81	83/80	934
chr1	85410000	85419000	chr1	85554000	85563000	CM	6.07999	5.98359	0.149571	0.48843	0.593822	No	27/39	17/19	99/93	75/95	44/41	60/82	71/75	935
chr1	85573232	85577669	chr1	85697850	85724168	Both	7.24366	6.98326	0.297838	0.0420719	0.0918824	No	121/101	56/82	79/60	77/83	20/23	92/101	159/144	936
chr1	85652411	85663575	chr1	85715943	85724168	CM	5.51694	5.84277	-0.381006	0.131295	0.217513	No	64/74	41/43	96/79	86/86	33/29	92/101	61/70	937
chr1	85760000	85788000	chr1	86814000	86832000	Both	5.55287	5.88231	-0.383924	0.122033	0.205781	No	27/26	15/11	24/35	12/22	12/18	12/11	21/21	938
chr1	85768107	85780110	chr1	86156485	86168603	Both	6.32635	6.78952	-0.511495	0.00377887	0.0150923	No	33/36	19/20	56/43	59/44	57/57	61/56	36/45	939
chr1	85770074	85776175	chr1	86344298	86353541	Both	5.16507	5.37482	-0.239145	0.439164	0.548935	No	38/57	30/34	24/22	34/36	28/29	28/39	36/45	940
chr1	85772275	85777526	chr1	86044132	86050945	Both	5.38761	5.10254	0.483815	0.123075	0.206967	No	46/46	23/38	74/81	46/55	36/32	42/44	58/53	941
chr1	85772409	85776175	chr1	86480328	86484314	CM	4.00022	4.46281	-1.03013	0.0748288	0.142069	No	31/34	15/13	19/13	15/21	12/10	13/11	26/32	942
chr1	85772588	85785935	chr1	85965599	85973882	Both	6.533	6.44012	0.128545	0.477441	0.58443	No	67/56	44/46	105/103	98/87	48/68	32/40	63/75	943
chr1	85776000	85792000	chr1	85920000	85936000	CM	7.12542	7.194	-0.0630645	0.661954	0.746577	No	144/94	85/97	151/157	125/121	73/86	83/87	113/125	944
chr1	85923610	85931841	chr1	86038595	86047600	CM	5.18807	5.42619	-0.278768	0.357988	0.470342	No	38/48	31/33	86/82	63/56	36/48	55/62	44/40	945
chr1	85960000	85970000	chr1	86160000	86170000	CM	5.49771	5.81517	-0.371127	0.145641	0.235203	No	12/10	10/7	41/34	42/44	23/37	38/38	7/2	946
chr1	85968000	85974000	chr1	86034000	86040000	iPSC	5.63243	5.24697	0.589093	0.0381714	0.0854699	No	13/19	8/13	101/85	51/77	50/49	64/55	6/7	947
chr1	86063626	86074062	chr1	86141970	86153677	CM	5.74027	5.54411	0.303545	0.23741	0.343932	No	5/3	4/6	37/32	83/88	50/53	79/85	5/11	948
chr1	86840188	86848906	chr1	87545500	87553002	CM	3.94953	4.73419	-1.77761	0.00124175	0.00652911	CM	16/15	0/10	14/19	11/19	14/11	9/13	19/24	949
chr1	86840188	86858662	chr1	87152532	87171201	Both	6.31612	6.60891	-0.31735	0.0825694	0.152966	No	62/54	46/38	74/69	30/36	19/22	46/63	46/38	950
chr1	86842000	86856000	chr1	87206000	87220000	CM	5.81675	6.14219	-0.368347	0.0958165	0.171368	No	38/39	22/32	60/44	23/20	15/11	24/38	38/30	951
chr1	86844000	86858662	chr1	86964000	86975406	Both	6.7827	6.5145	0.322477	0.0590017	0.118415	No	103/108	65/59	105/99	70/82	57/39	116/85	84/84	952
chr1	86952423	86962649	chr1	87541230	87550566	CM	3.94979	4.81575	-1.92749	0.000351795	0.00251808	CM	6/4	7/3	15/21	26/19	17/11	18/21	6/8	953
chr1	86965375	86972310	chr1	87166175	87171201	CM	4.99801	4.96492	0.140533	0.695203	0.773708	No	21/37	17/17	38/22	43/29	31/29	52/39	31/21	954
chr1	86969365	86978659	chr1	87203859	87209689	iPSC	5.14175	4.81777	0.612824	0.0895148	0.162992	No	18/16	10/14	12/11	30/28	20/17	37/24	25/27	955
chr1	87239597	87246741	chr1	87545973	87553609	CM	4.56705	4.91495	-0.512614	0.210826	0.31349	No	4/7	3/1	15/24	12/20	13/9	5/8	1/1	956
chr1	87288000	87294000	chr1	87432000	87438000	iPSC	5.29669	4.81605	0.838544	0.0160404	0.044443	No	5/4	4/2	77/95	52/54	44/44	4/9	5/9	957
chr1	87288000	87304224	chr1	87546000	87558944	Both	6.4524	6.65339	-0.20954	0.235504	0.341653	No	7/6	1/3	42/50	20/29	23/17	2/8	1/2	958
chr1	87588000	87606000	chr1	88416000	88434000	Both	5.80062	6.23135	-0.496222	0.0226902	0.057401	No	18/14	9/10	35/28	27/19	19/16	22/26	17/14	959
chr1	87590000	87600000	chr1	88540000	88550000	CM	4.69894	5.55949	-1.24344	0.000221936	0.00176641	CM	5/6	3/4	20/26	18/21	11/8	13/5	1/7	960
chr1	87590000	87600000	chr1	88770000	88780000	CM	4.46352	5.34184	-1.3859	0.000285363	0.00214032	CM	21/23	15/13	41/28	33/17	9/5	4/4	2/2	961
chr1	87596746	87603715	chr1	89317887	89323603	CM	3.66517	4.28281	-2.36337	0.0023125	0.01041	No	5/5	0/1	10/7	9/12	3/7	9/5	3/1	962
chr1	87604707	87618392	chr1	87740170	87763919	Both	7.39627	6.84651	0.616682	2.47409e-05	0.000332358	iPSC	83/83	64/61	132/148	93/94	75/60	51/61	99/95	963
chr1	87743594	87766000	chr1	88767000	88777529	Both	4.94604	6.38346	-1.86316	5.40052e-13	1.75708e-10	CM	36/35	18/25	38/49	39/36	9/9	14/23	15/25	964
chr1	87754000	87771000	chr1	89012000	89029000	CM	5.14292	5.79344	-0.839505	0.00274762	0.0118884	No	16/17	9/9	16/31	17/6	6/6	15/13	21/18	965
chr1	87758000	87780000	chr1	89320000	89342000	CM	4.42706	5.65167	-1.89148	1.46663e-07	6.10423e-06	CM	8/7	3/3	13/16	18/14	3/3	12/13	15/5	966
chr1	87758605	87770587	chr1	88040030	88051824	iPSC	5.32776	4.73543	1.03009	0.00355709	0.0144218	No	16/24	18/19	44/49	43/27	17/12	30/36	29/22	967
chr1	87763327	87769293	chr1	88417484	88425405	iPSC	4.46239	4.65026	-0.232328	0.610341	0.701896	No	30/29	15/11	36/43	46/55	19/19	34/28	26/31	968
chr1	87764270	87780124	chr1	88523059	88537787	Both	5.74649	6.42934	-0.799264	0.000166479	0.00141629	CM	25/28	16/14	40/38	37/36	12/11	30/35	22/24	969
chr1	87798000	87804000	chr1	88518000	88524000	CM	4.18823	5.07978	-1.62954	0.000301191	0.0022222	CM	22/19	5/10	13/9	19/14	5/6	16/25	19/20	970
chr1	87798840	87802857	chr1	88420584	88426126	CM	4.04862	4.91901	-1.76624	0.000400153	0.00277796	CM	34/34	12/19	31/25	40/37	14/6	20/26	29/36	971
chr1	88146082	88154185	chr1	88413243	88421025	iPSC	5.16563	4.96612	0.390781	0.256269	0.365359	No	16/20	19/21	35/30	20/24	14/19	20/28	28/20	972
chr1	88640000	88656000	chr1	89328000	89344000	CM	4.60073	5.77545	-1.70822	2.09476e-07	8.19557e-06	CM	13/5	5/4	21/17	14/19	12/8	12/11	15/18	973
chr1	88643604	88653606	chr1	89010969	89032972	Both	6.41933	5.97701	0.556927	0.00596694	0.0210544	No	27/25	17/20	44/52	21/19	11/18	25/29	49/38	974
chr1	88645000	88650000	chr1	88760000	88770000	Both	5.90022	5.69308	0.303024	0.206067	0.308212	No	67/77	47/55	85/121	35/72	20/23	22/24	35/30	975
chr1	89202000	89208000	chr1	89328000	89334000	iPSC	5.60396	4.81594	1.25397	0.000106246	0.00101706	iPSC	41/40	28/21	52/32	18/24	21/26	26/23	39/42	976
chr1	89445000	89460000	chr1	90450000	90468000	Both	5.37209	5.40852	0.00611311	0.983562	0.988974	No	20/28	14/10	14/12	4/0	4/4	4/7	13/11	977
chr1	89458949	89464721	chr1	90217376	90237735	Both	5.57111	5.37709	0.318668	0.253516	0.362423	No	39/40	24/23	7/8	12/14	16/13	10/12	15/12	978
chr1	89460000	89467000	chr1	89740000	89747000	iPSC	5.35092	4.84291	0.866101	0.0110157	0.0333282	No	28/37	23/18	26/45	25/12	15/13	3/8	37/40	979
chr1	89460000	89469000	chr1	89820000	89830000	Both	6.16333	6.73389	-0.63848	0.000519126	0.00333568	CM	65/66	37/32	42/45	31/20	27/21	11/14	52/58	980
chr1	89462869	89470095	chr1	90063649	90089058	Both	5.72549	5.88712	-0.167014	0.482524	0.588563	No	47/49	23/33	37/39	31/20	22/18	19/17	30/22	981
chr1	89463525	89467178	chr1	89914746	89927645	Both	5.85745	5.86873	0.0227934	0.921994	0.944365	No	78/75	32/54	30/29	32/30	16/16	24/28	41/37	982
chr1	89544000	89562000	chr1	89916000	89928000	Both	6.72908	6.98788	-0.272728	0.0862222	0.158217	No	63/51	38/38	29/40	46/32	29/20	26/15	24/21	983
chr1	89545000	89555179	chr1	89822702	89830000	Both	5.80184	6.22648	-0.488482	0.025167	0.0621926	No	88/60	45/42	56/61	36/38	43/40	4/10	47/47	984
chr1	89925000	89952000	chr1	90432000	90465000	Both	6.96347	7.02218	-0.0494611	0.745259	0.811045	No	22/28	18/15	2/1	19/25	11/7	19/14	20/21	985
chr1	89940000	89953525	chr1	90221671	90230000	Both	5.66435	6.17274	-0.598317	0.008411	0.0271568	No	63/65	38/39	5/2	53/32	23/18	53/38	32/23	986
chr1	89940000	89955000	chr1	90063000	90072000	Both	6.24999	6.50647	-0.275943	0.143129	0.23213	No	87/97	60/60	48/47	75/86	16/21	65/58	66/58	987
chr1	90096000	90108000	chr1	90444000	90456000	CM	5.42753	5.62329	-0.21356	0.431921	0.541759	No	45/36	22/30	12/27	22/11	23/31	4/2	4/5	988
chr1	90096613	90105000	chr1	90220000	90226881	Both	6.48149	6.37064	0.151139	0.414136	0.52513	No	138/119	99/71	24/41	53/61	68/70	37/37	4/5	989
chr1	90270516	90274707	chr1	90453444	90458064	Both	5.31114	5.4308	-0.109577	0.709354	0.784482	No	76/87	62/38	15/9	11/12	40/34	27/15	3/5	990
chr1	90512000	90520000	chr1	90568000	90576000	iPSC	6.01934	5.03702	1.39913	3.40044e-07	1.20639e-05	iPSC	47/52	40/27	36/45	33/18	37/36	32/26	26/38	991
chr1	90576000	90593000	chr1	91953000	91970000	CM	4.46538	5.60589	-1.75117	1.07667e-06	2.94761e-05	CM	12/7	5/6	7/7	6/4	8/4	0/1	9/6	992
chr1	90576008	90580809	chr1	91625408	91630471	CM	3.89668	4.39495	-1.25805	0.0440817	0.0951348	No	22/29	15/8	30/19	16/3	15/15	14/26	16/15	993
chr1	90576636	90585381	chr1	91421287	91428147	CM	4.04906	4.79024	-1.53832	0.00282201	0.012112	No	17/15	9/6	19/14	4/4	8/3	8/8	5/4	994
chr1	90577700	90600000	chr1	91155000	91179578	Both	7.10577	7.1414	-0.0237702	0.871026	0.906428	No	55/50	25/24	13/9	37/33	34/26	48/32	27/31	995
chr1	90588319	90590643	chr1	91048001	91052539	iPSC	4.46431	4.16537	0.988108	0.0696195	0.134768	No	33/39	19/18	6/3	4/4	15/7	5/11	13/20	996
chr1	90599124	90605017	chr1	90795592	90804009	iPSC	4.99999	4.39483	1.28154	0.00286536	0.012241	No	52/65	40/45	17/17	17/15	26/22	22/20	30/48	997
chr1	91084483	91095961	chr1	91616487	91624984	CM	4.60147	4.99095	-0.574774	0.149014	0.239404	No	29/28	20/21	26/25	17/18	16/20	24/20	33/38	998
chr1	91179000	91190000	chr1	92939000	92950000	iPSC	4.60131	4.03523	1.74109	0.00197093	0.00922039	iPSC	4/6	2/1	0/1	1/3	3/6	3/1	0/1	999
chr1	91186240	91194000	chr1	91626000	91632682	Both	5.71573	5.22225	0.731967	0.00903605	0.0285994	No	62/80	48/50	46/58	41/32	32/35	55/51	31/44	1000
chr1	91188000	91197000	chr1	91485000	91494000	CM	5.42857	5.59079	-0.168763	0.537431	0.63847	No	50/34	25/27	40/38	9/14	4/7	34/24	26/16	1001
chr1	91189000	91196000	chr1	91420000	91435000	Both	6.67728	6.03914	0.774794	4.70173e-05	0.000545144	iPSC	46/54	35/40	51/59	17/20	8/14	26/34	32/28	1002
chr1	91191567	91194628	chr1	91303785	91306497	iPSC	5.48344	4.3956	1.97364	2.84197e-07	1.04725e-05	iPSC	35/36	27/23	39/43	38/58	17/13	34/33	68/57	1003
chr1	91192000	91200000	chr1	91736000	91744000	iPSC	5.39018	4.64805	1.28541	0.000332916	0.00240831	iPSC	14/11	12/0	15/16	11/11	4/5	5/2	7/9	1004
chr1	91429644	91438149	chr1	91622218	91627336	iPSC	5.46293	4.8682	0.974279	0.00309611	0.0129408	No	78/74	60/47	70/75	31/35	18/19	59/52	44/53	1005
chr1	91478543	91488108	chr1	91616685	91624451	iPSC	5.53231	4.6798	1.41508	3.75539e-05	0.000460625	iPSC	94/72	60/54	92/91	48/36	21/20	69/69	53/75	1006
chr1	91630000	91641000	chr1	92389000	92400000	CM	4.84308	5.28036	-0.601012	0.0813835	0.151221	No	35/29	19/27	31/37	17/21	16/26	39/35	15/13	1007
chr1	91638342	91641646	chr1	91731501	91736702	iPSC	5.4102	4.46352	1.71126	6.96228e-06	0.000127036	iPSC	101/119	75/76	142/141	43/43	56/63	69/72	82/72	1008
chr1	91741000	91754000	chr1	91962000	91975000	Both	6.41856	6.56279	-0.143816	0.426904	0.536754	No	24/24	24/22	43/55	25/34	29/11	2/3	17/29	1009
chr1	91744634	91755737	chr1	92746125	92757667	CM	4.09474	4.70754	-1.24111	0.0159072	0.0441427	No	7/8		6/13	4/4	5/4	1/0	7/7	1010
chr1	91746000	91755000	chr1	92394000	92403000	Both	4.97348	5.12556	-0.156245	0.652325	0.737619	No	15/14	7/6	24/20	29/29	24/21	27/34	5/3	1011
chr1	91973082	91982398	chr1	92390978	92394501	Both	5.23163	6.0211	-0.999263	0.00012046	0.00111899	CM	72/73	51/43	98/89	67/61	43/34	83/72	26/32	1012
chr1	91980000	91986000	chr1	92754000	92760000	CM	3.94787	4.8171	-1.93311	0.000338312	0.00244007	CM	18/22	9/9	24/17	7/8	10/5		21/21	1013
chr1	92011036	92016660	chr1	92225924	92231610	iPSC	5.04796	4.64732	0.793684	0.0411534	0.0905435	No	113/85	83/63	72/86	71/84	55/46	52/48	85/84	1014
chr1	92454000	92473119	chr1	93081000	93100000	Both	5.90764	6.06961	-0.165744	0.451604	0.561223	No	11/11	4/4	2/3	15/13	0/1	15/26	12/5	1015
chr1	92463213	92468153	chr1	92753347	92758202	Both	4.75691	4.96524	-0.253245	0.508275	0.612866	No	30/42	1/1	25/38	28/28	16/9	46/27	43/36	1016
chr1	92771000	92778000	chr1	93086000	93093326	Both	5.46864	5.37076	0.19078	0.50607	0.610725	No	10/16	3/1	24/16	6/2	5/11	3/9	11/26	1017
chr1	92778000	92792000	chr1	93268000	93282000	CM	5.35299	5.63619	-0.333429	0.226709	0.331781	No	16/17	1/3	8/16	4/3	3/6	3/5	10/12	1018
chr1	93321172	93326684	chr1	93456158	93463232	Both	6.04732	5.98621	0.107079	0.622483	0.71153	No	83/84	19/16	68/52	43/54	35/41	45/49	66/60	1019
chr1	93324000	93330000	chr1	93528000	93534000	iPSC	5.42589	4.89344	0.880273	0.00760723	0.0251959	No	46/41	24/24	38/45	38/21	25/31	24/34	9/10	1020
chr1	93490000	93495000	chr1	93525000	93530000	iPSC	6.04614	5.39483	0.890272	0.000344787	0.00248001	iPSC	226/256	177/161	238/284	192/157	159/129	160/146	26/30	1021
chr1	93760000	93776000	chr1	94272000	94288000	iPSC	6.07192	6.10078	-0.00440652	0.983343	0.988829	No	79/82	45/44	92/77	7/13	1/2	58/74	10/18	1022
chr1	93768217	93775306	chr1	94028798	94033694	iPSC	4.89652	4.52636	0.810128	0.0537404	0.110161	No	45/56	40/46	49/56	8/2	5/5	38/22	28/16	1023
chr1	93768538	93775165	chr1	94308304	94320243	CM	4.49899	4.94141	-0.690824	0.0968225	0.172808	No	68/78	31/34	58/44	12/19	1/0	45/55	40/33	1024
chr1	93771000	93780000	chr1	94086000	94095000	CM	4.89516	5.3407	-0.603796	0.0717377	0.137685	No	53/44	25/32	60/58	18/20	10/19	55/44	11/11	1025
chr1	93894465	93907299	chr1	94007113	94016823	iPSC	6.22566	5.50956	0.942813	5.09248e-05	0.000578383	iPSC	26/31	21/22	38/35	30/35	20/21	20/20	28/19	1026
chr1	93899000	93912000	chr1	94081000	94094000	Both	6.61895	6.33794	0.346498	0.0564909	0.114453	No	33/24	22/33	30/28	52/56	35/37	28/28	15/13	1027
chr1	93899246	93912028	chr1	94305444	94320243	Both	5.88153	6.03976	-0.160848	0.470811	0.578491	No	71/75	25/27	37/37	39/41	15/14	46/53	53/50	1028
chr1	93910000	93920000	chr1	94050000	94060000	CM	5.40765	5.77171	-0.436929	0.0966807	0.172624	No	32/38	28/46	36/37	46/55	26/35	32/27	46/43	1029
chr1	94091467	94101231	chr1	94276766	94281487	Both	6.19469	6.22193	-0.00501364	0.980055	0.986637	No	187/166	133/93	181/209	75/65	33/31	162/132	53/36	1030
chr1	94497000	94524000	chr1	95264000	95280000	Both	5.88443	6.01217	-0.124095	0.579509	0.675879	No	14/13	20/21	14/15	33/35	5/3	30/25	43/28	1031
chr1	94511969	94529248	chr1	94799858	94804276	Both	7.08043	7.03116	0.0691219	0.642615	0.729143	No	99/85	46/58	131/149	49/40	19/28	46/61	69/58	1032
chr1	94525000	94530000	chr1	94695000	94715000	Both	7.14947	7.10585	0.0603952	0.678331	0.759939	No	79/91	62/54	127/118	38/40	19/24	72/48	59/47	1033
chr1	94710000	94720000	chr1	94787000	94800000	Both	6.73106	6.60023	0.166968	0.324597	0.435895	No	55/56	27/39	109/74	6/8	11/7	55/64	6/9	1034
chr1	94978000	94991000	chr1	95693000	95706000	CM	4.66466	5.24349	-0.854059	0.0197538	0.051999	No	9/6	16/8	5/7	10/10	4/1	6/9	6/14	1035
chr1	94980027	94996000	chr1	95502000	95513000	Both	5.87053	6.17532	-0.34102	0.116387	0.198509	No	28/30	14/23	16/24	18/10	8/11	14/12	20/19	1036
chr1	94991936	94997230	chr1	95266674	95270447	Both	5.49982	5.54554	-0.0110494	0.967706	0.977785	No	33/28	83/89	24/15	65/85	9/30	89/81	95/64	1037
chr1	95005080	95013774	chr1	95122368	95129250	CM	5.29118	5.39135	-0.0819299	0.783206	0.84163	No	67/83	74/77	146/164	83/91	92/81	111/109	112/113	1038
chr1	95158914	95165848	chr1	95257023	95261736	iPSC	5.6632	5.5573	0.186661	0.473754	0.581197	No	43/42	122/160	157/144	125/114	102/86	136/130	179/164	1039
chr1	95312000	95330000	chr1	95690000	95710000	Both	6.44599	6.69522	-0.264234	0.132763	0.219494	No	12/8	31/34	41/37	34/34	21/16	39/36	36/58	1040
chr1	95318097	95321955	chr1	95386902	95393220	CM	5.49853	5.64637	-0.149473	0.572718	0.670038	No	91/94	62/57	128/155	60/86	65/71	65/72	131/118	1041
chr1	95319268	95321285	chr1	95504516	95509575	Both	5.37185	5.80972	-0.535613	0.0417034	0.0913245	No	44/40	59/64	86/90	61/69	28/28	81/78	113/96	1042
chr1	95390343	95396559	chr1	95502457	95508110	CM	5.14348	5.42867	-0.347412	0.257603	0.366636	No	111/94	40/38	86/88	7/13	15/29	59/47	85/122	1043
chr1	95545768	95581990	chr1	95691873	95704711	Both	7.91773	7.77713	0.156927	0.190298	0.289384	No	48/53	89/104	146/142	59/57	37/20	151/127	149/144	1044
chr1	95761820	95767573	chr1	98266018	98273379	CM	3.78529	4.0806	-0.84004	0.261653	0.370783	No	5/5	6/4	6/17	4/4	2/3	2/4	9/5	1045
chr1	95763411	95770741	chr1	96562029	96569004	iPSC	4.53448	4.55955	0.0989592	0.829184	0.876435	No	8/11	11/14	27/25	11/12	4/3	22/17	16/16	1046
chr1	95770741	95775021	chr1	97242911	97251190	CM	3.94958	4.42812	-1.13062	0.0594328	0.119102	No	8/9	9/5	9/6	7/8	1/2	9/14	14/8	1047
chr1	95770741	95775021	chr1	98515750	98520919	CM	3.89674	4.28349	-0.965885	0.13563	0.222867	No	5/9	5/2	10/12	3/1	2/3	7/5	4/7	1048
chr1	95770741	95778439	chr1	96254951	96264159	iPSC	4.81211	4.20539	1.50085	0.00204023	0.00947622	iPSC	56/42	32/23	52/46	27/37	4/8	25/10	40/34	1049
chr1	95770741	95778439	chr1	96646985	96655992	iPSC	4.42966	4.4283	0.181403	0.714483	0.788244	No	16/17	14/23	30/27	14/13		16/17	25/27	1050
chr1	95770741	95780033	chr1	96982466	96994622	Both	4.89759	4.71016	0.437251	0.27011	0.379777	No	20/19	8/22	22/12	21/16	3/7	10/9	30/21	1051
chr1	95770741	95780033	chr1	97304490	97313399	iPSC	4.53562	4.89326	-0.536683	0.197735	0.298104	No	11/9	7/6	17/14	11/14	1/1	10/12	23/13	1052
chr1	95771000	95784000	chr1	96369000	96382000	iPSC	5.8441	5.12452	1.04474	0.000183318	0.00151934	iPSC	12/24	23/26	77/65	17/23	13/11	18/22	45/49	1053
chr1	95772199	95782347	chr1	96410310	96419602	Both	5.27378	5.26335	0.079642	0.797353	0.852951	No	18/18	21/14	55/49	10/15	8/14	22/20	30/25	1054
chr1	95772325	95780033	chr1	96698929	96704503	CM	4.42698	4.52736	-0.0500673	0.916671	0.940358	No	24/22	9/5	19/10	17/20	4/1	22/20	22/33	1055
chr1	95772325	95780033	chr1	97501028	97509129	CM	3.89577	4.4626	-1.42228	0.0201291	0.0526082	No	8/6	5/2	30/23	13/21	0/1	10/5	9/8	1056
chr1	95772325	95780033	chr1	98926015	98931434	CM	3.66505	4.32305	-2.47179	0.00129452	0.00673619	CM	9/8	7/5	12/6	3/4	0/2	4/10	5/5	1057
chr1	95772471	95779403	chr1	97426274	97433071	CM	4.0494	4.35634	-0.609586	0.296167	0.406327	No	9/9	10/5	10/19	9/7	2/2	4/7	5/6	1058
chr1	95772962	95783831	chr1	96872113	96881470	CM	4.23043	4.52758	-0.5041	0.325559	0.437054	No	19/39	6/7	23/17	15/21	2/2	17/21	20/34	1059
chr1	95790197	95797906	chr1	96465415	96478776	iPSC	4.78657	4.68012	0.311157	0.449854	0.559414	No	5/11	11/14	40/48	28/15	8/10	11/13	18/25	1060
chr1	96379276	96388748	chr1	97168248	97175552	iPSC	4.69676	4.24561	1.18081	0.0164807	0.0454551	No	2/5	14/19	12/12	4/4	9/13	2/0	30/41	1061
chr1	96379276	96388748	chr1	98931434	98939543	CM	3.89623	4.4276	-1.33942	0.0302294	0.0715798	No	5/5	6/8	13/10	2/4		3/3	8/6	1062
chr1	96408360	96416752	chr1	98508336	98515438	CM	3.72698	4.24429	-1.75722	0.0174009	0.0472699	No	3/0	1/7	14/12	3/2	6/6	1/0	6/12	1063
chr1	96412723	96423852	chr1	96939875	96952540	iPSC	5.00111	4.65004	0.717557	0.0681413	0.13259	No	18/21	27/24	38/33	13/16	9/12	15/23	23/31	1064
chr1	96418950	96426894	chr1	97298500	97308229	CM	4.59969	4.62088	0.0966485	0.826288	0.874437	No	4/7	9/9	6/9	6/2	11/7	1/1	9/8	1065
chr1	96419602	96426995	chr1	96685808	96694365	iPSC	5.07428	4.67813	0.773366	0.0433902	0.0940609	No	27/24	19/30	48/40	13/18	13/19	17/26	44/61	1066
chr1	96674206	96681938	chr1	98924193	98931434	CM	3.78567	4.24531	-1.39201	0.0483255	0.101499	No	8/10	5/1	8/9	3/3	1/1	8/9	5/5	1067
chr1	96691681	96701056	chr1	97298500	97310655	Both	5.16181	5.07891	0.201474	0.5461	0.645431	No	24/28	12/9	14/4	11/10	9/7	11/20	30/32	1068
chr1	96692672	96703056	chr1	97511497	97524190	CM	4.27204	4.84492	-1.02251	0.0268959	0.0654645	No	8/11	4/2	20/14	15/15	1/3	8/10	12/13	1069
chr1	96714041	96722926	chr1	98511018	98516686	CM	3.94843	4.32231	-0.864669	0.163905	0.258098	No	3/2	6/5	6/8	0/1	6/2	5/3	8/15	1070
chr1	96970668	96982116	chr1	97308229	97316902	iPSC	5.16558	4.7345	0.800437	0.0295563	0.070323	No	21/15	18/18	22/24	33/31	7/13	12/11	35/35	1071
chr1	97420000	97440000	chr1	98260000	98280000	iPSC	5.95143	6.13731	-0.194953	0.365486	0.478638	No	1/6	12/20	31/21	10/10	9/11	3/1	16/20	1072
chr1	97425000	97440000	chr1	98505000	98521144	Both	5.60249	6.09209	-0.580334	0.0133206	0.0384196	No	2/0	18/19	31/32	11/12	15/13	0/1	30/36	1073
chr1	97426274	97435507	chr1	98928182	98954435	Both	5.00091	5.54643	-0.72608	0.0190748	0.0507628	No	15/13	4/8	12/15	11/12	6/5	10/9	10/6	1074
chr1	97567810	97575265	chr1	98931434	98939543	iPSC	4.35117	4.64872	-0.469457	0.320748	0.432009	No	12/13	5/6	16/14	10/9	1/0	12/9	8/7	1075
chr1	97597063	97601510	chr1	98937693	98942652	CM	3.8965	4.3585	-1.16692	0.0647628	0.127307	No	15/19	4/8	12/11	5/7	3/3	12/12	9/8	1076
chr1	97598238	97604727	chr1	98503416	98511018	CM	4.09498	4.7358	-1.29441	0.0112946	0.0339912	No	13/17	12/10	25/31	8/12	8/15	5/2	34/28	1077
chr1	97642707	97650659	chr1	98014686	98021595	iPSC	4.87135	4.39591	1.07527	0.0153391	0.042883	No	37/17	20/15	40/30	11/11	13/14	7/4	29/25	1078
chr1	97647707	97654274	chr1	98515438	98520919	iPSC	4.53277	4.35705	0.568179	0.247717	0.355697	No	13/16	14/22	31/23	9/4	12/6	0/1	22/27	1079
chr1	97658926	97665185	chr1	98273379	98279333	iPSC	4.3132	4.28465	0.295448	0.585911	0.681557	No	17/15	22/23	38/30	11/7	20/8	4/4	49/22	1080
chr1	97670476	97679004	chr1	98914537	98932521	Both	4.75828	5.20417	-0.630459	0.0799765	0.14922	No	22/28	12/9	20/18	17/17	2/2	9/11	23/23	1081
chr1	97706000	97713000	chr1	98511000	98518000	CM	4.22937	4.98773	-1.37216	0.00243242	0.010823	No	11/11	19/12	31/30	10/7	11/18	2/5	32/25	1082
chr1	98041955	98049525	chr1	98915045	98929956	iPSC	4.63222	4.67921	0.0404388	0.924807	0.946123	No	6/7	6/4	8/11	11/3	2/4	6/9	10/9	1083
chr1	98286663	98298682	chr1	98915045	98927824	iPSC	4.66389	4.86909	-0.252354	0.531835	0.634146	No	15/15	21/22	25/22	6/10	7/12	14/14	27/26	1084
chr1	98321466	98331222	chr1	98927824	98936973	CM	4.7842	4.9183	-0.126828	0.741872	0.808183	No	13/20	19/16	24/14	2/5	4/7	12/7	18/18	1085
chr1	98523503	98544157	chr1	98916766	98929956	Both	6.43771	6.49318	-0.0421695	0.817119	0.867599	No	49/39	36/36	61/66	20/15	16/15	34/25	45/64	1086
chr1	99007102	99023680	chr1	100158594	100166099	CM	3.84197	4.5271	-1.80987	0.00362408	0.0146305	No	3/4	4/4	5/11	4/7	10/7	16/8	2/5	1087
chr1	99244436	99264541	chr1	99943612	99962346	Both	6.21256	6.81202	-0.668965	0.000202737	0.00164302	CM	31/21	23/26	30/42	23/23	21/22	8/5	24/18	1088
chr1	99255216	99261783	chr1	100158804	100171876	Both	5.1634	5.60611	-0.562301	0.053955	0.11049	No	17/20	13/10	40/39	16/26	12/16	26/22	24/12	1089
chr1	99257205	99264557	chr1	99630777	99649590	Both	6.02971	5.96275	0.114332	0.603	0.696392	No	63/58	28/41	56/69	24/40	17/26	39/34	1/3	1090
chr1	99444254	99453063	chr1	100144463	100157969	iPSC	4.695	4.79133	-0.0575263	0.888307	0.91907	No	2/8	6/9	11/6	7/4	6/9	19/16	13/7	1091
chr1	99635000	99648437	chr1	100169857	100175300	Both	5.25288	5.64772	-0.489676	0.0824741	0.152822	No	51/37	45/31	69/53	18/20	12/19	54/46	31/25	1092
chr1	99639909	99655000	chr1	99940000	99951108	Both	6.2502	6.98478	-0.817758	2.32771e-06	5.44268e-05	CM	60/54	45/56	70/80	44/49	32/23	57/50	52/51	1093
chr1	99778000	99792000	chr1	100170000	100184000	iPSC	6.03999	5.33846	0.96289	0.00013894	0.00124025	iPSC	10/9	50/35	49/52	22/22	4/8	42/31	42/44	1094
chr1	99948966	99960000	chr1	100152251	100177000	Both	6.87602	7.09071	-0.221005	0.147937	0.238176	No	3/1	31/38	50/52	8/1	28/33	50/38	64/59	1095
chr1	100270307	100283743	chr1	101325908	101332730	Both	5.23184	5.33858	-0.0903692	0.768036	0.82964	No	35/33	1/2	5/16	22/21	8/14	24/13	30/27	1096
chr1	100271998	100279493	chr1	100918316	100924111	Both	4.87375	5.12258	-0.311837	0.380987	0.493021	No	36/36		2/2	24/31	23/21	35/26	22/33	1097
chr1	100272000	100280000	chr1	100496000	100505000	Both	6.00869	5.48155	0.723288	0.00323026	0.0133987	No	72/77	7/5	8/8	41/43	47/40	55/54	69/59	1098
chr1	100331051	100340887	chr1	100674230	100684981	CM	4.53284	5.08033	-0.850508	0.0324205	0.0752837	No	16/15	8/13	1/1	5/16	14/9	13/13	13/11	1099
chr1	100345000	100352000	chr1	100618000	100625000	CM	4.04713	5.05698	-1.99683	3.50418e-05	0.000435232	CM	27/14	9/18	0/4	7/8	10/11	22/19	14/11	1100
chr1	100548000	100569000	chr1	101325000	101346000	iPSC	5.98958	6.10156	-0.105225	0.624646	0.713304	No	12/16	4/4	5/6	2/2	1/2	9/7	6/7	1101
chr1	100593831	100602474	chr1	100922441	100932377	iPSC	5.23038	5.16518	0.166191	0.604991	0.69809	No	4/4	2/5		20/12	12/14	6/1	4/5	1102
chr1	100602474	100612558	chr1	101341653	101350765	CM	4.31361	4.8436	-0.92235	0.0426563	0.092857	No	8/10	3/2	5/3	1/2	1/4	2/4	14/9	1103
chr1	100930000	100937112	chr1	101329567	101338510	Both	5.16512	6.04649	-1.12638	1.82285e-05	0.000264192	CM	25/19	5/7	24/13	19/22	12/14	6/13	21/17	1104
chr1	100932377	100939659	chr1	101183949	101191988	CM	4.49872	5.31963	-1.28185	0.000721699	0.0042914	CM	11/7	6/1	7/5	23/18	9/11	6/9	10/11	1105
chr1	101070000	101077670	chr1	101327731	101335000	Both	5.87196	6.40786	-0.61669	0.00294522	0.0124981	No	36/37	40/45	31/27	1/0	7/7	11/15	73/84	1106
chr1	101185941	101191696	chr1	101329190	101332820	CM	4.31202	5.24323	-1.57233	0.000138308	0.00123615	CM	37/32	7/10	31/31	9/13	10/10	19/14	27/36	1107
chr1	101367000	101388000	chr1	102648000	102669000	CM	4.31143	5.20619	-1.51757	0.000268389	0.00204523	CM	4/2	6/6	2/1	4/3	0/3	5/2	11/7	1108
chr1	101384935	101390014	chr1	101752896	101759742	Both	5.02439	6.07834	-1.37606	3.63826e-07	1.26387e-05	CM	88/89	39/35	60/70	9/18	26/18	74/84	56/56	1109
chr1	101388000	101400000	chr1	101700000	101712000	CM	5.80015	6.72543	-1.07215	6.19674e-08	3.05587e-06	CM	77/82	48/41	55/46	16/27	30/24	58/62	30/40	1110
chr1	101484327	101494027	chr1	101592171	101602037	CM	5.58389	5.8286	-0.274562	0.270635	0.380295	No	73/71	57/29	83/83	7/12	41/55	75/72	17/17	1111
chr1	101490000	101496000	chr1	101700000	101706000	CM	5.04604	5.57419	-0.694005	0.022182	0.0564259	No	64/55	52/39	49/42	23/31	17/19	44/46	24/22	1112
chr1	101598995	101606071	chr1	101752896	101758593	iPSC	5.34872	5.49229	-0.143378	0.615897	0.706446	No	84/77	43/53	111/128	31/25	59/42	70/64	76/75	1113
chr1	101603648	101610000	chr1	101700000	101709648	Both	6.20841	6.38058	-0.17781	0.360895	0.473462	No	80/85	63/55	147/163	43/49	57/69	68/70	66/63	1114
chr1	101772000	101780000	chr1	101898000	101906000	Both	5.85506	5.60195	0.368459	0.135482	0.222734	No	97/69	25/21	67/64	61/80	31/23	86/74	88/63	1115
chr1	101772000	101790000	chr1	102654000	102672000	CM	4.63657	5.57115	-1.37179	6.08032e-05	0.00066701	CM	8/7	7/6	4/8	14/9	14/5	12/11	12/18	1116
chr1	101979000	101988000	chr1	102267000	102276000	iPSC	5.27215	4.61919	1.17975	0.00151243	0.00753788	iPSC	53/59	21/13	7/17	18/13	14/8	29/21	37/42	1117
chr1	101979970	101990831	chr1	102884837	102905516	Both	5.64958	5.28247	0.557977	0.0464839	0.098974	No	23/16	2/2	3/3	11/11	1/0	11/9	30/29	1118
chr1	101983907	101996630	chr1	102649659	102665636	Both	5.74648	5.71748	0.0779603	0.752342	0.816622	No	26/34	6/13	1/2	28/23	10/16	14/11	42/44	1119
chr1	101985631	101988894	chr1	104046103	104050571	CM	3.78558	4.2461	-1.39375	0.0480931	0.101189	No	21/8	4/1	1/0	3/6	2/1	10/4	7/9	1120
chr1	101989614	101998238	chr1	103433209	103442604	CM	4.00011	4.52892	-1.17898	0.0376519	0.0846833	No	14/10		11/11	2/2	8/3	4/5	7/5	1121
chr1	101989614	101999400	chr1	104012831	104025757	iPSC	4.22975	4.39229	-0.191168	0.720913	0.792274	No	11/6	2/1	2/0	3/5	2/2	8/2	10/8	1122
chr1	101990831	102001612	chr1	102451585	102463984	iPSC	5.0278	4.76301	0.541228	0.1519	0.24322	No	22/32	15/20	1/4	17/12	18/8	20/12	41/45	1123
chr1	102103333	102114698	chr1	103236530	103242774	iPSC	4.38952	4.20623	0.699027	0.20061	0.301594	No	0/1	1/1	9/19	6/5	10/7		2/1	1124
chr1	102108611	102121463	chr1	104042576	104062193	Both	5.09813	5.24327	-0.145673	0.654123	0.739276	No	2/2	8/2	6/9	10/9	3/3	4/4	7/6	1125
chr1	102114698	102118866	chr1	102894282	102901835	iPSC	4.4244	3.94222	1.83296	0.00345976	0.0140985	No	4/7	5/4	13/5	3/7	6/5	0/1	12/12	1126
chr1	102114698	102119812	chr1	102437974	102448384	iPSC	5.26941	4.55916	1.30168	0.00060651	0.00376304	iPSC	3/1	22/18	20/13	14/11	10/10	15/14	29/28	1127
chr1	102116008	102119724	chr1	102654512	102659834	Both	4.69595	4.79139	-0.0561367	0.890859	0.921032	No	1/2	10/18	17/8	12/11	13/10	3/3	20/26	1128
chr1	102124460	102138966	chr1	103470678	103482999	iPSC	4.3903	4.4601	0.0215229	0.965925	0.976207	No	0/3	1/0	2/7	0/2	2/1	1/2	0/2	1129
chr1	102181942	102190531	chr1	104013061	104025957	iPSC	4.27089	4.5284	-0.404514	0.423256	0.533499	No	7/7	1/1	7/3	7/6	2/5	6/3	4/6	1130
chr1	102226780	102237210	chr1	104062193	104072386	iPSC	4.18618	3.99055	1.02986	0.114344	0.196053	No	2/0	6/5	3/3	9/6	4/2	3/2	4/4	1131
chr1	102257687	102266789	chr1	103437937	103445946	CM	3.84219	4.32176	-1.31361	0.0469782	0.0996284	No	3/2	5/3	8/14	5/11	14/8	5/1	5/6	1132
chr1	102280795	102287533	chr1	102442902	102450796	iPSC	5.33077	4.87064	0.789817	0.0200667	0.0525172	No	24/19	35/40	26/39	24/20	28/38	38/51	59/53	1133
chr1	102283359	102288563	chr1	104011871	104018909	CM	3.66505	4.2455	-2.25539	0.00401322	0.0156811	No	6/2	1/2	3/6	5/1	2/3	4/0	1/6	1134
chr1	102283359	102299765	chr1	102870530	102904089	Both	6.8927	6.353	0.635582	0.000233035	0.00183685	iPSC	22/28	6/18	16/17	9/11	14/8	12/13	18/16	1135
chr1	102284528	102289805	chr1	102654512	102665636	Both	5.46588	5.67888	-0.236391	0.373196	0.485854	No	34/32	32/42	36/22	22/26	31/28	19/20	46/59	1136
chr1	102379450	102390520	chr1	104012831	104025757	CM	4.0957	4.59201	-1.00802	0.0581568	0.117188	No	5/9	1/1	1/6	4/2	0/3		2/2	1137
chr1	102453138	102462376	chr1	102649659	102657633	iPSC	5.20605	4.62053	1.08316	0.00411252	0.0158942	No	0/2	46/36	3/2	21/17	44/31	16/27	65/51	1138
chr1	102704826	102712200	chr1	104019179	104027081	CM	3.99987	4.42803	-0.949273	0.104197	0.182813	No	5/5	3/1	3/6	8/4	6/3	0/2	7/5	1139
chr1	102721588	102730988	chr1	103400753	103416736	CM	4.39035	5.01227	-1.0358	0.0145639	0.0411601	No	6/1	5/5	14/18	7/5	12/7	4/1	5/7	1140
chr1	102888558	102900506	chr1	104037531	104049063	CM	3.95002	4.49497	-1.28492	0.0288382	0.0689713	No	7/2	1/2	2/2	5/2	3/3	2/7	6/4	1141
chr1	102986485	102995201	chr1	104032318	104038596	iPSC	4.2706	4.20672	0.425287	0.45323	0.562642	No	13/8	7/5	15/13	3/1	4/1	11/9	6/6	1142
chr1	103026592	103031529	chr1	104008242	104019179	CM	4.04889	4.49364	-0.940416	0.0924183	0.166957	No	9/5	5/3	12/11	2/4	5/4	9/2	3/5	1143
chr1	103034789	103041938	chr1	103433632	103445946	iPSC	4.81409	4.64878	0.418737	0.309919	0.420619	No	9/10	3/1	34/54	1/1	18/18	3/5	9/12	1144
chr1	103067673	103077594	chr1	104009899	104020302	iPSC	4.42608	4.39497	0.257183	0.607222	0.699637	No	2/5	5/2	8/6	2/3	4/2	6/4	7/4	1145
chr1	103355301	103362573	chr1	104040299	104053022	iPSC	4.60091	4.32028	0.794871	0.104278	0.182905	No	7/8	3/7	13/7	4/6	6/11	8/8	4/13	1146
chr1	103558277	103570554	chr1	104011871	104025757	Both	5.97782	6.01395	-0.0115882	0.957804	0.969947	No	17/18	14/12	29/37	12/5	16/10	7/5	18/19	1147
chr1	103565624	103576491	chr1	103713944	103727669	iPSC	6.09448	5.42962	0.899093	0.000230674	0.00182345	iPSC	67/51	12/22	50/57	3/2	28/27	4/6	81/59	1148
chr1	103569504	103578010	chr1	103780232	103785673	iPSC	4.97466	4.5905	0.798098	0.0478953	0.1009	No	24/19	23/12	21/20	0/7	11/10	1/1	25/34	1149
chr1	103570293	103574918	chr1	104057097	104062840	CM	4.49837	4.84362	-0.522328	0.221337	0.325954	No	15/28	15/6	25/27	10/4	10/9	6/9	25/17	1150
chr1	104313209	104325515	chr1	105409811	105422335	CM	4.27025	4.52525	-0.400051	0.427969	0.537788	No	2/0	2/0	1/1	9/8	6/3	5/1	4/8	1151
chr1	104318062	104333655	chr1	104788769	104795235	iPSC	4.63262	4.76011	-0.11412	0.784951	0.8432	No	22/27	1/1	2/4	23/26	12/20	8/2	29/20	1152
chr1	104318062	104346000	chr1	104670000	104679116	Both	5.94963	6.54404	-0.679748	0.000620107	0.00381987	CM	15/9	6/6	9/4	12/9	6/4	8/8	4/4	1153
chr1	104334359	104344057	chr1	105166469	105177117	iPSC	4.56727	4.81554	-0.337674	0.42238	0.532848	No	6/16	5/4	5/4	13/12	5/1	17/12	17/11	1154
chr1	104347514	104356345	chr1	106340578	106345905	CM	3.94907	4.494	-1.28491	0.0288359	0.0689713	No	7/7	1/2	6/4	4/5	1/5	8/10	5/5	1155
chr1	104347514	104360954	chr1	105257041	105265383	CM	4.14112	4.70928	-1.11116	0.0276291	0.0668648	No	21/24	7/9	30/17	11/19	12/8	9/8	9/3	1156
chr1	104347514	104360954	chr1	106807745	106817427	CM	3.89646	4.32058	-1.06837	0.0946108	0.169757	No	2/1	3/5	11/12	3/7	4/2	8/5	6/6	1157
chr1	104347514	104361506	chr1	105096252	105107086	CM	4.46295	4.73446	-0.395254	0.373935	0.486541	No	31/28	15/24	44/40	26/21	5/5	22/24	18/35	1158
chr1	104493035	104504601	chr1	104668958	104680146	iPSC	5.66597	5.24587	0.633811	0.0246034	0.0611013	No	64/53	9/7	70/54	30/23	29/40	20/17	42/43	1159
chr1	104494238	104505335	chr1	104784789	104793755	iPSC	5.24849	4.86855	0.677034	0.0506112	0.105168	No	67/56	5/6	44/42	43/34	34/35	17/14	56/61	1160
chr1	104650155	104660459	chr1	106320368	106328281	CM	3.66517	4.35774	-2.56379	0.00075223	0.00442507	CM	7/4	3/0	5/6	1/5	1/0	8/15	5/5	1161
chr1	105312000	105328000	chr1	105552000	105568000	iPSC	5.53598	4.87043	1.0688	0.000960819	0.00533702	iPSC	13/7	30/13	31/31	22/17	10/4	16/20	22/32	1162
chr1	105318000	105336000	chr1	106128000	106146000	CM	5.23044	5.83061	-0.760388	0.00511129	0.0187185	No	4/4	6/18	28/26	25/16	7/12	31/28	18/24	1163
chr1	105319013	105326701	chr1	107685630	107692432	CM	3.84159	4.3578	-1.40971	0.0310441	0.0729493	No	5/2	2/2	3/2	1/2	1/0	0/1		1164
chr1	105321015	105331022	chr1	106343433	106352002	Both	4.42594	5.22664	-1.29378	0.00113564	0.00612014	CM	9/11	6/4	9/14	7/2	2/1	8/7	19/20	1165
chr1	105331022	105338543	chr1	106799570	106805355	CM	3.72655	4.42836	-2.2441	0.00137158	0.00697132	CM	5/0	1/6	9/9	11/10	3/4	5/9	9/14	1166
chr1	105418916	105428399	chr1	106320368	106328580	iPSC	4.46579	4.49238	0.106262	0.825209	0.873849	No	5/10	7/8	13/11	12/11	6/7	14/10	17/29	1167
chr1	105603354	105611127	chr1	106334499	106343433	iPSC	4.60195	4.32273	0.792448	0.105276	0.184018	No	8/12	12/20	17/9	3/1	1/2	15/12	35/29	1168
chr1	105614712	105626076	chr1	106144729	106153024	iPSC	4.66593	4.20536	1.24656	0.0136457	0.0390442	No	2/1	21/33	43/53	15/25	15/21	35/42	51/34	1169
chr1	106557858	106590030	chr1	107684554	107691966	Both	5.02529	5.67476	-0.861103	0.00379219	0.0151274	No	19/17	4/6	12/11	7/6	9/10	5/8	15/12	1170
chr1	106561000	106568000	chr1	106806000	106813000	CM	4.49877	5.07841	-0.915391	0.0227796	0.0575782	No	14/12	21/25	38/46	26/24	21/20	39/47	57/51	1171
chr1	106582696	106593671	chr1	107517915	107529585	iPSC	4.66635	4.24495	1.12739	0.0231588	0.0583651	No	14/15	9/8	16/13	12/5	11/8	10/14	13/9	1172
chr1	106738968	106749241	chr1	107684783	107691909	iPSC	4.31203	4.59262	-0.443533	0.363847	0.476819	No	10/11	5/7	12/8	10/6	8/7	2/1	7/6	1173
chr1	107153229	107164250	chr1	107666192	107680449	Both	5.23203	5.33684	-0.087651	0.774635	0.834874	No	22/30	15/16	40/39	32/17	18/23	28/20	28/19	1174
chr1	107734057	107741875	chr1	108040211	108046998	iPSC	5.04939	4.35823	1.4488	0.000771992	0.00451014	iPSC	25/23	9/12	6/6	10/8	6/4	8/7	17/30	1175
chr1	107817950	107825653	chr1	108280000	108299011	Both	5.58719	6.01313	-0.503274	0.0354611	0.0807046	No	15/17	10/14	25/32	23/25	7/3	13/22	34/27	1176
chr1	107818759	107825310	chr1	108029564	108036118	iPSC	5.2288	4.81746	0.739761	0.0362907	0.0822739	No	34/27	25/24	27/19	23/14	7/15	27/22	55/54	1177
chr1	107818759	107829000	chr1	108072000	108081000	Both	5.74354	5.92817	-0.19585	0.404897	0.516335	No	41/39	45/35	61/48	20/14	3/6	42/30	77/83	1178
chr1	107968000	107975000	chr1	108290000	108297000	CM	4.63437	4.84212	-0.259544	0.52645	0.629517	No	25/34	10/15	24/23	18/10	13/20	27/27	24/36	1179
chr1	108070000	108075000	chr1	108285000	108290000	iPSC	5.11847	4.55977	1.08207	0.00597395	0.0210735	No	22/17	33/27	58/89	25/25	15/16	34/37	56/50	1180
chr1	108320000	108325000	chr1	108665000	108670000	Both	5.63231	6.00919	-0.439403	0.0634346	0.125296	No	9/14	58/46	96/92	73/58	72/53	98/101	86/78	1181
chr1	108324000	108333000	chr1	108504000	108513000	iPSC	6.04647	5.28282	1.05228	3.85072e-05	0.00046846	iPSC	22/12	33/21	63/64	59/66	41/40	70/59	29/27	1182
chr1	108507953	108510731	chr1	108658872	108668417	iPSC	5.187	4.59083	1.11726	0.00355829	0.0144229	No	37/35	22/30	51/70	35/26	43/29	35/30	74/62	1183
chr1	108862213	108869687	chr1	109180589	109189260	iPSC	5.22766	4.52811	1.30973	0.000728187	0.00432006	iPSC	30/25	17/15	31/32	14/17	8/14	16/15	2/0	1184
chr1	109048364	109056958	chr1	109182219	109190000	Both	5.61309	6.18405	-0.677594	0.00309034	0.0129228	No	76/75	35/53	98/103	45/37	39/34	46/34	0/2	1185
chr1	109050000	109055000	chr1	109105000	109110000	iPSC	5.42809	5.03387	0.648422	0.0406245	0.0897276	No	114/105	65/83	146/155	52/60	40/41	62/76	4/3	1186
chr1	109366588	109375981	chr1	109432480	109441254	Both	6.66177	6.64141	0.0427419	0.80192	0.856325	No	152/168	19/22	101/104	85/60	87/71	63/76	176/139	1187
chr1	109740000	109746000	chr1	109800000	109806000	iPSC	6.03339	4.91782	1.61329	1.16584e-08	7.95483e-07	iPSC	84/102	75/82	115/126	18/13	58/47	64/62	5/7	1188
chr1	109815000	109823647	chr1	109938081	109945000	Both	6.24036	6.67674	-0.482821	0.00838437	0.0270969	No	123/114	33/31	40/34	18/20	27/18	16/13	83/68	1189
chr1	109816000	109824000	chr1	110072000	110080000	CM	4.56578	5.24494	-1.03955	0.00590793	0.0209097	No	39/31	21/20	6/9	21/24	6/8	27/21	31/22	1190
chr1	110032824	110040000	chr1	110070000	110075000	Both	6.70287	6.69624	0.0267061	0.873394	0.908503	No	243/287	115/119	1/1	142/164	3/3	202/179	272/261	1191
chr1	110085000	110091562	chr1	110315000	110320841	Both	5.95403	6.19113	-0.256579	0.226839	0.331935	No	17/29	27/39	38/43	29/22	30/17	25/24	54/43	1192
chr1	110085842	110091562	chr1	110161433	110174029	Both	7.19456	6.86315	0.37872	0.0116718	0.034839	No	86/96	57/50	6/4	85/83	29/26	90/100	95/94	1193
chr1	110088000	110096000	chr1	110520000	110528000	Both	5.34885	5.20277	0.275304	0.371693	0.484483	No	20/17	14/12	8/10	24/17	3/4	19/28	7/14	1194
chr1	110183555	110187613	chr1	110313176	110320841	Both	6.08865	6.38999	-0.330188	0.0966723	0.17262	No	73/76	67/70	78/58	50/49	53/52	25/16	131/128	1195
chr1	110183555	110189219	chr1	110515266	110526166	Both	5.2486	5.41234	-0.171872	0.566644	0.664185	No	37/59	22/29	16/17	27/30	7/10	6/14	41/42	1196
chr1	110317297	110327568	chr1	110518210	110526166	Both	7.2587	6.93452	0.368982	0.0121417	0.035964	No	52/52	57/70	118/112	35/37	44/41	34/22	88/79	1197
chr1	110319000	110335000	chr1	110451000	110470000	Both	7.75537	7.66231	0.108268	0.383098	0.494732	No	90/103	85/86	154/168	106/76	54/35	15/26	117/101	1198
chr1	110465000	110470000	chr1	110520000	110525000	Both	5.69663	5.47768	0.339137	0.198554	0.299109	No	121/121	83/77	132/120	89/93	1/6	24/25	20/12	1199
chr1	110595426	110602611	chr1	110648127	110653127	Both	5.59493	5.52615	0.141188	0.596053	0.690585	No	172/182	126/109	183/196	100/106	6/2	78/67	24/31	1200
chr1	110600000	110614000	chr1	110992000	111006000	CM	5.65196	5.89551	-0.271396	0.262161	0.371261	No	59/50	35/27	46/33	35/39	16/15	17/15	19/15	1201
chr1	110743789	110747335	chr1	111002333	111011059	Both	5.86445	5.92037	-0.0329371	0.886195	0.917454	No	111/110	75/58	58/53	81/72	55/59	40/47	82/91	1202
chr1	110745000	110750000	chr1	110855000	110860000	Both	6.03654	5.91891	0.178895	0.418754	0.529551	No	157/189	102/116	57/64	106/100	50/39	14/19	88/69	1203
chr1	110846976	110857750	chr1	110994000	111006494	Both	6.46521	6.08118	0.481127	0.0143907	0.0407742	No	155/151	89/80	89/81	65/60	42/34	24/25	48/38	1204
chr1	110955000	110960000	chr1	110991487	111000000	Both	7.03297	6.67934	0.410625	0.00983248	0.0304599	No	328/321	193/197	373/348	142/133	167/161	46/48	66/57	1205
chr1	111061496	111073443	chr1	111311888	111327552	Both	6.66286	6.56786	0.128617	0.456461	0.565652	No	61/58	64/66	48/60	60/58	30/25	24/22	89/105	1206
chr1	111070000	111075000	chr1	111155000	111160000	Both	5.74344	5.24571	0.732969	0.00810401	0.0263766	No	67/66	63/59	44/51	68/71	17/19	54/78	120/136	1207
chr1	111153000	111174000	chr1	111867000	111888000	CM	4.94779	5.5281	-0.783661	0.0129609	0.0376854	No	21/13	5/9	12/13	13/12	2/4	6/12	12/16	1208
chr1	111160880	111176947	chr1	111321902	111329013	Both	7.26048	6.88153	0.430326	0.00373668	0.0149866	No	110/111	51/55	87/96	102/106	37/41	44/55	96/96	1209
chr1	111760000	111776000	chr1	112192000	112208000	CM	4.9236	5.8177	-1.20665	4.48158e-05	0.000525556	CM	34/40	19/18	35/37	18/16	12/5	5/3	21/14	1210
chr1	111764268	111767272	chr1	111940161	111946394	Both	4.94817	5.26312	-0.40548	0.228384	0.333582	No	163/176	71/73	184/188	89/96	57/58	5/4	121/145	1211
chr1	111764268	111770000	chr1	111870000	111879615	Both	6.71902	6.25513	0.559021	0.00200769	0.00936255	iPSC	199/182	143/165	250/252	83/106	64/72	51/39	216/228	1212
chr1	111890779	111899567	chr1	111937466	111946219	iPSC	6.19594	5.63364	0.73912	0.00116963	0.00624718	iPSC	310/282	58/53	318/349	187/189	63/68	70/60	135/142	1213
chr1	112010000	112039796	chr1	112896145	112930000	Both	6.75105	7.19389	-0.472642	0.0020487	0.009499	CM	22/18	15/19	25/33	25/27	15/9	11/13	41/28	1214
chr1	112025000	112030000	chr1	112310000	112315000	CM	4.94718	5.2436	-0.377875	0.263967	0.373185	No	121/129	67/64	98/89	46/59	44/31	37/54	79/82	1215
chr1	112049486	112057127	chr1	112198550	112203611	Both	6.17846	6.02281	0.218254	0.299653	0.409942	No	153/157	67/79	162/178	84/67	24/34	86/63	62/63	1216
chr1	112254000	112260000	chr1	112290000	112302000	Both	7.55329	7.31517	0.267257	0.0449144	0.0965103	No	296/298	151/143	261/268	126/127	70/67	9/6	6/2	1217
chr1	112321858	112347672	chr1	112870635	112881726	Both	6.60439	6.66686	-0.0490809	0.775414	0.835646	No	39/42	32/34	55/56	28/35	18/26	25/20	24/15	1218
chr1	112333346	112339745	chr1	112500605	112507770	iPSC	5.51546	4.73795	1.28171	0.000153072	0.00132634	iPSC	56/66	38/38	82/77	58/40	23/30	37/48	41/36	1219
chr1	112398154	112405174	chr1	112717496	112725168	CM	4.42679	5.01554	-0.962094	0.0215591	0.0552999	No	61/41	27/28	31/25	43/40	24/35	18/18	50/54	1220
chr1	112530937	112539604	chr1	112864663	112875082	iPSC	5.14206	4.89345	0.479572	0.174399	0.27037	No	41/44	28/44	54/62	26/31	19/15	14/10	29/27	1221
chr1	112925568	112938000	chr1	113152222	113162000	Both	6.60884	6.08755	0.636283	0.000855152	0.00487491	iPSC	18/22	53/54	79/72	44/49	23/24	31/32	26/31	1222
chr1	112928000	112950000	chr1	113598000	113632000	Both	6.05287	6.13277	-0.0669936	0.750687	0.815322	No	11/11	21/11	23/31	9/10	1/0	13/14	13/17	1223
chr1	112930000	112935000	chr1	113005000	113010000	Both	5.53159	5.62369	-0.0741641	0.77976	0.839144	No	81/90	91/96	182/174	108/87	17/18	23/25	41/35	1224
chr1	112934807	112940980	chr1	113248237	113252016	Both	5.13781	5.14216	0.0669689	0.839087	0.883286	No	20/22	20/37	45/36	29/37	7/10	22/21	12/17	1225
chr1	113160000	113165000	chr1	113245000	113250000	CM	4.97171	5.44232	-0.626661	0.0499679	0.10411	No	3/4	41/37	81/61	50/36	33/25	56/74	5/2	1226
chr1	113255467	113261891	chr1	113618691	113623238	iPSC	4.75467	4.79153	0.0466586	0.907161	0.933221	No	23/34	16/20	53/31	18/12	10/8	17/19	34/19	1227
chr1	113255467	113266422	chr1	113345834	113349886	Both	6.774	6.45406	0.383706	0.0261894	0.0641133	No	64/75	74/102	121/131	77/78	21/19	49/52	120/115	1228
chr1	113256000	113265000	chr1	113580000	113594165	Both	6.16219	6.0456	0.171372	0.414216	0.525156	No	20/33	32/48	73/66	12/13	14/8	42/30	33/20	1229
chr1	113256000	113274000	chr1	114218000	114246000	Both	6.17893	6.19954	0.00361799	0.98579	0.990506	No	26/26	14/21	11/10	17/11	4/13	8/7	15/15	1230
chr1	113260000	113267000	chr1	113421000	113428000	iPSC	6.08198	5.36063	0.982773	7.90146e-05	0.000818017	iPSC	44/47	41/49	36/34	15/16	15/6	9/13	44/37	1231
chr1	113346000	113355000	chr1	113580000	113589000	Both	6.00922	6.18099	-0.177799	0.39825	0.509863	No	25/38	44/43	68/57	17/19	1/1	58/50	46/56	1232
chr1	113347874	113353115	chr1	113609728	113617616	iPSC	5.2072	5.14371	0.165882	0.609533	0.701208	No	36/42	35/25	56/46	5/13	1/1	36/43	46/59	1233
chr1	113419831	113433068	chr1	113584774	113615428	Both	8.04097	7.69844	0.368982	0.00196135	0.00918981	iPSC	121/107	73/66	104/112	10/9	5/1	78/74	93/77	1234
chr1	113620000	113640000	chr1	115260000	115280000	iPSC	4.89813	4.70956	0.439005	0.268281	0.377808	No	4/1	1/0	2/4	2/0		4/5	3/8	1235
chr1	113676349	113684483	chr1	114216435	114229732	Both	6.53468	6.66248	-0.126081	0.468155	0.576129	No	40/54	20/37	16/11	34/35	21/21	14/12	49/53	1236
chr1	113677716	113688000	chr1	113928000	113946529	Both	6.40637	6.66923	-0.280511	0.114412	0.196095	No	62/46	4/5	61/68	32/38	6/5	6/7	14/15	1237
chr1	113681897	113686279	chr1	113997876	114001880	CM	4.4649	4.94241	-0.762328	0.0700782	0.135401	No	37/28	2/2	41/36	27/25	1/5	6/10	12/21	1238
chr1	113684010	113690834	chr1	114033134	114039517	iPSC	5.07171	5.01546	0.170358	0.623805	0.712649	No	29/30	2/1	31/30	11/18	3/7	4/2	11/10	1239
chr1	113944503	113955050	chr1	114201838	114210689	CM	5.3111	5.47655	-0.173989	0.548337	0.647047	No	58/49	14/17	22/23	34/30	17/18	0/1	34/31	1240
chr1	114030000	114036000	chr1	114216000	114222000	iPSC	5.58226	4.55878	1.72741	1.0099e-06	2.80297e-05	iPSC	46/47	14/16	30/37	34/29	20/28	2/2	45/40	1241
chr1	114368000	114384000	chr1	114816000	114832000	CM	5.54801	5.96688	-0.496218	0.0417182	0.0913418	No	28/19	18/16	18/17	9/4	18/15	7/10	15/15	1242
chr1	114509582	114518474	chr1	114925633	114934126	iPSC	4.86731	4.73794	0.335377	0.396653	0.508374	No	26/20	20/27	24/20	14/10	13/9	12/7	26/29	1243
chr1	114516000	114534000	chr1	115092000	115110000	Both	5.98947	6.4471	-0.517692	0.010042	0.0310046	No	29/20	12/17	24/33	8/7	7/11	24/14	15/14	1244
chr1	114518474	114525000	chr1	114820000	114831090	Both	6.4102	6.53707	-0.122819	0.49956	0.604215	No	61/46	42/35	95/85	36/29	42/39	22/33	54/56	1245
chr1	114572822	114580211	chr1	114623065	114633867	iPSC	6.58333	5.49577	1.37553	2.50252e-10	3.35501e-08	iPSC	60/72	32/30	59/79	151/161	133/122	92/106	148/150	1246
chr1	114685640	114693857	chr1	114817684	114824917	iPSC	5.66706	4.8939	1.19851	0.000118402	0.00110474	iPSC	84/79	57/40	102/93	31/26	48/46	20/20	81/78	1247
chr1	114888000	114900000	chr1	115092000	115105000	Both	6.63439	6.75281	-0.115916	0.49012	0.595296	No	40/50	20/27	41/66	28/28	12/13	32/46	37/31	1248
chr1	114891000	114912000	chr1	115479000	115500000	iPSC	5.8025	5.51169	0.426256	0.0952772	0.170655	No	26/24	6/6	18/29	8/6	7/2	14/18	11/9	1249
chr1	115280000	115300000	chr1	118480000	118500000	iPSC	4.53406	3.89384	2.34097	0.000225746	0.0017914	iPSC	0/1	2/0	1/1	1/4	1/1	0/1	1/0	1250
chr1	115292772	115303706	chr1	115489128	115496243	iPSC	5.49915	4.79182	1.15997	0.000520687	0.00334491	iPSC	37/29	0/2	24/42	1/0	3/4	20/24	25/25	1251
chr1	115305000	115320000	chr1	115635000	115650000	CM	5.28926	5.68054	-0.480754	0.0827778	0.153289	No	11/7	2/0	8/14	9/6	17/7	11/12	25/45	1252
chr1	115512000	115524000	chr1	116004000	116016000	CM	4.97438	5.62222	-0.869719	0.00449139	0.0169893	No	17/22	11/11	25/24	13/7	10/12	20/15	12/5	1253
chr1	115515000	115525000	chr1	115640000	115660000	Both	7.48424	7.60546	-0.11929	0.356558	0.468994	No	62/60	2/1	74/78	30/30	36/34	80/66	63/67	1254
chr1	115518000	115524000	chr1	116136000	116142000	CM	4.1402	4.96719	-1.57289	0.000866377	0.00492417	CM	28/28	2/0	27/33	6/15	14/15	24/27	0/2	1255
chr1	115518000	115525000	chr1	115585000	115596000	Both	6.41414	6.66823	-0.270247	0.127651	0.212771	No	152/152	6/15	150/131	7/5	13/27	122/125	35/36	1256
chr1	115670825	115677490	chr1	115867925	115877626	iPSC	5.5505	5.18431	0.575923	0.0507969	0.105456	No	42/46	15/10	73/66	30/29	17/9	42/43	28/34	1257
chr1	115673276	115677490	chr1	116238923	116246787	CM	4.04981	4.52847	-1.01518	0.0667379	0.130382	No	22/27	14/15	38/41	33/34	16/16	33/32	15/9	1258
chr1	115680000	115685000	chr1	116135000	116140000	Both	5.26791	5.75336	-0.606094	0.0269003	0.0654692	No	82/63	3/2	70/88	45/38	27/25	60/74	12/23	1259
chr1	115680029	115687135	chr1	116009416	116019028	Both	6.28738	6.6057	-0.345268	0.0603296	0.120465	No	61/64	37/21	112/135	72/50	40/54	75/80	49/37	1260
chr1	115682728	115687738	chr1	116306843	116313593	CM	4.22899	4.67769	-0.81761	0.0954926	0.170937	No	38/42	21/17	55/60	25/25	25/20	25/17	10/4	1261
chr1	115804000	115817000	chr1	116129000	116142000	iPSC	6.08196	5.67969	0.542557	0.0187631	0.0501554	No	57/50	10/10	51/52	41/39	27/18	42/32	25/25	1262
chr1	115817000	115830000	chr1	115999000	116012000	iPSC	6.67658	6.20546	0.5696	0.00201124	0.00937256	iPSC	84/68	41/52	123/101	56/60	31/34	59/67	59/48	1263
chr1	116010000	116019000	chr1	116130000	116145000	Both	6.34653	6.36365	0.00468308	0.980272	0.986819	No	72/88	26/25	117/105	62/56	73/45	57/56	23/15	1264
chr1	116145000	116160000	chr1	117030000	117045000	CM	4.86895	5.40863	-0.74364	0.0251016	0.0620548	No	23/17	2/4	11/14	14/16	2/8	9/12	4/8	1265
chr1	116147474	116155000	chr1	116305000	116318364	Both	7.021	6.51704	0.584337	0.000357068	0.00254775	iPSC	131/113	57/73	174/204	101/115	77/72	68/70	6/8	1266
chr1	116148000	116160000	chr1	116520000	116532000	iPSC	5.809	5.63757	0.264472	0.284716	0.394779	No	39/42	1/1	46/44	31/44	9/19	37/38	0/2	1267
chr1	116151535	116155917	chr1	116250957	116256032	iPSC	5.51878	4.94446	0.918778	0.003869	0.0153207	No	69/63	70/71	148/144	128/102	60/63	134/112	6/4	1268
chr1	116190347	116200567	chr1	116235844	116246787	CM	5.75551	6.04877	-0.330093	0.148812	0.239192	No	140/126	162/155	253/251	216/185	69/69	158/150	17/24	1269
chr1	116255000	116260000	chr1	116520000	116525000	iPSC	5.33035	4.46215	1.60303	3.53437e-05	0.00043837	iPSC	35/28	45/20	77/75	36/32	34/26	30/36	2/1	1270
chr1	116255000	116265000	chr1	116305000	116315000	Both	7.47145	7.15378	0.355	0.0100054	0.0309122	No	256/283	302/303	600/567	241/214	238/221	115/124	15/32	1271
chr1	116334000	116357000	chr1	117024000	117048035	Both	6.24944	6.75693	-0.562525	0.00181015	0.00868736	CM	38/26	21/30	39/43	21/13	9/12	21/21	13/23	1272
chr1	116351659	116371116	chr1	116517946	116528346	Both	7.66256	7.12915	0.58611	1.39725e-05	0.00021585	iPSC	178/156	82/95	189/186	59/63	60/75	68/70	6/12	1273
chr1	116675000	116685000	chr1	117030000	117045000	Both	6.748	6.99742	-0.260905	0.0991643	0.175986	No	97/115	33/27	96/94	71/91	23/15	25/40	55/39	1274
chr1	116679748	116689120	chr1	116923140	116928525	CM	4.53093	5.22363	-1.07476	0.00508067	0.0186345	No	40/45	6/5	62/64	31/33	8/3	6/5	15/28	1275
chr1	116940000	116960000	chr1	118480000	118500000	iPSC	4.84132	4.08028	1.98238	0.000122137	0.00112782	iPSC	1/0	1/1	1/2	4/3	2/1	3/2	0/1	1276
chr1	116955829	116959744	chr1	117022336	117027304	CM	5.09793	5.52717	-0.552122	0.068445	0.133084	No	55/59	36/45	50/57	63/63	16/10	49/61	77/63	1277
chr1	117112413	117121177	chr1	117208339	117215561	CM	5.33006	5.44294	-0.10049	0.729764	0.798809	No	36/36	12/8	43/37	20/9	11/8	27/24	10/7	1278
chr1	117112413	117122657	chr1	117592797	117601638	Both	5.42572	5.84407	-0.504847	0.05031	0.104665	No	33/25	25/22	29/16	3/4	10/14	6/13	6/6	1279
chr1	117266000	117283000	chr1	117810000	117827000	CM	4.89258	5.80138	-1.23409	3.66126e-05	0.00045159	CM	17/13	16/14	16/26	12/15	13/8	4/4	14/5	1280
chr1	117274916	117285118	chr1	117597555	117601638	Both	5.51452	5.74975	-0.263794	0.306528	0.416876	No	94/58	64/43	57/58	29/18	22/25	9/13	14/27	1281
chr1	117280000	117285000	chr1	117425000	117430000	iPSC	5.53577	5.01228	0.82808	0.00765197	0.0253158	No	50/34	26/21	32/37	31/33	19/34	29/33	23/23	1282
chr1	117280000	117288000	chr1	117464000	117472000	CM	5.82565	5.83508	0.027215	0.9077	0.933595	No	62/45	39/36	32/42	50/42	40/38	44/47	43/34	1283
chr1	117450000	117456000	chr1	117594000	117600000	CM	5.09387	5.24206	-0.150204	0.644449	0.730727	No	50/60	38/39	23/25	28/34	35/32	58/58	17/26	1284
chr1	117600000	117612000	chr1	118284000	118296000	CM	4.49954	5.20442	-1.10955	0.00442093	0.0167847	No	6/10	13/12	27/24	12/14	7/7	16/11	1/4	1285
chr1	117604734	117615275	chr1	118430359	118445394	CM	4.46455	5.03564	-0.916875	0.0257543	0.0633038	No	10/13	10/9	12/18	14/18	4/3	17/14	0/4	1286
chr1	117610000	117620000	chr1	118050000	118060000	CM	4.69782	5.33967	-0.936679	0.00829902	0.0268845	No	10/15	19/13	18/16	8/16	11/10		16/12	1287
chr1	117610098	117615733	chr1	117826583	117829341	CM	4.94624	5.37498	-0.571375	0.0812148	0.15097	No	41/42	45/59	64/82	16/16	30/36	8/3	20/21	1288
chr1	117650000	117663000	chr1	118456000	118469000	iPSC	5.32819	4.8678	0.790261	0.0200119	0.0524097	No	5/7	5/4	14/11	11/10	4/4	11/20	5/5	1289
chr1	117660000	117680000	chr1	118280000	118300000	iPSC	5.79895	5.37223	0.617246	0.0194798	0.0515422	No	3/4	10/21	40/25	23/16	20/9	16/21	17/9	1290
chr1	117663000	117675000	chr1	117824000	117831000	Both	6.83095	6.51321	0.380159	0.0247298	0.0613452	No	7/14	79/81	106/146	33/21	52/50	11/8	71/87	1291
chr1	117845000	117858000	chr1	118300000	118313000	iPSC	5.60084	5.24529	0.550158	0.0548169	0.111792	No	5/10	19/21	38/34	31/24	20/26	22/29	12/24	1292
chr1	118049858	118059802	chr1	118429901	118440085	Both	5.26704	5.89575	-0.79002	0.00285815	0.012218	No	5/1	9/8	17/6	52/62	21/17	40/43	40/38	1293
chr1	118053843	118059523	chr1	118299486	118303842	CM	4.78662	5.28233	-0.698551	0.0462158	0.0985919	No	6/10	37/39	66/52	91/83	56/45	57/63	62/47	1294
chr1	118083474	118088499	chr1	118294333	118299486	iPSC	4.8133	4.79117	0.146678	0.710602	0.785374	No	19/16	49/43	79/59	99/84	50/36	59/66	68/48	1295
chr1	118679731	118687346	chr1	119815449	119822078	iPSC	4.34838	4.46198	-0.0730469	0.8848	0.916583	No	4/3	2/2	6/7	4/6	1/3	10/7	5/3	1296
chr1	118679731	118701130	chr1	119531898	119555666	Both	7.1598	7.53503	-0.391423	0.00428755	0.0163785	No	55/74	6/2	58/50	24/22	9/15	49/49	0/12	1297
chr1	118696000	118704000	chr1	119904000	119912000	CM	4.38902	5.06087	-1.11628	0.00777791	0.0256276	No	4/3	3/2	8/4	9/6	2/2	5/6	4/3	1298
chr1	118755000	118764000	chr1	119520000	119529000	iPSC	5.42574	5.10126	0.537727	0.0837349	0.154681	No	65/52	22/19	46/48	25/29	18/19	38/39	13/20	1299
chr1	118765000	118770000	chr1	119550000	119555000	CM	4.53467	4.94098	-0.619848	0.131921	0.218346	No	59/37	13/9	49/46	21/23	15/18	44/38	15/14	1300
chr1	118845000	118854000	chr1	119529000	119538000	CM	4.78637	5.33883	-0.781458	0.023814	0.0596445	No	48/51	12/16	38/58	18/13	13/14	50/49	14/20	1301
chr1	119290303	119304091	chr1	119509325	119516714	iPSC	5.32991	4.96599	0.625084	0.0585775	0.117804	No	51/48	28/13	53/42	22/30	15/12	36/45		1302
chr1	119823600	119830000	chr1	119910000	119915000	Both	6.29665	5.46383	1.09061	2.55717e-06	5.86107e-05	iPSC	10/2	11/14	21/27	20/30	3/3	15/7	13/20	1303
chr1	119991192	120026043	chr1	120080593	120094215	Both	8.246	7.92573	0.344556	0.00244451	0.0108569	No	35/31	81/105	239/247	8/6	123/109	10/10	90/77	1304
chr1	120015000	120020000	chr1	120205000	120210000	CM	4.46251	4.96547	-0.804859	0.0543803	0.111109	No	25/18	14/12	13/21	7/7	13/12	7/7	48/35	1305
chr1	120151371	120158379	chr1	120255185	120263104	iPSC	5.2473	5.12677	0.249893	0.438782	0.548585	No	50/51	44/49	71/59	51/45	41/34	51/43	80/54	1306
chr1	120155707	120165000	chr1	120200000	120205369	Both	6.82718	6.42065	0.481556	0.00514376	0.0187987	No	134/132	95/76	87/71	33/43	50/35	71/60	100/102	1307
chr1	120341984	120349976	chr1	120485407	120496666	CM	5.11767	5.59466	-0.614129	0.0383177	0.0857321	No	23/26	20/19	16/22	25/12	25/11	29/36	33/34	1308
chr1	121188347	121209869	chr1	121265884	121288512	Both	6.7093	6.45565	0.311097	0.0752294	0.14254	No	49/49	33/32	12/12	43/29	7/3	44/45	38/68	1309
chr1	121203285	121217890	chr1	121245091	121251307	CM	5.61852	5.66636	-0.0176067	0.945368	0.961474	No	64/82	51/45	20/14	61/31	3/2	49/53	79/79	1310
chr1	144898925	144906971	chr1	147802560	147810617	CM	3.78603	4.12519	-1.00109	0.173949	0.269938	No	7/8	8/4	8/15	0/1	2/2	1/0	4/5	1311
chr1	144915000	144931531	chr1	145055000	145063865	Both	8.30954	8.40216	-0.0905179	0.399035	0.510544	No	24/34	4/8	12/15	21/15	15/6	26/26	2/16	1312
chr1	144932112	144940649	chr1	147821669	147830842	iPSC	4.31063	4.20531	0.523411	0.349698	0.461826	No	1/5	5/3	8/4	0/1	1/0		4/6	1313
chr1	145065700	145070674	chr1	147802704	147810617	iPSC	4.09601	4.03594	0.573151	0.382107	0.493799	No	14/10	8/12	23/22	1/2	11/5	3/0	18/14	1314
chr1	145110000	145116000	chr1	149220000	149226000	iPSC	4.46536	4.42644	0.259309	0.596811	0.691282	No		0/2		1/1		0/1		1315
chr1	145415000	145420000	chr1	145590000	145595000	CM	4.53352	4.92017	-0.585802	0.157296	0.250045	No	24/24	24/26	40/51	30/35	11/10	14/13	35/29	1316
chr1	145416763	145422914	chr1	145537046	145541967	Both	5.2463	5.28458	0.00936124	0.975398	0.98331	No	56/42	25/33	70/68	71/71	17/10	59/57	50/52	1317
chr1	145417310	145430284	chr1	145455521	145461921	Both	7.79038	7.47983	0.339902	0.0070627	0.0237903	No	16/12	50/51	90/109	108/116	36/32	143/146	56/71	1318
chr1	145468831	145474909	chr1	145539352	145544784	CM	5.49536	5.52878	0.00627847	0.981269	0.987413	No	41/57	29/16	58/85	96/82	4/3	108/87	39/34	1319
chr1	146565000	146574000	chr1	146709000	146718000	iPSC	5.69187	5.08056	0.92126	0.00165559	0.00811343	iPSC	49/41	34/46	9/10	50/51	45/39	55/54	62/70	1320
chr1	146640000	146647508	chr1	146712533	146720000	Both	6.88061	6.62656	0.303363	0.0645321	0.126937	No	93/87	61/70		104/103	62/53	82/84	220/197	1321
chr1	146739156	146748000	chr1	147096134	147108000	Both	5.82679	5.46326	0.524337	0.0412554	0.0906932	No	37/30	46/35	23/30	35/29	36/32	35/43	70/52	1322
chr1	146742000	146748000	chr1	147360000	147366000	CM	4.38892	5.03199	-1.07036	0.0111233	0.03357	No	23/15	13/14	3/7	27/22	17/15	19/18	24/31	1323
chr1	146745216	146749960	chr1	146954808	146961749	iPSC	5.04861	4.70926	0.67522	0.0768243	0.144664	No	80/91	63/61	4/6	43/43	58/52	57/70	48/38	1324
chr1	146745216	146753891	chr1	146855901	146863462	Both	6.6201	5.96275	0.803163	3.93099e-05	0.000477138	iPSC	86/93	77/66	13/9	106/116	98/117	71/57	125/128	1325
chr1	146752000	146760000	chr1	147168000	147176000	CM	4.31137	5.18449	-1.48467	0.000387999	0.00271548	CM	35/37	24/13	31/27	27/39	21/19	30/36	40/31	1326
chr1	146762439	146769446	chr1	146922827	146932051	CM	5.43001	5.24646	0.321375	0.282851	0.392744	No	100/111	79/76	7/11	50/60	65/69	73/85	49/42	1327
chr1	146962225	146969501	chr1	147187083	147192556	CM	4.78311	5.01378	-0.287739	0.443475	0.553208	No	80/88	32/33	39/37	16/16	27/25	57/59	43/38	1328
chr1	146963375	146973381	chr1	147360451	147369880	Both	5.44512	5.94665	-0.608405	0.0153792	0.042968	No	54/46	38/35	6/4	30/28	22/17	43/46	16/18	1329
chr1	146964083	146969501	chr1	147096134	147100882	CM	5.34803	5.3585	0.0446816	0.87974	0.913131	No	104/117	103/111	43/47	21/16	57/49	104/104	70/65	1330
chr1	147010000	147015000	chr1	147065362	147075000	Both	6.69125	6.52979	0.203666	0.238536	0.345189	No	61/64	35/27	38/39	63/60	77/64	121/103	170/147	1331
chr1	147112000	147119000	chr1	147357000	147364000	CM	5.46344	5.63934	-0.186282	0.487703	0.593235	No	20/9	40/39	51/56	23/24	22/21	58/60	72/76	1332
chr1	147195138	147200572	chr1	147359123	147363552	Both	6.31772	6.1514	0.224801	0.259004	0.36808	No	106/95	38/31	121/116	47/53	12/13	115/127	151/146	1333
chr1	147742223	147746707	chr1	147801253	147806808	iPSC	5.09371	4.79216	0.588236	0.109744	0.189653	No	111/85	54/55	59/59	5/8	36/27	9/8	84/86	1334
chr1	149041197	149071720	chr1	149102213	149120128	Both	7.28645	6.9145	0.420526	0.00422034	0.016189	No	58/65	4/10	71/103	35/28	22/26	5/5	37/47	1335
chr1	149224000	149247000	chr1	150006000	150029000	CM	4.69621	4.9898	-0.399939	0.301677	0.411846	No				2/2	3/0			1336
chr1	149226000	149247000	chr1	150144000	150171000	Both	5.18385	5.01333	0.339426	0.315121	0.426064	No	1/1	0/2	1/1	2/4	1/0	1/0	3/0	1337
chr1	149858710	149866426	chr1	150029028	150041282	CM	5.31226	5.33745	0.0250663	0.933798	0.953053	No	3/7	2/2	7/7	59/41	35/36	4/5	2/3	1338
chr1	149866426	149872049	chr1	149906786	149914421	CM	5.78322	5.8551	-0.0523688	0.825072	0.873739	No	15/12	10/6	18/23	135/96	95/73	2/2	18/19	1339
chr1	149931876	149936878	chr1	150132295	150141668	Both	5.83963	5.84058	0.0366235	0.875927	0.91018	No	18/17	3/3	23/13	44/56	37/35	13/24	3/2	1340
chr1	149933515	149941867	chr1	150020523	150029028	Both	6.62469	6.69588	-0.0597403	0.725403	0.79521	No	10/13	3/3	13/17	97/90	84/75	15/21	8/3	1341
chr1	150042648	150049184	chr1	150134145	150145878	Both	6.50281	6.50935	0.0133728	0.94075	0.958022	No	27/20	13/10	13/16	100/86	56/62	21/13	8/12	1342
chr1	150224000	150232000	chr1	150504000	150512000	iPSC	5.64827	4.99217	1.00868	0.000904069	0.00510361	iPSC	44/37	12/17	18/20	29/18	18/22	17/9	35/43	1343
chr1	150293000	150306000	chr1	151203000	151216000	iPSC	4.92477	4.28307	1.45512	0.00147572	0.00738941	iPSC	13/11	2/0	12/9	4/5	6/8	3/10	18/23	1344
chr1	150312000	150320000	chr1	150904000	150912000	iPSC	4.87072	4.68025	0.451062	0.26278	0.371862	No	31/33	1/1	34/26	19/22	12/18	17/15	24/29	1345
chr1	150432000	150440000	chr1	150784000	150792000	CM	4.35129	5.07877	-1.22905	0.00365354	0.0147129	No	25/32	1/2	27/33	31/30	19/16	35/26	28/25	1346
chr1	150438000	150444000	chr1	150504000	150510000	CM	5.49645	5.95709	-0.552256	0.025524	0.0628494	No	121/103	16/17	105/128	121/118	80/78	100/91	129/119	1347
chr1	150606390	150625835	chr1	150771805	150787581	Both	7.47101	7.14608	0.364611	0.00829945	0.0268845	No	40/32	1/0	32/32	33/30	10/8	50/54	100/96	1348
chr1	150992000	151000000	chr1	151128000	151136000	CM	5.18698	5.59047	-0.507072	0.0815804	0.15146	No	6/11	14/16	24/19	25/32	26/29	19/17	31/35	1349
chr1	151065000	151074000	chr1	151218000	151227000	CM	5.20495	5.61855	-0.518462	0.0712114	0.137015	No	3/2	2/2	6/6	5/9	13/6	3/7	58/62	1350
chr1	151066901	151071894	chr1	151128355	151131615	Both	5.4243	5.12338	0.50113	0.104941	0.183636	No	7/17	5/7	3/4	40/48	34/32	4/1	119/86	1351
chr1	151268000	151281000	chr1	151697000	151710000	CM	5.29074	5.5887	-0.356285	0.208498	0.310808	No	9/6	8/14	12/10	12/8	7/11	12/9	27/13	1352
chr1	151270000	151275000	chr1	151315000	151320000	CM	5.89654	5.79355	0.168201	0.472957	0.580406	No	40/54	6/12	70/60	4/7	8/3	42/40	126/118	1353
chr1	151272300	151276378	chr1	151370232	151374876	CM	5.09521	5.26183	-0.177644	0.583285	0.679094	No	40/45	23/19	42/41	17/17	18/24	23/36	32/33	1354
chr1	151411000	151424000	chr1	151801000	151814000	CM	5.32971	5.87039	-0.670273	0.0106478	0.0324137	No	34/29	24/40	37/29	19/15	21/24	20/39	17/16	1355
chr1	151411999	151418498	chr1	151704605	151711311	CM	4.8968	5.0575	-0.170884	0.63461	0.722086	No	35/35	25/33	31/37	33/19	22/27	24/26	26/21	1356
chr1	151415967	151422149	chr1	151506047	151516522	CM	5.58075	5.55924	0.0774013	0.770406	0.831484	No	109/109	52/50	114/103	56/41	37/43	83/81	2/1	1357
chr1	151506450	151515242	chr1	151705547	151711468	CM	5.18567	5.37417	-0.208137	0.498377	0.603085	No	63/62	35/33	65/58	24/44	19/27	51/54	23/36	1358
chr1	151512000	151520000	chr1	151792000	151800000	iPSC	5.29196	4.68198	1.08431	0.00281795	0.0120985	No	64/55	31/34	43/48	16/28	24/22	44/45	26/20	1359
chr1	151555475	151562261	chr1	151702996	151708164	CM	5.09664	5.1872	-0.0631907	0.84846	0.890132	No	64/57	33/22	75/60	20/26	17/24	67/53	38/54	1360
chr1	151558000	151569000	chr1	151803000	151822000	Both	6.38004	6.20587	0.231423	0.234988	0.341073	No	59/58	19/35	33/39	16/20	29/40	52/44	25/31	1361
chr1	151697824	151702996	chr1	151801233	151806757	iPSC	5.20749	4.55914	1.21329	0.00164086	0.00805603	iPSC	102/83	81/75	57/50	41/28	49/59	78/57	69/67	1362
chr1	151902000	151914981	chr1	151967072	151974000	Both	7.16491	6.5432	0.711654	7.76712e-06	0.00013714	iPSC	10/5	10/5	7/5	126/159	136/119	220/199	234/213	1363
chr1	152023288	152032000	chr1	152411637	152432000	Both	6.27031	6.37632	-0.0991467	0.606723	0.699401	No	8/7	12/11	10/13	36/39	10/13	36/53	49/46	1364
chr1	152024375	152035000	chr1	152154913	152160000	Both	6.58475	6.2786	0.379511	0.0402081	0.0889775	No	66/48	24/23	31/36	39/51	0/3	74/80	32/38	1365
chr1	152112117	152118688	chr1	152428535	152434551	CM	4.46459	4.59263	-0.110257	0.812426	0.864154	No	11/5	20/20	13/15	28/28	10/11	35/38	53/60	1366
chr1	152157361	152162804	chr1	152427493	152434551	Both	5.59681	4.91596	1.06822	0.000667952	0.00403905	iPSC	43/32	19/24	56/38	18/20	9/9	63/76	71/80	1367
chr1	152541689	152549556	chr1	152594831	152601801	iPSC	5.44703	5.44761	0.0536012	0.849476	0.890743	No	89/75	70/60	83/62	29/28	8/15	34/52	42/43	1368
chr1	152620888	152630818	chr1	152704335	152711400	iPSC	5.40844	5.14608	0.444594	0.149824	0.240468	No	117/81	84/70	14/9	11/15	0/3	9/28	69/77	1369
chr1	152622148	152630326	chr1	153196704	153202443	CM	4.34922	4.89328	-0.925268	0.036682	0.0830412	No	54/22	22/24	24/15	7/6	2/6	4/2	6/16	1370
chr1	152622148	152632923	chr1	152832133	152844133	iPSC	5.61241	5.24425	0.566642	0.0470695	0.0997167	No	50/36	45/32	18/21	14/19	1/1	5/8	13/11	1371
chr1	152628238	152639802	chr1	153159959	153169043	iPSC	4.7562	5.14156	-0.537729	0.141464	0.230256	No	50/30	16/22	7/7	8/11	1/3	7/6	10/6	1372
chr1	152844133	152846522	chr1	153161113	153167334	iPSC	5.27254	4.79094	0.850218	0.0158988	0.0441239	No	51/58	13/22	49/46	37/45	1/0	15/26	36/41	1373
chr1	152844133	152846522	chr1	153191773	153196242	CM	4.56878	4.9653	-0.594589	0.14174	0.230555	No	55/69	23/31	69/63	39/44	11/12	11/16	40/38	1374
chr1	152935000	152940000	chr1	153165000	153170000	iPSC	5.64776	4.59208	1.7439	4.08595e-07	1.38512e-05	iPSC	64/57	33/49	15/20	36/37	4/4	38/39	40/60	1375
chr1	153315000	153330000	chr1	153960000	153975000	CM	4.84419	5.39412	-0.764293	0.0228882	0.0578088	No	26/30	7/4	15/20	12/12	2/5	2/4	5/4	1376
chr1	153324000	153333000	chr1	153738000	153747000	CM	4.27012	5.10258	-1.45527	0.000787147	0.00457822	CM	34/20	6/4	18/13	19/14	3/7	6/8	11/8	1377
chr1	153324257	153327206	chr1	153464847	153470235	Both	5.38617	5.47538	-0.0682903	0.810143	0.862542	No	134/117	28/29	109/102	77/86	14/12	16/21	120/128	1378
chr1	153477000	153495000	chr1	153720000	153747000	Both	6.96259	7.12027	-0.156599	0.29623	0.406393	No	12/9	9/7	13/9	6/2	12/11	11/15	28/36	1379
chr1	153478000	153491000	chr1	153933000	153946000	CM	4.91967	5.46405	-0.739478	0.0220293	0.0561499	No	8/6	10/8	6/7	12/5	4/4	9/8	16/12	1380
chr1	153480000	153508331	chr1	153539364	153550000	Both	8.60593	8.20312	0.42458	6.49381e-05	0.000701979	iPSC	22/21	16/8	26/17	5/3	7/12	5/20	45/56	1381
chr1	153481420	153487041	chr1	153583271	153600442	Both	6.90602	6.63241	0.3265	0.0461045	0.0984806	No	10/1	52/42	64/74	4/1	7/19	50/51	85/108	1382
chr1	153537882	153545506	chr1	153600442	153606630	iPSC	5.9806	5.66242	0.442676	0.061242	0.121913	No	5/10	58/58	102/115	7/9	12/13	67/69	73/85	1383
chr1	153634000	153647000	chr1	154206000	154219000	iPSC	5.20332	4.61896	1.08148	0.0041711	0.0160349	No	4/6	10/7	11/14	1/5	4/1	12/8	10/10	1384
chr1	153642000	153648893	chr1	153959759	153966000	Both	5.18496	5.08208	0.230517	0.487221	0.592784	No	6/11	13/7	29/21	13/11	8/11	18/20	20/31	1385
chr1	153645000	153655042	chr1	153715000	153726707	Both	7.50569	6.84817	0.732001	3.44856e-07	1.2186e-05	iPSC	3/6	53/49	70/94	13/21	55/46	73/82	112/130	1386
chr1	153648893	153651028	chr1	153740874	153744861	iPSC	5.49569	4.67888	1.36753	7.75661e-05	0.000807093	iPSC	12/11	38/34	44/63	10/17	24/26	38/37	67/85	1387
chr1	153654000	153660000	chr1	153696000	153702000	CM	5.40583	5.72202	-0.373845	0.160646	0.254159	No	7/9	69/80	111/136	37/37	76/59	96/112	140/149	1388
chr1	153767536	153772421	chr1	153948274	153951801	iPSC	4.86933	4.5293	0.761363	0.0716811	0.137635	No	31/48	31/30	43/39	41/38	26/23	45/36	43/41	1389
chr1	153776762	153782695	chr1	153917190	153921006	CM	4.53473	4.89402	-0.539248	0.195696	0.295538	No	58/52	58/37	77/64	49/67	28/47	55/55	64/66	1390
chr1	154134000	154140000	chr1	154212000	154218000	iPSC	5.49633	4.6793	1.36784	7.72609e-05	0.000805176	iPSC	59/66	44/34	65/82	41/35	28/28	53/46	7/4	1391
chr1	154148205	154176000	chr1	154239868	154248000	Both	8.02874	7.47461	0.597724	1.12846e-06	3.05646e-05	iPSC	86/75	68/58	76/81	34/30	34/33	54/54	27/7	1392
chr1	154168000	154175000	chr1	154301000	154308000	CM	5.16344	5.1241	0.132911	0.687063	0.76708	No	53/53	33/29	70/56	9/11	16/32	33/25	45/36	1393
chr1	154455000	154460000	chr1	154505000	154525000	Both	7.20688	6.89253	0.359833	0.0159614	0.0442518	No	178/149	142/129	209/234	167/125	106/93	170/140	175/168	1394
chr1	154525031	154531139	chr1	155030789	155036857	CM	3.94855	4.62195	-1.55898	0.00603905	0.0212302	No	10/15	17/13	7/10	14/19	7/7	18/14	9/8	1395
chr1	154527924	154547000	chr1	154904000	154921000	Both	6.37924	6.82977	-0.493312	0.00451041	0.017042	No	30/54	21/17	18/12	40/35	10/11	36/36	18/17	1396
chr1	154530000	154540000	chr1	154850000	154860000	Both	5.85399	6.14616	-0.326821	0.135185	0.222465	No	44/54	30/27	16/8	55/59	11/9	42/45	28/29	1397
chr1	154632000	154642884	chr1	154848000	154854000	Both	5.89873	6.12185	-0.24153	0.268423	0.377941	No	55/53	40/39	17/25	44/49	23/20	83/63	27/27	1398
chr1	154638000	154644000	chr1	154914000	154920000	CM	4.78359	5.30202	-0.731996	0.0359128	0.0815906	No	28/7	13/18	9/16	22/12	9/8	28/24	8/5	1399
chr1	154638462	154662416	chr1	154712211	154726740	Both	7.76472	7.27541	0.536793	3.9086e-05	0.000474852	iPSC	123/125	50/77	174/186	58/41	70/77	116/96	125/121	1400
chr1	154734000	154749500	chr1	154837456	154848000	Both	7.79738	7.19465	0.655304	5.87845e-07	1.84507e-05	iPSC	245/230	118/122	122/110	86/99	49/59	124/121	180/159	1401
chr1	154923649	154931312	chr1	154970373	154980676	CM	6.16394	6.24478	-0.0686858	0.733583	0.801907	No	36/51	25/23	9/11	16/16	1/1	20/21	29/16	1402
chr1	154927336	154932517	chr1	155020547	155027029	CM	5.31192	5.50886	-0.2177	0.448761	0.558341	No	36/46	22/29	19/23	11/21	8/7	29/33	1/2	1403
chr1	154980676	154990757	chr1	155027029	155032630	iPSC	5.97435	5.63193	0.475022	0.046656	0.0991742	No	89/91	69/69	26/32	22/12	19/11	30/28	30/22	1404
chr1	155056203	155066784	chr1	155138393	155141994	Both	6.63647	6.4849	0.194727	0.268635	0.378162	No	181/187	109/98	19/21	81/106	9/10	110/156	14/3	1405
chr1	155222928	155232000	chr1	155556072	155568000	Both	5.79882	5.73413	0.123127	0.611643	0.702939	No	31/46	29/30	8/15	29/23	3/1	31/30	41/36	1406
chr1	155222928	155243946	chr1	155275674	155298627	Both	8.82742	8.44894	0.394652	0.00010459	0.00100698	iPSC	191/202	143/163	42/34	172/176	3/2	147/157	217/239	1407
chr1	155305898	155334911	chr1	155548539	155566489	Both	8.1948	7.72966	0.498476	2.00501e-05	0.000284379	iPSC	19/13	19/31	59/52	24/42	2/5	2/0	63/55	1408
chr1	155889000	155898000	chr1	156285000	156294000	iPSC	4.94923	4.32242	1.3883	0.00192696	0.00908616	iPSC	9/5	6/3	15/16	12/11	0/1	15/10	25/24	1409
chr1	155904000	155911000	chr1	156037000	156044000	CM	5.32949	5.64593	-0.378958	0.170163	0.265484	No	44/57	11/9	33/39	28/25	7/15		25/21	1410
chr1	155905000	155910000	chr1	155955000	155965000	Both	6.45994	6.33193	0.173678	0.353443	0.465701	No	85/82	21/27	90/84	63/66	15/17		78/60	1411
chr1	155932931	155939569	chr1	156036803	156040990	CM	4.63162	5.14363	-0.762023	0.0445492	0.0958954	No	50/48	11/12	52/60	24/36	7/19	1/1	36/31	1412
chr1	156060145	156069449	chr1	156193108	156201445	Both	6.34041	6.37607	-0.017023	0.928657	0.94904	No	30/38	27/28	68/62	35/27	9/12	12/9	22/13	1413
chr1	156062918	156069797	chr1	156095727	156100748	Both	7.24289	6.65893	0.664036	1.64519e-05	0.000243439	iPSC	86/113	199/173	403/373	64/90	139/164	29/26	28/28	1414
chr1	156111720	156117931	chr1	156190657	156194344	Both	6.21933	5.89261	0.43	0.0447745	0.0962484	No	6/16	88/98	137/142	32/28	47/55	54/47	75/51	1415
chr1	156231000	156245000	chr1	156285000	156295000	Both	6.93575	6.67475	0.31102	0.0542353	0.110936	No	9/5	85/87	132/126	76/79	4/4	176/155	204/215	1416
chr1	156353305	156356480	chr1	156408934	156416142	Both	6.74662	6.11433	0.759724	4.09111e-05	0.000489433	iPSC	81/87	37/38	132/138	95/99	40/30	92/77	69/71	1417
chr1	156355767	156365156	chr1	156574494	156581017	CM	5.18494	5.41365	-0.265311	0.38418	0.495626	No	11/18	8/7	18/21	35/29	19/20	41/36	20/25	1418
chr1	156430904	156451111	chr1	156529696	156557734	Both	8.14237	8.13683	0.0140593	0.900233	0.927811	No	93/91	3/3	86/98	142/126	78/68	39/40	155/132	1419
chr1	156595605	156599139	chr1	156622896	156627852	iPSC	5.69519	5.49094	0.318442	0.225615	0.330468	No	82/79	59/72	58/47	159/136	109/99	61/66	143/149	1420
chr1	156655000	156660000	chr1	156695000	156700000	iPSC	6.43157	6.02375	0.513576	0.0101966	0.0313875	No	150/151	149/150	172/124	98/109	89/110	98/92	139/137	1421
chr1	156655028	156661429	chr1	156854009	156864363	Both	5.69318	5.88922	-0.210401	0.379787	0.491837	No	75/60	32/43	67/51	49/55	20/24	42/37	35/44	1422
chr1	156770346	156773335	chr1	156825568	156829878	CM	4.86874	5.31997	-0.616624	0.0691183	0.134071	No	25/30	114/108	169/166	101/108	10/8	13/18	10/19	1423
chr1	156810000	156815000	chr1	156855000	156860000	iPSC	6.18739	5.37585	1.08574	7.56132e-06	0.000134665	iPSC	86/81	51/48	129/148	90/99	5/4	22/34	42/27	1424
chr1	156914216	156921565	chr1	157043962	157050538	iPSC	5.53225	5.20392	0.521884	0.07639	0.144019	No	128/126	75/76	40/36	18/23		8/4	91/89	1425
chr1	157057288	157061538	chr1	157119108	157132634	Both	6.47854	6.43627	0.0732975	0.688664	0.768225	No	148/154	177/189	157/165	100/75	8/6	88/88	134/129	1426
chr1	157058000	157069000	chr1	157454000	157465000	CM	5.15988	5.46045	-0.367551	0.224667	0.329607	No	31/39	22/27	20/19	16/11	0/3	18/11	39/43	1427
chr1	157136000	157164972	chr1	158079000	158102000	Both	5.85561	6.22217	-0.415083	0.0547365	0.111681	No	16/24	20/19	16/14	23/18	16/13	13/12	26/32	1428
chr1	157149000	157178000	chr1	157906000	157928000	Both	6.07211	6.3986	-0.360094	0.0712917	0.137108	No	27/25	21/30	32/32	33/24	11/16	8/19	32/28	1429
chr1	157160000	157169010	chr1	157320000	157347467	Both	7.27266	6.54216	0.829115	1.16929e-07	5.089e-06	iPSC	95/107	78/62	99/79	77/92	51/59	31/27	90/69	1430
chr1	157162734	157170000	chr1	157455000	157461597	Both	5.84141	5.99576	-0.157488	0.486865	0.592431	No	41/50	25/49	60/72	78/94	30/30	5/10	85/77	1431
chr1	157164000	157171000	chr1	157269000	157276000	iPSC	5.7951	5.14405	0.952672	0.000684654	0.00411301	iPSC	98/106	50/41	68/72	93/81	60/46	39/38	140/138	1432
chr1	157273219	157286850	chr1	157460505	157466842	Both	6.18576	6.02545	0.224425	0.284972	0.395011	No	116/94	55/63	60/60	57/47	26/24	21/27	90/104	1433
chr1	157335000	157350000	chr1	157905000	157935000	Both	6.31919	6.27643	0.0768204	0.692631	0.771553	No	47/46	23/20	35/35	21/26	15/15	25/26	29/31	1434
chr1	157339000	157352000	chr1	157742000	157755000	iPSC	5.6929	4.70789	1.56932	1.63197e-06	4.1369e-05	iPSC	28/41	18/22	22/36	17/23	11/20	5/3	2/8	1435
chr1	157343923	157350000	chr1	157455000	157461597	Both	6.75137	6.193	0.66895	0.000238255	0.00187063	iPSC	132/131	83/77	173/153	88/90	52/65	35/32	100/99	1436
chr1	157536000	157548000	chr1	158088000	158100000	CM	4.97466	5.42651	-0.600173	0.0615196	0.122356	No	45/36	20/22	8/18	7/9	19/16	21/29	46/31	1437
chr1	157545000	157550000	chr1	157915000	157920000	CM	4.26958	4.86484	-1.06252	0.0205962	0.0533843	No	51/58	26/34	50/39	41/33	12/11	26/27	49/64	1438
chr1	157547010	157554782	chr1	157741251	157748687	iPSC	5.48064	5.32371	0.275973	0.339821	0.452197	No	35/58	47/43	47/62	34/27	32/21	15/31	80/70	1439
chr1	157729000	157742000	chr1	158080000	158093000	iPSC	5.6798	5.01199	1.01594	0.000697716	0.00417562	iPSC	33/34	22/32	16/4	7/3	15/28	16/13	30/32	1440
chr1	157734000	157740000	chr1	157920000	157926000	iPSC	5.61547	4.68103	1.52236	6.12432e-06	0.000115226	iPSC	25/43	26/28	45/45	23/22	12/9	13/14	37/29	1441
chr1	157845000	157850000	chr1	157915000	157920000	iPSC	5.09406	4.49539	1.18651	0.00336543	0.013815	No	111/102	90/70	94/112	59/54	62/68	47/42	129/111	1442
chr1	157850000	157857000	chr1	158088000	158095000	iPSC	5.42618	4.86824	0.92452	0.00538658	0.0195237	No	40/63	38/30	16/17	12/6	37/37	39/18	44/47	1443
chr1	157920000	157935000	chr1	158460000	158475000	iPSC	5.50179	5.10443	0.635807	0.0373683	0.0842586	No	42/40	26/20	6/9	5/6	13/21	7/7	46/35	1444
chr1	157928000	157947000	chr1	158954000	158973000	CM	5.37127	5.96861	-0.737054	0.00374358	0.0150075	No	39/45	4/5	40/33	25/32	5/8	4/12	14/9	1445
chr1	157932511	157935953	chr1	158089288	158095530	Both	6.70932	6.21417	0.596291	0.00110739	0.00600369	iPSC	138/130	94/81	61/72	48/53	65/63	109/94	139/135	1446
chr1	157934701	157942988	chr1	159038705	159044013	CM	3.89595	4.42949	-1.34364	0.0297682	0.0707578	No	22/14	4/5	20/21	12/9	4/5	6/9	9/2	1447
chr1	158153191	158186000	chr1	159031763	159054000	Both	6.84195	7.46746	-0.669517	4.01173e-06	8.26478e-05	CM	111/113	2/3	110/102	75/79	14/4	5/10	11/8	1448
chr1	158168942	158177308	chr1	158966647	158979252	Both	5.18816	5.69165	-0.640872	0.0238887	0.0597969	No	109/135	3/5	132/126	79/90	16/18		8/8	1449
chr1	158172000	158184000	chr1	158448000	158473819	Both	7.2706	6.36554	1.03328	1.53023e-10	2.17154e-08	iPSC	173/182	51/57	118/131	74/72	49/41	6/2	92/93	1450
chr1	158211891	158217820	chr1	158462341	158473819	iPSC	5.09543	4.46271	1.26356	0.00203102	0.00944165	iPSC	83/89	36/36	37/38	25/20	40/38	17/10	66/56	1451
chr1	158461363	158477130	chr1	158964395	158969257	Both	5.78507	5.52789	0.382268	0.134384	0.221653	No	120/121	60/86	95/103	70/49	47/44	9/3	86/90	1452
chr1	158473000	158480000	chr1	159040000	159047000	Both	5.26949	5.05897	0.388446	0.234905	0.341016	No	103/96	45/67	25/25	12/14	45/38	2/5	62/94	1453
chr1	158759368	158765347	chr1	159041099	159048175	iPSC	5.14029	4.42915	1.40944	0.000591384	0.00368893	iPSC	41/34	16/12	39/40	43/31	17/23	11/8	14/22	1454
chr1	158762172	158769311	chr1	158959379	158965789	iPSC	5.29053	4.42824	1.62716	4.0164e-05	0.000483982	iPSC	100/110	40/36	109/129	71/67	22/29	18/13	20/29	1455
chr1	159120000	159133000	chr1	159757000	159770000	CM	5.48028	6.10505	-0.757132	0.00163792	0.00804605	CM	29/34	24/25	17/19	19/14	1/1	6/7	34/36	1456
chr1	159130000	159135000	chr1	159165000	159170000	Both	6.24042	6.36566	-0.122114	0.529197	0.631835	No	92/100	92/96	172/194	105/99	57/47	41/45	150/158	1457
chr1	159135644	159143517	chr1	159977142	159985054	CM	3.99943	4.59023	-1.31156	0.0185641	0.0497711	No	1/7	12/11	16/17	11/14	7/6	1/0	17/18	1458
chr1	159179975	159186536	chr1	159757735	159762063	Both	4.63404	4.89516	-0.35247	0.383575	0.495032	No	32/42	23/20	31/26	19/23	26/13	27/28	31/29	1459
chr1	159765000	159770000	chr1	159860000	159865000	Both	5.60257	5.605	0.0433953	0.868365	0.904373	No	126/137	72/86	52/42	37/28	4/2	15/12	115/119	1460
chr1	159765000	159783000	chr1	159975000	159991000	Both	6.5596	6.89383	-0.357366	0.0318163	0.07425	No	58/48	57/45	74/65	49/39	42/30	18/16	77/76	1461
chr1	159904000	159912000	chr1	160048000	160056000	CM	5.31346	5.32243	0.0487549	0.871764	0.907055	No	21/29	38/40	74/50	43/53	16/13	29/37	43/35	1462
chr1	159906283	159913790	chr1	159975890	159980082	Both	6.56357	6.31013	0.317413	0.0849703	0.156426	No	129/122	102/123	232/212	109/112	92/106	61/45	131/128	1463
chr1	160014909	160018529	chr1	160047966	160051947	iPSC	5.90816	5.2814	0.885306	0.000786377	0.00457564	iPSC		155/137	213/207	124/135	41/29	108/116	152/154	1464
chr1	160070040	160076207	chr1	160221053	160223890	CM	4.56912	4.99206	-0.638103	0.112768	0.193948	No	46/42	36/33	85/101	37/70	9/10	19/19	51/62	1465
chr1	160080000	160100000	chr1	160580000	160600000	CM	4.97538	5.69466	-0.964665	0.00132425	0.00681775	CM	1/2	8/6	12/8	12/8	5/3	3/8	20/14	1466
chr1	160134073	160137679	chr1	160221348	160227749	iPSC	5.46568	4.94341	0.849301	0.00839762	0.0271235	No	91/65	44/32	110/112	69/73	47/41	53/49	122/115	1467
chr1	160396436	160403669	chr1	160575010	160578969	Both	5.93337	6.15537	-0.238689	0.267261	0.376744	No	83/79	10/11	72/70	54/54	8/13	68/61	114/95	1468
chr1	160645451	160653453	chr1	161066593	161074905	CM	4.87088	5.01133	-0.138537	0.705179	0.781614	No	10/20	3/4	9/4	3/5	2/2	12/10	3/0	1469
chr1	160650000	160655000	chr1	160795000	160800000	CM	5.33007	5.3587	0.0194419	0.947703	0.962971	No	48/41	22/17	31/60	32/23	31/29	33/31	41/34	1470
chr1	160682495	160694001	chr1	161048753	161056790	CM	4.9738	5.12282	-0.15172	0.661462	0.74618	No	14/17	9/18	31/28	20/24	9/9	7/7	11/12	1471
chr1	160692000	160699000	chr1	160794546	160804000	Both	6.47287	6.28245	0.246335	0.191474	0.290791	No	72/65	55/45	99/112	82/63	85/70	55/31	54/57	1472
chr1	160695000	160700000	chr1	160920000	160925000	Both	5.40781	5.44877	-0.00103131	0.997486	0.998197	No	50/42	63/72	93/79	69/60	51/54	32/42	95/98	1473
chr1	160800928	160808681	chr1	160920294	160926249	Both	6.23554	6.43691	-0.212189	0.268686	0.378213	No	65/73	57/57	104/106	84/60	108/104	82/69	113/137	1474
chr1	160965000	160970000	chr1	161065000	161070000	CM	4.75513	5.28113	-0.750122	0.0337927	0.0777739	No	24/22	8/5	19/32	24/24	53/47	26/15	95/49	1475
chr1	161169545	161173206	chr1	161348247	161350850	CM	4.56796	4.7077	-0.13587	0.754141	0.817841	No	53/56	106/93	211/179	112/123	87/101	53/37	31/36	1476
chr1	161187000	161200000	chr1	161707000	161720000	CM	4.22936	5.37666	-1.96788	1.92179e-06	4.7038e-05	CM	21/21	3/4	20/16	17/23	11/8	12/7	9/12	1477
chr1	161193956	161197627	chr1	161260467	161276217	Both	7.13792	6.5076	0.722641	6.95705e-06	0.000127036	iPSC	205/186	100/113	187/180	113/125	111/127	89/113	128/125	1478
chr1	161195000	161200604	chr1	161348247	161355000	Both	6.21561	5.95745	0.344969	0.102908	0.181017	No	77/72	115/101	232/208	141/136	90/99	51/40	62/56	1479
chr1	161440000	161456000	chr1	161584000	161600000	iPSC	5.66053	4.86945	1.23222	8.57363e-05	0.000873038	iPSC	14/23	16/12	18/12	9/9	15/10	36/17	32/21	1480
chr1	161453155	161457270	chr1	161708891	161714319	Both	5.31121	5.34083	0.0189006	0.949686	0.964215	No	54/77	31/33	76/70	34/45	23/38	46/38	49/54	1481
chr1	161612000	161630000	chr1	161700000	161714000	Both	5.61648	5.45898	0.261594	0.332381	0.444325	No	62/51	32/22	88/59	57/51	18/45	59/54	57/45	1482
chr1	161755000	161766000	chr1	162360000	162371000	CM	5.14157	5.60339	-0.59084	0.0441198	0.0951747	No	37/50	3/4	33/51	27/33	18/9	12/20	33/29	1483
chr1	161759526	161765000	chr1	161997543	162010000	Both	5.97018	6.28757	-0.353022	0.0891605	0.162469	No	86/78	2/11	84/97	60/59	21/24	53/48	46/39	1484
chr1	162012000	162024000	chr1	162768000	162780000	CM	3.89596	4.81618	-2.13868	0.000122171	0.00112782	CM	8/6	1/5	12/8	8/9	4/7	9/7	11/7	1485
chr1	162019000	162032000	chr1	162239000	162250000	Both	6.5063	6.46418	0.0712981	0.693793	0.77258	No	96/80	38/40	61/64	44/39	46/61	74/65	89/80	1486
chr1	162023269	162030000	chr1	162360000	162366516	Both	5.84064	6.14769	-0.34394	0.117797	0.200604	No	97/92	26/29	99/98	47/52	40/56	101/100	134/135	1487
chr1	162025904	162032174	chr1	162470811	162477598	Both	4.78431	5.0128	-0.28445	0.448498	0.558066	No	42/54	23/25	39/36	25/25	31/41	49/46	58/58	1488
chr1	162578812	162584190	chr1	162725632	162732865	iPSC	5.35359	4.86794	0.825776	0.0146209	0.0412818	No	31/35	22/22	14/14	17/18	20/26	15/22	8/5	1489
chr1	162580000	162588000	chr1	162768000	162775000	Both	5.36688	5.52358	-0.161454	0.567094	0.664653	No	26/33	22/17	26/30	22/18	14/20	25/19	16/15	1490
chr1	162840000	162849505	chr1	163280825	163290000	Both	5.79693	6.25259	-0.525495	0.0154305	0.0430798	No	105/145	44/46	139/158	120/105	85/77	104/96	52/71	1491
chr1	162840000	162857216	chr1	163140000	163153005	Both	6.57171	6.88052	-0.329035	0.0476953	0.10061	No	108/129	58/77	129/125	83/114	61/67	95/110	58/66	1492
chr1	162843926	162858000	chr1	163031363	163038000	Both	6.36872	6.34729	0.0496406	0.793766	0.850545	No	94/92	44/43	116/125	87/73	77/54	124/106	58/63	1493
chr1	163037000	163044000	chr1	163149000	163156000	CM	5.5163	5.74556	-0.256656	0.3196	0.430876	No	76/68	68/55	64/82	61/51	46/36	63/64	29/42	1494
chr1	163040000	163047186	chr1	163281938	163290259	Both	5.78703	5.9281	-0.140755	0.545538	0.644857	No	63/69	43/34	81/89	60/67	53/54	73/59	48/44	1495
chr1	163150000	163155000	chr1	163280000	163285000	CM	4.72597	5.10081	-0.526319	0.158131	0.251042	No	115/107	41/48	135/109	84/64	66/58	67/64	64/49	1496
chr1	163328690	163339515	chr1	165324978	165333922	CM	3.94962	4.42619	-1.12682	0.0601969	0.120245	No	4/8	7/7	8/11	13/5	1/1	4/4	14/11	1497
chr1	163330000	163335000	chr1	165040000	165045000	CM	4.14155	4.98916	-1.60731	0.00061916	0.00381554	CM	25/19	16/14	40/36	18/23	15/20	19/19	44/43	1498
chr1	163331000	163338000	chr1	163499000	163506000	iPSC	5.4979	4.67858	1.37123	7.41523e-05	0.000782868	iPSC	36/36	58/68	85/85	41/45	27/37	37/41	67/60	1499
chr1	163370000	163387000	chr1	164577000	164598456	Both	6.6441	6.87921	-0.247107	0.132444	0.219076	No	26/26	36/25	40/39	29/34	17/18	16/20	60/65	1500
chr1	163376000	163392000	chr1	163664000	163680000	iPSC	6.48229	5.90088	0.724196	0.000362387	0.00257611	iPSC	22/23	41/33	60/50	38/35	19/15	1/0	28/35	1501
chr1	163376257	163382942	chr1	164053890	164063814	iPSC	4.66475	4.28399	1.01314	0.0379734	0.0851683	No	34/25	18/16	49/54	39/41	15/8	29/22	18/28	1502
chr1	163379879	163386642	chr1	165041753	165047560	Both	4.72707	5.22726	-0.718986	0.0467319	0.0992722	No	4/2	8/12	28/35	22/30	15/20	1/2	41/49	1503
chr1	163380000	163386000	chr1	163495000	163506000	Both	6.33552	6.21924	0.162207	0.408161	0.519553	No	33/28	72/74	90/99	49/64	31/29	19/18	69/62	1504
chr1	163387000	163394000	chr1	164752000	164759000	CM	4.14311	5.05937	-1.71889	0.000198672	0.00161745	CM	7/1	7/19	18/21	16/20	4/2	22/24	31/36	1505
chr1	163494000	163501333	chr1	165024000	165047560	Both	5.76883	6.29221	-0.608096	0.00499847	0.018407	No	14/13	13/15	19/19	24/14	29/30	8/11	28/25	1506
chr1	163499000	163506000	chr1	164752000	164759000	CM	4.18472	5.26267	-1.91556	9.21207e-06	0.000157443	CM	15/22	20/14	11/17	8/18	8/8	32/23	18/19	1507
chr1	163500000	163515000	chr1	164535000	164550000	CM	5.02547	5.77493	-0.992248	0.000631064	0.00386772	CM	36/30	17/23	32/37	19/20	21/19	22/25	21/22	1508
chr1	163502372	163511411	chr1	164039697	164045134	iPSC	4.53533	4.16469	1.13175	0.0340349	0.0782302	No	48/50	19/11	49/44	25/25	19/19	32/26	8/8	1509
chr1	163511411	163515320	chr1	164601102	164608613	iPSC	4.35029	4.4285	0.00944324	0.984852	0.989786	No	29/29	22/15	14/18	11/13	19/18	21/12	23/20	1510
chr1	163521375	163531190	chr1	163786162	163792631	iPSC	5.40858	4.86754	0.901717	0.00688458	0.0233385	No	67/67	22/19	86/87	40/56	22/21	12/23	9/14	1511
chr1	164096343	164105439	chr1	165046790	165054600	iPSC	4.31166	4.28467	0.292476	0.5893	0.684812	No	20/12	1/0	10/15	15/7	7/8	7/10	14/15	1512
chr1	164207073	164216858	chr1	164580697	164587227	iPSC	5.45001	4.89498	0.911282	0.00551275	0.0198723	No	45/57	20/12	35/24	17/20	10/18	38/35	50/42	1513
chr1	164211384	164242550	chr1	165030607	165045948	Both	6.41036	6.28245	0.174253	0.361384	0.474033	No	18/24	5/1	22/16	14/22	17/5	21/29	37/41	1514
chr1	164412000	164421000	chr1	164745000	164754000	CM	4.72639	5.33881	-0.884536	0.0119059	0.0353875	No	13/16	5/2	7/17	6/10	7/2	25/18	15/22	1515
chr1	164528000	164535000	chr1	164752000	164759000	CM	4.72637	5.47909	-1.08362	0.00145116	0.00729793	CM	20/23	18/23	28/32	27/23	6/13	57/35	35/61	1516
chr1	164576000	164592000	chr1	165040000	165056000	CM	5.7713	6.2833	-0.594743	0.00613417	0.021474	No	31/18	14/9	5/3	4/6	23/19	12/14	43/30	1517
chr1	164586000	164592000	chr1	164754000	164760000	Both	5.64796	5.81394	-0.172486	0.483651	0.589519	No	47/37	35/23	3/4	6/1	23/30	71/81	83/70	1518
chr1	164674716	164685502	chr1	164750340	164757420	CM	6.14995	6.38218	-0.248267	0.207133	0.30936	No	96/100	81/69	50/52	34/29	78/53	87/85	94/78	1519
chr1	164760000	164784000	chr1	165035000	165056000	Both	7.19929	7.72045	-0.549915	3.51023e-05	0.000435781	CM	10/6	7/5	6/15	1/12	32/27	43/45	74/74	1520
chr1	164851423	164862581	chr1	165035674	165041753	iPSC	5.82628	5.26351	0.810504	0.0026785	0.0116688	No	5/2	3/4	4/8	7/3	19/26	12/15	101/87	1521
chr1	165087000	165110000	chr1	165550000	165568000	Both	6.40842	6.45667	-0.0324122	0.860921	0.899069	No	37/31	20/24	17/15	5/8	22/29	7/6	16/10	1522
chr1	165111800	165120326	chr1	165327771	165337903	Both	6.12409	5.86809	0.347795	0.113643	0.19519	No	57/49	53/37	59/74	40/42	41/46	25/24	45/52	1523
chr1	165115519	165120326	chr1	165221017	165227700	iPSC	5.07279	4.71105	0.709131	0.0615486	0.122404	No	85/89	47/33	113/118	66/70	60/65	6/4	86/77	1524
chr1	165225000	165234392	chr1	165325000	165340557	Both	7.24088	6.6338	0.689425	8.47151e-06	0.00014801	iPSC	109/107	27/23	105/113	65/63	31/46	25/43	87/99	1525
chr1	165225000	165240000	chr1	165540000	165555000	CM	5.55109	5.8406	-0.333222	0.183344	0.280945	No	44/28	10/9	32/39	21/20	21/29	6/4	29/28	1526
chr1	165359000	165376000	chr1	166396000	166413000	CM	4.35319	5.30545	-1.57145	8.8901e-05	0.000898065	CM	5/17	10/12	15/13	16/10	1/0	9/9	4/8	1527
chr1	165360000	165374000	chr1	165880000	165891000	Both	5.36896	5.97928	-0.753207	0.00297795	0.0126044	No	46/36	22/12	37/41	25/27	6/11	24/22	35/33	1528
chr1	165373472	165378332	chr1	165560510	165564476	Both	5.7388	5.78708	-0.0214746	0.929431	0.949758	No	170/120	73/49	130/100	70/69	54/56	72/64	101/118	1529
chr1	165567867	165576000	chr1	165882000	165888755	Both	5.66458	6.22946	-0.666753	0.00294777	0.0125049	No	72/81	52/51	33/49	31/29	20/22	26/31	73/89	1530
chr1	165669000	165699357	chr1	166404000	166425000	Both	6.35384	6.77594	-0.462874	0.00863575	0.0277382	No	29/36	21/31	52/59	36/36	12/16	39/40	35/39	1531
chr1	165682837	165689806	chr1	165881622	165888755	Both	6.20732	6.3563	-0.149998	0.443295	0.553019	No	77/93	70/70	74/84	65/60	36/39	91/72	98/99	1532
chr1	165888000	165904000	chr1	167024000	167040000	CM	4.46165	5.26567	-1.2771	0.00102455	0.00562891	CM	8/11	8/6	6/5	5/6	4/1	4/7	9/5	1533
chr1	165891498	165906602	chr1	166395701	166406411	Both	6.37954	6.68273	-0.326188	0.0674802	0.131582	No	18/52	34/41	94/91	53/51	14/10	40/38	33/70	1534
chr1	166110000	166124000	chr1	166390000	166404000	iPSC	6.51278	5.68328	1.04202	8.67363e-07	2.47756e-05	iPSC	26/44	37/57	79/75	28/40	4/3	18/31	44/48	1535
chr1	166448000	166456000	chr1	167024000	167032000	CM	4.42671	4.89468	-0.759411	0.0783764	0.147016	No	13/8	4/7	9/6	10/15	10/3	9/12	9/4	1536
chr1	166496933	166506882	chr1	166694739	166703640	iPSC	5.51614	5.03525	0.76457	0.0135895	0.0389507	No	43/60	47/42	68/89	41/45	37/32	42/42		1537
chr1	166842000	166855000	chr1	167505000	167518000	CM	4.99753	5.47888	-0.637717	0.0428158	0.0931412	No	22/16	18/17	16/12	10/13	6/9	11/16	0/2	1538
chr1	166845000	166884000	chr1	167175000	167196000	Both	7.40794	7.47537	-0.0638086	0.631549	0.719217	No	50/52	30/33	2/11	15/6	3/6	28/28	1/0	1539
chr1	166873789	166884802	chr1	167410467	167416751	Both	5.04527	5.03342	0.100504	0.77244	0.833081	No	39/37	16/9	20/8	12/8	6/6	20/15	3/0	1540
chr1	166875841	166888471	chr1	166940309	166951522	CM	6.41679	6.63391	-0.228071	0.201453	0.302639	No	78/67	40/40	10/14	9/12	17/12	12/21		1541
chr1	166879498	166884802	chr1	167026711	167029548	Both	5.68002	5.82781	-0.149015	0.54099	0.641241	No	51/76	56/52	63/59	36/31	40/33	33/34	2/1	1542
chr1	166940938	166949023	chr1	167022016	167027560	CM	5.32929	5.4086	-0.053081	0.856533	0.895994	No	47/48	40/31	23/31	26/25	46/41	24/28	4/3	1543
chr1	167032597	167036459	chr1	167410467	167414624	Both	4.72746	4.98899	-0.343811	0.370272	0.483127	No	45/54	27/32	37/46	32/24	20/12	39/52	0/1	1544
chr1	167032597	167040000	chr1	167480493	167502000	Both	5.88526	6.10036	-0.231943	0.291378	0.401533	No	31/38	40/21	32/22	21/26	15/21	51/38	2/1	1545
chr1	167035000	167040000	chr1	167182361	167195000	Both	6.21063	6.22347	0.0116022	0.954161	0.967188	No	57/58	45/49	40/52	35/29	18/23	43/47	0/1	1546
chr1	167222766	167229738	chr1	167378305	167383164	iPSC	5.02293	4.42867	1.23377	0.00343573	0.0140199	No	81/57	56/47	30/25	12/13	3/4	49/38	0/3	1547
chr1	167230000	167245222	chr1	167496000	167510000	Both	6.28876	6.72881	-0.48434	0.00706336	0.0237903	No	36/39	30/27	27/35	14/15	13/13	63/38	3/3	1548
chr1	167232000	167244000	chr1	167652000	167664000	CM	4.75542	5.39134	-0.909375	0.00825066	0.0267557	No	6/14	11/6	14/5	7/3	4/5	6/6	3/4	1549
chr1	167235000	167240000	chr1	167410000	167415000	CM	4.56863	5.31887	-1.14433	0.00202262	0.00941737	CM	60/56	39/39	36/23	21/18	19/11	51/43	2/3	1550
chr1	167364000	167376000	chr1	167652000	167664000	CM	5.42717	5.72067	-0.34357	0.19514	0.294899	No	23/30	17/12	15/1	8/4	3/12	8/11	9/7	1551
chr1	167369150	167376958	chr1	167498867	167504188	CM	4.9463	5.08128	-0.129201	0.714498	0.788244	No	55/55	55/48	33/40	25/17	26/20	87/61	7/1	1552
chr1	167410000	167420000	chr1	167650000	167660000	iPSC	5.82198	5.22577	0.861943	0.00157352	0.00779572	iPSC	32/39	17/16	29/25	14/21	13/17	22/23	11/8	1553
chr1	167412265	167417013	chr1	167504978	167509077	iPSC	5.41137	5.01282	0.660384	0.0391559	0.0871405	No	80/98	84/63	73/89	49/54	50/45	92/87	9/2	1554
chr1	167521187	167527175	chr1	167654258	167657135	iPSC	5.33025	5.18242	0.280433	0.367844	0.480923	No	38/42	52/55	74/70	44/51	37/47	58/56	28/33	1555
chr1	167568927	167572833	chr1	167655315	167658085	CM	5.02701	5.20441	-0.194999	0.56001	0.657767	No	122/137	69/76	162/144	95/106	70/53	139/115	115/116	1556
chr1	167685000	167692000	chr1	167902000	167909000	CM	4.9731	5.55924	-0.786373	0.0113843	0.0341721	No	11/9	5/7	24/12	12/10	7/14	7/7	29/37	1557
chr1	167688000	167694000	chr1	167766000	167772000	CM	5.31141	5.57452	-0.308039	0.276228	0.386215	No	86/94	45/38	103/123	72/82	62/68	89/102	14/17	1558
chr1	168058000	168069000	chr1	168278000	168289000	CM	5.41101	5.71058	-0.352278	0.187448	0.285817	No	43/40	3/4	53/44	41/29	23/18	39/45	26/41	1559
chr1	168304000	168312000	chr1	168568000	168576000	CM	4.7544	5.623	-1.23101	0.000157483	0.00135751	CM	57/69	34/28	37/48	41/31	26/24	28/38	30/44	1560
chr1	168305000	168310000	chr1	169320000	169325000	CM	3.8419	4.86815	-2.47348	1.44277e-05	0.000221529	CM	45/35	17/12	35/30	40/21	6/11	30/32	28/39	1561
chr1	168308000	168322000	chr1	169078000	169092000	CM	4.87117	5.73776	-1.18798	0.000105108	0.00100978	CM	37/49	21/15	27/31	26/18	8/2	50/41	27/33	1562
chr1	168312000	168320000	chr1	168536000	168544000	iPSC	4.94894	4.64928	0.637196	0.10968	0.189579	No	61/76	34/18	26/41	23/38	32/27	34/27	40/48	1563
chr1	168399000	168420000	chr1	169080000	169103000	Both	6.48914	7.28637	-0.871195	3.53573e-08	1.90621e-06	CM	60/59	19/24	21/16	14/9	22/26	28/41	40/31	1564
chr1	168405624	168413972	chr1	168541409	168567276	Both	7.14099	7.27256	-0.131627	0.355617	0.468062	No	116/103	67/80	37/32	40/29	56/73	23/23	87/101	1565
chr1	168408815	168420000	chr1	169316000	169337895	Both	5.78549	6.64478	-0.998851	7.26359e-07	2.16663e-05	CM	32/39	24/22	48/42	25/34	19/18	46/39	36/35	1566
chr1	168570000	168577767	chr1	169512380	169520000	Both	4.63165	5.39309	-1.13195	0.00152506	0.00758521	CM	60/53	22/24	25/27	21/24	25/33	22/18	33/42	1567
chr1	168572110	168576671	chr1	169311423	169320521	Both	5.11981	5.42639	-0.379133	0.219408	0.323706	No	79/66	66/49	50/48	38/45	40/34	31/34	72/83	1568
chr1	168577767	168589681	chr1	169069985	169096127	Both	6.69273	7.44449	-0.813151	5.10102e-08	2.59219e-06	CM	154/142	85/63	81/70	57/50	68/67	60/43	148/138	1569
chr1	169104896	169119733	chr1	169310807	169320094	Both	6.18551	5.80572	0.501728	0.0224638	0.0569308	No	89/92	45/70	68/100	59/48	16/19	123/127	82/114	1570
chr1	169428000	169442000	chr1	169680000	169694000	iPSC	5.69933	5.36117	0.508128	0.0614975	0.12233	No	27/27	40/34	51/30	28/30	27/27	26/12	24/28	1571
chr1	169435119	169442722	chr1	169511537	169518318	iPSC	5.82358	5.47829	0.499254	0.0510547	0.1059	No	148/160	64/76	174/174	94/104	100/91	109/106	164/131	1572
chr1	169531027	169541768	chr1	170863832	170872840	CM	3.78593	4.46199	-1.95477	0.00307868	0.0129003	No	25/33	8/8	17/18	9/6	12/7	32/22	18/17	1573
chr1	169559377	169580000	chr1	169669251	169675626	Both	6.48812	6.17645	0.391763	0.0412255	0.0906498	No	88/81	96/95	151/119	89/91	69/59	45/42	94/109	1574
chr1	169560000	169572000	chr1	169776000	169785000	Both	5.85766	5.76279	0.159177	0.503691	0.608329	No	80/82	44/53	56/48	36/37	29/25	28/33	58/81	1575
chr1	169895598	169901279	chr1	170504890	170510296	CM	4.14238	4.59039	-0.87161	0.0945561	0.169682	No	22/11	14/13	12/7	6/3	5/3		21/13	1576
chr1	169896824	169908705	chr1	170891026	170902373	Both	5.41207	5.61766	-0.228056	0.403072	0.514623	No	52/47	3/5	45/42	8/5	11/13	36/30	26/25	1577
chr1	169896824	169909536	chr1	170640239	170650267	Both	5.36843	5.65096	-0.331266	0.225992	0.330859	No	28/39	4/2	41/26	27/19	12/11	8/10	37/33	1578
chr1	169897749	169909677	chr1	171191246	171200650	CM	4.09631	4.55898	-0.937829	0.0805704	0.150055	No	9/18	2/0	12/12	3/0	4/9	6/8	9/14	1579
chr1	170640000	170655000	chr1	171165000	171180000	CM	4.78725	5.44482	-0.93124	0.0057456	0.0204902	No	21/15	2/5	15/28	10/10	14/18	15/22	18/13	1580
chr1	170656000	170664000	chr1	170896000	170904000	Both	5.51607	5.40981	0.199165	0.477092	0.584083	No	70/75	2/1	86/81	6/9	44/35	75/61	48/44	1581
chr1	170931108	170942298	chr1	171278376	171288369	iPSC	5.4262	5.35484	0.156832	0.589448	0.684924	No	11/24	1/0	13/12	5/4	7/7	11/18	8/12	1582
chr1	170934000	170942590	chr1	171192042	171204000	Both	5.93498	6.0792	-0.144222	0.509067	0.613627	No	57/49	4/4	41/44	6/9	16/27	42/40	28/23	1583
chr1	171044896	171056000	chr1	171184680	171201481	Both	6.20314	6.43345	-0.245206	0.203329	0.304884	No	44/65	25/31	76/90	35/38	30/47	45/48	63/77	1584
chr1	171045000	171052000	chr1	171276000	171283000	iPSC	5.1195	4.42788	1.38077	0.000814823	0.00469721	iPSC	7/7	24/21	23/20	20/26	5/12	12/5	19/20	1585
chr1	171220166	171226375	chr1	171268507	171275795	iPSC	6.22794	5.60498	0.81566	0.000340723	0.00245481	iPSC	59/50	17/18	48/58	3/7	41/24	39/44	11/18	1586
chr1	171493217	171510000	chr1	171542190	171555000	Both	7.78071	7.51632	0.290803	0.0206767	0.0535308	No	15/15	74/65	117/95	72/63	63/59	1/1	97/89	1587
chr1	171494000	171513000	chr1	173926000	173945000	CM	4.39064	4.96382	-0.955527	0.02587	0.0635068	No	0/3	2/2	0/5	3/1	3/2	0/2	2/3	1588
chr1	171609650	171628009	chr1	171671310	171688474	Both	7.48078	7.26964	0.238661	0.0780175	0.146445	No	64/61	7/1	56/55	191/204	11/3	309/280	359/296	1589
chr1	171621000	171630000	chr1	171954000	171963000	Both	5.14016	5.24454	-0.085154	0.79133	0.848514	No	30/25	12/11	33/32	33/36	4/8	35/45	38/49	1590
chr1	171764534	171780516	chr1	172390016	172400041	Both	5.20961	5.22852	0.0402326	0.899139	0.927091	No	31/30	16/16	49/59	24/25	21/16	35/34	3/2	1591
chr1	171765740	171775000	chr1	171950000	171955000	Both	6.27361	5.85253	0.544205	0.0108961	0.0330358	No	129/105	22/27	131/125	34/34	60/51	99/105	31/24	1592
chr1	171954000	171972000	chr1	172674000	172692000	CM	5.35175	6.09492	-0.920128	0.000213095	0.00170777	CM	21/19	12/21	10/5	15/8	8/10	12/11	13/23	1593
chr1	171962593	171973164	chr1	172516839	172529808	CM	4.63648	5.28378	-0.966418	0.00835549	0.0270302	No	5/9	9/8	13/18	16/18	13/5	5/9	10/9	1594
chr1	171969000	171988000	chr1	172361000	172406000	Both	8.06075	7.95489	0.117248	0.310656	0.421362	No	36/43	75/65	110/104	82/60	51/68	45/37	46/56	1595
chr1	172059572	172064097	chr1	172367592	172374663	Both	5.07329	5.0585	0.102737	0.764968	0.826794	No	14/9	33/34	69/63	44/36	12/17	4/7	22/16	1596
chr1	172102000	172121000	chr1	172368000	172387000	iPSC	7.40743	6.61146	0.893841	3.69721e-09	3.07283e-07	iPSC	27/23	44/35	88/105	37/54	36/32	20/27	44/49	1597
chr1	172410000	172416000	chr1	172512000	172518000	CM	4.75495	5.58902	-1.18423	0.000308531	0.00225948	CM	24/24	40/57	70/86	63/59	35/33	20/23	9/13	1598
chr1	172416000	172428000	chr1	172680000	172696000	Both	6.238	6.1823	0.0938107	0.641067	0.727695	No	50/39	52/58	52/55	27/32	31/25	22/21	24/21	1599
chr1	172576631	172585000	chr1	172678884	172690000	Both	6.81891	6.54128	0.334272	0.0473376	0.100089	No	63/60	44/41	21/18	26/23	16/23	35/43	31/36	1600
chr1	172700000	172725000	chr1	174699000	174720000	Both	5.38995	5.90025	-0.624954	0.0151253	0.0424053	No	10/10	6/5	3/3	8/9	0/1	11/12	7/10	1601
chr1	172703000	172720000	chr1	174182000	174199000	CM	5.02732	5.42891	-0.522379	0.0989369	0.175692	No	11/7	7/1	1/4	7/3		8/3	7/8	1602
chr1	172704000	172720000	chr1	173904000	173920000	CM	5.2095	5.58742	-0.470612	0.10399	0.182582	No	18/13	9/7	9/5	2/4	2/2	6/1	7/3	1603
chr1	172704000	172725000	chr1	174951000	174972000	CM	4.35257	5.28401	-1.54084	0.000130597	0.00118309	CM	5/3	2/5	0/1	4/3	2/1	2/1	4/2	1604
chr1	172708933	172715240	chr1	173371060	173383457	Both	5.46395	5.64935	-0.199558	0.455409	0.564689	No	49/29	34/30	0/4	24/25	17/16	27/22	36/27	1605
chr1	172710000	172717872	chr1	173170000	173180452	Both	6.25232	6.26032	0.0162788	0.934641	0.953658	No	63/58	47/45	10/5	16/10	18/13	6/17	46/35	1606
chr1	172711111	172715479	chr1	173763193	173794511	Both	5.55046	5.64812	-0.0827315	0.751941	0.816219	No	34/26	19/23	2/13	13/13	1/1	8/14	7/11	1607
chr1	172791528	172797002	chr1	173166663	173174986	Both	5.67962	5.69322	0.0257485	0.918439	0.941772	No	57/54	36/36	31/36	30/14	27/32	12/9	47/33	1608
chr1	173217000	173228000	chr1	173371000	173382000	iPSC	6.27409	6.06234	0.283109	0.167275	0.261912	No	61/63	39/43	7/4	53/68	30/35	56/62	51/61	1609
chr1	173380000	173400000	chr1	174700000	174720000	CM	5.04916	5.46188	-0.535068	0.0862788	0.158299	No	10/9	3/5	2/1	5/11	4/3	15/17	11/17	1610
chr1	173388271	173401602	chr1	173930920	173936782	CM	4.60102	4.87091	-0.371321	0.366588	0.479703	No	22/17	14/15	10/7	24/14	10/8	27/29	22/27	1611
chr1	173392171	173405000	chr1	173790000	173799394	Both	6.24513	6.62046	-0.413344	0.0255213	0.0628494	No	60/67	35/46	17/20	54/58	19/18	73/62	57/67	1612
chr1	173400000	173405000	chr1	173440000	173445000	iPSC	5.49851	5.41008	0.175426	0.532914	0.63497	No	129/135	87/101	15/21	106/107	59/51	119/140	142/130	1613
chr1	173400000	173417000	chr1	174180000	174199000	Both	5.84105	5.82726	0.0552396	0.814445	0.865784	No	29/25	10/9	5/3	11/31	4/10	22/16	38/20	1614
chr1	173446000	173459000	chr1	173680000	173693000	CM	5.81138	6.37764	-0.655304	0.0019199	0.0090627	CM	62/55	28/41	28/50	41/52	8/7	60/50	60/58	1615
chr1	173959580	173967917	chr1	174179116	174187601	CM	5.51625	5.55793	-0.00642163	0.98094	0.987231	No	19/24	1/0	23/17	26/19	0/1	30/27	31/26	1616
chr1	174216000	174233000	chr1	174947000	174964000	Both	5.51629	6.10053	-0.704069	0.00315771	0.0131486	No	13/8	4/5	5/6	13/20	4/5	23/14	29/22	1617
chr1	174225000	174237563	chr1	174707035	174720000	Both	7.03498	7.38041	-0.362698	0.0109502	0.0331526	No	38/30	5/3	49/27	52/56	2/0	76/66	89/81	1618
chr1	174382000	174388486	chr1	174690287	174696426	iPSC	4.7838	4.24602	1.33151	0.00565999	0.0202634	No	27/22	1/0	19/26	29/33		44/41	65/64	1619
chr1	174724000	174746000	chr1	175296000	175318000	CM	5.51906	5.60864	-0.0710871	0.789932	0.847288	No	9/6	10/6	16/18	15/8		14/17	19/17	1620
chr1	174730000	174746000	chr1	175087000	175100000	Both	6.19803	5.74862	0.589793	0.00787644	0.0258564	No	30/19	12/19	27/27	29/29	12/10	34/31	37/30	1621
chr1	174737517	174740819	chr1	174949049	174969168	Both	6.97937	6.43317	0.636709	0.000139652	0.00124566	iPSC	57/56	23/24	33/51	66/71	11/18	53/97	90/100	1622
chr1	174744000	174762000	chr1	174834000	174852000	iPSC	7.66036	6.73601	1.02221	9.38896e-13	2.87917e-10	iPSC	55/58	2/3	63/53	82/79	4/3	98/138	117/124	1623
chr1	174988000	175014000	chr1	175284000	175296000	Both	6.65883	6.37554	0.347376	0.0524987	0.108155	No	42/42	53/39	37/39	44/51	16/16	51/56	46/58	1624
chr1	174995000	175007533	chr1	175089012	175100000	Both	7.26863	6.7518	0.584859	0.00011241	0.00106084	iPSC	140/142	116/110	86/63	114/124	58/72	122/109	117/97	1625
chr1	175114093	175122142	chr1	176526604	176534185	CM	3.78534	4.59048	-2.23788	0.000453757	0.00303708	CM	15/8	6/3	7/6	5/7	1/1	11/7	12/8	1626
chr1	175114093	175122157	chr1	175829681	175839937	CM	4.18738	4.70744	-0.983997	0.0468378	0.0994254	No	34/31	26/22	31/28	17/21	6/5	19/32	29/22	1627
chr1	175117085	175125000	chr1	175285000	175291829	Both	6.25161	6.4696	-0.230819	0.224198	0.329063	No	119/83	141/108	207/183	114/100	27/19	140/129	143/136	1628
chr1	175118990	175126596	chr1	176039891	176045090	CM	3.94853	4.88902	-2.05929	9.98839e-05	0.000972556	CM	34/17	12/9	11/13	13/10	2/4	15/18	24/32	1629
chr1	175122142	175126596	chr1	176845132	176850426	CM	3.66516	4.3919	-2.65081	0.000436779	0.00295307	CM	15/20	10/11	11/15	13/7	7/4	13/6	15/24	1630
chr1	175142757	175152878	chr1	176332351	176343397	CM	3.72696	4.49508	-2.39817	0.000497112	0.00323712	CM	16/13	6/7	13/11	1/2	0/3	14/10	12/13	1631
chr1	175332955	175338149	chr1	176350037	176358631	CM	4.04745	4.59021	-1.15172	0.0341784	0.0784654	No	15/8	13/13	22/12	3/3		14/13	11/13	1632
chr1	175334972	175341199	chr1	176495855	176503627	CM	3.72691	4.6221	-2.66962	6.2771e-05	0.000682702	CM	8/19	11/10	16/10	4/6	0/2	7/15	3/5	1633
chr1	175337862	175344027	chr1	176849731	176854775	CM	3.94949	4.64918	-1.61251	0.00418723	0.0160781	No	13/16	11/5	19/8	11/9	4/6	9/14	5/10	1634
chr1	175340000	175360000	chr1	176800000	176820000	iPSC	5.29332	5.5761	-0.335712	0.23771	0.344292	No	24/21	21/7	19/7	8/5	3/5	11/10	8/14	1635
chr1	175341897	175351814	chr1	175849136	175857900	Both	5.07225	5.70393	-0.828052	0.00450018	0.0170139	No	71/76	46/35	34/41	39/44	5/5	31/43	47/40	1636
chr1	175341897	175361702	chr1	176043301	176049628	Both	5.5712	5.99726	-0.505035	0.0359824	0.0817208	No	79/46	31/42	13/18	15/22	0/1	32/31	19/24	1637
chr1	175441000	175448000	chr1	176036000	176043000	CM	4.66369	5.39198	-1.07199	0.00243662	0.0108363	No	22/30	13/11	12/10	16/14	6/8	20/18	15/20	1638
chr1	175446823	175455815	chr1	175869559	175880137	iPSC	4.99836	5.12433	-0.115709	0.736984	0.804698	No	57/48	31/27	33/42	55/49	8/17	35/32	34/37	1639
chr1	175447860	175456267	chr1	175716722	175725027	CM	4.81591	5.08361	-0.345327	0.345235	0.457666	No	77/78	23/26	48/51	57/73	17/23	52/57	50/57	1640
chr1	175475087	175482474	chr1	176041584	176048188	iPSC	4.75787	4.55816	0.510254	0.236441	0.342771	No	17/25	14/15	16/12	11/12	5/4	23/15	11/13	1641
chr1	175714000	175725000	chr1	176033000	176044000	CM	5.74193	5.8014	-0.0362229	0.880784	0.913767	No	42/47	17/26	18/25	30/25	12/8	15/16	31/44	1642
chr1	176334788	176355000	chr1	176652000	176672266	Both	6.80338	7.0038	-0.207942	0.184111	0.281872	No	0/2	26/21	32/29	3/2		20/14	25/33	1643
chr1	176343397	176350807	chr1	176806960	176817667	Both	5.44601	5.94587	-0.60644	0.015712	0.0437087	No	3/3	16/16	28/26	10/8	0/4	21/33	29/41	1644
chr1	176344000	176351000	chr1	176519000	176530000	Both	5.85595	6.24678	-0.444804	0.03838	0.0858074	No	10/2	17/21	41/38	2/0	2/2	30/38	42/22	1645
chr1	176346000	176355000	chr1	176850000	176859000	iPSC	5.426	5.7929	-0.438629	0.0929055	0.167531	No	18/17	22/23	33/37	20/20	6/9	14/23	25/35	1646
chr1	176517610	176526604	chr1	177907059	177918285	CM	4.09648	4.73616	-1.29244	0.0114142	0.0342309	No	8/12	6/3	10/7	6/5	1/2	6/6	4/8	1647
chr1	176525000	176530000	chr1	176806960	176815000	Both	5.68406	6.09868	-0.483624	0.0352904	0.0804161	No	4/8	11/4	15/14	11/14	8/6	4/4	49/30	1648
chr1	176525000	176533000	chr1	176655000	176666000	Both	6.27228	6.66108	-0.426769	0.0195418	0.0516552	No	8/13	7/7	8/12	6/9	2/3	12/14	6/9	1649
chr1	176527085	176534742	chr1	176710077	176719692	iPSC	5.79933	5.47776	0.469252	0.0684615	0.133106	No	2/9	2/5	7/7	5/2	3/0	4/7	7/5	1650
chr1	176660000	176665000	chr1	176805000	176810000	CM	4.39054	4.9637	-0.955497	0.0258749	0.0635068	No	1/3	2/8	9/10	11/8	5/1	8/9	19/14	1651
chr1	176860000	176880000	chr1	177560000	177580000	iPSC	5.81258	5.84483	-0.00216307	0.992882	0.995636	No	12/15	19/24	25/42	23/23	14/13	1/1	36/23	1652
chr1	176863299	176874873	chr1	177268472	177278099	CM	5.02547	5.46482	-0.575479	0.0668192	0.130503	No	20/33	24/17	28/19	24/11	9/21	2/8	26/28	1653
chr1	176865000	176870000	chr1	177145000	177155000	Both	5.54953	5.82068	-0.308877	0.22033	0.324779	No	29/38	44/33	87/79	55/62	32/38	17/27	36/47	1654
chr1	176865000	176870000	chr1	177330000	177335000	CM	4.38792	4.86948	-0.79814	0.0695844	0.13471	No	20/29	21/22	37/40	37/27	9/13	18/14	29/22	1655
chr1	176865000	176870000	chr1	177745000	177750000	CM	4.27275	4.91546	-1.14489	0.0115188	0.0344789	No	35/29	16/10	32/39	24/26	12/14	16/9	18/21	1656
chr1	176865000	176871556	chr1	177905000	177910668	Both	4.42778	5.35552	-1.48053	0.000121185	0.00112288	CM	51/56	24/20	59/63	26/36	13/15	35/15	24/32	1657
chr1	176912000	176928000	chr1	177136000	177152000	iPSC	6.66444	6.67681	0.00349286	0.983898	0.98926	No	18/12	46/31	62/66	63/61	24/28	22/22	30/34	1658
chr1	177136994	177143553	chr1	177909822	177917940	CM	4.35272	4.76321	-0.686826	0.133815	0.220973	No	15/25	13/11	30/23	16/24	9/8	23/17	11/19	1659
chr1	177215331	177228591	chr1	177743097	177761557	Both	6.02779	6.17579	-0.149195	0.478066	0.584954	No	33/35	23/19	47/42	37/23	16/11	31/32	28/36	1660
chr1	177222216	177227622	chr1	177883666	177889124	iPSC	4.46345	4.42797	0.253356	0.604616	0.697688	No	27/20	20/13	42/44	22/22	5/2	39/44	43/33	1661
chr1	177398088	177404067	chr1	177882493	177886482	iPSC	4.81257	4.12337	1.775	0.000465674	0.00309356	iPSC	37/32	21/21	55/48	26/23	6/6	30/28	28/24	1662
chr1	177921000	177930000	chr1	178155000	178164000	CM	5.29243	5.63675	-0.418534	0.135078	0.222344	No	40/44	38/30	30/45	33/33	13/16	22/24	48/29	1663
chr1	177925000	177930000	chr1	178245000	178250000	CM	4.18638	4.84419	-1.2376	0.00959681	0.0298857	No	35/27	28/23	31/31	26/32	7/7	18/14	41/39	1664
chr1	177994774	178005515	chr1	178157547	178170319	Both	6.39622	6.12918	0.344322	0.0809567	0.150606	No	37/37	58/57	125/103	71/84	43/46	10/10	93/95	1665
chr1	178000000	178031000	chr1	178241000	178250000	Both	7.20639	6.83198	0.428313	0.00458956	0.0172701	No	23/21	71/68	123/119	85/67	57/69	13/15	93/97	1666
chr1	178002000	178040000	chr1	178460000	178488000	Both	7.40701	7.11958	0.323692	0.0208897	0.0539567	No	21/13	35/32	60/56	46/49	21/28	16/25	59/62	1667
chr1	178256000	178272000	chr1	179328000	179344000	CM	4.2713	5.20167	-1.60643	0.000146068	0.00128147	CM	7/10	8/9	10/13	14/9	9/11	9/10	17/23	1668
chr1	178258000	178277000	chr1	178961000	178983000	Both	5.77378	6.66551	-1.03803	2.54988e-07	9.62209e-06	CM	11/9	16/15	24/14	12/12	9/7	3/18	15/14	1669
chr1	178272000	178288000	chr1	178720000	178736000	CM	5.05268	5.66268	-0.803851	0.00670012	0.0228672	No	16/23	16/11	2/6	6/7	11/6	4/1	18/22	1670
chr1	178278000	178284131	chr1	178468489	178476000	Both	5.60288	5.76566	-0.168391	0.504104	0.608771	No	5/7	14/30	27/31	25/29	9/5	14/20	55/47	1671
chr1	178497000	178515000	chr1	179325000	179343000	Both	5.69811	6.09302	-0.457919	0.0460079	0.0983135	No	14/9	39/33	42/64	25/34	22/13	36/34	47/49	1672
chr1	178500340	178514882	chr1	178969725	178973938	Both	5.76935	6.02225	-0.280152	0.221212	0.325827	No	33/30	58/72	134/121	57/52	24/25	81/103	67/72	1673
chr1	178510465	178518000	chr1	178716952	178728000	Both	6.07298	5.91245	0.229886	0.29546	0.40567	No	40/36	76/68	97/109	45/42	17/19	92/90	95/99	1674
chr1	178731869	178738602	chr1	178969725	178975847	Both	5.50024	4.99042	0.816963	0.00953092	0.0297363	No	45/56	28/33	55/40	30/28	22/30	36/30	31/33	1675
chr1	179028000	179061000	chr1	179766000	179792000	Both	6.34357	6.53668	-0.201075	0.275444	0.385489	No	20/16	20/22	21/15	29/20	8/15	33/23	3/4	1676
chr1	179037000	179060000	chr1	179550000	179578000	Both	6.54335	6.33189	0.268521	0.1455	0.235032	No	31/20	17/27	21/27	30/26	20/17	21/31	12/10	1677
chr1	179044686	179055594	chr1	179333545	179343564	Both	6.30258	6.55885	-0.274438	0.13792	0.225727	No	46/51	68/56	103/101	99/89	51/53	70/98	73/84	1678
chr1	179090000	179095000	chr1	179335000	179340000	iPSC	5.23079	5.01064	0.41127	0.219042	0.323273	No	37/51	44/51	90/85	53/39	24/31	64/55	35/64	1679
chr1	179205000	179220000	chr1	179775000	179790000	iPSC	5.54825	5.18623	0.570264	0.0530652	0.109078	No	30/17	24/17	19/23	14/19	13/12	23/12	9/8	1680
chr1	179212000	179234000	chr1	179564000	179586000	Both	6.77955	6.18716	0.708484	9.42998e-05	0.000935599	iPSC	54/53	19/22	58/50	24/20	24/16	28/25	34/34	1681
chr1	179220000	179225000	chr1	179335000	179340000	CM	5.04706	5.1836	-0.132589	0.691801	0.770854	No	56/59	56/64	115/125	57/66	66/55	86/81	85/85	1682
chr1	179676000	179690000	chr1	180124000	180144000	Both	6.00206	6.08143	-0.0651839	0.762257	0.824498	No	37/46	26/32	47/52	16/13	33/34	30/38	13/12	1683
chr1	179680000	179690000	chr1	179775000	179780000	Both	6.48811	6.22882	0.329045	0.0833415	0.154119	No	147/139	142/129	141/139	87/99	129/101	131/118	87/70	1684
chr1	179830000	179845832	chr1	180141633	180150000	Both	6.07026	6.37193	-0.331768	0.0977523	0.174025	No	60/61	46/35	69/64	37/40	48/48	38/36	1/1	1685
chr1	179854328	179861665	chr1	180003783	180012689	CM	5.14185	5.3211	-0.195564	0.535198	0.636839	No	7/1	30/23	54/63	30/26	25/18	2/1	3/1	1686
chr1	180018000	180036000	chr1	182826000	182844000	CM	4.04879	4.76464	-1.49143	0.00403827	0.015728	No				1/1	1/2	1/3		1687
chr1	180149274	180154067	chr1	180381043	180386364	CM	4.31173	4.68035	-0.621538	0.191368	0.290664	No	47/63	23/19	48/57	29/26	29/25	33/37	6/1	1688
chr1	180154084	180160000	chr1	180445000	180450117	Both	4.97457	5.33984	-0.4765	0.146643	0.236578	No	47/41	21/17	45/45	42/40	23/36	45/38	3/4	1689
chr1	180162000	180180000	chr1	181116000	181134000	CM	4.56709	5.1861	-0.948789	0.0132803	0.0383737	No	12/22	12/12	20/22	7/10	7/14	14/17	11/19	1690
chr1	180208000	180223098	chr1	180381523	180392000	Both	7.52904	6.97189	0.616769	1.17612e-05	0.000190978	iPSC	29/43	50/43	80/64	13/11	20/30	59/58	62/68	1691
chr1	180220000	180225000	chr1	180450000	180455000	Both	5.31086	5.28272	0.103161	0.735114	0.803215	No	18/20	28/44	51/49	9/12	17/20	45/39	36/50	1692
chr1	180479000	180492000	chr1	181389000	181402000	CM	4.7553	5.22368	-0.664329	0.0638123	0.125939	No	4/3	3/0	8/7	5/1	7/6	0/5	7/7	1693
chr1	180480784	180488217	chr1	180999142	181007093	CM	4.69746	4.763	-0.00190447	0.996009	0.997467	No	12/34	16/13	21/20	16/22	14/7	22/18	16/13	1694
chr1	180482302	180510000	chr1	180830000	180835259	Both	6.98265	7.3537	-0.391724	0.00665297	0.0227557	No	74/57	25/34	68/64	26/30	18/15	49/55	31/36	1695
chr1	180488217	180497149	chr1	181119063	181126488	Both	5.07223	5.39628	-0.407561	0.196306	0.296258	No	45/57	43/36	34/32	9/12	6/4	45/28	53/65	1696
chr1	180504000	180510000	chr1	180594000	180600000	CM	5.07128	5.51138	-0.570079	0.062637	0.124117	No	98/101	38/30	127/106	40/42	22/14	97/100	42/56	1697
chr1	180585869	180610000	chr1	180824595	180831382	Both	6.46702	6.59057	-0.119613	0.502228	0.606891	No	69/76	29/27	47/52	36/23	26/27	52/41	54/72	1698
chr1	180848208	180853141	chr1	180973122	180978556	CM	5.0728	5.37526	-0.376709	0.234327	0.340335	No	65/50	34/28	23/44	48/51	13/18	35/37	43/48	1699
chr1	180848208	180853141	chr1	181134243	181139069	Both	5.31064	5.83049	-0.646209	0.015148	0.0424555	No	66/74	41/47	63/65	48/28	26/12	53/49	79/92	1700
chr1	180866000	180912000	chr1	181376000	181398000	Both	6.95845	7.07129	-0.10983	0.46749	0.575603	No	16/23	26/21	29/33	17/26	18/23	17/14	26/35	1701
chr1	181007093	181011575	chr1	181108325	181112420	Both	5.6307	5.70432	-0.0522029	0.836752	0.881237	No	188/184	107/113	168/172	68/70	36/40	90/114	126/110	1702
chr1	181052407	181068000	chr1	181101741	181110000	Both	7.53907	7.18214	0.395239	0.00365226	0.0147101	No	406/382	200/204	306/329	90/78	67/56	258/191	237/250	1703
chr1	181152000	181164000	chr1	181284000	181296000	iPSC	6.51384	5.62394	1.12269	1.59759e-07	6.50721e-06	iPSC	48/32	22/24	29/40	8/6	43/44	24/25	80/73	1704
chr1	181157615	181162008	chr1	181387348	181392674	Both	5.69351	5.62018	0.140901	0.580367	0.676518	No	47/51	54/55	85/87	18/24	43/51	31/49	99/90	1705
chr1	181445000	181450000	chr1	181645000	181650373	Both	5.29093	5.30216	0.0466687	0.878363	0.912016	No	24/28	2/4	25/21	3/3	5/6	19/19	36/39	1706
chr1	181446215	181453080	chr1	182359460	182366451	CM	4.05	4.78912	-1.53482	0.00288311	0.0122991	No	15/23	9/5	12/14	9/13	8/7	1/4	16/12	1707
chr1	181446369	181452143	chr1	182024696	182053075	Both	6.19714	6.48622	-0.314194	0.100486	0.177741	No	15/25	9/19	24/18	11/23	15/17	22/30	28/32	1708
chr1	181449339	181453923	chr1	181899591	181907338	Both	5.36748	5.32418	0.121371	0.682806	0.763382	No	12/7	11/17	20/20	19/23	12/14	22/19	31/23	1709
chr1	181708808	181714561	chr1	181887058	181890110	iPSC	4.87046	4.4284	0.992867	0.0233582	0.0587511	No	25/31	16/17	45/35	13/10	3/1	31/45	40/29	1710
chr1	182049162	182058000	chr1	182748000	182758212	Both	5.2325	5.29946	-0.0324931	0.915822	0.939667	No	28/43	20/15	21/19	3/4	16/13	13/17	27/25	1711
chr1	182050000	182060513	chr1	182361017	182370000	Both	6.63691	6.85475	-0.22544	0.172273	0.267982	No	149/123	62/73	134/103	58/45	58/50	58/49	132/96	1712
chr1	182052000	182058000	chr1	182112000	182118000	CM	5.59805	5.79224	-0.208593	0.405293	0.516766	No	172/163	115/98	160/158	20/9	68/74	115/96	124/142	1713
chr1	182052000	182062917	chr1	182556000	182566902	Both	5.84578	5.90961	-0.0433694	0.85123	0.892056	No	45/36	29/25	32/36	13/23	15/22	17/12	40/42	1714
chr1	182106000	182115358	chr1	182358000	182370270	Both	6.74676	7.48718	-0.79709	5.77298e-08	2.86833e-06	CM	169/166	81/78	148/174	76/84	88/66	91/100	130/117	1715
chr1	182198889	182209860	chr1	182349701	182357932	CM	5.391	5.57679	-0.200879	0.468879	0.576755	No	92/70	63/64	114/101	97/74	53/49	39/42	35/38	1716
chr1	182412000	182420000	chr1	182749000	182760000	Both	6.00865	5.55416	0.621629	0.00991931	0.030679	No	49/58	14/24	27/27	31/22	8/6	20/34	56/47	1717
chr1	182416000	182424000	chr1	182560000	182568000	iPSC	5.88217	5.24829	0.903747	0.000740508	0.0043737	iPSC	79/69	42/37	43/61	34/51		18/27	74/53	1718
chr1	182565000	182570000	chr1	182750000	182755000	Both	6.1164	6.06956	0.0876373	0.677521	0.759357	No	79/87	58/65	69/50	57/54	18/13	40/36	82/87	1719
chr1	182818000	182845850	chr1	186325991	186352000	Both	4.89677	5.49041	-0.813136	0.0117191	0.0349529	No	11/5	2/5	2/4		3/1	4/4	2/1	1720
chr1	182826000	182844000	chr1	184662000	184680000	CM	3.84163	5.01344	-2.71943	8.058e-07	2.35137e-05	CM	2/2	0/1		0/2	1/2	1/6	0/1	1721
chr1	182832000	182844000	chr1	183096000	183108000	CM	5.02332	5.63593	-0.812058	0.00693348	0.0234655	No	60/37	28/25	63/57	0/3	10/5	51/41	4/6	1722
chr1	182910000	182942001	chr1	183561000	183590420	Both	7.0184	7.06716	-0.0386467	0.796481	0.852405	No	72/58	31/22	40/44	25/32	5/3	6/4	12/12	1723
chr1	182923133	182929730	chr1	183102109	183111838	CM	5.13977	5.30189	-0.170529	0.590656	0.68603	No	88/78	51/48	104/81	3/7	8/6	68/74	6/10	1724
chr1	182924944	182934598	chr1	183511991	183520934	CM	4.56923	4.96817	-0.59832	0.139353	0.227569	No	14/14	0/4	5/6	4/4	1/6	4/2	18/16	1725
chr1	182928371	182943221	chr1	183190815	183216032	Both	7.03488	6.96191	0.094684	0.53241	0.634539	No	87/74	66/56	80/96	2/8	11/14	59/80	10/6	1726
chr1	183243510	183247151	chr1	183511991	183519735	CM	4.94824	4.99051	0.0205192	0.954522	0.967468	No	85/55	28/33	52/68	1/6	13/6	39/46	45/37	1727
chr1	183245000	183255000	chr1	183590000	183595000	Both	5.51088	5.69084	-0.191263	0.464467	0.572939	No	131/113	56/63	97/111	60/50	9/9	27/31	12/9	1728
chr1	183246000	183252905	chr1	183430085	183444000	Both	6.44411	6.4243	0.0456393	0.804674	0.858236	No	99/99	65/62	98/83	16/12	21/19	64/70	23/19	1729
chr1	183442000	183449000	chr1	183589000	183596000	CM	5.24808	5.39131	-0.142837	0.635274	0.722657	No	99/92	62/58	82/104	79/57	0/5	4/3	12/13	1730
chr1	183520000	183528000	chr1	183592000	183600000	CM	4.86724	5.65029	-1.07796	0.000572405	0.0036051	CM	175/126	97/78	121/115	70/69	2/1	1/3	43/39	1731
chr1	183619186	183628988	chr1	184019614	184031195	CM	5.07137	5.03578	0.136459	0.692836	0.771717	No	55/73	37/29	49/60	53/50	1/2	13/12	4/6	1732
chr1	183620000	183625000	chr1	183885000	183890000	Both	5.33122	5.49693	-0.17392	0.544924	0.644387	No	154/132	92/110	125/160	107/108	17/23	12/18	6/16	1733
chr1	183634949	183641686	chr1	184663502	184672181	CM	4.0006	4.62247	-1.37539	0.0127894	0.0372987	No	33/30	21/16	22/25	25/32		5/6	0/1	1734
chr1	183885000	183898000	chr1	184626000	184639000	CM	4.97693	5.80779	-1.11008	0.000146132	0.00128161	CM	25/32	17/12	19/15	34/25	15/9	22/17	13/10	1735
chr1	183895096	183901086	chr1	183995142	184006055	CM	5.18749	5.70958	-0.665139	0.0186368	0.0499158	No	105/92	48/45	32/35	52/68	36/48	60/54	72/61	1736
chr1	183900000	183915000	chr1	184185000	184200000	iPSC	6.23367	5.69308	0.705324	0.00154353	0.00766992	iPSC	22/36	40/36	61/52	34/46	33/34	55/57	53/70	1737
chr1	183941303	183950563	chr1	184659363	184672048	iPSC	4.72526	5.20508	-0.688275	0.0581816	0.1172	No	28/41	11/11	7/2	12/17	16/22	15/12	24/19	1738
chr1	184035266	184044972	chr1	184354122	184360662	CM	4.53497	5.18521	-1.01044	0.00908208	0.0286814	No	14/13	9/9	3/4	13/14	6/7	16/8	6/6	1739
chr1	184044000	184051000	chr1	184527000	184534000	CM	4.56935	5.6161	-1.55795	6.52219e-06	0.000120921	CM	30/27	16/19	33/27	9/13	4/13	22/25	0/2	1740
chr1	184044972	184049933	chr1	184630790	184644972	Both	5.69947	6.41121	-0.837666	9.81734e-05	0.000959051	CM	47/37	25/28	27/38	34/41	12/20	33/50	8/10	1741
chr1	184045000	184050000	chr1	184185000	184195000	Both	6.03872	6.1321	-0.0830848	0.694402	0.772978	No	27/22	70/53	102/99	78/61	36/50	91/81	77/90	1742
chr1	184191000	184209799	chr1	184630790	184639000	Both	6.42074	6.46865	-0.0333475	0.855959	0.89557	No	35/57	51/82	99/74	52/64	44/34	77/96	80/78	1743
chr1	184358243	184363401	chr1	184630790	184637220	CM	4.7274	5.0551	-0.451713	0.230783	0.33634	No	41/36	17/16	4/22	20/9	3/10	31/35	16/11	1744
chr1	184734000	184762389	chr1	185636000	185658788	Both	6.01652	6.72748	-0.808291	2.03991e-05	0.000287952	CM	35/47	19/30	11/19	11/6	6/10	16/24	7/10	1745
chr1	184765142	184772963	chr1	186174012	186184001	CM	3.84189	4.59131	-1.94676	0.00146265	0.00733773	CM	19/33	5/3	0/2	3/0	4/8	2/1	10/10	1746
chr1	184771186	184777849	chr1	185135756	185142792	Both	5.0957	5.24521	-0.152157	0.64025	0.727077	No	47/49	31/27	24/26	1/4	17/21	16/16	4/2	1747
chr1	184774429	184777849	chr1	184947279	184953489	Both	5.3354	5.60788	-0.319963	0.251815	0.360314	No	100/104	48/59	32/20	20/18	45/43	20/26	36/24	1748
chr1	184941000	184950000	chr1	185130000	185139000	iPSC	5.64896	5.47508	0.281112	0.291968	0.402129	No	41/48	28/30	50/43	7/12	13/13	47/49	20/12	1749
chr1	184943906	184956337	chr1	185664397	185677181	CM	4.2294	4.92028	-1.25846	0.00630604	0.0219158	No	24/15	9/9	14/21	4/6	12/11	13/11	17/13	1750
chr1	185130000	185141000	chr1	185636000	185647000	CM	5.51976	6.00172	-0.578092	0.0176765	0.0478287	No	39/38	21/31	41/34	6/8	10/9	51/41	18/12	1751
chr1	185265000	185280000	chr1	186289468	186315000	Both	6.03347	5.44019	0.809295	0.00101949	0.00560787	iPSC	12/14	5/6	12/17	3/1	2/0	18/11	3/3	1752
chr1	185279961	185291909	chr1	185636148	185643039	Both	6.04777	6.24148	-0.204114	0.322867	0.434052	No	36/60	33/42	78/62	16/16	27/20	67/54	20/16	1753
chr1	185284000	185295000	chr1	185515000	185526000	iPSC	6.34992	5.99233	0.458379	0.025098	0.0620548	No	81/96	3/4	111/138	59/58	59/41	98/89	67/76	1754
chr1	185690000	185696331	chr1	186180000	186192280	Both	5.93171	5.92596	0.0420912	0.851938	0.89249	No	78/87	23/29	16/6	13/12	33/30	10/8	119/98	1755
chr1	185778140	185782688	chr1	186174012	186184001	Both	5.6818	5.59026	0.1659	0.519732	0.623552	No	61/56	11/9	8/10	5/4	14/15	11/8	74/83	1756
chr1	186286766	186292144	chr1	186334655	186338800	iPSC	5.64799	5.07905	0.866903	0.0034316	0.0140073	No	126/111	82/74	94/108	21/12	11/14	87/83	62/57	1757
chr1	186375000	186380000	chr1	186950000	186955000	CM	4.14232	4.94	-1.52416	0.00133114	0.00683751	CM	21/20	10/12	17/13	1/6	14/12	10/17	8/7	1758
chr1	186444000	186453000	chr1	186651000	186660000	iPSC	5.61427	5.26087	0.543795	0.0554856	0.11288	No	17/13	20/23	17/25	4/7	1/3	12/11	20/18	1759
chr1	186449132	186451956	chr1	186953220	186956056	Both	4.56705	5.3751	-1.22791	0.000793659	0.00460906	CM	18/23	11/18	18/16	10/10	13/18	16/19	11/13	1760
chr1	186569295	186577941	chr1	186953220	186958490	Both	5.55189	5.55815	0.0403531	0.8803	0.913407	No	69/61	55/47	69/90	7/3	22/38	42/47	25/24	1761
chr1	186642149	186647858	chr1	186948569	186954819	iPSC	4.8163	4.765	0.199736	0.616446	0.706845	No	9/14	7/7	7/11	7/5	23/24	7/10	11/16	1762
chr1	187000773	187007453	chr1	188711712	188719379	CM	3.9501	4.46305	-1.21143	0.0413204	0.0907835	No	13/13	1/2	14/9	3/2	6/8	11/13	10/16	1763
chr1	187009933	187017554	chr1	187884384	187896008	iPSC	4.81455	4.67948	0.35943	0.379123	0.491346	No	17/18	13/7	19/26	8/12	13/13	4/9	5/18	1764
chr1	187013187	187022234	chr1	188165543	188176875	iPSC	4.50076	4.869	-0.563343	0.184043	0.2818	No	7/3	7/9	9/13	4/5	7/5	8/14	9/8	1765
chr1	187013187	187023439	chr1	188897610	188907510	Both	4.46555	4.94331	-0.762699	0.0699475	0.135203	No	2/5	4/5	2/5	3/3	2/6	3/4	5/4	1766
chr1	187016275	187021051	chr1	190288060	190292045	CM	3.60101	4.08101	-2.46173	0.00338571	0.0138752	No	2/4	6/3	1/4	1/1	1/4	4/10	3/3	1767
chr1	187018000	187031000	chr1	187213000	187226000	iPSC	6.36874	5.9173	0.573673	0.00555897	0.0199889	No	28/34	15/18	37/59	23/27	31/29	33/24	52/50	1768
chr1	187029065	187038944	chr1	188002945	188020961	iPSC	4.46372	4.81737	-0.546291	0.20909	0.311586	No	13/11	12/5	24/27	6/3	8/5	18/13	26/12	1769
chr1	187044868	187057527	chr1	188405828	188419851	iPSC	4.39019	4.65097	-0.387148	0.406931	0.518335	No	25/20	8/13	24/23	20/16	7/17	3/17	25/25	1770
chr1	187349142	187357023	chr1	190290211	190295690	CM	3.66467	4.32022	-2.46695	0.00131825	0.00680129	CM	9/10	2/1	5/2	5/7	1/4	6/9	4/1	1771
chr1	187374492	187387130	chr1	187875453	187881981	iPSC	4.7867	4.70851	0.256256	0.530285	0.632862	No	37/48	14/13	30/31	29/27	16/10	9/13	36/31	1772
chr1	187380221	187390440	chr1	188555957	188569075	iPSC	4.39002	4.55913	-0.198249	0.679359	0.760726	No	16/11	10/3	15/10	20/20	12/7	19/16	20/17	1773
chr1	187896008	187904199	chr1	190287819	190295000	CM	3.84196	4.32181	-1.31416	0.0468993	0.0995249	No	4/6	1/4	8/10	3/3	2/4	5/3	4/1	1774
chr1	187905204	187918315	chr1	188557707	188574952	iPSC	5.12005	5.16445	0.00640976	0.984713	0.989713	No	15/15	13/15	44/31	22/36	16/15	20/15	16/22	1775
chr1	188009406	188027863	chr1	190267947	190283292	CM	3.84168	4.46231	-1.66429	0.00863335	0.0277338	No	9/14	5/4	6/5		2/6	0/5	2/1	1776
chr1	188749898	188754780	chr1	190288060	190292045	CM	3.7854	4.35844	-1.70294	0.0123562	0.0364094	No	19/14	2/5	14/7	6/9	4/4	10/14	6/9	1777
chr1	189398098	189431838	chr1	190279102	190295000	Both	6.6797	6.60369	0.104533	0.541963	0.64208	No	52/56	15/26	40/43	1/2	11/10	28/29	37/31	1778
chr1	189678634	189688045	chr1	190288060	190293461	iPSC	4.78625	4.89286	-0.0801206	0.835932	0.880695	No	34/20	18/11	34/28	3/2	22/21	25/24	8/22	1779
chr1	190592000	190608000	chr1	191088000	191104000	Both	6.46636	5.81766	0.813058	8.92477e-05	0.000900117	iPSC	32/30	13/11	36/37	25/22	17/13	15/18	47/44	1780
chr1	190592808	190605329	chr1	192407048	192417144	Both	4.60052	5.42841	-1.24038	0.000525916	0.00336992	CM	15/19		13/11	10/14	7/8	11/12	19/14	1781
chr1	190602373	190610497	chr1	191785925	191796011	iPSC	4.22874	4.07979	0.758084	0.2145	0.318044	No	12/19	3/3	18/11	5/6	10/5	8/10	19/16	1782
chr1	191110167	191121627	chr1	192409233	192417144	iPSC	4.35111	4.35493	0.191295	0.713729	0.787624	No	15/9	13/1	5/5	15/10	8/16	3/7	16/16	1783
chr1	191159527	191168690	chr1	191786967	191799187	iPSC	4.66737	4.16506	1.37905	0.00745561	0.0248232	No	15/11	20/18	7/5	12/8	5/9	1/1	19/22	1784
chr1	191959220	191965000	chr1	192410000	192417144	Both	5.48363	5.38813	0.186056	0.51271	0.617015	No	11/13	2/1	20/13	20/16	18/29	28/26	19/11	1785
chr1	192083912	192091768	chr1	192402566	192411222	iPSC	4.99995	4.59065	0.837228	0.0367897	0.0832073	No	25/21	12/4	21/25	14/14	13/20	43/19	16/8	1786
chr1	192438273	192445237	chr1	196639582	196654805	CM	3.78542	4.31925	-1.60177	0.0198929	0.0522057	No	5/3	2/1	2/0	5/4	3/1	2/4	3/3	1787
chr1	192439000	192452000	chr1	193089000	193102000	CM	5.37304	5.95176	-0.714249	0.00508362	0.0186376	No	6/4	10/8	23/21	6/5	6/14	7/3	9/16	1788
chr1	192439000	192464023	chr1	192764000	192777000	Both	6.1895	6.34409	-0.157573	0.423219	0.533478	No	44/45	25/32	42/33	44/34	28/27	33/47	8/10	1789
chr1	192440000	192460000	chr1	194260000	194280000	CM	4.63192	5.34178	-1.05792	0.00344278	0.0140443	No	3/2	1/1	1/1	2/4	3/1	2/3	0/1	1790
chr1	192441083	192451313	chr1	192571535	192582814	Both	6.55619	6.33965	0.273179	0.137391	0.225026	No	72/80	54/44	42/45	73/66	27/29	84/75	59/73	1791
chr1	192441603	192450000	chr1	192985000	192995245	Both	5.37181	6.16913	-0.983687	5.15576e-05	0.000584079	CM	7/11	12/9	12/18	12/19	10/16	9/9	5/13	1792
chr1	192445000	192450000	chr1	192545000	192550000	iPSC	5.41222	4.87011	0.903241	0.00678544	0.0230904	No	39/56	20/23	26/40	35/43	18/19	44/51	29/31	1793
chr1	192558502	192569360	chr1	192986047	192997815	iPSC	5.23148	5.20643	0.104882	0.741483	0.807939	No	28/29	28/26	27/29	26/28	14/10	41/42	70/62	1794
chr1	192768827	192783793	chr1	192978827	192994892	Both	6.72834	6.52997	0.244155	0.155445	0.247781	No	55/60	64/49	68/57	38/29	36/50	32/45	41/31	1795
chr1	193017460	193028413	chr1	196581778	196595103	CM	3.84175	4.1651	-0.849815	0.223495	0.328356	No		4/0	1/1		0/1		3/2	1796
chr1	193026000	193032000	chr1	193086000	193092000	CM	5.1853	5.74668	-0.716767	0.0104436	0.0319621	No	4/5	62/52	66/73	2/2	43/44	1/0	85/79	1797
chr1	193105102	193111065	chr1	195310608	195318287	CM	3.60101	4.32038	-3.22509	7.75274e-05	0.000807093	CM	2/0	2/7	9/8	4/3	4/1	1/0	3/7	1798
chr1	193109818	193118016	chr1	196625385	196631996	CM	3.84228	4.16504	-0.848657	0.224016	0.32885	No		2/4	6/1		0/2	0/1	4/3	1799
chr1	193111065	193117499	chr1	195693931	195699678	CM	3.60101	4.20495	-2.89217	0.000496989	0.0032371	CM	8/4	4/3	1/3	5/5	0/2	5/8	4/4	1800
chr1	193119622	193125540	chr1	195530026	195540444	CM	3.84162	4.28171	-1.20697	0.0712336	0.137048	No	0/1	2/0	10/6	2/4	3/4	2/0	7/5	1801
chr1	193128730	193138554	chr1	196261729	196270351	CM	3.60101	4.16454	-2.76205	0.000934927	0.00522693	CM		1/4	4/5		3/0		5/3	1802
chr1	193149882	193163749	chr1	194913783	194924353	CM	3.89689	4.39509	-1.2579	0.0441054	0.0951705	No	0/1	2/6	9/7	8/8	7/4	6/7	2/13	1803
chr1	193160754	193166147	chr1	194261064	194264747	CM	3.99977	5.01205	-2.08307	3.11721e-05	0.000395831	CM	5/4	5/10	16/15	3/1	8/8	4/7	14/7	1804
chr1	193240903	193248725	chr1	194252794	194263125	iPSC	4.49976	4.91874	-0.650918	0.120012	0.203341	No	5/2	6/6	11/11	3/0	4/4	1/2	16/17	1805
chr1	193370676	193377924	chr1	193724212	193729032	iPSC	4.81441	4.31994	1.17311	0.0112354	0.033851	No	42/42	6/7	44/31	1/2	17/21	37/23	36/46	1806
chr1	193374000	193384777	chr1	194256000	194269492	Both	5.3125	5.73572	-0.521314	0.0552385	0.112497	No	3/1	3/1	12/16	4/2	3/3	4/3	3/4	1807
chr1	193717967	193739168	chr1	194245151	194264747	Both	6.16853	6.14013	0.0620133	0.763609	0.825752	No	45/38	1/5	20/18	1/1	17/18	32/47	41/38	1808
chr1	194058000	194076000	chr1	194256000	194274000	iPSC	6.79267	6.02394	0.921563	8.22499e-07	2.38516e-05	iPSC	41/46	33/41	15/10	1/2	1/2	17/14	41/36	1809
chr1	194130802	194140337	chr1	194245151	194254970	iPSC	5.68313	5.1646	0.778733	0.00667754	0.0228193	No	14/12	4/4	13/8	2/0	2/1	11/12	2/3	1810
chr1	194301782	194313470	chr1	196624691	196633382	CM	3.72696	4.39423	-2.15992	0.00228006	0.0103266	No	2/1	2/1	0/2			0/3	1/0	1811
chr1	194503084	194514645	chr1	195670514	195687394	CM	4.09718	4.62118	-1.06574	0.0432639	0.0938556	No	13/17	8/6	3/5	12/12	2/5	10/10	5/8	1812
chr1	194618311	194627041	chr1	196624691	196633382	CM	3.94936	4.3936	-1.04692	0.0842533	0.155382	No	9/7	1/3	2/0	1/0	1/6	1/1	11/7	1813
chr1	194854068	194869770	chr1	196639582	196654805	CM	3.78472	4.70772	-2.47348	6.53214e-05	0.00070441	CM	3/7	2/4	4/1	14/11	1/6	7/5	7/11	1814
chr1	195708056	195718243	chr1	196624691	196633382	iPSC	4.53469	4.42894	0.394403	0.410368	0.521741	No	10/10	7/10	4/1	12/11	3/3	13/6	1/3	1815
chr1	195904064	195906508	chr1	196629457	196635372	iPSC	4.53401	4.12265	1.27336	0.0195094	0.0516003	No	3/6	5/2	14/10	7/10	13/9	17/7	6/9	1816
chr1	195905857	195911142	chr1	196109803	196116785	iPSC	5.31284	4.52492	1.43533	0.000160201	0.0013756	iPSC	38/35	30/28	69/58	17/27	44/51	52/63	43/36	1817
chr1	195905857	195913803	chr1	196270351	196282169	iPSC	5.18712	4.6795	0.938159	0.011748	0.0350233	No	6/10	10/8	14/14	14/15	15/17	17/14	8/7	1818
chr1	196112615	196122437	chr1	196627793	196631996	Both	5.38895	5.28027	0.214704	0.47299	0.58042	No	25/38	27/24	67/40	3/2	32/40	49/52	38/28	1819
chr1	196120000	196125000	chr1	196270000	196275000	CM	4.49889	4.8673	-0.563617	0.183837	0.281518	No	37/26	22/24	56/62	0/2	40/34	52/59	23/37	1820
chr1	196286183	196295000	chr1	196615000	196631996	Both	6.31916	6.7882	-0.51635	0.00350205	0.0142469	No	4/4	5/5	3/0	7/6	13/10	8/8	4/2	1821
chr1	196692000	196719000	chr1	197294000	197328000	Both	6.57073	6.66891	-0.0916895	0.595565	0.69023	No	37/16	17/15	1/3	22/12	4/10	10/23	28/27	1822
chr1	196699221	196707879	chr1	197032364	197038064	iPSC	5.02611	4.49673	1.08153	0.00860031	0.0276535	No	26/27	34/22	25/17	12/14	13/12	18/15	50/38	1823
chr1	196765000	196770000	chr1	196890000	196895000	Both	5.09646	5.20837	-0.0955791	0.771509	0.832368	No	0/2	1/4	15/9	7/7	8/5	0/6	0/5	1824
chr1	196788000	196811000	chr1	197317000	197340000	CM	4.72822	5.42459	-1.00426	0.00354297	0.0143805	No	8/4	3/2	9/7	15/7	3/6	2/3	6/3	1825
chr1	197125000	197144000	chr1	197885000	197904000	CM	4.69756	5.33895	-0.935998	0.00834697	0.0270122	No	8/10	10/8	22/16	6/11	4/6	4/9	14/20	1826
chr1	197144192	197155000	chr1	197320441	197330000	Both	5.69672	6.59763	-1.05703	3.50507e-07	1.23367e-05	CM	64/47	40/36	44/37	36/30	1/2	22/22	56/40	1827
chr1	197355369	197371947	chr1	197891153	197902036	CM	5.14082	5.3059	-0.174796	0.581568	0.67754	No	34/34	4/7	17/16	11/10	8/10	8/8	27/28	1828
chr1	197478491	197493522	chr1	198026354	198035595	iPSC	4.78404	4.61805	0.429794	0.305354	0.415724	No	14/14	5/7	8/10	4/9	9/4	13/8	10/20	1829
chr1	197479778	197495284	chr1	198655234	198666259	Both	4.56821	5.33808	-1.17285	0.00148489	0.00742417	CM	7/8	2/1	4/4	6/5	0/1	7/9	15/5	1830
chr1	197490000	197511992	chr1	198420068	198438000	Both	6.16538	6.77363	-0.681553	0.000190201	0.00156375	CM	33/39	14/18	22/25	20/21	5/0	23/24	3/8	1831
chr1	197492622	197497783	chr1	198109438	198115947	CM	4.31086	4.61806	-0.499703	0.301443	0.411639	No	14/7	2/2	0/2	4/3	5/5	0/1	4/4	1832
chr1	197495000	197500000	chr1	197887462	197895000	Both	5.56721	5.71921	-0.154734	0.546214	0.645456	No	27/27	3/1	28/32	21/17	13/21	11/11	19/34	1833
chr1	197578691	197584706	chr1	198431372	198435270	CM	4.22815	4.49474	-0.435524	0.400739	0.512306	No	25/27	14/14	11/15	8/14	1/0	11/7	8/4	1834
chr1	197580000	197585000	chr1	197830000	197835000	iPSC	5.39322	4.94352	0.75095	0.0221175	0.0563262	No	70/62	2/2	2/1	3/1	2/2	6/1	58/51	1835
chr1	197584706	197589015	chr1	197887462	197892072	CM	4.92312	5.39119	-0.631474	0.0545614	0.111407	No	47/29	2/5	48/34	24/18	22/19	22/20	33/41	1836
chr1	197876000	197890000	chr1	198114000	198128000	CM	5.04986	5.99736	-1.23758	6.09215e-06	0.000114783	CM	36/26	4/6	25/27	13/11	11/14	11/12	16/8	1837
chr1	197880000	197888000	chr1	200000000	200008000	iPSC	4.31193	3.94328	1.5806	0.0146724	0.0413931	No	2/12	4/3	4/8	2/1	2/5	5/2	4/2	1838
chr1	197892815	197902541	chr1	198650750	198660326	CM	4.75799	4.86891	-0.0867159	0.825253	0.87386	No	19/8	3/6	22/28	23/11	17/11	25/15	20/15	1839
chr1	197895000	197910000	chr1	198420000	198435270	Both	6.01573	6.54061	-0.595266	0.00243103	0.0108204	No	61/54	20/23	84/61	46/55	20/22	50/51	31/21	1840
chr1	198030267	198062893	chr1	198652471	198666259	Both	6.39154	6.34844	0.0743976	0.694225	0.772877	No	12/14	14/16	33/19	22/14	16/13	18/25	16/17	1841
chr1	198035595	198043820	chr1	198431372	198435554	Both	5.09514	4.98892	0.248574	0.474816	0.582072	No	50/59	31/44	55/63	31/34	10/11	53/43	12/20	1842
chr1	198125092	198133783	chr1	198432515	198436356	CM	4.56897	5.10085	-0.813907	0.0374376	0.0843507	No	39/33	32/32	25/29	26/27	9/3	25/25	2/2	1843
chr1	198130849	198138453	chr1	198237869	198248137	CM	5.12036	5.74983	-0.816463	0.00415223	0.0159829	No	62/54	29/28	30/42	24/29	16/7	2/0	2/5	1844
chr1	198433868	198439714	chr1	198653845	198663721	iPSC	5.14491	5.01205	0.284433	0.405538	0.516931	No	52/52	53/34	55/52	20/38	9/6	31/40	20/19	1845
chr1	198726814	198732782	chr1	200468360	200477256	CM	3.72561	4.55819	-2.53936	0.000177537	0.00148294	CM	8/8	10/5	3/19	4/6	5/3	11/8	3/2	1846
chr1	198736000	198750000	chr1	199080000	199096000	Both	6.30188	6.28043	0.0506648	0.795037	0.851508	No	61/52	28/34	56/40	32/31	21/24	9/11	50/64	1847
chr1	198737510	198744077	chr1	199520118	199524126	CM	4.1857	4.81612	-1.1889	0.0134436	0.0386492	No	27/40	7/10	33/36	10/22	6/7	24/26	27/43	1848
chr1	198738278	198746879	chr1	199207089	199220346	Both	5.4249	5.33675	0.181229	0.534754	0.636537	No	37/38	12/10	23/28	21/30	14/8	25/18	35/53	1849
chr1	198744077	198749322	chr1	199430537	199433108	iPSC	4.56855	4.20633	1.06374	0.0403105	0.0891817	No	46/36	17/13	54/67	36/31	10/5	18/21	40/50	1850
chr1	199085418	199096765	chr1	199396439	199407716	iPSC	5.07433	5.05991	0.102191	0.766129	0.82778	No	51/66	15/26	75/69	53/58	7/9	18/16	49/52	1851
chr1	199643455	199652777	chr1	199916771	199924982	iPSC	5.42609	4.76276	1.11428	0.00114915	0.00617379	iPSC	19/21	4/5	22/28	24/17	6/3	27/20	19/35	1852
chr1	199647374	199655035	chr1	200460420	200468464	Both	4.53382	5.51025	-1.48239	3.54303e-05	0.000438832	CM	36/29	23/19	31/26	18/20	13/10	44/48	5/4	1853
chr1	199648000	199656000	chr1	200000000	200008000	iPSC	5.60299	5.03603	0.877969	0.00382317	0.0151896	No	28/35	35/37	9/10	18/12	11/22	33/17	37/42	1854
chr1	199651492	199661172	chr1	200268215	200275882	CM	4.27164	4.9673	-1.23375	0.00587338	0.0208408	No	31/26	19/23	28/38	31/40	12/4	48/41	1/0	1855
chr1	199658462	199665667	chr1	200228063	200233372	iPSC	4.72608	4.42738	0.750813	0.0982922	0.174748	No	21/26	14/20	27/24	34/31	14/8	28/27	2/1	1856
chr1	199920000	199932000	chr1	200244000	200256000	iPSC	6.04762	5.6497	0.540803	0.0209224	0.0540148	No	46/66	29/37	43/54	23/32	13/13	33/50	32/30	1857
chr1	199921467	199932146	chr1	200456520	200482799	Both	6.62032	6.57025	0.0761864	0.661748	0.746376	No	63/50	22/33	57/64	6/8	12/22	54/40	37/46	1858
chr1	199997409	200023583	chr1	200461649	200475021	Both	6.65242	6.16704	0.589336	0.00159246	0.00787203	iPSC	96/73	77/75	67/63	5/7	28/24	54/56	48/57	1859
chr1	200105988	200113529	chr1	200453156	200478463	Both	6.40891	6.05287	0.450214	0.024137	0.0602725	No	60/71	61/56	95/95	9/7	37/40	74/73	41/38	1860
chr1	200246790	200253509	chr1	200454595	200463645	Both	6.63763	5.91769	0.880083	7.62927e-06	0.000135333	iPSC	125/118	107/87	144/134	61/56	43/51	108/100	9/5	1861
chr1	200520000	200528000	chr1	201008000	201016000	CM	4.46331	5.16572	-1.12376	0.0047913	0.0178679	No	24/30	16/18	20/26	7/5	17/17	24/20	5/2	1862
chr1	200587299	200594242	chr1	200770170	200774402	Both	5.20669	5.79024	-0.742117	0.00709409	0.023861	No	68/71	23/17	77/88	40/38	44/41	98/78	35/36	1863
chr1	200596000	200607000	chr1	201014000	201025000	CM	4.66508	5.46089	-1.16714	0.000796188	0.00461772	CM	29/30	12/19	44/28	6/12	30/14	25/19	8/11	1864
chr1	200861035	200870109	chr1	201009596	201015547	CM	5.3498	5.55922	-0.233657	0.406046	0.51738	No	73/76	30/38	80/61	29/45	29/39	69/67	36/39	1865
chr1	200934000	200948942	chr1	201078000	201087384	Both	6.35222	6.51432	-0.164693	0.373005	0.485719	No	90/105	67/76	93/97	38/49	38/42	42/47	76/75	1866
chr1	200943907	200950721	chr1	201009596	201013543	Both	6.27098	6.09477	0.239868	0.238861	0.345621	No	147/167	116/109	177/188	25/25	78/95	135/136	112/102	1867
chr1	201228000	201236000	chr1	201312000	201334000	Both	7.44288	6.9395	0.561747	8.79233e-05	0.00089115	iPSC	117/130	111/87	165/142	96/118	21/25	116/69	145/138	1868
chr1	201415000	201420000	chr1	201480000	201485000	CM	5.72443	5.80195	-0.0587995	0.808602	0.861357	No	141/151	121/112	191/171	121/104	67/67	39/50	173/176	1869
chr1	201492000	201516000	chr1	202086000	202104000	Both	5.78446	5.86845	-0.0678902	0.773776	0.834219	No	29/35	24/33	31/35	26/32	15/14	5/5	17/16	1870
chr1	201516000	201528000	chr1	201936000	201948000	CM	4.9448	5.41023	-0.623673	0.0548363	0.111806	No	55/67	36/27	52/44	18/21	16/20	22/26	37/30	1871
chr1	201525000	201530000	chr1	201757172	201765000	Both	5.37155	5.73787	-0.441979	0.0991129	0.175944	No	108/117	79/84	117/112	71/87	35/41	50/59	77/81	1872
chr1	201526592	201529930	chr1	201671736	201675453	Both	5.85692	5.64908	0.307886	0.207432	0.309704	No	154/112	106/112	162/164	103/101	52/46	68/68	137/117	1873
chr1	201675453	201679607	chr1	201757172	201762655	Both	5.27243	5.37455	-0.0843874	0.778857	0.838443	No	130/114	101/90	136/145	103/89	59/44	62/63	168/171	1874
chr1	201810000	201825000	chr1	202725000	202740000	iPSC	4.92226	4.35641	1.25364	0.00474015	0.0177218	No	8/10	3/3	11/9	5/7	7/5	9/9	3/0	1875
chr1	201858000	201866000	chr1	202086000	202097000	Both	6.30558	6.03618	0.35247	0.0845157	0.155739	No	62/54	33/41	70/68	53/50	34/30	25/31	28/20	1876
chr1	201861911	201866721	chr1	201938986	201946114	Both	6.08322	6.27191	-0.197639	0.332324	0.444304	No	184/179	119/131	202/183	60/68	85/70	145/156	137/148	1877
chr1	201974012	201979563	chr1	202085696	202092436	Both	6.96681	6.88693	0.105448	0.496409	0.601139	No	231/252	160/150	303/294	107/130	128/135	71/89	94/116	1878
chr1	202152893	202160000	chr1	202285000	202290000	Both	5.51651	5.40935	0.200304	0.474635	0.581903	No	87/80	89/72	31/32	34/41	50/39	30/37	83/101	1879
chr1	202161774	202169627	chr1	202680740	202685825	CM	4.18494	4.52784	-0.620465	0.234423	0.340438	No	33/37	19/19	40/22	31/23	12/10	17/13	13/15	1880
chr1	202176000	202194000	chr1	202626000	202644000	CM	6.03782	6.66373	-0.708434	0.000211903	0.00169975	CM	58/76	33/24	50/43	39/45	13/13	19/15	17/20	1881
chr1	202274000	202293000	chr1	202616000	202635000	CM	6.45634	6.85665	-0.434906	0.0107765	0.0327238	No	46/55	37/30	38/54	41/47	14/17	18/9	19/23	1882
chr1	202302000	202315000	chr1	202685000	202698000	Both	5.9342	5.86529	0.121868	0.593914	0.688764	No	36/37	14/26	28/29	20/25	11/16	16/11	5/8	1883
chr1	202302506	202320000	chr1	202535784	202572000	Both	8.0139	7.64461	0.397706	0.000957504	0.00531971	iPSC	72/57	63/48	17/29	8/13	33/38	5/16	15/27	1884
chr1	202314000	202320000	chr1	202428000	202434000	CM	4.56771	5.14096	-0.878612	0.0231972	0.0584378	No	48/54	33/33	9/7	0/1	33/27	3/1	6/6	1885
chr1	202433000	202469051	chr1	202682665	202697000	Both	7.23236	6.60159	0.716321	4.31207e-06	8.78851e-05	iPSC	56/52	41/25	41/30	20/25	22/18	14/19	0/1	1886
chr1	202469051	202477384	chr1	202539480	202547037	Both	6.48124	5.77734	0.882294	2.32987e-05	0.000317297	iPSC	94/82	65/83	11/19	9/9	49/78	2/3	7/8	1887
chr1	202740583	202748052	chr1	202820509	202826446	CM	4.86635	5.52604	-0.911229	0.0047254	0.0176741	No	99/105	46/38	119/130	70/98	51/53	81/91	12/8	1888
chr1	202740583	202748052	chr1	202864432	202870827	CM	4.72601	5.18563	-0.657578	0.0717323	0.137685	No	98/105	19/20	116/104	51/61	27/29	42/58	46/45	1889
chr1	202995000	203014000	chr1	203415000	203456000	Both	6.74772	6.89651	-0.148634	0.355621	0.468062	No	16/9	26/31	45/49	30/32	6/7	23/23	18/21	1890
chr1	202998000	203010000	chr1	203185000	203196000	Both	6.8859	6.96781	-0.0742621	0.632582	0.720301	No	67/82	64/85	120/141	110/124	18/23	111/93	86/97	1891
chr1	203002423	203015532	chr1	203083314	203094046	Both	6.24553	6.24985	0.0215479	0.913367	0.937941	No	14/18	78/68	101/84	74/67	53/49	47/57	48/45	1892
chr1	203005000	203010000	chr1	203235000	203240000	CM	5.07358	5.24441	-0.184225	0.573598	0.670714	No	14/12	53/49	84/85	71/66	27/36	57/62	27/38	1893
chr1	203080000	203088000	chr1	203136000	203144000	CM	6.03504	6.05579	0.00626459	0.976792	0.984279	No	109/110	108/116	132/144	107/98	38/35	135/116	27/28	1894
chr1	203083314	203090000	chr1	203180000	203188924	Both	6.0578	6.22533	-0.171967	0.40571	0.517002	No	110/135	91/92	130/130	94/90	35/50	97/82	104/111	1895
chr1	203238000	203248000	chr1	203664000	203676000	Both	5.89634	6.11394	-0.23413	0.284554	0.394615	No	23/25	16/20	63/52	38/44	24/29	24/23	26/34	1896
chr1	203240566	203243306	chr1	203292630	203311229	Both	7.37816	7.28323	0.113306	0.4083	0.519681	No	17/11	86/78	211/219	130/177	110/101	189/182	99/111	1897
chr1	203241659	203246032	chr1	203453634	203459036	Both	5.26925	5.26339	0.0731677	0.813121	0.864679	No	2/0	40/52	88/104	71/52	30/16	50/39	35/26	1898
chr1	203305000	203311474	chr1	203669518	203675000	Both	5.5339	5.55779	0.0171359	0.949267	0.964083	No	27/28	14/16	55/59	53/50	15/15	54/24	26/33	1899
chr1	203308436	203311229	chr1	203451947	203459036	Both	6.10614	6.15393	-0.0279615	0.892956	0.922628	No	11/10	81/77	128/125	106/95	21/22	92/101	15/9	1900
chr1	203468476	203478977	chr1	203669518	203673344	Both	6.13779	6.30059	-0.166124	0.407284	0.518749	No	61/74	80/83	186/168	108/108	29/43	21/25	48/64	1901
chr1	203469000	203479167	chr1	203592078	203602000	Both	6.34145	6.83206	-0.540493	0.00198324	0.0092696	CM	79/78	115/79	173/170	63/62	12/17	62/70	55/49	1902
chr1	203560000	203567000	chr1	203665000	203672000	iPSC	6.36736	5.62234	0.95592	1.44922e-05	0.000222205	iPSC	112/111	78/60	127/148	56/66	43/36	34/40	109/116	1903
chr1	203593159	203601693	chr1	203666790	203671649	CM	6.03661	5.90744	0.19359	0.382792	0.494443	No	123/146	75/75	164/167	67/69	53/50	44/39	119/121	1904
chr1	203700000	203706000	chr1	203802000	203808000	CM	4.81018	5.3201	-0.71316	0.0384975	0.0860141	No	4/5	35/41	80/104	43/46	1/0	57/43	60/64	1905
chr1	203824000	203840000	chr1	204321000	204336000	Both	6.42703	5.91893	0.639133	0.00179005	0.00860946	iPSC	17/20	39/40	31/34	8/3		28/30	37/32	1906
chr1	203836675	203842460	chr1	204095700	204101625	Both	6.00002	6.1306	-0.128125	0.54774	0.646428	No	60/46	123/102	131/120	57/51	28/35	77/87	113/144	1907
chr1	203840000	203845000	chr1	204040000	204045000	iPSC	5.4989	5.14346	0.570319	0.0589642	0.11839	No	66/59	97/108	102/111	55/54	1/4	45/47	104/94	1908
chr1	203962396	203968021	chr1	204077141	204086744	iPSC	5.83996	4.96962	1.28991	9.92124e-06	0.000166471	iPSC	80/62	38/52	84/82	37/48	18/25	21/21	77/76	1909
chr1	204040000	204048000	chr1	204090000	204100000	Both	6.90491	6.76794	0.170096	0.287134	0.397381	No	169/162	85/85	180/175	105/110	48/40	35/33	122/135	1910
chr1	204128933	204140000	chr1	204175000	204180225	Both	6.75012	6.5312	0.267394	0.118275	0.201202	No	82/88	63/60	126/100	78/68	70/68	73/63	88/111	1911
chr1	204183578	204187736	chr1	204330828	204335840	iPSC	5.53094	4.78892	1.20615	0.000275195	0.00208554	iPSC	51/52	20/29	53/73	12/17	18/26	27/39	44/54	1912
chr1	204225000	204230000	chr1	204330000	204335000	CM	5.34947	5.62067	-0.317095	0.252218	0.360762	No	183/136	16/16	165/136	77/75	61/53	37/24	51/64	1913
chr1	204408000	204420000	chr1	204768000	204780000	Both	5.71052	5.56101	0.242792	0.346077	0.458326	No	4/2	15/25	36/34	36/31	1/2	40/46	0/3	1914
chr1	204409387	204417305	chr1	204469346	204471774	Both	6.43322	6.33319	0.140135	0.455869	0.565128	No	58/62	210/201	344/385	136/110	28/32	275/259	47/45	1915
chr1	204495000	204510000	chr1	205065000	205080000	iPSC	5.34964	4.96879	0.648297	0.0486977	0.102042	No	16/25	19/18	18/17	10/8	10/8	9/20	18/21	1916
chr1	204530509	204538588	chr1	204768008	204777760	Both	6.96647	6.80422	0.196754	0.210284	0.312928	No	37/21	61/56	108/91	89/97	24/17	132/108	24/24	1917
chr1	204533208	204551976	chr1	204912918	204938320	Both	7.0356	6.97311	0.0839527	0.579424	0.675838	No	41/32	38/55	82/67	33/37	12/16	43/42	61/48	1918
chr1	204776000	204789000	chr1	205218000	205231000	CM	5.38718	5.66243	-0.321009	0.2368	0.343216	No	26/28	5/5	7/13	25/28	3/6	22/23	23/23	1919
chr1	204780000	204790000	chr1	205032000	205050000	Both	6.13129	5.98174	0.214245	0.317297	0.428355	No	37/36	36/20	28/29	54/60	14/15	53/51	43/28	1920
chr1	204784376	204797463	chr1	204903383	204909357	Both	6.60286	6.27431	0.404186	0.0284303	0.068308	No	35/30	64/85	119/118	194/160	3/5	187/176	115/121	1921
chr1	204951622	204962759	chr1	205029317	205032947	Both	6.5958	6.57072	0.0492415	0.778397	0.838044	No	136/155	112/99	216/218	141/158	43/42	13/11	195/197	1922
chr1	204953000	204962759	chr1	205219000	205226000	Both	5.4991	5.9416	-0.53005	0.0325115	0.0754305	No	68/83	40/25	72/61	46/84	16/25	7/2	80/70	1923
chr1	205029131	205044000	chr1	205212000	205230751	Both	7.30821	7.12046	0.216828	0.12654	0.211301	No	115/121	58/43	85/76	54/47	38/40	7/4	133/114	1924
chr1	205077149	205084905	chr1	205216298	205222025	CM	5.42675	5.30102	0.235923	0.423582	0.533784	No	116/111	61/27	66/75	55/50	43/45	8/4	149/92	1925
chr1	205239670	205245507	chr1	205294059	205297454	Both	5.99655	5.86532	0.198073	0.379622	0.491767	No	273/314	83/88	102/117	65/53	36/44	28/44	359/352	1926
chr1	205245000	205254000	chr1	205452000	205461000	CM	5.48168	5.54585	-0.035653	0.896329	0.925109	No	39/55	19/23	17/17	18/17	20/11	13/16	67/51	1927
chr1	205363893	205370838	chr1	205451945	205457486	Both	6.63174	6.35111	0.344878	0.0561311	0.113889	No	15/12	68/77	61/51	77/84	28/32	102/74	143/136	1928
chr1	205365000	205370000	chr1	205490000	205495000	iPSC	5.79861	5.22639	0.831723	0.00244247	0.0108496	No	43/30	43/49	60/55	62/63	20/29	77/62	81/79	1929
chr1	205455000	205460000	chr1	205490000	205495000	Both	6.76365	6.50007	0.318888	0.063294	0.125111	No	123/113	84/103	78/67	124/135	43/47	118/100	138/157	1930
chr1	205495000	205500000	chr1	205625000	205630000	CM	4.53418	5.16722	-0.984044	0.0114782	0.0343727	No	77/86	54/47	60/46	54/51	32/23	39/52	74/61	1931
chr1	205554000	205569000	chr1	205680000	205688000	Both	6.60222	6.43746	0.212059	0.235241	0.341365	No	65/83	75/78	125/113	92/90	31/25	54/60	83/77	1932
chr1	205556516	205562375	chr1	205624652	205634096	Both	6.12095	6.3275	-0.219021	0.273927	0.383918	No	148/156	127/126	147/139	134/148	53/62	124/132	195/168	1933
chr1	205624652	205635000	chr1	205675000	205680918	Both	6.96558	6.64954	0.370389	0.0219674	0.0560228	No	258/275	176/169	217/228	164/159	127/125	151/157	279/281	1934
chr1	205759043	205765000	chr1	206229729	206235000	Both	4.97578	5.14317	-0.180498	0.600158	0.694135	No	40/30	13/11	25/20	18/10	9/11	14/18	29/37	1935
chr1	205762423	205766791	chr1	205880921	205886172	Both	5.18515	5.08324	0.229076	0.489849	0.595139	No	129/132	44/41	87/80	79/94	37/27	56/69	119/155	1936
chr1	205882631	205899092	chr1	206229019	206237171	Both	6.25719	6.16359	0.139443	0.488123	0.593626	No	42/50	24/26	37/32	22/31	8/14	23/25	55/51	1937
chr1	205885288	205892487	chr1	206299470	206303624	iPSC	4.66478	4.67983	0.0986514	0.816535	0.867073	No	41/40	13/14	34/40	30/32	7/10	12/17	43/40	1938
chr1	206229729	206233875	chr1	206304076	206311462	CM	5.37176	5.58892	-0.244052	0.379229	0.491403	No	49/28	7/5	47/58	21/31	2/5	7/9	33/22	1939
chr1	206648000	206656000	chr1	207080000	207088000	CM	3.94886	4.8922	-2.064	9.63487e-05	0.00094747	CM	11/15	14/14	8/25	10/8	5/2	12/9	14/18	1940
chr1	206652000	206664000	chr1	206976000	206988000	CM	4.75881	5.80835	-1.46835	2.40346e-06	5.58554e-05	CM	30/38	16/22	25/25	31/19	5/2	17/28	34/34	1941
chr1	206661000	206668000	chr1	207151000	207158000	CM	4.04779	4.96794	-1.85008	0.000175879	0.00147416	CM	6/13	17/20	17/24	18/18	2/3	17/12	9/23	1942
chr1	206661129	206666277	chr1	206751108	206757793	Both	5.88608	5.86694	0.0601678	0.794889	0.85144	No	128/118	133/136	102/109	129/104	65/35	100/75	162/172	1943
chr1	206778000	206784000	chr1	206982000	206988000	CM	4.49845	5.40954	-1.41143	0.000143223	0.00126399	CM	64/85	29/35	43/33	70/66	18/8	31/43	72/49	1944
chr1	206796000	206802000	chr1	206838000	206844000	iPSC	5.782	5.03524	1.10817	0.000133878	0.00120463	iPSC	152/170	136/109	160/158	97/107	8/16	125/155	192/146	1945
chr1	206799587	206805168	chr1	207155097	207158259	CM	3.94965	4.81578	-1.9278	0.000351067	0.00251575	CM	13/21	25/22	45/35	11/23	2/4	28/18	30/19	1946
chr1	206802233	206808368	chr1	207083897	207087420	CM	4.3107	5.14274	-1.42156	0.000767145	0.00448493	CM	30/26	17/20	38/37	18/14	0/5	23/24	28/24	1947
chr1	206900000	206915000	chr1	206980000	206985000	Both	6.58672	6.58789	0.0183511	0.916434	0.940187	No	131/136	56/70	121/116	86/92	2/2	84/94	114/130	1948
chr1	206900000	206915000	chr1	207085000	207090000	Both	6.4141	6.3765	0.0681975	0.715529	0.788884	No	22/23	20/20	42/64	10/12		42/30	19/20	1949
chr1	206901029	206911279	chr1	207155097	207165721	iPSC	5.66561	5.44455	0.345707	0.196888	0.296935	No	14/19	32/28	41/54	5/3		50/49	5/21	1950
chr1	206973000	206986856	chr1	207081000	207090000	Both	6.95458	7.12507	-0.172612	0.249625	0.357819	No	91/75	36/50	73/56	76/76	3/3	70/73	81/87	1951
chr1	207250000	207261451	chr1	207670000	207678330	Both	6.00845	5.94221	0.115814	0.600552	0.694471	No	50/38	9/9	10/9	8/12	16/17	11/9	25/28	1952
chr1	207252404	207265000	chr1	207570000	207582903	Both	6.64686	7.20346	-0.600647	0.000116027	0.00108919	CM	69/55	15/14	26/22	11/19	29/24	3/4	50/58	1953
chr1	207424253	207433936	chr1	207566109	207575067	iPSC	5.71076	5.4287	0.426176	0.109233	0.189088	No	105/86	51/49	77/60	45/42	16/14	3/3	87/67	1954
chr1	207751966	207760774	chr1	207844634	207850448	iPSC	6.13023	5.14376	1.36282	1.62817e-07	6.62162e-06	iPSC	101/136	33/44	98/105	72/50	50/40	14/11	51/55	1955
chr1	207990000	207996000	chr1	208134000	208140000	iPSC	5.09954	4.42688	1.35272	0.00110721	0.00600369	iPSC	51/58	20/13	11/12	5/5	10/15	10/9	63/56	1956
chr1	208055000	208075000	chr1	208135000	208140000	Both	6.88104	6.87326	0.0249561	0.874297	0.909052	No	177/163	50/46	82/107	59/55	62/56	32/20	235/200	1957
chr1	208169059	208174983	chr1	209683607	209691449	iPSC	4.31338	4.20567	0.528006	0.345952	0.458298	No	7/6	8/10	10/12	17/15	5/4	9/7	8/3	1958
chr1	208177602	208197295	chr1	209368318	209382070	Both	5.35101	6.02392	-0.833874	0.000944233	0.00525802	CM	22/27	14/15	31/28	21/15	9/14	20/21	24/20	1959
chr1	208182000	208199000	chr1	208641000	208658000	CM	5.8443	6.25379	-0.468376	0.0293636	0.0699393	No	20/20	25/20	58/50	40/26	19/16	57/42	49/41	1960
chr1	208192314	208197295	chr1	208406887	208419150	Both	6.2377	5.86543	0.48605	0.0234561	0.0589473	No	73/49	59/50	95/116	64/99	44/52	64/70	80/106	1961
chr1	208197295	208204815	chr1	208265166	208273935	iPSC	6.0379	5.70983	0.449729	0.0522577	0.107809	No	141/126	76/79	92/109	94/82	68/69	73/71	123/115	1962
chr1	208302524	208311035	chr1	208411582	208416491	CM	4.94979	5.7887	-1.12774	0.000135184	0.00121328	CM	116/99	63/41	104/128	104/94	42/53	80/102	127/111	1963
chr1	208419150	208424807	chr1	209524621	209530058	CM	3.99961	4.46183	-1.02942	0.0750021	0.142256	No	16/22	3/8	24/19	8/20	14/14	13/9	35/22	1964
chr1	208419150	208427283	chr1	209372263	209393821	Both	5.53831	6.08474	-0.656828	0.00580309	0.020651	No	15/18	16/21	48/38	37/37	16/21	21/26	50/44	1965
chr1	208419289	208424807	chr1	208645857	208651044	CM	4.27024	5.01015	-1.30706	0.00315698	0.0131486	No	14/16	49/45	83/84	70/55	34/36	82/78	87/75	1966
chr1	208420257	208428919	chr1	209726768	209739014	iPSC	4.42745	4.39447	0.260487	0.603001	0.696392	No	8/10	7/19	22/26	17/19	8/11	22/12	18/15	1967
chr1	208577085	208584551	chr1	209370795	209378864	iPSC	4.66519	4.16399	1.37715	0.00753147	0.0250133	No	8/16	4/6	17/16	20/19	3/5	18/24	12/13	1968
chr1	208818452	208828100	chr1	209357504	209384627	Both	5.94155	6.65606	-0.818624	2.73163e-05	0.000358471	CM	29/32	36/40	61/62	32/13	9/9	30/54	44/43	1969
chr1	208843603	208848569	chr1	209189052	209199845	iPSC	4.84438	4.76291	0.24969	0.528385	0.631152	No	12/19	16/20	64/57	25/19	13/15	40/36	72/55	1970
chr1	209244370	209252026	chr1	209682329	209690590	iPSC	4.89665	4.35813	1.20977	0.00676973	0.0230487	No	23/16	16/20	37/38	22/21	9/10	28/20	10/15	1971
chr1	209252026	209256862	chr1	209370250	209376290	iPSC	5.5674	4.52733	1.77633	7.2684e-07	2.16663e-05	iPSC	46/61	32/30	61/60	37/38	29/29	44/35	33/35	1972
chr1	209383444	209388534	chr1	209684183	209690590	iPSC	5.27278	4.67877	1.06207	0.00360272	0.0145611	No	20/21	36/27	48/52	31/33	11/10	17/12	28/27	1973
chr1	209385870	209394748	chr1	209616539	209622012	CM	5.07283	5.20702	-0.129069	0.696465	0.774692	No	30/21	66/58	100/90	53/48	14/18	31/37	47/38	1974
chr1	209413031	209421309	chr1	209664580	209672565	CM	5.40898	5.39399	0.077595	0.788377	0.845927	No	25/20	56/45	69/66	39/50	5/9	26/23	21/24	1975
chr1	209416030	209424549	chr1	209604222	209610676	iPSC	5.91948	5.34364	0.810062	0.00177332	0.00854906	iPSC	44/48	46/45	73/83	45/46	14/20	23/27	40/48	1976
chr1	209526000	209532000	chr1	209604000	209610000	iPSC	6.28925	5.60452	0.88822	7.77025e-05	0.000807882	iPSC	162/143	94/81	134/136	72/75	36/37	34/48	145/118	1977
chr1	209743409	209753357	chr1	209861286	209869336	Both	6.5607	6.8963	-0.359705	0.0305373	0.0721552	No	150/117	93/95	104/110	87/94	16/10	129/140	65/76	1978
chr1	209744000	209760000	chr1	210160000	210176000	CM	4.22819	5.32168	-1.89026	6.31171e-06	0.000117838	CM	16/23	11/4	14/6	10/13	4/5	27/23	3/4	1979
chr1	209748000	209755000	chr1	209909000	209916000	CM	5.63391	5.92857	-0.336617	0.162439	0.256327	No	69/78	96/91	83/78	81/90	10/6	80/92	100/90	1980
chr1	209748422	209752253	chr1	209799605	209805736	CM	5.31059	5.46469	-0.157838	0.587986	0.683584	No	190/194	157/144	228/243	183/197	44/39	212/193	105/82	1981
chr1	210019757	210033140	chr1	210556460	210565404	CM	4.75432	5.05725	-0.407566	0.275809	0.385737	No	53/62	39/37	35/26	21/30	13/10	43/35	54/50	1982
chr1	210020413	210028019	chr1	210357905	210364106	iPSC	5.14253	4.3196	1.68736	8.07386e-05	0.000832634	iPSC	64/64	41/35	0/3	34/32	23/27	40/39	51/30	1983
chr1	210023668	210038726	chr1	210154636	210162402	Both	6.46281	6.65732	-0.201754	0.252545	0.361191	No	146/147	66/78	0/4	60/89	52/49	90/93	73/75	1984
chr1	210023707	210038679	chr1	210485566	210492081	Both	5.64872	5.59134	0.122167	0.63775	0.724886	No	79/77	49/51		43/44	20/19	52/53	75/75	1985
chr1	210033140	210039198	chr1	210192432	210200354	iPSC	5.28929	5.14536	0.280383	0.377633	0.48988	No	109/105	50/42	1/0	40/59	25/29	76/62	48/52	1986
chr1	210312000	210318000	chr1	210570000	210576000	CM	4.42713	5.27964	-1.37087	0.000470739	0.00311532	CM	52/66	29/38	45/34	28/31	18/16	67/54	48/38	1987
chr1	210312856	210320725	chr1	210479576	210486328	Both	5.97377	6.23472	-0.285388	0.174181	0.270157	No	93/85	48/66		85/74	36/38	97/82	122/106	1988
chr1	210396170	210403145	chr1	210476516	210485095	CM	5.29267	5.49687	-0.227951	0.432113	0.541921	No	127/108	59/72		63/72	48/52	84/74	122/130	1989
chr1	210574064	210583934	chr1	211306366	211312906	Both	5.88466	6.37854	-0.566699	0.00640607	0.0221297	No	79/62	40/40	93/114	51/61	36/28	48/54	86/93	1990
chr1	210577000	210596000	chr1	211641000	211660000	CM	4.95094	5.5894	-0.862648	0.00546761	0.0197576	No	33/32	20/17	32/36	16/20	9/15	11/14	18/19	1991
chr1	210580000	210600000	chr1	211820000	211840000	iPSC	5.50245	5.35661	0.256884	0.367969	0.481063	No	30/35	12/7	15/19	3/15	12/19	15/5	15/21	1992
chr1	210616000	210630000	chr1	211092000	211106000	iPSC	5.83238	5.37677	0.653335	0.0127854	0.0372911	No	43/46	34/32	59/79	28/28	35/35	21/31	23/26	1993
chr1	210620000	210625244	chr1	210749106	210759220	Both	5.58673	5.9555	-0.431843	0.0747975	0.14205	No	117/84	72/53	142/121	48/51	58/55	64/66	63/70	1994
chr1	210620845	210623414	chr1	211301895	211306366	CM	4.6002	5.37541	-1.1655	0.00129115	0.00672655	CM	77/69	32/42	101/96	51/52	39/43	13/23	54/73	1995
chr1	210751228	210760704	chr1	211121133	211127802	CM	4.53303	5.03429	-0.776532	0.0533718	0.109599	No	11/12	29/32	51/44	18/16	17/12	19/21	6/5	1996
chr1	210757220	210765000	chr1	211301895	211310000	Both	5.9098	6.16144	-0.275971	0.20099	0.30208	No	20/17	21/22	62/61	34/25	31/21	26/14	38/54	1997
chr1	211484013	211493867	chr1	211685057	211693549	Both	6.16335	5.92962	0.3172	0.140065	0.228467	No	89/106	61/56	107/89	63/78	34/43	1/0	78/78	1998
[truncated: 24,681 more rows]
