# Supplementary material for: Subtle changes in chromatin loop contact propensity are associated with differential gene regulation and expression
Source: Nat Commun. 2019 Mar 5;10:1054. doi: 10.1038/s41467-019-08940-5 (PMC6401380; doi:10.1038/s41467-019-08940-5)
Supplement: Supplementary file 8 — Supplementary Data 5 [file 41467_2019_8940_MOESM8_ESM.xlsx]

## Sheet: Sheet1
Supplementary Data 5. iPSC-CM Expression Imbalance p-values
Gene	iPSCORE_2_1	iPSCORE_2_2	iPSCORE_2_3	iPSCORE_2_4	iPSCORE_2_6	iPSCORE_2_7	iPSCORE_2_9
ENSG00000000419.8	0.28967	NA	NA	NA	NA	NA	NA
ENSG00000000457.9	0.54685	0.54303	0.08353	0.32355	0.53658	NA	0.79372
ENSG00000000460.12	0.23075	0.36615	0.57224	0.25564	0.81371	NA	NA
ENSG00000000971.11	NA	NA	NA	NA	0.11985	0.80972	NA
ENSG00000001036.9	NA	NA	0.61929	0.57829	0.16501	0.06592	NA
ENSG00000001084.6	NA	NA	0.10685	NA	NA	NA	NA
ENSG00000001167.10	NA	NA	0.0011	NA	0.40219	NA	NA
ENSG00000001460.13	0.15325	0.57865	0.08658	0.03726	0.03426	NA	1
ENSG00000001461.12	1	0.07348	0.05704	0.44837	0.42667	0.42577	0.36445
ENSG00000001561.6	0.82835	0.7169	0.38049	0.38226	NA	0.81317	0.5984
ENSG00000001617.7	0.97948	0.29787	0.01088	0.10677	NA	NA	0.04135
ENSG00000001626.10	0.05355	0.8505	0.67125	0.54739	0.91836	NA	0.75346
ENSG00000001629.5	NA	NA	NA	0.137	0.21894	NA	0.26095
ENSG00000001631.10	0.72679	NA	0.11715	NA	NA	NA	NA
ENSG00000002016.12	0.00277	NA	NA	1	0.93901	NA	0.29534
ENSG00000002549.8	0.30522	0.55291	NA	NA	NA	NA	NA
ENSG00000002587.5	NA	0.62897	0.004	NA	NA	NA	NA
ENSG00000002726.15	NA	NA	1	NA	NA	NA	NA
ENSG00000002822.11	NA	NA	NA	NA	0.09824	NA	NA
ENSG00000002834.13	4e-05	NA	0.09789	0.64355	0.68194	NA	NA
ENSG00000002919.10	NA	0.45509	0.29409	NA	0.67376	0.25867	0.80714
ENSG00000002933.3	0	0.60233	0.01118	6e-05	2e-05	NA	0
ENSG00000003056.3	0.30497	0.07297	0.03776	0.85231	NA	0.02379	0.48632
ENSG00000003137.4	0.03366	NA	NA	NA	NA	NA	0.53413
ENSG00000003147.13	0.3864	1	0.4271	1	0.22608	NA	NA
ENSG00000003249.9	0.01342	NA	0.154	NA	0.58092	0.00021	NA
ENSG00000003393.10	1	0.03008	0.80249	0.58631	NA	0.10208	0.02684
ENSG00000003402.15	NA	1	0.40677	0.52525	0.42498	0.23636	NA
ENSG00000003436.10	0.64694	NA	0.41201	0.4822	NA	NA	0.59784
ENSG00000003509.11	0.60213	0.17411	0.3747	0.57302	NA	NA	0.14617
ENSG00000003756.12	0.60044	0.60945	0.24218	NA	0.16484	NA	0.03014
ENSG00000003987.9	0.26305	0.37729	0.06278	0.7709	NA	0.18742	NA
ENSG00000003989.12	0.26265	NA	NA	0.62356	0.47501	0.0898	0.31492
ENSG00000004059.6	NA	NA	NA	0.66364	0.24731	NA	NA
ENSG00000004139.9	0	0.0018	0	1e-05	0.00875	NA	NA
ENSG00000004142.7	0.59438	0.67779	0.02153	0.18464	0.25954	NA	NA
ENSG00000004399.8	NA	0.10029	0.01284	NA	0.61971	0.12776	NA
ENSG00000004455.12	0.07543	0.00019	0.12827	1	NA	0.03516	0.11209
ENSG00000004534.10	0.00191	0.12607	1e-05	0.52723	0.93693	0.38361	0.25873
ENSG00000004660.10	0.81403	0.80742	0.32394	0.50274	0.64551	0.01706	0.41563
ENSG00000004700.11	NA	NA	0.36519	0.76752	0.03501	NA	NA
ENSG00000004766.11	NA	0.72215	0.75084	0.15695	0.21956	0.00372	NA
ENSG00000004777.14	0.00038	NA	0.39069	0.85794	0.74059	0.44412	0.108
ENSG00000004864.9	0.65455	0.03519	NA	0.67458	0.19507	NA	NA
ENSG00000004866.14	0.46663	0.72211	0.52613	0.28338	0.91603	0.46414	0.32894
ENSG00000004897.7	NA	0.53619	0.7284	0.59747	0.72419	NA	NA
ENSG00000004975.7	0.14306	0.24212	0.79468	NA	0.07236	0.94003	0.65268
ENSG00000005001.5	NA	NA	0.75533	NA	0.1804	NA	NA
ENSG00000005007.8	NA	0.89241	NA	NA	NA	0.36306	0.51328
ENSG00000005020.8	0.75347	NA	NA	NA	NA	NA	NA
ENSG00000005059.11	NA	0.40863	0.61052	0.24138	NA	NA	1
ENSG00000005075.11	NA	NA	NA	0.96405	NA	0.42871	0.22091
ENSG00000005100.8	0.50612	0.53861	0.31501	0.80586	0.56301	0.29922	0.24716
ENSG00000005108.11	0.3977	0.78886	0.66123	0.36609	0.32659	0.00711	0.22273
ENSG00000005156.7	NA	NA	0.44598	0.89479	0.47937	0.54718	0.02459
ENSG00000005189.15	NA	NA	0.7095	NA	NA	0.12866	NA
ENSG00000005194.10	NA	0.73984	0.7827	NA	NA	0.24836	NA
ENSG00000005206.12	0.01295	0.89674	0.02798	0.07061	NA	NA	0.29055
ENSG00000005238.15	0.0299	NA	0.8495	0.83484	0.04174	0.7954	0.30392
ENSG00000005243.5	NA	NA	0.72796	0.62819	0.62694	0.91628	NA
ENSG00000005249.8	0.16729	0.49784	0.2153	0.22888	0.79652	0.08712	1
ENSG00000005339.8	0.29688	0.74964	NA	0.66059	NA	0.83744	0.78811
ENSG00000005379.11	NA	0.78579	0.0055	0.02472	0.4477	0.70674	0.89496
ENSG00000005436.9	0	1	0.01225	0.14812	0.0073	0.76639	0.09025
ENSG00000005448.12	NA	NA	0.75583	NA	NA	NA	NA
ENSG00000005469.7	0.01951	1	NA	0.01139	0.41124	NA	NA
ENSG00000005471.11	0.28382	0.28668	NA	0.40334	NA	NA	NA
ENSG00000005483.15	NA	0.1692	0.03322	NA	NA	0.78874	0.58146
ENSG00000005486.12	NA	0.46353	0.82071	0.56844	0.33543	0.48824	0.72667
ENSG00000005513.9	0.93468	0.51931	NA	0.18603	0.9533	0.83172	0.77718
ENSG00000005700.10	0.82934	NA	0.71252	0.63931	NA	NA	NA
ENSG00000005801.12	0.11693	0.54058	0.01189	0.00783	0.27997	NA	NA
ENSG00000005810.13	1	0.45228	0.04159	0.40048	0.66686	0.83836	NA
ENSG00000005812.6	0.30196	0.10881	0.66176	NA	NA	0.24084	NA
ENSG00000005882.7	NA	NA	NA	NA	NA	NA	0.68446
ENSG00000005884.13	NA	NA	NA	0.5967	0.29081	0.55563	0.34552
ENSG00000005955.8	NA	NA	0.00508	0.11612	NA	0.49105	NA
ENSG00000005961.13	0.74245	NA	1	1	0.57415	NA	NA
ENSG00000006007.7	0.83996	0.72057	NA	NA	0.45873	NA	NA
ENSG00000006015.13	NA	0.49314	0.17396	0.57371	1	NA	NA
ENSG00000006016.6	0	0.15865	0.75275	0.14118	NA	0	0.00287
ENSG00000006025.7	0.84864	NA	0.04679	0.52963	0.2795	NA	NA
ENSG00000006042.7	NA	NA	0.0557	0.14416	0.12358	0.18361	0.54189
ENSG00000006047.8	0.00995	0.198	NA	NA	0.67472	0.3467	NA
ENSG00000006062.9	NA	0.73108	0.26967	NA	NA	0.51937	0.49673
ENSG00000006114.11	0.58233	0.33624	0.38854	0.31353	0.18335	0.89505	0.11987
ENSG00000006118.10	1e-05	0.08523	0.04211	0.7778	0.17575	0.95571	0.84344
ENSG00000006125.12	0.27439	0.67525	0.17356	0.38588	0.06063	0.53927	0.56328
ENSG00000006128.7	NA	NA	0.75172	NA	NA	NA	NA
ENSG00000006194.6	0.51728	0.36555	NA	NA	NA	NA	NA
ENSG00000006210.6	NA	NA	NA	0.79066	NA	1	NA
ENSG00000006282.15	NA	0.30835	0.00124	NA	0.6354	0.53859	1e-05
ENSG00000006283.13	1	0.58223	0.15272	0.26917	0.03906	0.26444	0.09882
ENSG00000006327.9	0.48854	0.4615	0.62474	0.95584	NA	NA	NA
ENSG00000006432.11	0.80192	0.84972	0.25915	0.90632	NA	0.16747	0.61492
ENSG00000006451.3	0.6228	0.36402	NA	0.93059	0.86581	0.76763	NA
ENSG00000006453.9	NA	0.22869	0.02483	0.21825	NA	1	NA
ENSG00000006459.6	0.65543	0.44127	0.96524	0.46786	NA	0.40533	0.60693
ENSG00000006468.9	7e-05	0.00085	0	0	0.0009	0.75291	0.83664
ENSG00000006576.12	0.43711	0.51619	0.01305	0.36897	NA	0.40609	0.27885
ENSG00000006607.9	0.04844	NA	0.53574	0.1647	0.17741	0.45369	0.1429
ENSG00000006611.11	0.63131	0.95182	0.29903	0.17943	1	NA	NA
ENSG00000006625.13	0.44543	NA	0.02555	NA	0.01657	0.25368	NA
ENSG00000006652.9	0.10456	0.55267	NA	NA	0.40002	0.00166	0.96413
ENSG00000006695.6	0.81741	0.21461	0.58269	0.49205	0.31431	0.04948	0.68708
ENSG00000006704.6	0.48863	0.05647	0.12637	NA	0.04874	0.39703	0.22888
ENSG00000006715.11	0.6243	0.8158	0.53428	0.55876	0.54838	0.7017	0.11329
ENSG00000006740.12	0.55979	0.66051	0.22997	0.44828	0.62861	NA	NA
ENSG00000006747.10	NA	NA	NA	0.72619	NA	NA	NA
ENSG00000006831.9	NA	0.77103	0.42587	0.30978	0.27216	NA	0.10561
ENSG00000007047.10	0.24736	NA	NA	NA	NA	NA	0.90544
ENSG00000007062.7	NA	0.02949	0.04472	0.72024	1e-05	1	0.04474
ENSG00000007080.6	0.71597	0.87578	0.81829	NA	1	0.87106	NA
ENSG00000007168.8	0.61655	0.11913	0.23841	NA	0.39858	NA	0.02943
ENSG00000007202.10	0.51254	0.82067	0.61889	0.66853	NA	NA	NA
ENSG00000007237.14	0.42229	0.64546	0	0.40833	0.01201	0.09149	0.35691
ENSG00000007341.14	NA	0.06614	1e-05	0.78598	0.08895	0.35482	NA
ENSG00000007372.16	NA	0.22528	0.50602	NA	NA	NA	NA
ENSG00000007376.3	0.29965	NA	NA	NA	NA	NA	0.53545
ENSG00000007384.11	0.93435	0.6561	0.97054	0.63402	0.95605	NA	NA
ENSG00000007392.12	NA	NA	0.00538	NA	0.92733	0.14582	NA
ENSG00000007402.7	NA	NA	NA	0.14338	0.55794	0.46102	NA
ENSG00000007516.9	0.67823	NA	0.70832	0.28825	NA	0.20563	0.07121
ENSG00000007520.3	0.41674	0.11802	0.17509	NA	NA	0.77066	0.20893
ENSG00000007541.10	0.01197	0.0008	0.24501	NA	0.37705	0.75149	0.72035
ENSG00000007545.11	0.63342	NA	0.37007	NA	0.16905	0.52289	0.54757
ENSG00000007866.14	0.43785	0.76699	0.0048	1	0.84641	0.51064	NA
ENSG00000007923.11	0.13484	0.5689	0.51177	0.76707	0.13544	0.57097	0.42454
ENSG00000007944.10	0.44155	0.37137	0.2728	0.90592	NA	0.72362	0.24608
ENSG00000007968.6	NA	0.36772	0.33761	NA	0.05576	NA	0.38791
ENSG00000008018.8	NA	NA	0.06677	0.38063	0.21392	0.97124	NA
ENSG00000008083.9	0.36643	0.22972	0.90127	0.2018	NA	0.44916	NA
ENSG00000008118.5	0.97033	0.15405	0.12734	NA	NA	0.46618	1
ENSG00000008130.11	0.47851	0.00193	0.00648	0.19994	0.15163	0.06922	NA
ENSG00000008256.11	0.11232	0.73425	0.32888	0.05292	0.1632	0.12322	0.97973
ENSG00000008277.10	0.06207	1	NA	0.38285	0.8692	NA	0.72709
ENSG00000008282.3	0.01237	0.28568	0.00269	1	1	0.07657	NA
ENSG00000008283.11	0.55937	0.04004	0.47665	0.90097	NA	1	NA
ENSG00000008294.16	0.03552	NA	0.5005	0.58331	0.44251	NA	0.75281
ENSG00000008300.10	0.20957	0.25633	0.06188	0.36131	0.79454	0.6426	NA
ENSG00000008323.11	0.2884	1	0.39878	0.26972	NA	NA	1
ENSG00000008324.6	0.65926	0.06043	0.1714	NA	0.89545	NA	NA
ENSG00000008382.11	NA	0.50584	0.50811	NA	NA	NA	0.30725
ENSG00000008394.8	NA	NA	0.00177	0.55284	NA	0.02802	NA
ENSG00000008405.7	NA	NA	0.21491	0.08894	0.76688	0.15952	0.39058
ENSG00000008513.10	0.01375	0.42494	1e-05	0.44041	0.66063	0.04991	NA
ENSG00000008516.12	NA	0.14117	0.78843	NA	NA	NA	NA
ENSG00000008517.12	NA	NA	NA	NA	0.80523	NA	0.50554
ENSG00000008710.13	0.60344	0.65203	0.58388	0.52545	0.11071	0.80855	NA
ENSG00000008838.13	NA	NA	NA	0.71025	NA	0.96458	NA
ENSG00000008853.12	0.83819	0.57342	1	0.09862	0.33936	0.05952	NA
ENSG00000008869.7	0.63238	0.5572	NA	NA	0.37962	NA	0.87692
ENSG00000008988.5	NA	NA	0.63622	1	0.31251	0.71332	NA
ENSG00000009307.11	0.27356	NA	0.00727	NA	0.51309	NA	0.22253
ENSG00000009335.13	0.62261	NA	0.42956	0.00612	NA	NA	0.62355
ENSG00000009413.11	NA	NA	0.33534	0.47215	0.06433	0.9363	NA
ENSG00000009724.12	0.82462	0.85118	NA	NA	NA	NA	NA
ENSG00000009780.11	NA	NA	NA	NA	NA	0.01005	NA
ENSG00000009790.10	NA	0.79046	0.18031	NA	NA	NA	NA
ENSG00000009830.7	0.60701	0.3897	0.21079	NA	0.51668	0.34302	0.73478
ENSG00000009844.11	0.00117	0.03265	NA	NA	0.03503	0.57432	0.71611
ENSG00000009950.11	0.91153	0.96378	NA	NA	NA	NA	0.77655
ENSG00000009954.6	0.24749	0.96452	NA	NA	NA	0.61179	0.92293
ENSG00000010017.9	NA	0.55725	NA	0.33934	NA	0.29012	NA
ENSG00000010072.11	NA	NA	NA	0.84858	0.29149	0.48911	NA
ENSG00000010165.15	0.55728	NA	0.47827	NA	NA	0.57473	NA
ENSG00000010219.9	0.07528	NA	NA	NA	NA	NA	NA
ENSG00000010244.12	0.50101	0.05996	0.75473	0.60367	0.14046	0.13035	NA
ENSG00000010270.9	NA	NA	NA	0.67418	0.15845	1	0.62085
ENSG00000010282.10	0.21038	0.87748	0.00666	NA	4e-05	0.00552	NA
ENSG00000010292.8	NA	0.27992	0.64662	0.16748	0.62491	NA	0.31514
ENSG00000010295.15	0.69161	0.66992	0.22252	0.62927	NA	NA	1
ENSG00000010310.4	0.14894	0.12165	NA	0.79539	0.29026	NA	0.27604
ENSG00000010318.15	0.91695	0.43007	0.15003	0.20083	0.47207	NA	NA
ENSG00000010322.11	0.20633	NA	NA	1	0.77484	NA	0.13686
ENSG00000010361.9	0.75237	NA	NA	0.00121	NA	0.03621	0.00541
ENSG00000010379.11	NA	NA	0.57632	NA	NA	NA	NA
ENSG00000010539.7	NA	NA	NA	0.47328	NA	0.22979	NA
ENSG00000010610.5	0.28508	0.80537	0.48311	0.79983	0.0852	0.57542	0.71219
ENSG00000010626.10	0.14065	NA	NA	0.36742	0.60779	NA	0.66499
ENSG00000010803.12	0.69691	0.64226	0.76139	0.57555	0.75558	0.02597	NA
ENSG00000010810.13	0.3648	1	NA	NA	NA	1	0.11772
ENSG00000010818.4	0.11271	0.08045	NA	0.87245	0.41921	NA	0.06494
ENSG00000011007.8	0.0029	NA	NA	NA	NA	NA	0.67913
ENSG00000011021.17	NA	0.5439	0.86354	0.75665	1	0.09679	NA
ENSG00000011028.9	NA	NA	NA	0.68194	0.25287	0.09509	0.03444
ENSG00000011052.17	0.17642	0.00013	0	NA	NA	0	0.02392
ENSG00000011105.7	0.03533	0.04185	0.0309	0.20111	NA	0.09677	0.39427
ENSG00000011114.10	0.11771	0.4534	0.1762	0.82027	0.51902	NA	0.53183
ENSG00000011132.7	0.20462	0.65386	0.90714	0.5062	0.92335	0.82289	0.2166
ENSG00000011198.3	1	NA	NA	0.93277	0.44248	1	0.18161
ENSG00000011243.13	1	1	0.44333	NA	0.32537	NA	0.26622
ENSG00000011258.11	0.22442	0.89371	0.85372	NA	1	0.06649	0.1307
ENSG00000011260.9	0.27557	0.16606	0.00159	NA	NA	0.91202	0.18943
ENSG00000011295.11	0.06336	0.88886	NA	NA	1	NA	NA
ENSG00000011304.12	2e-05	0.94303	0.08429	0.03338	0.24791	0.72025	0.57957
ENSG00000011376.5	0.12446	0.88845	0.92465	0.02812	NA	1	NA
ENSG00000011405.9	0.5887	0.91536	0.38021	0.02834	NA	0.11102	0.16849
ENSG00000011422.7	0.74031	0.9162	0.05102	NA	0.17504	0.26327	0.44229
ENSG00000011426.6	NA	NA	NA	NA	NA	0.65551	0.24868
ENSG00000011451.13	0.03549	0.96379	0.4593	0.72665	0.98593	0.87052	NA
ENSG00000011454.12	NA	NA	NA	0.34893	NA	0.91821	0.40666
ENSG00000011478.7	0.04225	0.90836	NA	NA	NA	0.67681	0.02391
ENSG00000011485.10	0.34308	0.08977	0.48862	0.76609	0.29963	0.27001	0.32575
ENSG00000011523.9	0.72132	0.01849	3e-05	NA	NA	0.53481	1
ENSG00000011566.10	NA	NA	NA	0.18082	0.16739	0.77746	NA
ENSG00000011638.6	0.57776	NA	1e-05	NA	NA	0.00613	0.68456
ENSG00000012048.15	NA	0.29429	0.48199	0.84231	0.83965	NA	NA
ENSG00000012061.11	0.96302	NA	0.0256	0.55553	NA	0.0445	NA
ENSG00000012171.13	NA	NA	NA	0.56662	0.23078	0.89423	NA
ENSG00000012232.4	0.19851	0.14149	0.09132	1	0.06709	NA	0.04846
ENSG00000012660.9	NA	NA	NA	0.01633	0.3935	NA	NA
ENSG00000012822.11	0.0151	0.55316	0.52918	0.53864	0.75869	0.2419	0.20483
ENSG00000012963.9	0.62852	0.48388	0.18654	1	0.34523	0.19854	0.21331
ENSG00000012983.7	0.74419	0.74947	0.96539	1	0.34664	NA	1
ENSG00000013016.10	NA	NA	NA	0.42516	0.1782	0.42472	NA
ENSG00000013275.3	0.13329	NA	0.12947	0.06438	NA	0.02716	0.14274
ENSG00000013288.4	0	0.53342	0.00011	0.00062	0.30185	0	0.04695
ENSG00000013297.6	0.18684	0.58238	0.00627	NA	NA	0.77424	NA
ENSG00000013306.11	0	0.09462	0	0.34966	NA	NA	NA
ENSG00000013364.14	NA	NA	NA	NA	1	NA	NA
ENSG00000013374.11	0	0.02116	2e-05	0.28153	0.84067	0.31858	0.46117
ENSG00000013375.11	0.14555	0.21401	0.08982	0.86312	0.15924	0.72072	0.10514
ENSG00000013392.6	0.04777	NA	0.14239	0.62537	0.03579	NA	NA
ENSG00000013441.11	0.04938	0.34193	NA	NA	NA	0.75317	NA
ENSG00000013503.5	NA	NA	0.58802	0.20947	NA	0.78699	0.4987
ENSG00000013523.5	0.00361	0.72579	0.17642	0.94636	NA	NA	0.86795
ENSG00000013561.13	0.72489	0.35699	NA	NA	1	NA	0.06703
ENSG00000013573.12	NA	NA	0.45447	0.60203	0.46113	NA	NA
ENSG00000013583.4	NA	NA	0.05639	0.31844	0.2818	NA	NA
ENSG00000013588.5	0.52562	0.9861	0.23151	NA	0.28015	0.05836	0.35963
ENSG00000013810.14	NA	0.24191	0.28591	NA	0.37148	NA	0.13353
ENSG00000014123.9	NA	NA	NA	NA	NA	NA	0.64589
ENSG00000014138.4	NA	NA	NA	NA	NA	NA	1
ENSG00000014164.6	0.80337	0.06391	0.6995	0.41532	NA	0.4649	0.44198
ENSG00000014216.11	NA	NA	0.01721	NA	NA	0.00309	0.03577
ENSG00000014257.11	0.68377	0.03603	0.37939	0.04896	0.62916	0.75496	0.20553
ENSG00000014641.13	0.81368	0.80194	1	1	0.86334	0.77383	1
ENSG00000014914.15	NA	NA	NA	0.44914	0.43535	0.05156	0.85966
ENSG00000014919.8	0.48569	0.67675	NA	0.58715	0.21233	0.5247	0.34976
ENSG00000015133.14	NA	0.22124	0.01018	0.24984	0.33212	0.8573	NA
ENSG00000015153.10	0.58071	0.3197	0.23687	NA	0.05026	0.52431	NA
ENSG00000015413.5	0.00437	NA	NA	0.37741	0.61716	NA	0.18048
ENSG00000015475.14	1	0.72069	NA	NA	NA	NA	NA
ENSG00000015479.13	2e-05	NA	0.0124	0.02166	0.1088	NA	NA
ENSG00000015532.5	0.85286	1	0.17421	NA	0.03494	0.66559	NA
ENSG00000015676.13	NA	NA	NA	0.38364	1	NA	NA
ENSG00000016082.10	NA	1	NA	0.0076	NA	0.33068	NA
ENSG00000016391.6	6e-05	0.72473	0.28758	0.02497	0.61512	0.27164	0.36676
ENSG00000016864.12	NA	NA	NA	NA	NA	0.91566	NA
ENSG00000017260.15	NA	0.52798	0.59999	NA	NA	0.83682	NA
ENSG00000017373.11	NA	NA	NA	NA	0.45356	NA	NA
ENSG00000017427.11	NA	NA	NA	NA	0.62762	NA	NA
ENSG00000017797.7	0.9514	NA	0.29174	0.56232	1	0.85112	1
ENSG00000018189.8	0.58288	NA	NA	NA	0.29697	0.90178	NA
ENSG00000018236.10	0.71262	NA	0	0.02761	NA	1	NA
ENSG00000018408.10	NA	NA	NA	0.68734	0.89561	0.00442	0.20545
ENSG00000018510.8	0.50542	NA	0.39989	0.32737	0.21431	0.29366	0.05542
ENSG00000018625.10	NA	0.33302	0.91754	0.74291	0.27985	NA	0.39017
ENSG00000018699.7	NA	0.89728	NA	NA	0.47593	NA	0.86018
ENSG00000018869.12	0.17981	0.18177	0.09345	NA	0	0.78619	0.33263
ENSG00000019144.12	0.04367	0.30992	NA	NA	0.6754	NA	0.07468
ENSG00000019186.5	NA	0.32737	0.85577	0.36722	NA	NA	NA
ENSG00000019485.8	0.43736	NA	0.66215	0.03513	0.64594	0.33272	NA
ENSG00000019505.3	NA	NA	NA	0.7867	0.70503	0.7779	0.02625
ENSG00000019582.10	0.00913	0.05928	NA	NA	NA	NA	0
ENSG00000019995.6	0.2972	0.67224	0.18989	0.46976	0.55395	0.73481	NA
ENSG00000020129.11	NA	NA	NA	NA	NA	0.74343	NA
ENSG00000020181.13	0.22186	NA	0.10057	1	0.62682	0.67312	0.75256
ENSG00000020256.15	NA	NA	NA	NA	0.36004	NA	NA
ENSG00000020577.9	0.8277	0.78217	0.32663	0.56138	0.73322	0.55131	0.22302
ENSG00000020922.8	0.33254	0.14936	0.43076	NA	0.54436	NA	NA
ENSG00000021300.9	0.13965	NA	0.00047	NA	NA	0.00978	0.34561
ENSG00000021355.8	0.76111	1	0.04437	1	NA	NA	0.64667
ENSG00000021574.7	0.7082	1	0.57256	0.02897	1	0.06871	NA
ENSG00000021645.13	0.52374	NA	0.32997	0.50246	NA	NA	0.01167
ENSG00000021762.15	0.70068	0.54826	0.00481	0.32074	0.39413	0.52101	0.37858
ENSG00000021776.6	0.12267	0.06399	0.45957	1	0.36048	0.13831	0.33173
ENSG00000021826.10	0.08919	0.06449	0.55792	0.43532	0.16389	0.92561	0
ENSG00000022556.11	0	0.29741	0	0	0.58614	0	0
ENSG00000022567.5	0.29412	0.52461	0.29204	0.62593	NA	0.36127	0.0971
ENSG00000022840.11	0.76783	0.00385	NA	NA	NA	NA	0.0414
ENSG00000022976.11	0.30055	0.70956	1	0.84949	0.50692	NA	0.15396
ENSG00000023041.7	0.32438	0.74161	0.60224	0.35815	0.22742	0.8237	0.6306
ENSG00000023171.10	0.13557	0.95209	0.15079	0.64829	0.18272	0.68798	0.87912
ENSG00000023191.12	0.00933	0.83844	0	NA	3e-05	0.00601	0.565
ENSG00000023228.9	0.69765	0.1682	0.00012	0.00314	0.54839	NA	0.3005
ENSG00000023287.8	0.48126	0.25029	0.32755	NA	0.02199	0.34	NA
ENSG00000023318.7	NA	NA	0.21531	0.7129	0.45722	NA	NA
ENSG00000023330.10	0.05634	0.56793	0.31389	0.79416	NA	NA	NA
ENSG00000023516.7	NA	NA	NA	NA	NA	0.73862	0.54787
ENSG00000023608.4	0.87054	NA	0.04392	0.10987	NA	0.07115	NA
ENSG00000023697.8	NA	0.75406	0.72524	NA	NA	NA	NA
ENSG00000023839.6	NA	NA	NA	NA	0.50879	NA	NA
ENSG00000023902.9	0.03054	NA	0.67349	0.59951	0.5402	0.04512	NA
ENSG00000023909.5	0.10829	0.01432	0.08029	0.50677	NA	NA	NA
ENSG00000024048.6	0.02798	0.81593	NA	0.72212	0.47032	NA	NA
ENSG00000024422.7	NA	0.75029	0.12955	0.26998	0.07021	0.87224	0.61844
ENSG00000024862.12	NA	NA	0.08905	NA	1	NA	NA
ENSG00000025039.10	0.02694	0.66688	0.7464	0.69902	0.42026	NA	0.85715
ENSG00000025156.8	0.30923	0.57508	0.52392	1	NA	0.14667	NA
ENSG00000025293.11	NA	NA	NA	0.76681	0.66677	NA	NA
ENSG00000025434.14	0.26528	0.01743	0.36339	0.17839	0.23264	0.09345	0.176
ENSG00000025708.8	1	NA	NA	NA	NA	NA	NA
ENSG00000025770.14	0.07751	0.80801	NA	NA	1	0.57631	1
ENSG00000025796.9	0.22837	0.81589	0.37536	0.8138	NA	0.57267	0.05585
ENSG00000025800.9	NA	0.27791	NA	NA	NA	NA	0.90969
ENSG00000026025.9	0	0	NA	0.01829	0.0003	0	NA
ENSG00000026036.16	0.73181	NA	0.54971	0.78104	0.46848	0.14552	0.10729
ENSG00000026103.15	0.01946	0.04681	0	NA	0.00366	0.0042	0.14069
ENSG00000026297.11	0.00716	NA	NA	NA	NA	0.46946	0.46515
ENSG00000026508.12	1	0.38827	0.00182	NA	NA	0.00057	NA
ENSG00000026559.9	0.74315	0.11034	0.43993	0.11732	NA	0.14081	0.2082
ENSG00000026652.9	NA	0.15336	0.80272	0.62671	0.76363	NA	0.12483
ENSG00000026950.12	NA	0.48134	0.7726	0.83807	0.00891	NA	0.662
ENSG00000027001.7	NA	NA	0.58434	NA	NA	0.6599	0.03376
ENSG00000027075.9	NA	NA	0.72656	NA	NA	NA	NA
ENSG00000027697.8	0.14793	0.89653	0.55156	0.91297	0.51182	0.38067	1
ENSG00000027847.9	1	0.17308	0	0.10872	0.10717	0.00663	0.08886
ENSG00000028116.12	0.45683	0.3361	0.3565	0.38631	0.28152	0.78916	NA
ENSG00000028203.13	0.55269	0.60076	0.51584	0.30407	0.23368	0.22686	0.03247
ENSG00000028310.13	0.35045	0.19007	0.26504	0.72871	0.25008	NA	NA
ENSG00000028528.10	NA	0.0003	0	0.04591	0.17752	NA	0.27683
ENSG00000028839.5	NA	NA	0.27661	0.45423	0.30393	NA	NA
ENSG00000029153.10	0.28624	NA	0.17585	NA	NA	NA	NA
ENSG00000029363.11	NA	NA	NA	NA	NA	NA	0.79993
ENSG00000029364.7	0.19301	0.85956	0.32934	0.84105	NA	0.46445	0.91275
ENSG00000029534.15	0.04714	0.63934	0.00078	1	0.10292	NA	NA
ENSG00000029639.6	0.14578	0.24111	0.00163	0.60174	0.00246	NA	0.72946
ENSG00000029725.12	0.77513	1	0.95708	NA	NA	NA	NA
ENSG00000030066.9	1	0.47272	0.01824	0.64818	NA	0.07553	0.90054
ENSG00000030110.8	NA	0.03451	0.56137	0.09673	1	0.33466	1
ENSG00000030419.12	NA	NA	0.57215	0.89347	0.03031	NA	0.83065
ENSG00000030582.12	0.11181	0.32184	0.00031	0.07451	0.94224	0.22989	NA
ENSG00000031003.6	0.94138	0.70941	0.07297	1	0.14433	NA	0.8984
ENSG00000031081.6	0.30912	0.13903	0.31495	0.64252	0.54955	0.28818	0.90621
ENSG00000031691.6	NA	NA	0.00031	1	0.34526	NA	NA
ENSG00000031698.8	0.9502	0.89801	0.77637	0.62948	NA	0.22115	NA
ENSG00000031823.10	0.94466	0.94194	1	NA	0.42691	NA	NA
ENSG00000032219.14	0.33468	0.55223	NA	0.87676	0.02377	0.75969	1
ENSG00000032389.8	0.54223	0.17924	0.01362	NA	NA	0.91793	0.35857
ENSG00000032444.11	0.00255	0.71416	0.41315	0.66174	0.00368	0.65279	0.48577
ENSG00000032742.13	NA	NA	NA	NA	0.51612	0.5054	NA
ENSG00000033011.7	0.81058	0.10222	0.26638	0.66191	0.00384	0.66716	NA
ENSG00000033050.3	0	0.22231	1e-05	0.29667	NA	0.15215	NA
ENSG00000033100.10	0.52204	0.26558	0.07063	0.28933	NA	0.37749	NA
ENSG00000033122.14	0.50022	NA	0.175	NA	NA	NA	NA
ENSG00000033170.12	0.0938	0.02288	0.12888	0.61975	0.77786	0.84812	NA
ENSG00000033178.8	1	1	0.61054	1	0.46902	0.34845	NA
ENSG00000033327.8	1	NA	NA	0.05822	0.00892	0.10414	NA
ENSG00000033627.10	0.06887	NA	NA	NA	NA	NA	NA
ENSG00000033800.9	0.03544	NA	0.12082	0.81572	NA	NA	0.89341
ENSG00000033867.12	0.62603	0.81123	0.77822	0.77069	0.84578	NA	0.62487
ENSG00000034053.10	1	1	0.54988	NA	0.81353	NA	NA
ENSG00000034063.9	NA	0.19888	0.01574	0.50679	0.18904	NA	1
ENSG00000034677.7	NA	NA	0.85254	NA	0.50876	NA	NA
ENSG00000034693.10	NA	NA	0.33793	NA	NA	NA	NA
ENSG00000034713.3	0.54636	NA	NA	0.6686	NA	0.29361	NA
ENSG00000035115.17	NA	NA	NA	0.49229	0.82915	0.46243	0.0051
ENSG00000035141.3	0.10466	0.70537	0.078	0.40704	0.35993	0.43525	NA
ENSG00000035403.12	0.00745	NA	NA	NA	0.02943	0.13976	0.53996
ENSG00000035681.3	NA	0.7604	0.06108	0.61632	NA	0.30594	0.44596
ENSG00000035687.9	NA	NA	0.17598	NA	NA	NA	NA
ENSG00000035862.8	NA	NA	1	NA	NA	NA	NA
ENSG00000035928.10	0.20802	0.22831	NA	NA	NA	NA	0.06028
ENSG00000036054.8	NA	0.68904	0.47672	NA	0.05413	NA	NA
ENSG00000036257.8	NA	NA	NA	NA	NA	0.07665	0.62419
ENSG00000036448.5	0.0055	0.37644	0.50608	0.0019	0.53934	0.24833	0.34955
ENSG00000036530.4	NA	NA	NA	NA	0.75279	NA	NA
ENSG00000036549.8	NA	NA	0.0994	NA	NA	0.28265	0.43505
ENSG00000036672.11	NA	0.67697	0.34592	NA	NA	0.39981	NA
ENSG00000037042.8	9e-05	0.05468	NA	0	0.37781	0.1121	0.32757
ENSG00000037280.11	0.75309	0.75424	0.81447	NA	0.77314	NA	NA
ENSG00000037474.10	0.96228	NA	0.00905	0.00023	NA	0.31201	0.93206
ENSG00000037637.6	0.42092	0.83788	0.13429	0.26492	0.70967	0.79104	NA
ENSG00000037897.12	0.77413	NA	0.69829	1	NA	0.42571	0.86994
ENSG00000038002.4	NA	NA	NA	NA	NA	NA	0.17738
ENSG00000038210.9	0.8277	NA	0.00621	0.7084	0.36678	0.95249	0.12296
ENSG00000038219.8	0.04335	0.98337	3e-05	0.01018	0.81507	0.6728	0.82926
ENSG00000038274.12	NA	NA	0.54953	NA	NA	NA	NA
ENSG00000038295.3	NA	NA	NA	1	NA	0.5102	0.62615
ENSG00000038358.10	NA	NA	0.0831	0.69281	0.18597	NA	0.56686
ENSG00000038382.13	NA	0.9778	0.91142	0.44636	0.14506	0.6202	0.09766
ENSG00000038427.11	0.5025	0	0.44099	NA	0.00267	NA	0.20335
ENSG00000038532.10	0.24756	0.25677	0.78628	0.09578	0.88621	0.67847	0.53181
ENSG00000039068.14	0.34557	NA	NA	0.72696	0.05406	0.49954	0.002
ENSG00000039123.11	0.25831	0.38377	0.32479	0.36285	0.09001	NA	NA
ENSG00000039319.12	NA	NA	NA	0.41359	NA	0.16053	NA
ENSG00000039523.13	NA	NA	0.6667	0.36308	0.03518	NA	0.80119
ENSG00000039537.9	NA	NA	0.14041	NA	NA	NA	0.50237
ENSG00000039560.9	NA	0.63361	0.03742	0.0086	0.29854	0.83759	0.55856
ENSG00000039650.5	NA	0.13983	0.56333	0.81431	NA	1	NA
ENSG00000040199.14	0.73997	0.95336	0.63346	0.64918	0.10736	NA	NA
ENSG00000040275.12	0.89356	NA	NA	NA	NA	NA	0.57649
ENSG00000040341.13	0.77385	0.39855	0.08668	0.60646	0.63867	0.77954	NA
ENSG00000040487.8	0.58917	0.76953	0.0182	0.80021	0.21005	0.00902	0.87244
ENSG00000040531.10	0.90746	1	0.26089	0.06541	0.72466	0.49627	0.04696
ENSG00000040633.8	NA	NA	0.02977	NA	NA	0.88526	NA
ENSG00000040933.11	0.09311	0.4612	0.0252	0.30748	NA	0.25161	0.25421
ENSG00000041357.11	0.27214	NA	0.00334	NA	0.17635	0.20305	0.12083
ENSG00000041802.6	0.60482	0.12082	0.53911	0.79622	0.08443	0.06638	0.35735
ENSG00000041880.10	0.34113	NA	0.13742	NA	1	NA	NA
ENSG00000041982.10	0.02581	0.54747	0.55122	0.02535	0.03432	0.00166	0
ENSG00000041988.11	0.23998	0.98005	0.13968	NA	0.11844	0.74915	0.17143
ENSG00000042062.7	NA	NA	0.72742	NA	NA	0.58113	NA
ENSG00000042286.10	NA	NA	1e-05	0.81441	NA	0.93699	NA
ENSG00000042317.12	NA	NA	0.87958	0.31935	NA	NA	NA
ENSG00000042429.6	0.02735	NA	0.24457	0.82656	NA	0.20063	NA
ENSG00000042445.9	0.42128	NA	NA	NA	NA	NA	NA
ENSG00000042493.11	NA	0.00279	0.38267	NA	0.06254	0.40471	0.22044
ENSG00000042753.7	NA	NA	NA	1	0.16905	0.83827	NA
ENSG00000043039.5	NA	0.20482	NA	NA	NA	NA	NA
ENSG00000043093.9	0.84258	0.55891	0.04076	0.014	NA	NA	NA
ENSG00000043143.16	0.15269	0.2106	0.21396	1	0.05866	0.53795	NA
ENSG00000043355.6	NA	NA	0.65073	0.00407	NA	NA	NA
ENSG00000043514.11	0.00226	0.14714	7e-05	0.00221	0.50757	NA	0.46695
ENSG00000044115.16	1	NA	NA	NA	NA	NA	NA
ENSG00000044459.10	0.01991	NA	0.19371	0.37593	0.29254	0.0495	NA
ENSG00000044524.6	0.20306	NA	0.11746	0.2171	0.69945	NA	NA
ENSG00000044574.7	NA	NA	0.00441	NA	0.04536	0.72045	0.37905
ENSG00000046604.8	NA	NA	NA	0.5272	0.33543	NA	NA
ENSG00000046889.14	0.02173	0.81026	0.85575	0.25809	NA	NA	NA
ENSG00000047056.10	0.55766	0.03033	0.37996	0.26465	0.03638	NA	0.21138
ENSG00000047188.11	0.18385	0.10362	0.01223	0.77211	NA	0.12171	NA
ENSG00000047249.12	NA	NA	NA	0.78315	NA	1	NA
ENSG00000047315.10	0.02157	0.03123	0.02779	0.07729	0.20457	NA	NA
ENSG00000047346.8	0.75328	0.58675	NA	0.33735	0.0392	0.24123	0.03087
ENSG00000047365.7	0.86807	0.29151	0.14781	0.49834	0.38009	0.68889	0.0489
ENSG00000047410.9	0.10007	0.33099	0.19116	NA	NA	0.86438	0.08095
ENSG00000047457.9	0.18106	0.33501	0.01425	NA	0.00192	NA	0.45535
ENSG00000047578.8	NA	0.3509	NA	NA	0.58535	NA	0.84036
ENSG00000047579.15	0.10963	NA	0.7724	0.54328	NA	NA	0.19352
ENSG00000047617.10	NA	NA	0.57941	NA	NA	NA	NA
ENSG00000047621.7	NA	0.66573	NA	0.39236	1	NA	1
ENSG00000047662.4	0.73022	0.21345	NA	NA	NA	NA	NA
ENSG00000047849.17	0.00027	NA	0	0.12047	0.75318	NA	0.02644
ENSG00000047932.9	0.97702	0.38514	0.32316	0.35488	0.18154	NA	0.48506
ENSG00000048028.7	NA	NA	0.2138	0.48374	NA	0.91905	NA
ENSG00000048052.17	0.2457	0.92957	0.9811	0.76953	1	0.87654	0.30852
ENSG00000048140.13	NA	0.00242	0.8503	0.6857	NA	0.30569	0.09494
ENSG00000048162.15	0.05338	0.78776	0.04813	1	0.00657	NA	0.59173
ENSG00000048342.11	0.48508	NA	0.88677	0.32154	NA	NA	0.22366
ENSG00000048392.7	NA	NA	NA	0.49531	0.79027	NA	NA
ENSG00000048405.5	0.31978	0.28578	0.94307	0.77003	NA	1	NA
ENSG00000048471.9	NA	NA	1	NA	NA	0.60623	0.11056
ENSG00000048540.10	NA	NA	0.26356	0.17508	NA	0.82446	NA
ENSG00000048544.5	0.0677	8e-05	NA	NA	NA	NA	0.11638
ENSG00000048649.9	0.7816	0.01261	0.04504	0.35201	0.93739	0.49486	0.51046
ENSG00000048707.9	0.88756	0.03619	0.19777	0.59264	0.70485	0.96799	0.28252
ENSG00000048740.13	0.67498	NA	0.19449	0.52641	0.50924	0.03615	NA
ENSG00000048828.12	0.93153	0.6007	0.75142	0.51086	NA	0.14382	0.5004
ENSG00000048991.12	0.18592	0.42035	NA	NA	NA	1	NA
ENSG00000049089.9	0.05083	0.14859	NA	NA	NA	NA	NA
ENSG00000049130.9	0.3396	0.46448	0.0008	0.27022	0.28071	0.05094	0.49604
ENSG00000049167.9	0.51781	0.88752	0.06202	0.53915	0.47335	NA	NA
ENSG00000049192.10	0.50247	NA	1	0.49675	NA	0.64746	NA
ENSG00000049239.8	NA	0.70544	0.29863	0.15234	0.05278	0.23678	0.45646
ENSG00000049245.8	0.32893	0.16378	0.00038	NA	0.66484	0.62965	0.35484
ENSG00000049246.10	0.67679	0.09373	0.04809	0.16538	0.87277	0.87809	0.44311
ENSG00000049283.13	NA	0.06932	4e-05	0.04045	NA	0.36349	NA
ENSG00000049323.11	0.00031	4e-05	0.07926	0.00064	0.41733	5e-05	0.0134
ENSG00000049449.4	1	NA	0.00596	NA	0.05442	NA	NA
ENSG00000049540.12	0.39245	1	NA	NA	NA	NA	0.3469
ENSG00000049541.6	0.10222	0.00016	NA	NA	NA	NA	0.0514
ENSG00000049618.17	NA	0.69286	NA	NA	0.55851	1	0.32159
ENSG00000049656.9	0.56232	0.67085	0.78286	0.14672	0.34863	0.05351	0.03721
ENSG00000049759.12	0.77557	NA	NA	NA	0.77278	NA	NA
ENSG00000049860.9	NA	0.9504	0.91079	0.00018	0.00788	0.5315	0.54094
ENSG00000049883.10	0.86904	0.4438	0.56812	0.74682	0.72847	0.06115	NA
ENSG00000050130.13	0.4398	NA	0.59399	0.62362	0.05596	0.21164	NA
ENSG00000050165.13	0.66499	0.82878	0.66764	0.78691	0.46201	0.26189	NA
ENSG00000050327.10	NA	1	0.77282	NA	NA	NA	NA
ENSG00000050344.8	0.88725	NA	0.01516	0.16494	NA	0.60282	NA
ENSG00000050393.7	0.00499	0.06122	0.24722	0.82443	0.01911	0.00194	NA
ENSG00000050405.9	1	NA	0.49521	0.91622	NA	0.29592	NA
ENSG00000050426.11	0.25891	NA	0.27351	NA	0.08208	0.02914	NA
ENSG00000050438.12	0.11547	0.341	NA	0.33075	0.87626	0.66439	1
ENSG00000050555.13	0.1547	0.00041	0.18236	0.29753	0.02477	0.07077	0.85478
ENSG00000050628.16	NA	NA	0.38309	0.86173	0.50884	NA	NA
ENSG00000050748.13	0.77829	0.03954	NA	NA	NA	NA	0.04351
ENSG00000050767.11	NA	0.41982	0.09755	0.12963	0.02793	0.68965	0.24513
ENSG00000050820.12	0.53115	0.00578	8e-05	NA	NA	0.31126	0.42155
ENSG00000051009.6	NA	NA	0.61628	0.78715	NA	NA	0.74088
ENSG00000051108.10	0.1586	NA	0.08516	0.68607	0.09159	NA	0.10836
ENSG00000051128.14	0.7623	NA	NA	NA	NA	0.02442	0.0381
ENSG00000051180.12	0.08369	NA	NA	NA	NA	NA	0.44534
ENSG00000051341.9	NA	NA	NA	0.34311	NA	1	NA
ENSG00000051523.6	0.15672	1	0.96121	0.00281	0.07054	0.11811	NA
ENSG00000051620.6	0.90126	0.19353	0.02099	NA	0.10568	1	NA
ENSG00000051825.10	NA	0.11448	0.0711	NA	NA	0.6051	1
ENSG00000052126.10	NA	NA	0.27179	NA	NA	0.21923	NA
ENSG00000052723.7	0.80297	NA	0.15345	NA	0.7531	0.10032	0.8882
ENSG00000052749.9	0.97443	0.072	NA	0.00934	0.0985	0.3448	0.9256
ENSG00000052795.8	0.25913	0.41974	0.06499	NA	0.08856	NA	NA
ENSG00000052802.8	0.63979	0.76568	0.70947	0.18142	0.65154	0.85921	NA
ENSG00000052841.10	0.86473	0.49461	NA	NA	NA	NA	0.56874
ENSG00000052850.5	0.50999	NA	0.11156	NA	NA	1	NA
ENSG00000053254.11	0.36225	NA	NA	NA	0.17446	0.30111	0.23516
ENSG00000053328.8	0.22869	NA	NA	NA	NA	NA	NA
ENSG00000053371.8	NA	0.02094	NA	NA	NA	NA	NA
ENSG00000053372.4	NA	0.02213	0.34943	0.94209	0.89377	NA	0.39408
ENSG00000053501.8	0.6886	NA	0.49001	0.49672	NA	NA	NA
ENSG00000053524.7	0.97366	0.38957	0.31722	0.50291	0.47763	0.18267	NA
ENSG00000053702.10	NA	NA	0.38217	NA	NA	0.75076	NA
ENSG00000053747.11	NA	NA	0.32385	NA	0.77105	NA	NA
ENSG00000053770.7	0.28435	0.7187	NA	NA	NA	NA	0.00197
ENSG00000053900.6	0.08707	0.16079	0.98136	0.59923	0.6847	0.59373	0.1298
ENSG00000053918.11	0	0	0	NA	0	0	NA
ENSG00000054116.7	0	0.02821	2e-05	0.26211	0.24049	0.42684	NA
ENSG00000054118.9	0.58154	0.00023	0.27054	0.26735	0.46383	0.051	0.9458
ENSG00000054148.13	NA	NA	NA	1	0.01809	0.04822	NA
ENSG00000054267.16	0.28849	0.0638	NA	NA	0.56279	NA	0.2973
ENSG00000054277.8	NA	NA	0.54518	NA	NA	NA	NA
ENSG00000054282.11	0.58944	0.69707	0.30279	1	0.18454	0.66751	0.86302
ENSG00000054356.9	NA	NA	0.62508	0.77194	NA	NA	NA
ENSG00000054392.8	0.1134	0.0148	0.16159	0.99168	0.08194	0.53998	0.00945
ENSG00000054523.12	NA	0.03438	0.5588	0.70733	NA	0.6912	NA
ENSG00000054598.5	NA	NA	0.46121	0.82277	1	0.35887	0.40803
ENSG00000054611.9	0.07416	0.28743	0.38455	0.14956	NA	NA	0.23035
ENSG00000054654.11	0.23261	0.07793	0.38949	0.06931	0.45685	0.47837	NA
ENSG00000054690.9	0.00908	0.0007	0.00293	0.88922	0.24749	0.83998	0.77961
ENSG00000054793.9	0.54058	0.91502	0.90646	0.74114	0.51553	0.05688	0.97732
ENSG00000054965.6	NA	NA	NA	NA	NA	NA	0.75498
ENSG00000054983.12	0.34856	0.75742	0.10075	0.77657	0.12844	0.20259	0.49897
ENSG00000055044.6	NA	NA	NA	NA	NA	NA	0.21488
ENSG00000055118.10	0	0	0	0	0.77507	0	0.05519
ENSG00000055130.11	0.02534	0.28323	0.21141	0.08455	0.40036	0.47166	0.30372
ENSG00000055147.13	0.61442	0.41378	NA	NA	NA	NA	0.69233
ENSG00000055163.14	NA	0.00067	0.03929	NA	NA	NA	0.52182
ENSG00000055208.13	0.00141	0.76445	0.35479	0.45534	NA	0.81599	0.76771
ENSG00000055211.8	NA	NA	NA	NA	NA	0.20642	NA
ENSG00000055332.12	0.01167	NA	0.01648	0.00116	NA	0.01389	0.22235
ENSG00000055483.15	0.99559	0.99642	0.08165	0.40505	0.40322	NA	0.50149
ENSG00000055609.13	0.4899	0.15708	0.67935	0.05908	0.61652	NA	0.29522
ENSG00000055732.8	NA	NA	0.90819	0.56548	0.85142	0.27376	0.1161
ENSG00000055813.5	0.42441	NA	0.83111	0.0019	0.04465	NA	NA
ENSG00000055917.11	NA	NA	0.62526	0.50914	NA	NA	NA
ENSG00000055950.12	NA	NA	NA	0.19188	0.67255	0.50989	NA
ENSG00000055957.6	0.00676	0.77538	NA	NA	NA	NA	0.84991
ENSG00000056050.6	NA	NA	0.1266	0.00031	1	NA	NA
ENSG00000056097.11	1	NA	NA	0.08806	0.86878	0.76647	0.75494
ENSG00000056487.11	0.68895	0.30453	0.62667	0.26308	NA	NA	1
ENSG00000056558.6	NA	NA	0.00454	NA	0.47329	0.68433	0.83046
ENSG00000056586.11	1	0.16119	NA	0.70425	0.6436	0.17711	0.49782
ENSG00000056661.9	0.12792	0.19129	0.17844	NA	0.973	NA	NA
ENSG00000056736.5	0.09104	0.03757	0.47152	0.12858	NA	0.16321	0.35319
ENSG00000056972.14	NA	NA	0.44036	0.51534	0.70428	0.51415	0.64028
ENSG00000057019.11	0.60057	NA	0	0.33287	0.00365	0.89745	0.11593
ENSG00000057252.8	0.13796	0.63523	0.62988	0.64065	0.97389	0.12613	0.56615
ENSG00000057294.9	0.79351	0.06494	0.00296	0.26044	NA	0.61085	NA
ENSG00000057593.9	0.57742	NA	0.57845	NA	0.35957	NA	NA
ENSG00000057608.12	0	NA	NA	NA	NA	NA	6e-05
ENSG00000057657.10	NA	0.20788	0.80171	NA	NA	NA	NA
ENSG00000057704.6	0.30123	0.24588	0.81453	0.91276	0.3487	0.97855	0.82335
ENSG00000057757.5	0.82527	NA	NA	NA	NA	NA	0.07824
ENSG00000057935.9	0.77818	0.05288	0.19546	0.73729	0.75007	NA	0.60728
ENSG00000058056.4	NA	NA	NA	0.83904	0.72809	NA	0.03565
ENSG00000058063.11	0.7792	0.62997	0.2086	0.76238	NA	0.57056	0.18695
ENSG00000058085.10	0.21626	0.62809	0.99435	NA	NA	0.69697	NA
ENSG00000058091.12	0.59544	0.04098	0.44843	0.06482	0.45072	0.0004	NA
ENSG00000058262.5	0.50848	NA	NA	NA	NA	NA	NA
ENSG00000058272.11	0.70923	0.36328	0.41872	0.05071	NA	0.11372	0.45479
ENSG00000058404.15	0.32755	0.12908	0.84053	0.39912	NA	0.33778	NA
ENSG00000058453.12	0.9539	0.00022	0	0.01191	0.38793	0	0.03924
ENSG00000058600.11	NA	0.24098	0.2031	NA	0.46375	0.17548	0.56516
ENSG00000058668.10	0.07622	NA	0.0005	0.08433	0.48837	NA	0.44826
ENSG00000058673.11	NA	0.51553	0.0236	0.8436	NA	0.2117	0.0045
ENSG00000058729.6	NA	NA	NA	NA	0.8747	0.42035	0.55442
ENSG00000058799.9	NA	NA	0.66961	0.88055	NA	0.57022	NA
ENSG00000058866.10	NA	NA	0.00145	0.44467	NA	NA	0.75334
ENSG00000059122.12	0.61821	0	0.02862	0.4363	0.73706	0.75885	0.28422
ENSG00000059145.14	0.48833	0.32663	0.59501	0.85235	0.11302	0.02961	0.79004
ENSG00000059378.8	NA	NA	NA	0.89585	1	0.79363	NA
ENSG00000059573.4	0.08182	0.11516	0.48522	0.52938	0.43411	0.56164	0.07442
ENSG00000059588.5	0.21906	0.56545	0.20973	0.89367	0.10564	0.08855	0.04497
ENSG00000059691.7	0.49988	0.04257	0.13628	0.6012	NA	NA	NA
ENSG00000059728.6	0.00025	0.31278	0.26973	0.00936	0.46345	NA	0.78013
ENSG00000059758.3	NA	NA	0.54109	0.35583	0.08573	NA	0.69567
ENSG00000059804.11	NA	0.31356	0.72384	0.07478	0.41417	NA	NA
ENSG00000059915.12	NA	0.75316	1	NA	0.77492	NA	NA
ENSG00000060069.12	NA	NA	1	0.21057	0.89225	NA	NA
ENSG00000060138.8	0.16392	0.00046	0.04989	0.29894	0.11049	NA	0.02735
ENSG00000060237.12	0.72024	0.65825	NA	0.01616	0.34001	NA	0.46995
ENSG00000060339.9	NA	0.10591	0.72142	0.90009	NA	0.43165	0.06291
ENSG00000060491.12	0.31039	0.82377	0.83198	0.78514	NA	0.19219	0.54834
ENSG00000060566.9	NA	NA	NA	NA	NA	NA	0.65718
ENSG00000060642.6	0.39265	NA	0.37019	NA	0.83075	1	NA
ENSG00000060656.15	0.00412	0.94394	0.18821	0.37673	0.49936	0.14906	0.36918
ENSG00000060688.8	0.55261	NA	0.19975	1	NA	NA	NA
ENSG00000060709.9	NA	NA	0.19512	NA	NA	0.14475	NA
ENSG00000060718.14	0.85154	0.6667	0.38284	NA	0.01556	0.09685	0.01533
ENSG00000060749.10	NA	NA	NA	0.19665	0.05118	NA	0.63969
ENSG00000060762.14	0.05376	0.2044	0.20937	0.28136	0.78616	0.4926	NA
ENSG00000060971.13	0.63315	0.55623	NA	0.63226	0.5979	0.6788	0.05209
ENSG00000060982.10	0.42155	0.00621	0.04928	0.30705	0.03947	0.23679	0.08821
ENSG00000061273.13	NA	0.88276	0.95315	NA	0.93492	NA	0.20765
ENSG00000061337.11	NA	0.41726	0.74842	0.58584	0.0146	0.03391	0.93546
ENSG00000061455.10	0.60012	NA	0.74729	1	0.93249	0.72067	NA
ENSG00000061676.10	0.00311	0.84467	0.00078	0.01301	NA	0.00023	0.05476
ENSG00000061794.8	0.95691	NA	NA	NA	NA	NA	0.62679
ENSG00000061918.8	NA	NA	0.00442	0.09041	0.23844	0.91869	0.8085
ENSG00000061936.5	NA	NA	0.85223	1	0.73973	NA	NA
ENSG00000061938.12	0.39782	0.72992	0.50002	0.96546	0.49611	0.74894	0.3664
ENSG00000061987.10	NA	0.31786	0.48971	0.81806	NA	NA	0.6898
ENSG00000062038.9	0.08258	0.08665	0.99289	0.03487	0.59144	0.65111	0.05501
ENSG00000062194.11	0.15246	0.90231	0.11142	0.39514	0.73905	0.35118	0.60664
ENSG00000062282.10	NA	NA	NA	NA	NA	NA	0.65659
ENSG00000062370.12	NA	0.35348	0.50665	NA	0.81423	NA	NA
ENSG00000062524.11	NA	NA	0.36118	NA	NA	NA	NA
ENSG00000062598.13	NA	0.60922	NA	NA	NA	0.03137	0.2259
ENSG00000062650.13	0.90209	1	0.06479	0.63346	1	0.66533	0.67443
ENSG00000062822.8	NA	NA	NA	0.25646	0.8145	NA	0.13031
ENSG00000063127.11	0.632	0.34499	NA	0.77529	0.45398	NA	NA
ENSG00000063169.6	0.54141	0.2587	0.2408	NA	0.24009	0.14453	0.42212
ENSG00000063176.11	0.31893	0.0129	0.10279	NA	0.76868	NA	0.55506
ENSG00000063177.8	0.8251	1	NA	NA	NA	0.06435	NA
ENSG00000063241.3	0.03803	0.38424	0.01817	0.82303	0.1119	0.00304	NA
ENSG00000063322.9	NA	0.66615	0.1052	NA	0.8422	NA	0.42999
ENSG00000063438.12	0.01474	0.26965	0.17266	0.41631	0.13667	0.02865	NA
ENSG00000063660.4	0.03893	0.85824	0	0.0014	0.0371	NA	0.91157
ENSG00000063761.11	0.07518	NA	0.69794	0.58262	0.47859	0.14167	0.62493
ENSG00000063854.8	0.17526	0.31051	0.41675	NA	0.06166	1	NA
ENSG00000063978.11	0.0341	NA	0.98931	0.04666	0.94504	NA	NA
ENSG00000064012.17	0.38019	0.21681	0.80211	1	NA	0.10872	0.03716
ENSG00000064042.13	0.25449	0.60478	NA	NA	NA	0.13242	0.03854
ENSG00000064102.10	0.52004	NA	NA	0.14369	0.53524	0.43269	0.06158
ENSG00000064115.6	NA	0.86659	0.65223	0.24838	NA	0.67699	0.00052
ENSG00000064195.7	NA	0.01936	0.68622	NA	NA	NA	NA
ENSG00000064199.2	NA	0.54914	0.14647	NA	NA	NA	NA
ENSG00000064201.11	0.08018	1	0	0.02232	NA	0.44736	0.3809
ENSG00000064218.4	NA	0.02139	NA	NA	NA	NA	NA
ENSG00000064225.8	0.31336	NA	0.25136	0.52876	NA	0.03644	NA
ENSG00000064270.8	NA	0.02146	NA	NA	NA	NA	NA
ENSG00000064300.4	NA	NA	NA	0.90209	NA	0.29031	NA
ENSG00000064309.10	0.5222	0.42004	0.15825	0.85389	0.32518	0.10038	0.19517
ENSG00000064313.7	NA	NA	0.00837	0.21357	0.34053	0.01125	NA
ENSG00000064393.11	0.03501	0.04602	0.54885	0.97633	0.6252	0.19642	0.58781
ENSG00000064419.9	NA	NA	0.10366	0.97928	NA	NA	0.68785
ENSG00000064490.9	0.22675	NA	0.24726	NA	0.34154	NA	NA
ENSG00000064545.10	NA	0.43207	0.48291	0.00134	0.01457	4e-05	NA
ENSG00000064547.9	NA	0.65849	0.65362	0.76364	1	NA	0.45778
ENSG00000064601.12	0.13748	NA	0.1601	0.50858	0.89469	0.87899	0.66027
ENSG00000064607.12	NA	0.55713	0.81675	0.10588	0.49807	0.41475	NA
ENSG00000064651.9	NA	0.12956	0.0188	0.30591	0.07003	NA	0.9802
ENSG00000064652.6	0.02764	0.03351	0.655	0.46336	0.43156	0.75125	NA
ENSG00000064655.14	0.82549	0.39133	1	0.78842	NA	0.32967	0.177
ENSG00000064666.10	0.00838	0.10106	0	0.19149	0.12491	0	0.20245
ENSG00000064687.8	0.12229	0.62095	0.12641	0.34379	0.09306	0.01315	0.06842
ENSG00000064703.7	0.36836	0.27247	0.05765	0.24476	0.07908	0.01561	NA
ENSG00000064726.5	NA	0.01548	NA	0.67709	0.54005	NA	0.6505
ENSG00000064763.6	0.55864	0.71228	0.26728	NA	NA	0.62561	0.14291
ENSG00000064932.11	NA	0.12374	0.02953	0.60756	0.55865	NA	0.07601
ENSG00000064933.12	0.94677	NA	0.50315	0.90409	NA	0.68146	NA
ENSG00000064961.14	NA	0.05233	0.0016	0.74114	0.44924	NA	0.06239
ENSG00000064989.8	0.82412	NA	0.74069	0.10823	NA	NA	0.717
ENSG00000064995.12	0.62044	0.41453	0.01423	0.01448	0.02532	0.9061	NA
ENSG00000064999.12	0.92416	0.9719	0.28226	0.04736	0.87279	0.66979	0.42952
ENSG00000065000.11	0.02429	0.94877	NA	0.60291	0.0024	0.22073	0.0428
ENSG00000065029.10	NA	NA	0.22514	NA	0.71772	0.06669	NA
ENSG00000065054.9	0.02522	NA	0.78892	NA	NA	NA	0.26397
ENSG00000065060.12	0.03434	0.43351	0.36176	0.71122	0.50581	0.00767	0.13457
ENSG00000065135.7	0.12458	0.02575	NA	0.22105	0.85217	0.37791	0.79963
ENSG00000065150.14	NA	NA	NA	NA	NA	0.72564	0.38086
ENSG00000065154.7	0.92144	0.41705	0.35538	0.90076	NA	NA	NA
ENSG00000065183.11	NA	NA	NA	0.65694	NA	0.39125	NA
ENSG00000065243.14	0.87605	0.5637	0.81805	0.41949	0.4108	0.07294	0.62833
ENSG00000065268.6	NA	NA	NA	NA	0.04921	NA	NA
ENSG00000065308.4	0.49631	0.44499	0.03443	NA	0.34137	0.28601	0.94027
ENSG00000065320.4	0.09537	0.37336	0.53247	0.36024	0.44286	0.02311	0.01208
ENSG00000065325.8	NA	NA	0.0691	NA	NA	NA	NA
ENSG00000065328.12	0.81466	0.59367	0.57063	0.03178	0.43003	1	0.34241
ENSG00000065357.15	NA	0.16461	0.26611	NA	0.53177	NA	NA
ENSG00000065361.10	0.59502	0.78106	NA	NA	NA	NA	0.02726
ENSG00000065413.12	NA	1	0.50207	NA	NA	0.34414	0.72817
ENSG00000065427.10	NA	0.0436	NA	NA	NA	NA	0.10978
ENSG00000065457.6	0.17695	0.8137	NA	0.71696	0.06352	0.79502	0.78717
ENSG00000065485.13	0.15593	1	0.09324	0.11686	0.04684	0.25426	0.39799
ENSG00000065491.8	NA	NA	NA	NA	NA	NA	1
ENSG00000065518.7	0.77198	0.95154	0.92937	0.64542	0.00579	0.18593	1
ENSG00000065526.6	NA	0.27105	0.83857	0.64009	0.78272	0.7495	NA
ENSG00000065534.14	0.20894	0.64015	0.762	0.35081	0.70761	NA	0.24358
ENSG00000065548.13	0.17862	NA	0.22309	NA	NA	NA	NA
ENSG00000065559.10	0.30337	1	0.20779	0.39572	0.01357	0.21497	NA
ENSG00000065600.8	0.61246	0.38861	0.17375	0.50838	1	NA	0.06351
ENSG00000065609.10	0.2042	0.85913	NA	NA	0.18839	0.62633	NA
ENSG00000065613.9	1	NA	0.94002	0.32097	0.26702	0.25518	NA
ENSG00000065618.12	NA	0.08126	0.18177	NA	NA	NA	NA
ENSG00000065621.10	0.22949	1	NA	NA	0.29052	NA	NA
ENSG00000065665.16	0.17964	0.26874	0.58328	0.79508	NA	NA	0.25059
ENSG00000065675.10	NA	0.30945	0.51062	NA	NA	NA	NA
ENSG00000065717.10	NA	0.43298	0.02069	0.59323	0.60814	0.10745	0.35366
ENSG00000065802.7	NA	0.22339	0.0604	0.44839	0.21497	0.29221	0.5798
ENSG00000065809.9	0.02302	0.40885	0.85934	0.85051	0.90812	0.46764	0.63504
ENSG00000065833.7	0.63842	0.10177	NA	NA	0.70334	NA	0.20935
ENSG00000065882.11	0.78757	0.93844	0.13361	0.08024	0.96542	0.67931	0.87905
ENSG00000065883.10	0.04516	NA	0.09461	0.62419	NA	0.56307	NA
ENSG00000065970.4	0.01259	0.53796	0.40139	0.09241	0.20331	0.51402	0.27383
ENSG00000065978.13	0.58892	0.94237	0.94643	NA	NA	NA	0.26649
ENSG00000065989.11	0.48738	NA	0.00211	NA	NA	1	NA
ENSG00000066027.7	0.09304	0.00234	0.48413	0.85228	0.84755	0.15695	0.95008
ENSG00000066032.14	0.62427	0.22664	0.02739	0.3438	NA	0.01644	0.50375
ENSG00000066044.9	0.28911	0.00942	0.17203	NA	NA	0.99582	0.48261
ENSG00000066084.8	0.77606	0.04169	0.02282	0.42963	0.04591	NA	NA
ENSG00000066117.10	0.07573	NA	0.09802	1	NA	0.07108	NA
ENSG00000066135.8	0.39372	0.13609	0.7657	0.49743	NA	NA	NA
ENSG00000066136.15	0.42377	0.14376	0.64103	0.3409	0.82727	0.01668	0.40951
ENSG00000066185.8	0.83942	NA	0.52065	0.77279	NA	NA	NA
ENSG00000066230.6	0	0	0.02298	0.29765	0	NA	0.00037
ENSG00000066248.10	NA	0.75291	NA	NA	0.49029	1	NA
ENSG00000066279.12	0.03717	0.3417	0.32581	0.49768	NA	0.76108	0.90121
ENSG00000066379.10	NA	NA	0.00017	0	0	NA	NA
ENSG00000066382.12	3e-05	0.0671	0.14664	0.48335	0.48132	NA	0.75427
ENSG00000066405.8	NA	NA	NA	NA	0.72796	NA	NA
ENSG00000066427.17	0.61752	0.52604	0.00526	0.49353	NA	0.67364	0.16339
ENSG00000066455.8	NA	0.47046	0.74828	0.88809	NA	0.14514	0.06341
ENSG00000066468.16	0.14678	0.61762	0.47605	NA	0.08887	0.09858	0.45117
ENSG00000066557.5	0.24625	0.33383	0.40962	0.29483	NA	NA	0.81541
ENSG00000066583.7	NA	NA	NA	NA	0.06103	NA	0.03778
ENSG00000066629.12	0.47474	0.84605	0.10802	0.08084	0.05242	0.36724	0.35972
ENSG00000066651.13	NA	NA	NA	NA	0.2425	NA	NA
ENSG00000066654.8	NA	NA	0.14112	NA	NA	0.74849	NA
ENSG00000066735.10	0.00411	0.33798	NA	0.15696	0.17637	0.85404	0.56956
ENSG00000066739.7	1	0.4152	0.36453	0.33973	0.15006	0.19568	0.18018
ENSG00000066777.4	0.14724	NA	NA	NA	NA	NA	1
ENSG00000066827.11	0.51795	0.53014	0.06256	0.51316	0.76354	0.52101	NA
ENSG00000066855.11	0.50648	0.60073	1	1	0.77922	NA	NA
ENSG00000066926.6	0	0.56721	8e-05	0.04802	NA	NA	NA
ENSG00000066933.11	0.43137	NA	0.63407	0.833	0.79509	0.578	NA
ENSG00000067057.12	0	0.01197	0	0	0.10596	0	0.00637
ENSG00000067064.6	NA	NA	0.1001	0.7295	0.75284	NA	NA
ENSG00000067066.12	1	NA	0.75607	NA	0.97062	NA	NA
ENSG00000067082.10	0.04688	0.07376	0.4044	0.30133	0.14996	0.88027	0.57162
ENSG00000067113.12	0.86469	0.09237	0.37347	NA	NA	NA	NA
ENSG00000067141.12	0.36802	0.12582	0.61094	NA	0.23561	0.31346	NA
ENSG00000067182.3	NA	NA	0.4316	0.52621	0.75521	0.47676	0.85891
ENSG00000067191.11	0.10379	NA	0.78715	0.34728	0.56203	1	NA
ENSG00000067221.9	0.78633	0.66481	0.50223	0.12702	0.3125	0.65047	0.16205
ENSG00000067225.13	0.58183	NA	0.36074	0.75019	0.00071	0.72798	NA
ENSG00000067248.5	0.17994	0.73007	0.95024	0.14886	0.08924	NA	NA
ENSG00000067334.9	0.60314	0.72713	0.84982	0.03198	NA	0.4465	0.45924
ENSG00000067365.10	0.13126	0.00525	0.14937	NA	0.71758	0.56918	0.32657
ENSG00000067369.9	0.23094	0.00489	0.6058	0.0119	NA	0.06385	0.58059
ENSG00000067533.5	0.16232	NA	NA	NA	NA	NA	0.83842
ENSG00000067560.6	1	NA	NA	0.0036	0.19868	NA	NA
ENSG00000067596.6	0.13312	0.68553	0.88792	0.58389	0.71597	0.26692	1
ENSG00000067606.11	0.32826	0.27404	0.06803	0.84668	NA	NA	0.79449
ENSG00000067704.8	0.29231	NA	NA	0.69928	NA	0.80435	0.19324
ENSG00000067715.9	NA	0.50712	NA	NA	NA	NA	NA
ENSG00000067798.9	0.94252	NA	1	NA	0.29627	NA	NA
ENSG00000067836.8	NA	NA	0.43822	0.54321	0.42058	0.67949	NA
ENSG00000067955.9	NA	0.81528	NA	NA	NA	NA	0.83315
ENSG00000068001.9	NA	NA	NA	NA	NA	0.01465	NA
ENSG00000068024.12	0.55493	0.97029	0.82434	0.24739	0.17428	0.94849	0.07939
ENSG00000068028.13	NA	NA	NA	NA	NA	0.98066	NA
ENSG00000068078.13	0.66336	0.39841	0.27319	0.01805	0.20147	0.071	NA
ENSG00000068120.10	0.93546	0.85195	NA	NA	0.37467	NA	0.27764
ENSG00000068137.10	NA	0.29217	0.43864	NA	NA	0.80147	NA
ENSG00000068305.13	0	0.01256	0.33396	NA	0.06063	0	0.83233
ENSG00000068383.14	0.02743	NA	0.05257	0.08808	NA	NA	0.83924
ENSG00000068615.12	0.16603	0.84543	0.03632	0.06525	0.5097	0.00254	0.76989
ENSG00000068650.14	0.10307	0.68176	0.00065	0.00182	0.00013	0.00055	0.51424
ENSG00000068654.11	0.81117	0.88579	0.63559	0.01607	0.56618	0.01346	NA
ENSG00000068697.6	NA	NA	0.03897	NA	NA	NA	0.77045
ENSG00000068724.11	0.30696	0.24192	0.33961	0.26784	1	1	0.50997
ENSG00000068745.10	0.00533	0.07471	0.69443	0.60502	NA	NA	NA
ENSG00000068781.16	0.0034	0.00395	0.00413	0.60859	0.17625	NA	0.06873
ENSG00000068784.8	0.51099	0.90367	NA	NA	NA	NA	NA
ENSG00000068793.13	0.93173	0.21744	0.09069	NA	0.49464	0.17632	NA
ENSG00000068796.12	1	NA	NA	NA	NA	NA	NA
ENSG00000068831.14	NA	NA	NA	0.41938	0.21912	0.79535	0.53085
ENSG00000068878.10	6e-05	0.01835	0.11323	0.49174	0.24859	0.13751	NA
ENSG00000068885.10	0.66057	0.20579	NA	0.06092	0.53996	0.84078	0.10218
ENSG00000068903.15	0.00226	0.813	0.00014	0.51538	0.71636	NA	0.507
ENSG00000068912.9	NA	NA	NA	0.30966	0.11596	NA	NA
ENSG00000068971.9	0.72751	NA	0.03136	NA	NA	0.59403	NA
ENSG00000068976.9	0.55647	0.81903	0.82959	NA	NA	0.004	0.17739
ENSG00000069020.14	NA	1	0.20514	0.19949	0.72562	0.62538	NA
ENSG00000069188.12	0.10857	0.13085	0.52842	0.5761	0.43789	0.11172	0.66109
ENSG00000069248.9	0.00497	0.2761	NA	NA	NA	NA	0.58511
ENSG00000069275.12	NA	NA	NA	0.85966	0.74113	0.23084	NA
ENSG00000069329.11	0.7253	NA	NA	NA	NA	NA	NA
ENSG00000069424.10	0.00915	0.16432	0.44768	NA	0.40611	0.60709	0.10605
ENSG00000069493.10	NA	NA	NA	0.2759	0.27585	0.26719	NA
ENSG00000069667.11	NA	0.47743	0.38438	NA	0.77666	0.35606	NA
ENSG00000069702.6	0.69049	0.59622	0.38572	0.08282	0.00025	0.72433	0.76699
ENSG00000069712.9	0.35456	NA	NA	NA	NA	NA	NA
ENSG00000069849.6	0.17057	NA	NA	0.24527	0.148	1	0.16702
ENSG00000069869.11	NA	NA	0.23434	0.10903	0.90318	0.84664	0.72574
ENSG00000069943.5	0.21295	NA	0.1484	0.07666	NA	NA	NA
ENSG00000069956.7	0.71655	NA	0.19443	NA	NA	0.44702	NA
ENSG00000069966.14	NA	NA	0.36603	0.1874	NA	NA	0.06273
ENSG00000069974.11	0.01308	NA	0.50924	0.03432	NA	0.54887	NA
ENSG00000069998.8	NA	0.02246	1e-05	0.99342	0.27671	0.06133	NA
ENSG00000070010.14	0.37226	0.21591	0.0566	0.18611	0.92267	0.55814	NA
ENSG00000070018.4	0.32688	0.03637	0.24718	0.35599	0.23849	0.50418	0.62887
ENSG00000070047.7	0.45672	0.09382	0.4009	0.04091	NA	0.10808	0.73443
ENSG00000070061.10	0.0141	0.21021	NA	0.219	0.06141	NA	0.50659
ENSG00000070081.11	0.12908	0.14766	0.01101	0.61683	NA	0.49147	1
ENSG00000070087.9	0.3593	NA	0.32236	0.95646	NA	0.68918	NA
ENSG00000070159.9	1	0.8249	NA	NA	NA	NA	NA
ENSG00000070182.13	0.01258	0.99942	0	1	0.85568	0.33411	0.49776
ENSG00000070190.8	0.07893	NA	1	NA	NA	NA	NA
ENSG00000070193.4	0.49024	0.46057	1	0.59875	1	NA	0.30117
ENSG00000070214.11	NA	NA	NA	0.43794	0.15691	NA	NA
ENSG00000070269.9	0.1873	0.05089	0.05866	0.45327	0.9393	0.00234	0.26083
ENSG00000070366.9	0.55904	0.27559	0.00012	0.88509	0.01672	0.94233	0.76255
ENSG00000070367.11	0.84883	0.09643	NA	NA	NA	NA	0.35854
ENSG00000070371.11	0.88825	0.00154	0	0.1311	NA	1	0.54434
ENSG00000070404.5	0.14751	NA	NA	NA	NA	NA	0.84403
ENSG00000070413.14	NA	0.01849	0.09199	NA	0.43769	0.53069	NA
ENSG00000070423.13	0.01279	0.08746	0.00248	0.04901	0.77093	0.70147	0.6046
ENSG00000070444.10	0.27154	NA	0.47213	0.29295	0.22959	0.34041	NA
ENSG00000070476.10	0.32154	0.45364	0.49789	0.80364	0.04861	NA	0.08429
ENSG00000070495.10	NA	0.82515	NA	0.81925	NA	0.62138	0.80645
ENSG00000070540.8	NA	0.81577	3e-05	0.56596	NA	0.18518	0.17763
ENSG00000070601.5	NA	NA	0.01533	NA	NA	NA	NA
ENSG00000070610.10	0.06153	NA	0.01393	NA	NA	0.05471	NA
ENSG00000070614.10	0.195	0.32912	0.92169	0.18362	0.1498	0.95236	0.43279
ENSG00000070669.12	NA	NA	NA	0.49702	0.6455	0.00409	0.18111
ENSG00000070718.7	0.00736	NA	0.73855	NA	0.01868	NA	0.77107
ENSG00000070731.5	NA	NA	NA	NA	0.41006	NA	NA
ENSG00000070756.9	1	NA	0.10809	NA	0.30121	NA	NA
ENSG00000070759.12	0.05217	0.3818	0.44829	0.84266	NA	0.23716	0.56997
ENSG00000070761.3	NA	0.00098	0.00924	NA	NA	0.1381	NA
ENSG00000070770.4	0.47687	0.78079	0.00752	0.16974	0.05177	0.98231	0.36148
ENSG00000070778.8	NA	NA	0.00089	0.85337	NA	NA	NA
ENSG00000070785.12	NA	NA	0.16722	0.91845	NA	NA	NA
ENSG00000070808.11	0.01009	0.03561	NA	NA	NA	0.57046	0.7214
ENSG00000070814.13	0.37772	0.1867	0.13976	0.58221	0.29046	0.80687	0.72888
ENSG00000070831.11	0.16598	0.50409	0.75348	0.72847	NA	NA	NA
ENSG00000070882.8	NA	NA	NA	0.29385	0.47087	0.29159	NA
ENSG00000070950.5	0.21394	0.88653	0.31223	0.12563	0.13077	NA	NA
ENSG00000070961.10	NA	NA	0.55811	NA	0.39629	NA	NA
ENSG00000071051.9	0.12356	NA	NA	0.02425	0.57019	0.01563	0.57984
ENSG00000071054.11	0.1935	0.06611	0.78852	0.03826	0.94956	NA	NA
ENSG00000071073.8	0.02287	0.16908	0.15396	NA	NA	1	0.54866
ENSG00000071082.6	0.85822	NA	0.32374	NA	0.50746	0.91773	0.20761
ENSG00000071127.12	0.19651	0.32863	0.6885	1	0.69094	1	0.25455
ENSG00000071189.17	0.09405	NA	NA	0.01032	0.31954	NA	0.49811
ENSG00000071205.7	NA	NA	0.30082	0.92959	0.37668	0.43288	0.10329
ENSG00000071242.7	0.74148	0.72571	0.73203	0.12283	0.60281	0.72278	0.54424
ENSG00000071243.11	0.92051	0.2994	NA	NA	0.65448	0.15211	0.734
ENSG00000071246.6	0.0649	0.59506	0.27194	0.81124	NA	NA	0.32269
ENSG00000071282.7	NA	0.38914	0	NA	0	0.26385	NA
ENSG00000071462.7	0.54518	0.75255	0.48366	0.40944	0.21018	0.67819	0.47563
ENSG00000071537.9	0.93191	0.44177	0.91594	NA	0.82027	NA	0.98535
ENSG00000071539.9	NA	NA	0.6741	0.95542	NA	0.54059	NA
ENSG00000071564.10	0.00209	0.39472	0.4165	0.0006	0.41518	0.11847	0.59234
ENSG00000071575.7	0.18981	0.62987	0.00034	0.13556	0.82707	0.13175	0.46053
ENSG00000071626.12	0.6466	NA	0.11011	0.75203	0.70249	0.40523	NA
ENSG00000071655.13	0.97382	0.32659	0.84784	NA	0.04414	0.65782	0.78922
ENSG00000071794.11	0.04618	NA	0.40141	NA	0.95295	NA	0.01471
ENSG00000071894.10	0	0	0	NA	NA	0	2e-05
ENSG00000071967.7	0.08257	0.82416	NA	0.77435	0.6917	0.00492	NA
ENSG00000071994.6	0.59537	0.33169	0.0758	0.6602	0.0228	0.23926	NA
ENSG00000072042.8	0.90255	0.02506	0.00486	0.06729	0.54555	0.23734	NA
ENSG00000072071.12	0.33598	NA	0.06112	0.61288	0.72866	0.49993	NA
ENSG00000072110.9	0.8211	NA	0.05182	0.76784	0.19683	0.18942	0.57718
ENSG00000072121.11	0.59376	0.30701	0.59886	0.061	NA	0.07811	0.86558
ENSG00000072134.11	1	NA	0.96716	NA	0.5419	0.34391	0.18403
ENSG00000072135.8	NA	NA	0.82937	1	0.18317	0.8761	NA
ENSG00000072163.14	0.03503	0.4323	0.65702	0.52426	0.88892	0.25804	NA
ENSG00000072182.8	0.10884	1	0.50729	NA	NA	0.50872	0.54912
ENSG00000072195.10	0	7e-05	0.04131	0.90125	0.00031	0.0487	NA
ENSG00000072201.9	0.45026	0.23977	0.95152	0.01972	0.81631	0.46163	1
ENSG00000072210.14	0.14027	0.84307	0.73914	0.74792	0	NA	0
ENSG00000072274.8	0.17776	0.78406	0.89428	0.11202	0.75324	NA	0.08473
ENSG00000072310.12	0.31315	0.80254	0.8759	0.26717	NA	NA	NA
ENSG00000072364.8	0.00229	NA	0.06902	NA	0.07173	0.09457	NA
ENSG00000072422.12	NA	0.304	NA	NA	0.44367	NA	0.32019
ENSG00000072518.16	NA	NA	NA	0.97147	0.19409	0.46284	0.01084
ENSG00000072571.15	0.83956	0.158	0.44129	0.2777	0.97716	1	0.35692
ENSG00000072609.13	0.01449	0.25736	0.19411	0.48849	0.20505	0.45208	0.70534
ENSG00000072682.14	0.01316	0.39134	0.76752	0.4538	0.00218	NA	0.0293
ENSG00000072736.14	NA	NA	0.00871	0.82353	0.01255	NA	1
ENSG00000072756.12	NA	NA	0.54176	NA	NA	NA	NA
ENSG00000072778.15	0.34305	1	0.00034	0.76988	0.09395	0.00747	NA
ENSG00000072786.8	0.87599	0.32948	0.12528	0.77665	1	1	0.67364
ENSG00000072803.13	NA	NA	NA	NA	0.72216	NA	NA
ENSG00000072818.7	1	NA	NA	NA	NA	NA	NA
ENSG00000072832.10	0.29258	0.47792	0	0.00094	0.63118	0.24307	0.03611
ENSG00000072840.8	1	0.52342	NA	NA	NA	0.32544	NA
ENSG00000072849.6	0.60617	0.38263	0.49617	1	0.84479	0.00156	NA
ENSG00000072864.8	0.58056	NA	NA	NA	0.66363	NA	0.52214
ENSG00000072952.14	0.01857	0.75583	0.00998	0.04884	1	NA	0.53991
ENSG00000072954.2	0	0.58317	0	0	0.65889	0	NA
ENSG00000072958.4	0.14436	NA	0.11086	0.00741	NA	NA	NA
ENSG00000073008.10	0.65103	0.09588	0.7578	0.08302	0.65467	0.20842	NA
ENSG00000073050.7	0.0005	0.03841	0.48167	0.53661	NA	NA	0.06362
ENSG00000073060.11	0.16915	0.23349	0.11315	0.77765	0.44192	0.13087	0.06365
ENSG00000073111.9	NA	0.81162	0.74131	NA	NA	0.68722	NA
ENSG00000073150.9	0.62544	0.44456	NA	NA	NA	0.07448	0.34522
ENSG00000073169.9	0.7854	0.54755	0.20606	0.87788	0.65676	0.1342	0.05189
ENSG00000073282.8	0.60531	0.74731	0.91934	NA	NA	NA	NA
ENSG00000073331.13	0.03853	NA	0.80144	NA	NA	NA	NA
ENSG00000073350.9	0.04321	0.18886	0.25568	0.63202	0.87169	0.53923	0.52075
ENSG00000073417.10	0.75422	NA	1	0.68937	0.44177	0.79936	NA
ENSG00000073536.13	0	0	0	0.06132	0.49144	0.00501	0.80177
ENSG00000073578.12	0.0228	0.01675	0.01839	0.90343	0.7781	0.04682	NA
ENSG00000073584.14	0.00238	0.29785	0.2447	NA	NA	1	0.50035
ENSG00000073605.14	NA	0.14982	0.36703	0.15057	NA	NA	NA
ENSG00000073614.7	0.001	NA	NA	NA	NA	NA	0.6917
ENSG00000073670.9	NA	NA	NA	0.51085	NA	0.64481	0.86531
ENSG00000073711.6	NA	0.27062	0.56941	NA	0.43841	0.62044	0.16377
ENSG00000073712.9	0.01195	0.13881	0.26135	0.40099	0.01527	NA	0.48653
ENSG00000073737.12	NA	NA	0.67193	NA	NA	0.18649	NA
ENSG00000073792.11	NA	0.02066	0.33421	NA	NA	NA	NA
ENSG00000073803.9	0.83284	0.05921	0.0712	NA	NA	1	NA
ENSG00000073849.10	0.32514	0.02177	0.02689	0.00029	0.02313	0.09771	NA
ENSG00000073910.15	0.47601	0.12818	0.25828	0.67737	0.14099	0.02698	0.54235
ENSG00000073921.13	0.30295	NA	0.00261	1	0.5932	0.53308	0.84203
ENSG00000073969.14	0.45293	0.14969	NA	NA	0.68237	NA	0.72381
ENSG00000074047.16	NA	NA	0.50932	NA	NA	NA	NA
ENSG00000074054.13	0.92351	0.14208	0.96027	1	0.72487	NA	0.4407
ENSG00000074071.9	0.00054	NA	1e-05	NA	0.12593	0.01217	0.02398
ENSG00000074181.4	0	NA	0.00075	0.03322	NA	0.23341	NA
ENSG00000074201.4	NA	NA	0.1686	NA	NA	NA	0.76104
ENSG00000074219.9	0.26111	0.74607	NA	0.0952	0.52385	NA	NA
ENSG00000074266.13	NA	NA	NA	1	0.67345	NA	0.5266
ENSG00000074317.6	0.60294	NA	0.65182	0.10521	0.33878	NA	NA
ENSG00000074356.12	0.01321	0.4987	0.04474	0.45333	0.51217	0.80358	NA
ENSG00000074370.13	NA	NA	0.63132	0.51826	0.72712	NA	NA
ENSG00000074410.9	NA	NA	NA	NA	NA	NA	0.50335
ENSG00000074416.9	NA	0.37653	0.16565	NA	NA	NA	NA
ENSG00000074527.7	0.1177	0.92628	0.54221	0.08619	0.8652	NA	1
ENSG00000074582.8	0.74732	0.37783	0.63382	0.98469	0.56544	0.73258	0.63119
ENSG00000074590.9	0.4414	0.35818	NA	NA	0.54644	0.42907	0.84039
ENSG00000074603.14	0.26109	0.93706	0.08378	0.83412	0.63486	0.56713	0.09042
ENSG00000074621.9	0.07284	0.62387	0.10304	0.11938	0.54019	1	NA
ENSG00000074657.9	0.1239	0.26987	0.81156	NA	NA	0.64997	0.81413
ENSG00000074660.11	NA	NA	0.68778	NA	0.26191	0.6305	NA
ENSG00000074695.5	0.59563	0.88401	NA	NA	0.01672	0.24895	0.64132
ENSG00000074696.8	NA	0.06146	0.00519	0.01803	0.17669	NA	NA
ENSG00000074755.10	0.36531	0.15868	NA	NA	NA	NA	0.98382
ENSG00000074800.9	0.01118	0.00026	0.00497	0.04947	NA	0	0.03893
ENSG00000074842.3	NA	0.86543	0.40809	0.15146	0.00593	NA	NA
ENSG00000074855.6	0.39026	0.23279	0.69754	0.75845	0.64688	NA	0.61514
ENSG00000074935.9	NA	NA	0.34291	1	0.69616	0.26463	0.35922
ENSG00000074964.12	0.99033	0.3138	0.08056	0.10642	0.5624	0.5139	0.87368
ENSG00000075035.5	0.22117	0.00455	0.79571	0.45141	NA	0.30711	NA
ENSG00000075073.10	0.70915	0.75241	0.31736	0.14521	NA	1	0.22701
ENSG00000075131.5	NA	0.00733	0.00026	0.02531	0.01346	0.90626	0.46878
ENSG00000075142.9	0.49578	NA	0.00502	0.77225	0.45174	NA	0.79745
ENSG00000075151.15	0.63526	0.14941	0.03862	0.61464	NA	0.8866	NA
ENSG00000075188.4	NA	NA	1	NA	NA	NA	NA
ENSG00000075213.6	0.18996	0.84706	0.21241	0.03485	0.7732	0.2687	0.90254
ENSG00000075223.9	NA	0.17195	0.14046	0.80155	0.00292	0.22613	0.19364
ENSG00000075239.9	NA	NA	NA	0.80965	0.20819	0.02752	NA
ENSG00000075240.12	0.6377	0.61498	0.86123	0.02627	0.33424	0.04036	0.21923
ENSG00000075275.12	0.04213	NA	0.23557	NA	0.88531	NA	NA
ENSG00000075292.14	0.70397	0.49048	0.08941	0.751	0.36884	NA	0.09556
ENSG00000075336.7	NA	0.93102	0.96618	0.93462	NA	NA	NA
ENSG00000075340.18	0.0826	0.81657	0.26103	0.35525	0.15574	0.00403	0.24532
ENSG00000075391.12	NA	0.42024	1	0.27758	0.75938	0.2832	0.46478
ENSG00000075399.8	0.58013	NA	0.62415	1	0.77414	NA	0.64706
ENSG00000075407.13	0.16481	0.00049	0.19692	0.18586	0.20927	0.20009	0.75075
ENSG00000075413.13	0.54352	0.29542	0.3731	0.15375	NA	0.06658	NA
ENSG00000075420.8	0.93806	0.48362	0.35826	0.06647	0.63392	0.22031	1
ENSG00000075426.7	0.07855	0.95005	NA	NA	0.57147	NA	NA
ENSG00000075461.5	0.60557	0.25477	0.3479	1	0.68449	NA	0.4052
ENSG00000075539.9	NA	NA	NA	NA	NA	0.36364	1
ENSG00000075568.12	0.51605	0.11309	0.22409	0.94031	0.45999	0.56192	1
ENSG00000075618.13	1	NA	0.69876	0.42002	0.07667	0.38806	NA
ENSG00000075624.9	0.00051	0.49971	0.02229	0.97716	0.28138	NA	0.01828
ENSG00000075643.5	0.00511	0.02189	0.69555	0.28849	0.77295	NA	0.65852
ENSG00000075651.11	NA	NA	NA	0.266	0.03013	0.13656	NA
ENSG00000075702.12	0.27855	NA	NA	0.2728	0.58451	0.16668	0.80334
ENSG00000075711.16	0.3023	0.09809	0.28626	0.06427	0.29462	0.16639	NA
ENSG00000075785.8	NA	0.7514	0.00035	NA	NA	0.15337	NA
ENSG00000075790.6	0.68225	0.33629	0.63828	0.43266	NA	0.01058	NA
ENSG00000075826.12	0.17157	0.04446	0.45133	0.13738	NA	0.34272	0.9299
ENSG00000075856.7	0.28418	0.58671	0.19254	0.65249	NA	NA	0.65498
ENSG00000075891.17	NA	0.72694	1	NA	NA	NA	NA
ENSG00000075914.8	NA	1	NA	NA	NA	NA	0.72375
ENSG00000075945.8	4e-05	0.72754	0.63221	0.06479	NA	NA	0.27971
ENSG00000075975.11	0.94043	NA	0.58735	NA	0.54128	0.92213	NA
ENSG00000076003.4	0.11932	0.24538	0.20538	0.20268	NA	NA	0.05715
ENSG00000076043.5	NA	NA	NA	NA	0.93673	NA	0.46788
ENSG00000076067.7	0.37759	0.18754	0.035	0.78905	0.21932	NA	0.01241
ENSG00000076108.7	0.00181	0.61138	0.21053	0.00361	0.80506	NA	0.15016
ENSG00000076201.10	0.32134	0.49246	NA	NA	NA	0.40872	NA
ENSG00000076242.10	NA	0.06349	NA	NA	NA	NA	0.5176
ENSG00000076248.6	NA	NA	NA	NA	0.76885	1	NA
ENSG00000076258.5	0.83307	NA	0.40276	NA	0.49835	1	NA
ENSG00000076321.6	NA	0.21419	0.92196	0.53407	0.21182	NA	NA
ENSG00000076351.8	0.02266	0.00025	0.00024	0.08154	0.40505	NA	NA
ENSG00000076356.6	0.3797	0.24431	0.73994	0.65638	0.52861	0.17402	0.17124
ENSG00000076382.12	NA	NA	0.75075	NA	NA	NA	0.07263
ENSG00000076513.12	0.01423	1	NA	NA	NA	NA	0.79378
ENSG00000076554.11	NA	NA	NA	0.48703	0.85967	NA	NA
ENSG00000076555.11	0.11404	0.95244	0.7777	0.08329	0.94428	0.31933	0.13824
ENSG00000076604.10	0.08864	0.49012	0.14325	0.58422	NA	NA	0.17748
ENSG00000076641.4	0.64764	0.54478	0.03077	0.65444	NA	0.23097	0.07537
ENSG00000076650.2	NA	0.79139	0.43189	0.70057	NA	0.1924	NA
ENSG00000076662.5	0.33024	NA	1	0.06502	0.1774	NA	0.58311
ENSG00000076685.14	0.263	0.18089	0.00059	0.09294	0.09945	0.40376	0.16901
ENSG00000076706.10	0.79607	0.02365	0.02794	0.19672	0.04666	0.12163	0.04561
ENSG00000076864.15	0.65044	NA	1	NA	NA	0.31854	1
ENSG00000076924.7	1	0.27241	0.56451	NA	NA	0.28516	0.57013
ENSG00000076944.10	NA	0.0465	1	NA	NA	NA	0.39229
ENSG00000076984.13	0.21322	0.43943	0.60918	NA	0.05913	NA	0.7263
ENSG00000077009.9	NA	0.15619	NA	NA	NA	NA	0.0263
ENSG00000077044.5	0.95791	0.30773	NA	NA	0.44769	0.08184	0.76431
ENSG00000077063.6	0.46888	1	0.36461	NA	NA	1	NA
ENSG00000077092.14	0.50404	NA	NA	NA	NA	0.50725	NA
ENSG00000077097.9	0.04385	NA	NA	NA	NA	0.70385	0.48564
ENSG00000077147.10	NA	0.8486	0.02478	0.02758	0.36273	NA	0.3733
ENSG00000077150.13	0.43481	1	NA	NA	NA	NA	0.72749
ENSG00000077152.5	0.28367	0.95622	NA	NA	0.17328	NA	NA
ENSG00000077157.16	0.47159	0.40573	0.00209	0.93555	0.18829	NA	0.4034
ENSG00000077232.12	0.73461	0.42055	0.13059	0.04723	0.06147	0.92236	0.05618
ENSG00000077235.13	NA	NA	1	NA	NA	NA	NA
ENSG00000077238.9	0.00659	0.01724	0.00404	0.00297	0.12338	0.72549	0.00205
ENSG00000077254.10	0.08612	0.04269	0.4934	0.1837	NA	0.59304	0.13441
ENSG00000077312.4	0.81273	NA	NA	NA	NA	NA	1
ENSG00000077348.4	NA	NA	0.64821	NA	0.1332	NA	NA
ENSG00000077380.11	0.5811	NA	0.14418	NA	NA	NA	NA
ENSG00000077454.11	0.00034	0.00016	0.53806	0.16011	NA	NA	NA
ENSG00000077458.8	0.10016	0.81872	NA	NA	0.45146	0.90176	0.42766
ENSG00000077463.10	NA	NA	NA	0.74688	NA	0.44183	NA
ENSG00000077514.4	NA	0.37195	0.05856	0.44451	0.28414	1	0.08534
ENSG00000077522.8	0.03889	NA	NA	NA	NA	NA	0.42873
ENSG00000077549.13	0.74959	0.10199	0.30618	0.85013	0.04832	0.11466	0.17319
ENSG00000077585.9	1	NA	0.85035	NA	NA	NA	NA
ENSG00000077616.6	0.07547	0.81303	0.25452	NA	NA	0.43365	0.5837
ENSG00000077684.11	0.06604	0.05647	0.18401	NA	NA	0.18227	NA
ENSG00000077782.15	0.31235	NA	0.17165	0.01988	0.6469	0.47509	NA
ENSG00000077942.13	0.31253	0.50515	0.0039	0.0531	0.33929	NA	NA
ENSG00000077943.7	0.13542	0.34144	0.31931	0.51841	0.11171	0.4288	0.42829
ENSG00000078043.11	0.03696	0.64959	0.54829	0.83646	NA	0.27632	0.14572
ENSG00000078053.12	0.52488	0.54559	0.52386	NA	NA	0.11724	NA
ENSG00000078070.7	0.95988	0.0425	0.19815	0.86932	0.23172	NA	NA
ENSG00000078081.3	NA	1	0.38693	1	NA	NA	NA
ENSG00000078114.14	0.17595	NA	NA	0.23441	0.09215	1e-05	NA
ENSG00000078124.7	NA	NA	NA	0.40016	0.68283	0.70133	0.72757
ENSG00000078142.7	NA	NA	0.8239	NA	0.50398	0.63031	0.96282
ENSG00000078177.9	0.02562	0.01595	0.25327	0.02008	0.19182	0.70112	0.04936
ENSG00000078237.4	0.57077	0.1592	0.00218	0.76417	0.37823	0.57085	0.735
ENSG00000078246.11	NA	0.10697	0.00414	0.8527	NA	0.2564	0.24187
ENSG00000078269.9	0.4824	0.21052	0.02418	0.26905	0.96862	NA	0.03122
ENSG00000078295.11	0.11557	0.48329	0.12976	NA	0.14588	0.50137	NA
ENSG00000078304.15	NA	NA	0.08233	2e-05	NA	0.26823	NA
ENSG00000078328.15	0.00142	0.08926	0	0.06189	NA	NA	NA
ENSG00000078369.13	NA	0.11663	NA	NA	NA	NA	0.82402
ENSG00000078399.11	NA	NA	0.77432	NA	NA	NA	NA
ENSG00000078401.6	NA	0.2755	0.0442	NA	0.49817	0.138	NA
ENSG00000078403.12	0.40734	0.44941	0.07498	0.85937	NA	0.62515	0.44433
ENSG00000078487.13	NA	NA	0.83703	0.96941	1	NA	0.50721
ENSG00000078549.10	NA	NA	0.89677	NA	0.77222	NA	NA
ENSG00000078618.15	0.05951	0.09911	0.53579	0.13716	0.20993	NA	0.42169
ENSG00000078668.9	NA	0.65576	0.46647	0.56846	NA	NA	0.96006
ENSG00000078674.13	0.67528	0.48198	0.56265	0.07542	0.10663	0.45857	0.01159
ENSG00000078687.12	NA	NA	0.30734	0.88607	0.53463	0.81628	NA
ENSG00000078699.17	0.10426	0.03448	0.73727	0.60416	0.032	NA	NA
ENSG00000078725.8	NA	NA	0.58694	NA	NA	0.50554	NA
ENSG00000078747.8	NA	0.18143	NA	NA	NA	0.54458	0.38176
ENSG00000078804.8	1	NA	NA	NA	NA	0.20893	NA
ENSG00000078808.12	NA	0.00163	0	0.05442	0.2509	0.00023	0.26737
ENSG00000078814.11	0.10464	0.20701	NA	0.00193	0.76862	0.19422	0.73411
ENSG00000078900.10	NA	1	1	NA	NA	NA	NA
ENSG00000078902.11	NA	0.29971	0.73775	NA	0.75315	0.01646	0.45566
ENSG00000079101.12	1	NA	NA	NA	NA	NA	NA
ENSG00000079102.12	1	NA	0.54469	NA	NA	NA	NA
ENSG00000079112.5	NA	0.37441	NA	0.24089	NA	NA	0.36627
ENSG00000079134.7	0.81388	0.42938	NA	NA	0.34494	NA	0.8852
ENSG00000079156.12	0.72842	NA	0.66185	NA	NA	NA	NA
ENSG00000079215.9	NA	0.03792	NA	0.93811	NA	0.55955	0.51036
ENSG00000079246.11	0.00111	0.10603	0.00038	NA	0.0114	0.0013	NA
ENSG00000079257.3	NA	NA	NA	NA	NA	NA	0.13668
ENSG00000079263.14	0.10856	NA	0.14904	NA	0.45681	NA	NA
ENSG00000079277.15	NA	NA	NA	NA	NA	1	0.37731
ENSG00000079308.12	0.83547	0.95596	0	0.00186	0.85843	0.17067	0.38304
ENSG00000079313.7	0.7648	0.03178	0.7029	0.30223	0.84861	NA	NA
ENSG00000079332.10	0	0.00209	0	0.00367	NA	0.92433	0.34515
ENSG00000079335.13	NA	0.26585	NA	0.35765	0.64667	NA	0.50479
ENSG00000079337.11	NA	NA	0.03815	NA	NA	NA	NA
ENSG00000079387.9	0.38552	0.27174	0.8042	0.42511	NA	NA	0.41802
ENSG00000079393.16	NA	0.50353	0.79034	0.28164	NA	1	NA
ENSG00000079432.3	0.05119	0.22919	NA	0.12241	0.01294	0.77163	0.73644
ENSG00000079435.5	NA	NA	0.38313	0.32542	NA	0.56711	0.83125
ENSG00000079459.8	0.22131	0.25024	0.16362	2e-05	0.53041	0.01288	NA
ENSG00000079689.9	NA	NA	0.5513	NA	NA	NA	NA
ENSG00000079691.15	0.11852	0.22098	0.00062	0.43918	0.70145	0.19928	0.2873
ENSG00000079739.11	0.05149	0.87445	0.17764	0.04116	0.02636	0.45695	0.14473
ENSG00000079785.10	0.88957	0.08264	0.04918	NA	0.33501	0.25793	0.7737
ENSG00000079805.12	0.12254	NA	0.20064	NA	NA	0.70855	NA
ENSG00000079819.12	0.55966	0.71659	0.32322	0.28305	0.52371	0.88526	0.46052
ENSG00000079841.14	NA	0.50658	0.47667	NA	NA	NA	0.42479
ENSG00000079931.10	NA	NA	NA	NA	0.00016	NA	NA
ENSG00000079950.9	0.41877	0.84051	0.03835	0.12738	0.67326	1	0.00143
ENSG00000079999.9	0.88157	NA	NA	NA	0.91154	NA	0.0226
ENSG00000080031.5	0.04701	0.54468	0.64773	NA	0.74561	0.84453	0.24877
ENSG00000080166.11	NA	NA	0.20589	NA	NA	NA	NA
ENSG00000080189.10	0.63527	0.21157	0.47608	0.34574	0.57546	0.1818	0.14404
ENSG00000080200.5	0.22524	NA	NA	NA	0.53207	NA	0.85372
ENSG00000080298.11	0.34241	NA	0.60539	NA	NA	0.22496	NA
ENSG00000080345.13	0.64149	0.18616	0.57592	NA	0.63522	NA	NA
ENSG00000080371.4	0.01342	0.72884	0.67799	0.3487	NA	0.18623	0.32343
ENSG00000080493.9	0.12981	0.35119	0.95082	0.29543	0.02812	NA	0.31927
ENSG00000080503.15	0.9723	NA	0.34537	0.59652	NA	0.23306	NA
ENSG00000080546.9	NA	NA	0.92551	0.81516	NA	0.91505	NA
ENSG00000080603.12	NA	NA	NA	0.0069	NA	0.19942	NA
ENSG00000080644.11	0.21022	NA	0.63406	NA	0.30833	NA	0.03836
ENSG00000080709.10	0.03937	NA	0.20291	NA	NA	0.26044	NA
ENSG00000080802.14	0.06952	1	0.60199	NA	0.68989	0.28022	NA
ENSG00000080815.14	0.00693	0.80209	0.00085	0.08273	0.71351	0.31572	NA
ENSG00000080819.2	0.02665	0.72766	0.60985	0.40734	0.02867	NA	0.18873
ENSG00000080822.12	NA	NA	0.38401	NA	NA	NA	NA
ENSG00000080823.17	NA	NA	NA	NA	NA	0.16806	NA
ENSG00000080824.14	0.54781	0.73896	0.59207	NA	0.54089	0.17471	NA
ENSG00000080839.7	NA	0.80218	0.07449	NA	NA	1	NA
ENSG00000080845.13	0.29927	0.55134	0.67198	NA	0.74585	NA	NA
ENSG00000080854.10	0.54882	NA	0.35955	0.79565	0.74987	0.73953	NA
ENSG00000080947.10	0.39743	0.33471	0.58621	NA	0.97501	0.74502	0.52897
ENSG00000080986.8	NA	NA	0.28865	0.09835	NA	NA	0.54309
ENSG00000081014.6	0.71117	0.72231	0.83244	0.69011	0.45558	0.75232	NA
ENSG00000081019.9	0.53367	1	NA	1	NA	0.71884	0.5089
ENSG00000081026.14	0.03768	NA	0.03072	0.30026	0.76823	NA	NA
ENSG00000081051.3	NA	0	0	0	0	NA	NA
ENSG00000081052.10	NA	NA	0.23584	NA	NA	NA	NA
ENSG00000081059.15	NA	NA	NA	NA	0.51965	NA	NA
ENSG00000081087.10	NA	NA	0.60173	0.68659	NA	0.51643	NA
ENSG00000081138.9	0.72562	0.10859	0.96556	NA	NA	NA	NA
ENSG00000081154.7	0.38385	0.6069	NA	0.33378	0.59972	NA	0.72722
ENSG00000081177.14	0.718	0.70493	NA	0.77369	0.53862	0.07046	0.53331
ENSG00000081189.9	1	NA	0.09986	0.21277	0.14441	NA	0.18429
ENSG00000081248.6	NA	NA	0.3038	NA	NA	NA	NA
ENSG00000081307.8	NA	0.37996	0.27659	0.29925	0.48457	NA	NA
ENSG00000081320.6	0.27052	0.34331	0.26429	0.83751	0.60742	NA	NA
ENSG00000081377.12	0.70483	0.64143	0.78216	NA	NA	0.21757	NA
ENSG00000081479.8	0.59229	0.3363	0.17487	0.98448	NA	0.80913	0.32453
ENSG00000081665.9	0	0.031	0.35116	0.26474	0.79764	0.04009	NA
ENSG00000081692.8	0.85793	0.46803	0.60813	NA	NA	0.0265	0.0658
ENSG00000081721.7	0.05371	NA	0.1579	0.85363	0.72546	0.17655	0.11661
ENSG00000081760.12	NA	NA	1	0.06595	0.00724	0.86599	NA
ENSG00000081791.4	0.43588	NA	0.4395	0.23897	0.20249	0.03694	0.93921
ENSG00000081803.11	0.49867	0.77058	0.03987	NA	0.23965	NA	0.52937
ENSG00000081842.13	0.0493	0.26831	NA	1	NA	NA	NA
ENSG00000081913.9	0.8666	0.48513	0	0.4133	NA	NA	0.57116
ENSG00000081923.6	0.93742	0.00106	0.83332	NA	NA	1	NA
ENSG00000082014.12	NA	NA	0.16781	0.66592	NA	0.79598	NA
ENSG00000082146.8	0.04513	0.54197	NA	NA	NA	0.17505	NA
ENSG00000082153.13	NA	NA	NA	NA	NA	0.01815	NA
ENSG00000082196.16	0.74692	0.14401	0.08522	NA	NA	0.25013	NA
ENSG00000082212.7	0.89429	0.23589	0.03507	NA	0.10802	0.05849	NA
ENSG00000082213.13	0.00179	0.11214	0	0.00221	0.01332	NA	0.06612
ENSG00000082258.8	0.3329	0.00797	0.38108	0.87365	0.95337	0.04253	0.57696
ENSG00000082269.12	0.65237	0.32642	NA	NA	0.98545	0.42883	0.6141
ENSG00000082397.11	0.19403	0.087	0.08635	0.0876	NA	0.00015	0.55484
ENSG00000082438.11	NA	0.06843	0.73189	NA	0.13548	NA	0.97149
ENSG00000082497.7	0.20471	0.26656	NA	1	1	0.77544	0.30212
ENSG00000082512.10	1	NA	0.54806	0.42337	0.6578	NA	NA
ENSG00000082515.12	NA	0.55567	NA	0.32416	0.84352	NA	0.71131
ENSG00000082516.8	NA	0.28073	NA	0.10793	0.55707	0.33957	1
ENSG00000082556.6	0.38795	NA	NA	NA	NA	NA	NA
ENSG00000082641.11	NA	0.0002	0	0.00738	0.31184	0	0.15003
ENSG00000082684.10	0.28446	0.65415	0.65212	0.41748	0.81797	0.64762	0.03928
ENSG00000082701.10	NA	0.07617	0.2008	0.0878	0.19472	0.80912	NA
ENSG00000082781.7	NA	NA	NA	0.12323	1	0.33643	NA
ENSG00000082805.15	0.0144	0.84364	0.8468	0.29853	0.62382	0.40274	0.71405
ENSG00000082898.12	0.47077	0.93071	NA	NA	NA	NA	NA
ENSG00000082996.15	0.19943	NA	0.00784	0.84185	NA	NA	NA
ENSG00000083067.18	NA	0.31005	0.18495	NA	NA	1	NA
ENSG00000083099.6	0.3078	0.96989	0.28612	0.35876	0.78053	0.01586	0.0185
ENSG00000083123.10	0.04866	NA	0.49792	1	0.7406	1	0.45114
ENSG00000083168.5	0.61015	0.82312	0.73969	0.41395	0.01099	0.0461	0.2499
ENSG00000083223.13	NA	NA	NA	0.76321	0.65926	0.46963	NA
ENSG00000083290.15	0.83631	0.27758	0	0.57054	NA	0.03037	NA
ENSG00000083307.6	0.05182	0.07089	NA	0.09441	NA	0.24269	0.03031
ENSG00000083312.13	0.94674	NA	0.32043	0.27956	0.9217	0.66512	0.98576
ENSG00000083444.12	NA	0.0007	0	0.44749	NA	0.00909	NA
ENSG00000083457.7	0.72519	0.77112	0.84328	NA	NA	NA	NA
ENSG00000083520.10	0.08021	0.88387	NA	0.43457	0.77388	0.6982	NA
ENSG00000083535.11	0.84561	0.50447	NA	0.02088	0.86463	0.19465	NA
ENSG00000083544.9	NA	0.82598	0.79806	1	NA	NA	NA
ENSG00000083642.14	0.04307	0.73291	NA	NA	0.02969	0.13452	0.16695
ENSG00000083720.8	NA	NA	0.50404	NA	NA	NA	NA
ENSG00000083807.5	0.89667	0.63678	0.38067	0.72636	NA	0.82841	0.57405
ENSG00000083812.7	0.03274	NA	0.57431	NA	NA	1	NA
ENSG00000083814.8	NA	NA	0.48473	0.92887	0.13354	NA	0.44417
ENSG00000083817.8	0.11923	NA	0.08082	NA	NA	0.88231	NA
ENSG00000083828.11	0.34647	0.49979	0.40385	0.13126	0.05303	0.32425	0.70012
ENSG00000083838.11	0.75444	NA	0.71059	1	NA	0.16208	NA
ENSG00000083844.6	NA	NA	0.76967	NA	0.10853	NA	NA
ENSG00000083845.4	0.00032	0.50591	0.54118	0.00218	0.17983	0.79498	0.00442
ENSG00000083857.9	0.00779	0.13421	0	0.34693	3e-05	0.59897	0.16697
ENSG00000083937.4	NA	1	0.39107	0.71901	0.74873	0.47483	NA
ENSG00000084070.7	0.12965	0.63929	0.45913	0.50948	0.60639	NA	NA
ENSG00000084072.12	0.20229	0.04059	0.33296	0.03134	0.128	0.84107	0.50415
ENSG00000084073.4	NA	NA	0.00575	0.24754	NA	0	NA
ENSG00000084090.9	0.00214	0.40974	0	0.09044	0.44727	0.55374	0.27358
ENSG00000084093.11	0.64909	1	0.49041	0.42872	0.72817	0.00615	NA
ENSG00000084112.10	NA	NA	0.17698	0.37587	0.25343	0.02293	0.39626
ENSG00000084207.11	0	0.03796	0.04591	0.02938	1e-05	NA	0.00061
ENSG00000084234.12	NA	0.24869	0.03658	0	NA	0	NA
ENSG00000084444.9	1	0.69006	0.08303	NA	0.8369	NA	NA
ENSG00000084463.3	0.00551	0.38589	0.0725	NA	0.68353	NA	NA
ENSG00000084623.7	0.80596	NA	0.02844	0.72031	NA	NA	NA
ENSG00000084628.5	0.02903	NA	0.38082	0.7261	NA	0.38649	NA
ENSG00000084636.13	0.32128	0.62946	0.1299	0.77161	0.01971	0.0008	0.23565
ENSG00000084652.11	0.62615	NA	0.54784	0.59635	NA	NA	0.09369
ENSG00000084674.9	0.02418	0.06157	0.46427	0.29059	0.15327	0.48522	0.54529
ENSG00000084676.11	NA	0.70398	NA	NA	0.03035	NA	0.05643
ENSG00000084693.11	0.88997	NA	0.02997	0.22108	0.54005	0.36302	0.47418
ENSG00000084710.9	NA	0.74755	0.85366	0.84247	0.93932	NA	0.82314
ENSG00000084731.9	0.35729	NA	0.02388	0.20536	NA	NA	0.84485
ENSG00000084733.6	0.45219	0.09658	0.00888	0.32009	0.61742	NA	0.10172
ENSG00000084754.6	0.90274	NA	NA	NA	0.01016	NA	0.20947
ENSG00000084764.6	NA	NA	0.10431	0.03643	0.37511	0.73635	NA
ENSG00000084774.9	0.72514	NA	NA	0.81889	0.7076	0.23733	0.91493
ENSG00000085063.10	0.1839	0.80718	0.17537	NA	0.02231	0	0.00091
ENSG00000085117.7	0.23773	0.7091	0.66696	0.73121	0.62283	0.66622	0.49235
ENSG00000085231.9	NA	NA	0.58099	NA	0.72585	NA	NA
ENSG00000085274.11	0.7888	0.85555	NA	NA	NA	NA	0.58008
ENSG00000085276.13	0.31109	1	1	NA	NA	NA	NA
ENSG00000085365.13	0.59105	0.04255	0.77826	0.12988	NA	0.11566	0.17572
ENSG00000085377.9	0.62191	0.47053	NA	NA	NA	NA	0.06542
ENSG00000085382.7	0.12474	0.72326	0.76076	0.79709	0.77639	0.68847	1
ENSG00000085415.11	NA	NA	0.32592	NA	NA	NA	1
ENSG00000085433.11	NA	NA	NA	0.61406	NA	0.3251	NA
ENSG00000085449.10	NA	NA	0.78506	0.20528	NA	0.41809	NA
ENSG00000085465.11	0.74711	NA	0.16623	0.14458	0.52454	0.30195	0.82459
ENSG00000085491.11	NA	NA	NA	6e-05	0.79602	NA	NA
ENSG00000085511.15	NA	NA	NA	NA	0.397	NA	NA
ENSG00000085514.11	NA	NA	0.5068	NA	NA	NA	NA
ENSG00000085552.12	0.24749	0.28198	0.23494	0.45631	0.54067	0.29245	0.75567
ENSG00000085644.9	0.09747	0.01902	0.00329	0.10217	0.25992	0.42432	NA
ENSG00000085662.9	NA	NA	NA	0.02768	0.04226	NA	0.78766
ENSG00000085719.7	0.13888	0.56057	0.41189	0.17014	0.50133	NA	0.15912
ENSG00000085721.8	NA	0.65066	0.72815	0.41308	NA	0.04246	1
ENSG00000085733.11	0.41999	0.23493	0.62283	NA	0.53354	0.06986	0.92057
ENSG00000085741.8	0.0059	0.68525	0.23277	0.60749	0.67355	0.42621	1
ENSG00000085760.10	0.54226	0.87251	0.21105	0.58914	NA	0.51471	NA
ENSG00000085788.9	NA	0.13819	0.08879	NA	0.4246	NA	NA
ENSG00000085832.12	0.00043	0.28693	0.82035	0.01745	0.55946	NA	0.37475
ENSG00000085840.8	NA	NA	NA	NA	NA	0.18509	NA
ENSG00000085871.4	1	NA	NA	NA	NA	NA	NA
ENSG00000085872.10	0.6269	NA	0.38803	0.93238	NA	0.94702	NA
ENSG00000085978.17	0.73983	0.33046	0.59542	0.16587	0.83253	0.31178	0.02925
ENSG00000085982.9	0.39813	0.88051	NA	NA	NA	1	0.03003
ENSG00000085998.9	0.01136	0.2577	0.7877	NA	0.3709	0.54812	NA
ENSG00000086015.16	0.77597	0.4393	0.59779	0.27912	0.04875	0.71391	0.02367
ENSG00000086061.11	NA	0.27781	0.15138	0.08782	0.88533	0.04574	0.30223
ENSG00000086062.8	0.05899	0.11973	0.07557	0.30151	0.02572	0.23085	0.00263
ENSG00000086102.14	NA	NA	NA	0.50721	NA	0.00041	NA
ENSG00000086189.5	0.67764	0.19435	0.218	0.98073	NA	0.16581	0.32766
ENSG00000086200.12	0.68575	0.53482	0.2671	0.78121	NA	NA	NA
ENSG00000086232.8	0.96753	0.17392	0.00724	0.18984	0.67685	0.04636	0.7772
ENSG00000086475.10	NA	0.1894	0.03783	NA	NA	1	0.16353
ENSG00000086504.11	0.41101	NA	NA	0.00103	0.00606	0.00014	0.50414
ENSG00000086544.2	NA	0.85614	0.01882	NA	0.107	0.84166	0.91501
ENSG00000086598.6	0.03814	0.5708	NA	0.96846	0.5922	0.19803	NA
ENSG00000086619.9	0.00743	NA	0.01339	NA	0.02416	0.88534	0.34385
ENSG00000086666.14	NA	NA	0.50149	NA	NA	NA	NA
ENSG00000086827.4	NA	NA	NA	0.46855	NA	0.55071	NA
ENSG00000087008.11	0.38039	0.72581	0.32982	0.1194	0.85926	0	NA
ENSG00000087053.14	0.54494	0.58675	NA	NA	0.95765	0.30611	0.01098
ENSG00000087074.7	NA	NA	NA	0.56188	1	0.03628	0.22256
ENSG00000087076.4	NA	NA	NA	NA	NA	0.00095	0.92912
ENSG00000087077.7	0.00494	NA	0.02854	0.14194	0.49642	NA	0.85187
ENSG00000087086.9	NA	NA	NA	NA	NA	1	NA
ENSG00000087087.14	0.52676	NA	0.15547	0.53358	0.05745	NA	0.79225
ENSG00000087088.15	0.17929	0.47022	0.04073	0.50525	0.78267	NA	NA
ENSG00000087095.8	NA	NA	0.12198	0.85205	0.23857	NA	NA
ENSG00000087111.16	NA	NA	0.58022	NA	NA	NA	NA
ENSG00000087116.9	0.26235	0.21166	0.45734	0.22418	0.8347	0.0152	0.77051
ENSG00000087152.11	NA	NA	NA	0.54859	NA	0.82775	NA
ENSG00000087157.14	0.11994	0.55795	0.00356	NA	0.74073	0.0206	0.23872
ENSG00000087191.8	0.09018	0.87793	0.7386	0.01041	NA	0.8133	NA
ENSG00000087206.12	NA	0.80188	NA	NA	0.23224	0.16096	0.25896
ENSG00000087245.8	0	0.001	0.03483	0.46647	0.20651	0.00443	0.00021
ENSG00000087253.7	0.68852	0.50265	0.00689	1	0.27798	0.2337	0.54872
ENSG00000087258.9	0.62306	0.00013	0.17761	NA	0.61012	0.91027	0.33119
ENSG00000087266.11	0.08259	0.8228	0.04366	0.21419	0.49449	0.75405	0.80043
ENSG00000087269.11	0.03894	0.96469	0.02565	NA	NA	NA	0.0302
ENSG00000087274.12	0.77405	0.21137	0.0507	0.88089	0.17044	0.67456	0.80335
ENSG00000087299.7	1	0.11394	NA	0.27862	0.11844	0.62847	0.24861
ENSG00000087301.4	NA	0.84842	0.54023	0.26962	NA	NA	0.14533
ENSG00000087302.4	0.2082	0.26675	0.90669	0.00668	0.83216	0.96137	0.12754
ENSG00000087303.12	0.00682	0.00168	4e-05	0.03588	0.0109	2e-05	0.00836
ENSG00000087338.4	0.71941	0.9561	0.47963	0.34155	0.04012	0.84466	0.7079
ENSG00000087365.10	0.48536	0.95723	0.02523	0.08969	0.81965	NA	NA
ENSG00000087448.5	0.78973	0.07725	0.36161	0.71522	0.38698	0.64613	0.1768
ENSG00000087460.19	0.6424	0.00351	0.00062	0.92946	0	0	0.15917
ENSG00000087502.13	0.17968	0.37172	0.00725	0.46072	NA	0.49294	0.17709
ENSG00000087510.5	NA	0.64483	0.26172	NA	NA	NA	NA
ENSG00000087586.13	0.15385	0.21458	0.0846	0.20521	0.44791	0.33183	NA
ENSG00000087884.10	0.77452	0.76841	0.01534	0.4048	NA	NA	NA
ENSG00000087903.8	0.80404	0.4888	0.42094	0.88945	0.02498	NA	1
ENSG00000087995.11	NA	0.79893	0.0506	0.74252	NA	NA	NA
ENSG00000088035.11	0.72228	0.09649	0.51194	0.0637	0.55928	0.73105	0.83099
ENSG00000088038.13	0.98233	0.8315	0.98535	0.94536	NA	0.31818	0.0462
ENSG00000088179.4	0.40927	NA	NA	NA	0.02839	NA	0.51461
ENSG00000088205.8	0.2672	0.0067	0.20556	0.19493	0.13605	0.56936	0.24751
ENSG00000088247.11	0.32958	0.44883	0.91167	0.75552	0.92435	1	0.05198
ENSG00000088256.4	0.62616	NA	NA	NA	0.15634	NA	0.83526
ENSG00000088280.14	0.03152	0.77881	NA	0.01641	0.07739	0.04263	0.38948
ENSG00000088298.8	0.24615	0.41228	0.75411	0.61365	0.42143	0.48359	NA
ENSG00000088305.14	0.04426	0.40864	0.63403	0.02901	NA	NA	NA
ENSG00000088325.11	5e-05	NA	NA	1	0.28028	NA	0.48591
ENSG00000088340.11	0.74873	NA	NA	NA	NA	0.39669	0.38343
ENSG00000088367.16	NA	0.51345	0.00229	0.09553	NA	0.02486	0.45632
ENSG00000088387.13	0.3879	0.46118	0.6522	0.13109	NA	NA	0.61282
ENSG00000088448.10	0.16661	0.10144	0.98641	0.22677	0.03421	0.56795	0.03952
ENSG00000088451.6	0.72609	NA	NA	NA	NA	NA	NA
ENSG00000088538.12	NA	0.32784	NA	NA	NA	NA	NA
ENSG00000088543.10	0.21215	0.77622	0.09502	0.6379	0.31031	0.38645	0.08832
ENSG00000088682.9	0.15179	NA	0.78481	0.11963	0.42555	NA	1
ENSG00000088726.11	0.77223	NA	0.02211	0.5078	NA	0.47589	NA
ENSG00000088727.8	NA	NA	0.21548	0.03132	0.81287	NA	NA
ENSG00000088756.8	0.26748	0.38619	0.17477	0.02883	NA	NA	0.71257
ENSG00000088766.7	0.00925	0.43064	0.56387	0.18162	0.80465	0.51422	NA
ENSG00000088808.12	0.48605	0.54108	0.78525	0.34673	NA	1	0.97413
ENSG00000088812.13	0.19609	0.4144	0.01148	0.09169	0.28867	0.44667	0.07405
ENSG00000088826.13	NA	NA	0.94474	0.29771	NA	0.12444	0.40866
ENSG00000088832.10	0.71467	0.00063	0.03535	0	0.00015	0.00071	0.00904
ENSG00000088833.13	0.00896	0.90254	NA	0.17905	0.04114	NA	NA
ENSG00000088836.8	NA	0.50455	1	NA	NA	NA	NA
ENSG00000088854.11	0.83261	0.28662	0.3286	0.28041	0.02018	0.88103	0.0237
ENSG00000088876.7	0.883	0.30578	0.12787	NA	1	0.55234	0.27669
ENSG00000088881.16	0.24476	0.43697	0.56437	0.27153	0.33209	0.2796	0.09933
ENSG00000088882.7	NA	NA	NA	NA	NA	1	NA
ENSG00000088888.13	0.27896	0.19521	0.63876	0.88093	0.24524	NA	0.57772
ENSG00000088899.10	0.15539	0.06046	0.44817	0.65175	0.22812	0.53073	NA
ENSG00000088930.6	0.07611	NA	0.63044	NA	NA	NA	NA
ENSG00000088986.6	0.69958	NA	NA	NA	NA	NA	NA
ENSG00000088992.13	NA	NA	0.62957	NA	NA	NA	NA
ENSG00000089006.12	0.54938	NA	0.26226	0.87713	0.38721	NA	0.5224
ENSG00000089009.11	NA	NA	0.19657	NA	NA	NA	NA
ENSG00000089022.9	0.05022	0.28652	0.63114	0.76387	NA	NA	0.42289
ENSG00000089048.10	NA	0.37199	0.25298	1	NA	0.36196	0.35005
ENSG00000089050.10	0.01693	0.60222	0.39343	0.95171	0.60724	NA	0.58323
ENSG00000089053.8	0.94479	0.89216	0.26648	0.14683	0.7699	NA	0.75032
ENSG00000089057.10	0.84157	0.01939	0.74108	0.67969	0.43274	0.66439	0.06055
ENSG00000089060.7	NA	NA	0.21419	0.78907	0.60874	NA	NA
ENSG00000089063.10	NA	0.56558	NA	NA	NA	0.00833	0.12253
ENSG00000089091.12	0.71145	0.77809	0.81688	0.86818	0.5734	NA	0.71859
ENSG00000089094.12	0.29004	0.87617	NA	NA	0.13457	NA	0.69492
ENSG00000089123.11	NA	1	0.09423	NA	NA	NA	NA
ENSG00000089154.6	0.01967	NA	0.87166	0.19505	0.36151	0.35948	NA
ENSG00000089157.11	0.29241	0.06818	0.12022	NA	NA	0	0.16344
ENSG00000089159.11	1e-05	0.16897	0.60461	0.34584	0.47588	0.10612	0.14849
ENSG00000089177.13	NA	0.31184	0.05355	NA	0.05319	0.95042	1
ENSG00000089195.10	1	0.1985	0.27399	0.58657	NA	0.06212	NA
ENSG00000089199.5	NA	NA	0.22568	NA	NA	0.73726	NA
ENSG00000089220.4	0.81131	0.24688	0.1638	0.08748	0	0.25404	0.90867
ENSG00000089225.15	0.00432	0.86055	0.10572	0.43788	0.13819	0.86111	NA
ENSG00000089234.11	NA	NA	0.04461	0.15493	NA	0.46472	NA
ENSG00000089248.6	0.26923	1	0.1553	0.81211	NA	NA	NA
ENSG00000089280.14	NA	NA	NA	0.08756	NA	0.22865	NA
ENSG00000089327.10	0.70662	0.0799	0.00259	0.13884	0.91192	0.69407	0.19551
ENSG00000089335.16	0.00481	0.68272	NA	NA	0.81587	0.00832	0.32066
ENSG00000089351.10	0.16056	0.31986	0.34334	0.74942	0.58561	0.39791	0.74828
ENSG00000089486.12	6e-05	0.01463	0.00039	0.08152	0.31813	NA	NA
ENSG00000089505.13	0.41563	0.38058	0.71314	0.11435	NA	NA	0.02024
ENSG00000089597.12	0.24892	0.7669	0.6022	0.17877	0.00066	NA	NA
ENSG00000089639.6	0.55027	NA	1	0.26555	0.85767	NA	NA
ENSG00000089685.10	NA	NA	0.23335	1	0.14481	NA	NA
ENSG00000089693.6	NA	NA	NA	NA	NA	0.87418	NA
ENSG00000089723.5	NA	NA	0.50472	0.00643	0.27662	0.11615	NA
ENSG00000089737.11	NA	NA	0.48478	0.6964	0.55305	NA	NA
ENSG00000089775.7	0.9058	0.33757	NA	0.5943	0.5308	0.89722	1
ENSG00000089818.12	1	1	NA	NA	NA	NA	0.52178
ENSG00000089847.8	0.55491	NA	0.34623	NA	0.75417	NA	NA
ENSG00000089876.7	0.88657	0.02062	0.59356	0.77157	0.64881	0.15899	0.38143
ENSG00000089902.8	0.1719	0.04381	0.42535	0.79861	0.55789	NA	0.1992
ENSG00000089916.13	0.18441	NA	0.33201	1e-05	0.24498	0.53935	0.25725
ENSG00000090006.13	0	0.94181	0.39671	1	0.08364	NA	0.401
ENSG00000090013.5	0.02896	NA	NA	NA	NA	NA	0.13626
ENSG00000090020.6	NA	0.61102	0.41331	NA	0.2464	NA	0.28524
ENSG00000090054.9	NA	0.48811	NA	0.3348	0.14735	0.22852	1
ENSG00000090060.13	0.125	0.73585	0.40948	0.43295	0.98544	0.50805	NA
ENSG00000090061.13	NA	NA	0.33789	0.5027	NA	0.57665	NA
ENSG00000090097.16	0.46094	NA	NA	0.41464	0.08122	NA	0.02197
ENSG00000090263.11	0.00145	0.03651	7e-05	0.08452	NA	0.05354	NA
ENSG00000090266.8	0.72745	0.79899	0	0.62109	0.54938	0.60471	NA
ENSG00000090273.9	0.042	NA	0.04393	NA	0.67183	0.75435	0.30421
ENSG00000090316.11	0.59976	0.03832	0.03462	NA	0.09783	NA	0.53848
ENSG00000090339.4	0.00146	NA	0.48064	NA	1	NA	0.0241
ENSG00000090372.10	0.73294	0.77397	NA	0.23542	0.55537	0.58715	0.50381
ENSG00000090382.2	NA	NA	NA	0.181	0.16839	NA	NA
ENSG00000090432.5	NA	0.04539	0.08265	0.74892	0.20837	0.72081	0.28531
ENSG00000090447.7	NA	0.3164	NA	NA	0.82243	0.28966	0.83957
ENSG00000090487.6	NA	0.6929	0.1587	0.84901	NA	NA	0.49227
ENSG00000090520.6	NA	NA	0.01342	NA	NA	0.55106	0.26471
ENSG00000090530.5	NA	NA	0.00213	0.74244	0.84093	NA	0.05688
ENSG00000090539.11	NA	NA	NA	1	NA	NA	1
ENSG00000090565.11	0.43902	0.24794	1e-05	0.92717	0.70589	0.88797	0.35887
ENSG00000090581.5	1	NA	0.83748	NA	NA	0.26197	0.17479
ENSG00000090612.16	0.36943	0.11348	0.92824	0.92032	0.20385	0.017	NA
ENSG00000090615.8	0.84182	0.25903	0.40281	0.24486	0.98866	0.2357	0.51905
ENSG00000090621.9	0.21091	0.12928	0.41113	0.60889	0.13493	1	NA
ENSG00000090661.7	0.89829	0.93417	NA	0.15236	0.20281	0.13903	NA
ENSG00000090674.11	0.41706	1	0.52983	0.69061	0.58837	NA	1
ENSG00000090686.11	0.04868	0.41173	0.15326	0.00029	0.67033	0.86235	0.17808
ENSG00000090861.11	NA	0.30713	NA	0.16754	0.69072	0.30931	0.14244
ENSG00000090863.7	0.17693	NA	0.10525	0.73982	0.11619	NA	NA
ENSG00000090905.13	0.09037	0.98154	0.37799	0.19725	NA	0.23773	0.80201
ENSG00000090924.10	NA	NA	0.00069	0.69933	0.03501	0.84822	NA
ENSG00000090971.4	0.02319	0.93069	0.61544	0.12344	0.27976	0.12383	0.38704
ENSG00000090975.8	NA	1	0.41116	NA	NA	0.50673	NA
ENSG00000090989.13	0.50122	NA	0.5255	0.5995	NA	0.73854	NA
ENSG00000091009.6	0.20079	NA	0.6134	0.80533	0.52046	NA	0.87876
ENSG00000091039.12	0.10184	0.76976	0.25158	0.00754	NA	0.2494	NA
ENSG00000091073.15	NA	0.55309	0.55258	0.4235	0.61757	NA	0.04677
ENSG00000091106.14	NA	NA	0.72263	NA	NA	NA	NA
ENSG00000091127.9	0.27691	0.06646	0.34709	0.55664	NA	NA	NA
ENSG00000091129.15	NA	NA	NA	0.91462	NA	0.05803	NA
ENSG00000091136.9	0.05432	0.04568	0	0.24039	0.20636	0.02846	0.25776
ENSG00000091140.8	NA	0.47702	0.03025	0.17435	0.16403	0.96925	NA
ENSG00000091157.9	0.35901	0.86038	1	NA	0.14621	0.08934	0.83069
ENSG00000091164.8	0.65989	0.7478	0.12428	0.09211	NA	1	1
ENSG00000091262.10	NA	0.71895	0.57817	0.52309	0.13792	NA	0.66764
ENSG00000091317.7	0.15299	NA	NA	0.82361	0.94709	0.12783	0.57506
ENSG00000091409.10	1e-05	0.77673	NA	NA	NA	NA	NA
ENSG00000091428.13	0.03999	NA	NA	NA	NA	NA	NA
ENSG00000091436.12	NA	NA	NA	0.69237	0.33675	NA	NA
ENSG00000091483.6	0.50515	0.82006	0.04801	0.51966	0.60286	NA	NA
ENSG00000091490.6	NA	NA	0.06159	0.32762	NA	1	NA
ENSG00000091513.10	NA	0.00415	0.54491	0	0.05426	0.96574	0.00018
ENSG00000091527.11	NA	NA	0.50299	NA	NA	NA	NA
ENSG00000091536.12	0.508	NA	NA	NA	NA	NA	NA
ENSG00000091542.8	0	0.01041	0	0.0027	NA	0.03055	NA
ENSG00000091583.6	NA	NA	0.023	NA	0.77481	NA	NA
ENSG00000091592.11	0.29068	0.86231	0.22027	0.01677	1	0.00071	0.00245
ENSG00000091622.11	0.69044	0.95081	0.50016	NA	0.82758	0.57877	NA
ENSG00000091640.3	NA	NA	0.35718	0.19012	NA	NA	NA
ENSG00000091651.4	NA	NA	0.41227	0.54842	NA	NA	NA
ENSG00000091656.11	0.40738	0.42398	0.08097	0.55711	0.85055	NA	0.8174
ENSG00000091704.5	0.2649	0.77296	0.8165	NA	0.77174	NA	NA
ENSG00000091732.11	NA	NA	0.46111	0.51217	NA	0.69785	0.11022
ENSG00000091844.3	0.7334	1	0.06346	0.72554	NA	NA	NA
ENSG00000091879.9	NA	NA	0.589	NA	0.82511	NA	0.21918
ENSG00000091972.14	0.67411	NA	NA	NA	0.266	0.75521	0.79454
ENSG00000091986.11	0.02761	0.33929	0.59649	0.21347	0.26999	1	NA
ENSG00000092020.6	NA	NA	NA	NA	0.17587	NA	NA
ENSG00000092051.12	NA	NA	0.54955	NA	NA	1	NA
ENSG00000092054.12	0.61846	NA	0.01314	0.88594	NA	0	0.87209
ENSG00000092068.14	0.4996	0.80371	0.56014	0.56604	0.71667	0.66811	0.152
ENSG00000092094.6	NA	0.59302	0.00014	0.08615	NA	0.71086	0.42752
ENSG00000092096.10	0.4219	NA	0.03345	NA	0.06525	NA	0.13967
ENSG00000092098.12	0.83969	0.69914	NA	NA	0.32683	NA	NA
ENSG00000092108.16	0.01774	0.68679	0.27035	0.33116	NA	NA	NA
ENSG00000092140.10	NA	NA	NA	NA	NA	0.9504	NA
ENSG00000092148.8	0.00847	NA	NA	NA	0.00904	0.52461	0.08626
ENSG00000092199.13	0.83947	NA	1	NA	0.05059	0.1278	0.06467
ENSG00000092201.5	0.05855	NA	NA	NA	NA	NA	0.41626
ENSG00000092203.9	NA	NA	NA	NA	0.33222	NA	NA
ENSG00000092295.7	NA	0.04709	0.2918	NA	NA	NA	NA
ENSG00000092330.11	0.94603	1	0.79514	0.5995	NA	0.69583	NA
ENSG00000092421.12	NA	0.43177	0.01929	NA	NA	1	0.98592
ENSG00000092439.9	0.58751	0.42316	0.41147	0.92414	0.50244	0.22179	0.51103
ENSG00000092445.7	0.59438	0.60907	0.52303	NA	0.77402	NA	0.00342
ENSG00000092470.7	NA	0.34716	NA	NA	NA	NA	0.13356
ENSG00000092529.18	0.61544	0.37367	0.67254	0.29164	6e-05	NA	0.80939
ENSG00000092621.7	0.15867	0.00035	0.54632	0.5082	0.00855	0.89548	0.97313
ENSG00000092758.11	0.00444	0.76351	0.00592	0.31636	0.63505	NA	0.06861
ENSG00000092820.13	0	0.46536	0.5207	0.05663	0.99931	NA	0.00315
ENSG00000092841.14	0.17441	NA	0.39854	0.0045	NA	NA	NA
ENSG00000092847.6	NA	NA	0.32498	1	0.54083	0.06819	NA
ENSG00000092853.9	NA	NA	NA	NA	NA	0.09795	NA
ENSG00000092871.12	NA	NA	0.16123	0.70329	0.26241	0.60047	0.84825
ENSG00000092929.7	NA	NA	0.51568	1	NA	0.36403	NA
ENSG00000092931.7	NA	0.1864	0.66887	0.27993	NA	NA	0.28305
ENSG00000092964.12	NA	0.40938	0.71284	0.7541	0.13995	0.55885	0.58812
ENSG00000092969.7	0	0.29718	NA	NA	1e-05	NA	0
ENSG00000092978.6	NA	NA	0.56906	0.43357	NA	0.01243	NA
ENSG00000093000.14	0.18052	0.93607	0.35126	NA	NA	0.27244	NA
ENSG00000093009.5	NA	0.62103	0.35886	NA	0.23061	1	NA
ENSG00000093010.7	0.05119	NA	0.28831	0.00568	0.48481	0	0.16448
ENSG00000093072.11	0	NA	NA	0.16218	0	0	0
ENSG00000093100.13	0.27518	NA	0.43147	0.21791	0.0817	0.28629	0.90925
ENSG00000093144.14	0.04621	0.16723	0.23634	0.43215	0.33834	NA	1
ENSG00000093167.13	NA	0.89513	0.15958	NA	NA	0.26898	0.64425
ENSG00000093183.9	0.04843	0.2124	0.51612	0.04557	0.27396	0.01965	NA
ENSG00000093217.5	NA	NA	0.34121	NA	NA	NA	NA
ENSG00000094755.12	0.80214	0.43464	0	0.13342	NA	0	0.89273
ENSG00000094804.5	0.94807	0.98251	0.47059	NA	NA	0.84742	0.20755
ENSG00000094880.6	NA	NA	NA	0.1103	NA	0.16709	0.55639
ENSG00000094914.8	NA	0.75351	NA	NA	NA	NA	NA
ENSG00000094916.9	0.75116	0.87875	0.01489	0.04328	NA	0.64108	0.55077
ENSG00000094975.9	NA	0.80895	0.60814	0.16503	0.0626	NA	0.4969
ENSG00000095002.8	0.09402	NA	0.69496	NA	NA	0.11871	NA
ENSG00000095015.5	0.17837	NA	NA	NA	NA	NA	0.53522
ENSG00000095059.11	NA	0.11461	NA	NA	NA	NA	0.35525
ENSG00000095066.7	0.03034	0.55256	0.35191	0.63146	0.30798	NA	0.75391
ENSG00000095139.9	NA	0.21378	0.01198	0.05637	0.53355	NA	NA
ENSG00000095203.10	NA	NA	NA	0.18069	NA	NA	NA
ENSG00000095209.7	0.21991	0.03127	0.01571	NA	NA	0.93549	NA
ENSG00000095261.9	NA	NA	0.04148	0.51605	0.58718	NA	0.43696
ENSG00000095303.10	0.42253	NA	NA	NA	NA	NA	NA
ENSG00000095319.10	0.50353	0.00155	0.82606	0.81173	0.005	NA	NA
ENSG00000095321.12	0.05646	0.08148	NA	0.76306	NA	0.88849	0.3964
ENSG00000095370.15	0.52194	0.28976	NA	1	0.77819	0.01539	1
ENSG00000095380.10	0.05483	0.95273	NA	0.13686	0.21131	0.26729	0.77899
ENSG00000095383.15	NA	1	0.22844	NA	NA	NA	NA
ENSG00000095397.9	0.63958	0.24497	0.27096	0.78112	0.98832	0.33461	1
ENSG00000095485.12	0.50127	NA	NA	NA	NA	0.6811	NA
ENSG00000095539.11	0.77124	0.17546	NA	1	NA	0.74029	NA
ENSG00000095564.9	NA	NA	0.75851	0.5695	NA	NA	NA
ENSG00000095574.7	0.88529	0.75744	0.46016	0.61071	NA	NA	0.11253
ENSG00000095587.8	NA	NA	1	NA	NA	0.7523	NA
ENSG00000095596.7	NA	NA	NA	0.67537	0.83098	0.14685	NA
ENSG00000095637.16	0.15725	0.91575	0.29133	0.9013	0.10408	1	NA
ENSG00000095713.9	0.55842	NA	1	NA	0.50633	NA	0.06603
ENSG00000095739.7	NA	0.39157	0.23657	0.6888	0.02863	NA	0.45534
ENSG00000095752.2	0.88539	0.80037	NA	0.96648	0.76996	NA	0.61635
ENSG00000095777.10	NA	0.17206	0.93246	NA	NA	NA	NA
ENSG00000095787.17	0.38786	0.6163	0.19833	0.34118	0.24444	0.66061	0.295
ENSG00000095794.15	0.50381	0.77937	0.43637	0.38228	NA	0.62036	0.43777
ENSG00000095906.12	NA	NA	0.03946	NA	0.18301	0.39937	NA
ENSG00000095951.12	0.67289	NA	NA	NA	0.17051	NA	0.60488
ENSG00000096060.10	NA	NA	NA	NA	NA	0.68568	NA
ENSG00000096063.10	0.59212	0.32035	0.54535	1	NA	0.13763	0.41351
ENSG00000096070.15	0.98546	0.67023	NA	NA	NA	NA	0.91954
ENSG00000096092.5	NA	NA	0.79041	NA	NA	NA	0.4774
ENSG00000096093.10	0.30322	0.49131	0.06733	NA	0.218	0.89253	0.18294
ENSG00000096384.15	0.10715	0.31501	0.0637	0.51373	0.77235	0.02529	0.54969
ENSG00000096401.7	NA	NA	NA	NA	NA	0.59436	0.32643
ENSG00000096433.6	0.77326	0.33432	0.67645	0.62338	0.27919	NA	0.61169
ENSG00000096654.11	0.18	0.93962	0.14187	NA	0.97355	0.02441	0.73327
ENSG00000096696.9	0.29642	0.08011	0.27445	0.03145	0.0512	0.20604	0.10173
ENSG00000096717.7	NA	NA	NA	NA	NA	1	NA
ENSG00000096746.13	0.90514	0.94828	0.19832	0.65975	0.43765	NA	0.29138
ENSG00000096872.11	0.42658	0.11829	0.65491	0.87199	0.46385	0.1596	0.09564
ENSG00000096968.8	NA	0.48341	0.01469	NA	0.60892	0.17002	0.13939
ENSG00000097007.13	0.85662	0.28818	NA	0.13603	NA	0.43367	0.51914
ENSG00000097033.10	0.22043	1	NA	NA	NA	NA	NA
ENSG00000097046.8	0.00131	0.02868	0.30533	0.59693	0.00617	0.87756	0.35089
ENSG00000097096.8	NA	NA	NA	0.45205	0.74628	0.50033	NA
ENSG00000099139.9	0.75255	0.3445	0.8471	0.1745	0.79212	0.74895	0.37627
ENSG00000099194.5	0.001	0.36069	NA	0.59746	0.25724	NA	0.04291
ENSG00000099204.14	0.0838	0.67426	0.00823	0.00803	0.58598	0.00961	0.39441
ENSG00000099219.9	NA	0.01018	0.6547	0.67091	0.44095	0.76651	0.03721
ENSG00000099246.12	0.39352	0.88015	0.12693	0.93944	NA	0.44545	NA
ENSG00000099250.13	0.70108	NA	0.21063	0.01882	0.72715	0.27281	0.93239
ENSG00000099251.10	NA	NA	0.06485	NA	NA	NA	NA
ENSG00000099256.14	0.07198	1	0.45236	0.26875	NA	NA	NA
ENSG00000099282.5	0.14471	0.13678	0.00812	0.00045	0.00355	NA	NA
ENSG00000099284.9	NA	NA	0.17996	NA	NA	NA	NA
ENSG00000099290.11	NA	NA	0.78311	1	NA	0.53373	NA
ENSG00000099308.6	NA	0.72903	0.80466	NA	0.93226	NA	0.33491
ENSG00000099326.4	0.05902	0.62777	0.05844	NA	NA	0.53902	0.58092
ENSG00000099330.4	0.23242	0.49188	0.17139	0.43152	0.24819	0.74868	NA
ENSG00000099331.9	0.67201	0.54944	0.11458	0.76452	0.58763	NA	NA
ENSG00000099341.7	NA	NA	0.22176	NA	NA	NA	NA
ENSG00000099365.5	0.06256	NA	NA	NA	1	NA	0.10904
ENSG00000099377.9	0.32506	NA	NA	NA	0.49654	NA	0.01296
ENSG00000099381.12	0.27663	NA	0.7883	NA	0.74339	NA	0.0788
ENSG00000099385.7	0.40498	NA	NA	NA	1	NA	0.72568
ENSG00000099622.9	NA	1	0.53241	0.69017	0.91751	NA	NA
ENSG00000099624.3	NA	NA	0.10879	NA	0.60821	0.4319	NA
ENSG00000099625.8	0.20657	0.43649	0.34665	0.83169	0.62957	0.28823	1
ENSG00000099783.7	0.10543	NA	0.41607	NA	NA	NA	0.45102
ENSG00000099785.6	0.73551	0.51395	0.12873	0.839	0.03475	NA	0.00049
ENSG00000099795.2	0.15312	0.7012	0.06457	0.68541	NA	NA	0.64767
ENSG00000099797.7	0.17494	0.14494	0.34876	NA	NA	NA	0.04619
ENSG00000099800.3	0.78454	NA	0.00115	NA	5e-05	0.00022	0.12361
ENSG00000099804.4	1	0.11145	0.1746	0.83972	NA	NA	NA
ENSG00000099814.11	0.45067	0.36418	0.75965	0.86637	0.1136	0.90647	0.87073
ENSG00000099817.7	NA	0.2063	0.01329	0.54297	0.25692	0.06438	0.05726
ENSG00000099821.9	4e-05	0.11604	0.83368	0.01691	0.06856	0.0001	0.63603
ENSG00000099822.2	NA	0.92534	0.31804	0.56895	0.96628	NA	0.05672
ENSG00000099840.9	NA	0.30939	0.50029	NA	0.60187	0.65797	0.20664
ENSG00000099849.10	0.01171	0.1643	NA	0.91909	NA	0.32737	0.24142
ENSG00000099860.4	0.28115	NA	0.17443	NA	0.15351	0.7756	NA
ENSG00000099864.13	0.02106	0.31704	0.1438	0.73053	0.12597	0.55161	0.05471
ENSG00000099869.6	7e-05	0.01237	0	NA	0	0.00167	NA
ENSG00000099875.10	0.07758	NA	NA	0.05607	0.02518	0.27756	0.00047
ENSG00000099889.9	0.06052	0.64427	NA	0.13264	0.10169	0.7003	0.81456
ENSG00000099899.10	NA	NA	NA	0.14568	NA	0.52568	NA
ENSG00000099901.12	NA	1	1	NA	NA	NA	NA
ENSG00000099904.11	NA	0.649	0.00338	0.11356	0.28791	0.7078	NA
ENSG00000099910.12	0.50518	1	0.47221	0.30484	0.85514	0.34533	NA
ENSG00000099917.13	0.8312	NA	0.88812	0.65764	0.089	0.54464	NA
ENSG00000099937.6	NA	0.27511	0.13946	NA	NA	1	NA
ENSG00000099940.7	NA	0.75817	0.53353	NA	NA	0.50461	NA
ENSG00000099942.8	NA	0.06601	0.18742	NA	NA	0.00028	NA
ENSG00000099949.14	0.22738	0.03081	0.93426	0	0.94805	0	0.31429
ENSG00000099953.5	0.41814	NA	0.00062	NA	NA	0.16977	1
ENSG00000099954.14	0.28688	1	0.93306	0.36106	0.66964	1	0.23048
ENSG00000099956.13	0.54749	NA	0.37113	0.08648	0.02444	0.84747	0.02639
ENSG00000099957.12	1	0.68877	0.10357	0.17628	0.40975	NA	0.34367
ENSG00000099958.10	0.00012	NA	0.7426	0.48199	0.7926	0.50645	0.48856
ENSG00000099968.13	0.75837	0.55167	0.7687	0.20756	0.47112	NA	0.32801
ENSG00000099974.7	NA	NA	1	NA	NA	0.33282	NA
ENSG00000099977.9	0.01305	0.8359	0.89831	NA	0.45195	0.86991	0.04092
ENSG00000099991.12	0.01702	NA	0.89477	0.62717	0.59246	NA	NA
ENSG00000099992.11	0.24758	0.33443	0.30307	0.03847	0.65218	0.55256	0.87511
ENSG00000099994.10	0.61285	NA	0.61655	0.51498	0.6912	NA	0.83889
ENSG00000099995.14	0.25625	0.96304	0.65574	0.54833	0.55853	0.38935	NA
ENSG00000099998.13	NA	NA	NA	0.54697	NA	0.10933	NA
ENSG00000099999.10	0.86104	0.29136	0.39287	0.21366	0.56584	0.24416	NA
ENSG00000100003.13	0.84748	0.28268	0.35186	NA	0.00594	NA	NA
ENSG00000100014.15	0.02081	NA	0.7202	0.7557	0.32334	NA	NA
ENSG00000100023.13	0.55164	0.28903	0.87242	0.90142	0.00021	0.77539	0.48326
ENSG00000100027.10	0.50659	NA	NA	0.16758	0.76887	0.67953	NA
ENSG00000100029.13	0.54963	0.29486	0.31043	0.32055	NA	NA	NA
ENSG00000100030.10	0.00015	NA	1	0.05272	0.1968	0.10996	0.67296
ENSG00000100033.12	0.12021	0	0.06076	0.41246	0.03516	0.31614	0.00295
ENSG00000100034.9	0.0803	NA	0.396	0.66642	0.70393	0.95441	0.19171
ENSG00000100036.11	0.0264	0.06969	0.05384	0.66184	NA	NA	NA
ENSG00000100038.15	0.95091	NA	NA	0.00017	0.51763	0.56116	0.68763
ENSG00000100053.5	0.14617	NA	0.2956	NA	0.02367	NA	NA
ENSG00000100056.7	NA	NA	NA	1	NA	1	NA
ENSG00000100058.8	NA	NA	0.69203	NA	0.59073	NA	0
ENSG00000100060.13	0.29858	NA	0.50865	NA	NA	NA	NA
ENSG00000100065.10	1	1	NA	0.95655	NA	0.41358	0.26789
ENSG00000100068.7	0.1053	0.68271	0.49332	0.05259	0.74477	NA	NA
ENSG00000100075.5	0.51055	NA	0.9703	0.54643	NA	0.24535	NA
ENSG00000100077.10	NA	NA	NA	NA	0.26814	NA	NA
ENSG00000100078.3	0.23696	1	0.68984	NA	NA	1	NA
ENSG00000100083.14	NA	0.05388	0.30188	0.0373	0.69562	0.00954	0.3121
ENSG00000100084.10	NA	NA	NA	NA	0.5743	NA	NA
ENSG00000100092.16	NA	NA	NA	0.8827	NA	0.35148	NA
ENSG00000100095.14	NA	NA	0.1297	NA	NA	NA	NA
ENSG00000100099.16	0.53921	NA	0.7428	0.54739	NA	0.91331	NA
ENSG00000100100.8	0.30916	0.03553	0.78077	0.17181	NA	0.64429	0.74868
ENSG00000100105.13	NA	NA	0.50437	0.00733	NA	0.35097	0.59954
ENSG00000100106.15	0	0.55726	0.00852	0.00021	0	0.00044	0.00036
ENSG00000100109.12	0.27799	NA	0.00654	0.31648	1	0.76864	NA
ENSG00000100116.12	NA	NA	NA	1e-05	NA	0.00153	0.38505
ENSG00000100124.8	NA	0.69268	0.69829	NA	NA	0.06325	NA
ENSG00000100129.13	NA	NA	NA	NA	NA	NA	0.23632
ENSG00000100138.9	0	NA	0	0	NA	NA	0
ENSG00000100139.9	NA	NA	0.12991	NA	NA	NA	NA
ENSG00000100154.10	0.00167	0.96849	0.05142	0.6201	0.20674	0.04705	0.43092
ENSG00000100156.6	0.3402	NA	0.10471	NA	0.26896	NA	1
ENSG00000100167.15	NA	0.44623	1	0.26497	NA	NA	0.14071
ENSG00000100170.5	0.61462	0.14862	0.0113	0.71712	0.69015	NA	0.87734
ENSG00000100196.6	0.00092	0.40663	NA	0.56193	0.01875	0.00466	0.75547
ENSG00000100197.16	0.0708	0.72612	0.05813	NA	NA	NA	NA
ENSG00000100201.14	0.01883	0.54498	0.66561	0.45747	0.03999	0.77728	0.00354
ENSG00000100207.14	0.67342	0.5235	0.74968	0.60835	0.43389	0.84918	0.28785
ENSG00000100211.6	0.26387	0.60691	NA	0.77441	NA	0.54943	NA
ENSG00000100216.4	0.30952	0.30357	NA	0.48051	NA	0.30647	0.25826
ENSG00000100218.7	0.63029	NA	0.06285	NA	NA	NA	NA
ENSG00000100219.12	0.51336	0.3057	0.79437	NA	NA	0.36446	NA
ENSG00000100220.7	0	0.04648	0.00082	0.01514	0.35405	0.0103	0.33495
ENSG00000100221.6	0.50884	0.52346	NA	0.93119	NA	0.27159	0.30028
ENSG00000100225.13	0.00266	0.08917	5e-05	0.18447	0.08114	0.52778	0.79185
ENSG00000100226.11	NA	NA	NA	1	NA	0.65819	NA
ENSG00000100227.13	0.08141	0.6227	0.3502	0.05496	0.81663	0.16826	0.00522
ENSG00000100228.8	0.65241	0.04822	0.70348	0.4167	0.123	NA	0.375
ENSG00000100234.11	NA	NA	0.09533	0.02276	0.37414	0.60144	NA
ENSG00000100239.11	0.57237	0.38837	0.71292	0.56193	0.82811	0.39631	0.55612
ENSG00000100241.16	0.30309	0.13997	0.10956	0.40772	0.47789	0.30087	0.67196
ENSG00000100242.11	0.0365	NA	0.84721	0.86177	0.16818	NA	0.91925
ENSG00000100243.16	0	0	0.07619	0.00476	0	4e-05	NA
ENSG00000100246.8	0.00011	0.0468	0.68497	0.34385	0.69498	0.48701	0.02177
ENSG00000100253.8	NA	0.1447	NA	NA	NA	NA	NA
ENSG00000100258.13	NA	0.68836	0.93576	0.63921	0.04709	0.37846	0.86525
ENSG00000100263.9	0.29693	0.03646	NA	0.81928	NA	0.2515	NA
ENSG00000100266.13	0.30915	0.27576	0.04711	0.64071	NA	0.49337	NA
ENSG00000100271.12	NA	0.39681	0.39381	0.25639	0.13414	NA	0.47556
ENSG00000100280.12	0.04933	0.05656	NA	0.06223	0.60333	0.92856	0.79564
ENSG00000100281.9	0.04923	0.77717	0.91342	0.35994	0.46737	NA	NA
ENSG00000100284.16	0.61159	0.3421	0.3115	0.70824	0.47262	NA	NA
ENSG00000100285.9	NA	NA	0.42934	0.80209	NA	NA	NA
ENSG00000100288.15	0.08467	0.12907	0.49125	NA	0.00295	0.10957	0.0207
ENSG00000100290.2	0.42653	1	NA	NA	0.79338	NA	1
ENSG00000100294.8	NA	NA	1	0.92648	0.23146	0.79054	1
ENSG00000100296.9	1	0.7149	0.01567	0.58578	NA	0.08963	0.34179
ENSG00000100297.11	NA	NA	NA	NA	NA	0.50569	NA
ENSG00000100299.13	0.2501	0.29658	0.1347	0.185	0.17815	0.62204	0.25039
ENSG00000100300.13	NA	NA	NA	0.64485	0.16322	0.92435	0.43434
ENSG00000100302.6	0.5631	1	0.36053	NA	0.84631	NA	NA
ENSG00000100304.12	0.73895	0.49115	0.00322	0.05605	0.1872	0.00011	0.09753
ENSG00000100307.8	0.52915	0.08707	NA	0.28083	0.5805	0.09068	0.89753
ENSG00000100316.11	0.27858	NA	0.74195	0.62415	0.82759	0.67762	NA
ENSG00000100319.11	0.28686	0.82764	0.32145	NA	NA	0.90161	NA
ENSG00000100320.18	0	0	0.75415	NA	NA	NA	0
ENSG00000100321.10	1	0.36478	0.10252	NA	0.42556	0.94099	NA
ENSG00000100324.9	0.7907	NA	0.32153	0.75455	0.80202	NA	NA
ENSG00000100325.10	0.90842	0.95371	0.12506	NA	NA	0.96114	NA
ENSG00000100330.11	0.06325	0.77406	0.75108	0.96766	NA	NA	NA
ENSG00000100335.8	0.12317	NA	0.28233	0.26109	0.09743	NA	NA
ENSG00000100344.6	0.94139	NA	0.62637	0.02971	0.28458	NA	0.60718
ENSG00000100345.16	0.50985	0.66497	0.17292	0.12225	0.15376	0.10722	0.72263
ENSG00000100347.10	0.11189	NA	0.48386	0.13242	0.11473	0.13438	0.50751
ENSG00000100350.10	0.03007	0.91148	0.0043	0.2126	NA	0.35714	0.87167
ENSG00000100354.16	0.28473	0.96664	NA	0.85751	0.6282	0.43511	0.55524
ENSG00000100359.16	0.38546	0.09335	1	NA	NA	NA	NA
ENSG00000100360.10	0.29015	0.971	NA	0.56829	NA	0.58615	0.23683
ENSG00000100364.14	0.81383	0.02618	0.60804	0.58202	0.48662	0.30289	0.13004
ENSG00000100372.10	NA	NA	NA	NA	0.38498	NA	NA
ENSG00000100373.5	NA	0.33689	0.0385	0.85532	0.86554	NA	0.02473
ENSG00000100376.7	0.36515	0.10935	0.65799	0.00031	0.55659	0.00267	0.57166
ENSG00000100379.13	NA	NA	NA	NA	0.80564	NA	NA
ENSG00000100385.9	NA	NA	0.79635	NA	0.37925	1	NA
ENSG00000100387.8	NA	0.77523	1	NA	NA	NA	NA
ENSG00000100393.9	0.5259	0.83774	NA	NA	0.59003	NA	0.401
ENSG00000100395.10	NA	NA	0.5062	NA	NA	NA	NA
ENSG00000100399.11	0.55418	0.80045	NA	0.00374	0.39942	0.83844	0.98447
ENSG00000100401.15	0.76925	0.11093	0.07818	0.81691	0.91897	0.34873	0.10937
ENSG00000100403.10	NA	0.72899	0.199	0.56004	0.04277	NA	NA
ENSG00000100410.3	NA	NA	NA	NA	0.87039	NA	NA
ENSG00000100412.11	0.03632	0.07823	0.90422	0.46118	0.81092	0.52536	0.96591
ENSG00000100413.12	0.06199	0.41636	0.27277	0.08004	0.08146	NA	NA
ENSG00000100416.8	0.50297	0.68705	0.35179	1	0.74858	0.09641	NA
ENSG00000100418.7	NA	NA	NA	NA	0.0006	NA	NA
ENSG00000100422.9	0.19697	0.12061	NA	0.13876	0.95022	0.85131	0.0836
ENSG00000100425.14	0.57702	0.75718	0.22348	0.14729	0.824	0.011	NA
ENSG00000100439.6	0.07484	NA	0.27301	0.49688	0.26552	0.07536	0.06164
ENSG00000100441.5	NA	0.80766	0.01264	0.00223	0.81111	0.21398	0.16398
ENSG00000100442.6	NA	NA	0.42189	NA	NA	0.77378	NA
ENSG00000100445.12	NA	NA	0.00055	0.94447	0.37697	NA	NA
ENSG00000100461.13	0.44854	0.89325	0.27675	0.06736	0.14499	0.73551	NA
ENSG00000100462.11	0.28848	NA	NA	NA	NA	NA	NA
ENSG00000100473.11	0.56311	0.81505	0.71746	1	0.43355	NA	0.75434
ENSG00000100479.8	0.165	0.72843	NA	NA	NA	NA	1
ENSG00000100483.9	0.74102	0.45189	NA	0.23287	0.94344	0.10069	NA
ENSG00000100485.7	0.55421	0.44359	NA	0.13435	0.84459	0.43734	NA
ENSG00000100490.5	0.144	NA	NA	0.29088	0.55039	NA	0.3374
ENSG00000100503.19	0.65876	0.23963	0.5386	0.68701	NA	NA	0.04044
ENSG00000100504.12	0.28902	0.58569	0.4664	0.5922	NA	0.03709	NA
ENSG00000100505.9	0.05894	0.23228	0.54958	0.28877	NA	NA	NA
ENSG00000100519.7	0.06598	0.26015	0.85302	0.72999	0.54608	NA	NA
ENSG00000100523.10	0.17351	1	0.7891	NA	NA	NA	0.03815
ENSG00000100528.7	0.48309	0.59141	NA	NA	NA	NA	0.18754
ENSG00000100532.7	0.23555	NA	0.63274	NA	0.34142	NA	NA
ENSG00000100554.7	0	0.01819	0	0.00079	0.7252	4e-05	NA
ENSG00000100557.5	NA	NA	NA	NA	NA	NA	0.17981
ENSG00000100564.4	0.02235	0.01517	0.28531	0.03972	0.67875	0.33734	0.11316
ENSG00000100568.6	0.01423	0.53867	0.23842	0.39169	NA	0.00129	0.23352
ENSG00000100575.9	NA	0.05265	0.01803	NA	0.6165	NA	0.12749
ENSG00000100577.14	6e-05	0.92573	0.14452	0.02437	0.44789	0.25948	0.4657
ENSG00000100578.10	NA	0.81439	0.24291	0.2218	NA	NA	NA
ENSG00000100580.7	0.33449	0.12615	NA	0.347	0.21348	0.18362	0.19794
ENSG00000100583.4	NA	1	NA	1	0.67312	NA	0.17632
ENSG00000100591.3	NA	0.33837	NA	0.03447	0.90415	NA	0.63696
ENSG00000100592.11	0.1908	0.00649	0.07493	0.07318	0.16275	0.53896	0.00306
ENSG00000100596.2	NA	NA	NA	0.57136	0.66391	NA	NA
ENSG00000100599.11	0.55591	1	0.29873	0.17261	0.85769	0.17239	NA
ENSG00000100600.10	0.66625	0.59598	0.37296	NA	1	0.19343	0.60239
ENSG00000100601.5	0.91047	NA	0.71035	NA	1	0.47895	0.74427
ENSG00000100603.9	0.97575	NA	NA	NA	NA	0.00599	0.2848
ENSG00000100605.12	0.36462	0.13675	0.93691	0.67672	0.96409	0.32806	0.0859
ENSG00000100612.9	NA	NA	NA	NA	NA	0.84341	NA
ENSG00000100625.8	0.58269	0.79151	0.558	0.61291	0.25329	NA	NA
ENSG00000100626.12	0.27329	0.05683	0.00352	0.07609	0.01895	0.09755	0.94346
ENSG00000100628.7	0.34979	0.8097	0.03732	0.40432	0.18129	0.63636	0.45709
ENSG00000100629.12	0.45972	NA	0.05888	NA	1	NA	NA
ENSG00000100632.6	0.03042	0.20176	1	0.50417	0.10156	0.75273	0.49281
ENSG00000100644.12	1	0.00777	NA	NA	NA	NA	0.06522
ENSG00000100647.7	0.18398	0.39202	0.09295	0.64117	0.83941	0.09488	0.45714
ENSG00000100650.11	NA	NA	NA	0.3907	0.81207	NA	NA
ENSG00000100664.6	0.20118	0.663	0.08438	1	NA	0.14165	0.36095
ENSG00000100697.10	NA	0.26753	NA	NA	NA	0.94448	1
ENSG00000100711.9	0.91748	0.53201	0.50665	0.3076	NA	0.18365	0.15845
ENSG00000100714.11	NA	NA	NA	0.78422	0.00456	NA	NA
ENSG00000100722.14	0.48756	0.83341	0.91161	0.39623	0.882	NA	NA
ENSG00000100726.10	0.65244	0.82757	0.39243	0.88951	0.26828	0.55363	0.37498
ENSG00000100731.11	0.79822	0.5059	0.18128	0.28236	0.08492	0.49401	NA
ENSG00000100744.10	NA	NA	0.00159	0.49475	0.01748	NA	NA
ENSG00000100749.3	0.77101	NA	0.37471	0.31848	NA	0.14083	0.12696
ENSG00000100764.9	0.23592	0.75149	0.45529	NA	NA	NA	NA
ENSG00000100796.13	NA	NA	0.09293	0.16817	NA	0.05848	NA
ENSG00000100802.10	0.33516	0.62833	0.77793	0.58238	0.45418	NA	NA
ENSG00000100804.14	0.61182	NA	0.47662	0.38563	1	NA	NA
ENSG00000100811.6	0.32274	0.04037	NA	NA	NA	0.75928	0.73006
ENSG00000100813.10	0.42398	0.11355	0.13344	0.18478	0.17878	0.85634	NA
ENSG00000100814.13	0.00014	0.25065	0.00451	0.38844	NA	NA	NA
ENSG00000100815.8	0.29902	0.34216	1	0.39848	1	0.9956	0.79
ENSG00000100823.7	0.07043	NA	NA	NA	0.32677	NA	0.13836
ENSG00000100842.8	NA	NA	NA	NA	0.78299	NA	NA
ENSG00000100865.10	0.39277	0.37421	0.45665	0.68099	0.69771	NA	0.68955
ENSG00000100883.7	0.0001	0.57487	0.17327	0.16558	0.27713	NA	0.00574
ENSG00000100888.8	0.42727	0.76179	0.23045	0.46995	NA	0.09574	0.48436
ENSG00000100889.7	NA	0.15978	NA	NA	0.15127	NA	NA
ENSG00000100890.11	NA	NA	0.06097	0.5681	0.04444	NA	NA
ENSG00000100897.13	0	0	NA	NA	0.02433	NA	NA
ENSG00000100902.6	NA	NA	0.56759	0.13502	0.64783	NA	0.40942
ENSG00000100906.6	NA	NA	0.23158	0.84504	NA	0.15335	NA
ENSG00000100908.9	0	0	NA	NA	0	NA	NA
ENSG00000100911.9	0.00149	0.15035	NA	NA	0.77172	NA	NA
ENSG00000100918.8	0.17092	1	0.0432	0.58161	0.28067	0	0.815
ENSG00000100934.10	NA	NA	0.46457	0.82686	0.15552	NA	0.19712
ENSG00000100938.13	0.21814	0.30046	0.00859	0.11619	NA	0.03044	NA
ENSG00000100941.4	NA	NA	0.3897	0.27929	0.92824	NA	0.72416
ENSG00000100949.10	NA	0.08438	0.61322	0.30055	NA	NA	0.06495
ENSG00000100968.9	0.04052	0.49024	0.14061	0.17922	0.65113	NA	0.55568
ENSG00000100979.10	0.48053	NA	0.34406	NA	0.17797	NA	NA
ENSG00000100982.7	0.79411	NA	NA	NA	NA	NA	0.34854
ENSG00000100983.5	0.09865	NA	NA	NA	NA	0.38667	0.18037
ENSG00000100985.7	NA	0.72018	1	NA	NA	0.39312	0.76719
ENSG00000100991.7	0.08082	0.36496	NA	0.00474	0.03446	0.91308	0.16106
ENSG00000100994.7	0.45173	0.123	0.00017	0.26573	0.98136	NA	0.01851
ENSG00000100997.14	NA	0.00187	0	0.59503	0.00011	NA	0.24098
ENSG00000101000.4	1e-05	0.15044	0	0.86182	0.01682	NA	0.78303
ENSG00000101003.8	NA	0.12265	0.00356	NA	0.07429	NA	0.72419
ENSG00000101004.10	NA	0.85235	0.53232	NA	0.01358	NA	0.92532
ENSG00000101017.9	0.04036	NA	0.72819	NA	NA	NA	NA
ENSG00000101019.17	0.0292	0.59	0.31047	1	0.65022	0.45768	NA
ENSG00000101040.15	0.70747	NA	0.81517	NA	0.11783	0.03253	NA
ENSG00000101049.10	NA	0.03934	NA	NA	NA	NA	NA
ENSG00000101052.8	NA	0.78889	0.43608	NA	0.86251	NA	NA
ENSG00000101057.11	NA	0.13615	0.45406	NA	0.15834	NA	0.5792
ENSG00000101076.12	0.29983	0.5066	0.51448	0.57892	0.09414	NA	0.74779
ENSG00000101079.16	NA	NA	0.38616	NA	NA	NA	NA
ENSG00000101084.12	NA	NA	NA	NA	NA	0.06243	NA
ENSG00000101096.15	0.9513	0.08587	0.42851	0.84862	0.72725	0.26966	NA
ENSG00000101098.8	NA	NA	NA	0.12737	0.35799	0.60192	NA
ENSG00000101104.8	0.54378	0.1258	0.90925	0.00465	0.0007	0.75107	0.33742
ENSG00000101109.7	0.242	0.91472	0.32801	0.02917	0.45986	0.24633	NA
ENSG00000101115.8	0.90545	0.17303	0.83628	0.26162	0.04384	NA	0.59061
ENSG00000101126.11	0.44482	0.00025	NA	NA	NA	0.77894	1
ENSG00000101132.5	NA	0.03839	0.74685	0.62856	NA	NA	NA
ENSG00000101134.7	NA	1	1	0.14261	NA	NA	NA
ENSG00000101144.8	0.38719	0.01113	0.50484	0.10085	0.18439	NA	NA
ENSG00000101146.8	0.87585	0.82621	0.31619	0.01276	0.60721	0.42625	NA
ENSG00000101150.13	0.04766	0.49679	0.53544	0.21798	0.37629	0.00025	0.02867
ENSG00000101152.6	0.98042	0.21499	0.80845	0.49956	NA	0.5311	0.28158
ENSG00000101158.8	0.00802	0.52515	0.05843	0.38579	0.42968	NA	0.72327
ENSG00000101160.9	0.0339	NA	0	0.78366	0.00017	0.15586	NA
ENSG00000101161.6	NA	0.50745	NA	NA	0.73369	NA	NA
ENSG00000101166.11	0.63536	NA	0.49588	0.60422	0.32372	NA	NA
ENSG00000101181.13	0.00413	6e-05	0.1252	0.567	NA	0.02437	0.12612
ENSG00000101189.5	1	0.09458	0.54804	NA	NA	NA	NA
ENSG00000101190.8	0.68571	0.0135	0.43119	0.16612	NA	0.46798	NA
ENSG00000101191.12	0.60114	0.14848	0.93563	0.59313	0.3517	0.49533	0.81188
ENSG00000101193.6	NA	0.58549	0.25708	NA	0.28512	0.24183	NA
ENSG00000101194.13	NA	1	NA	NA	NA	NA	0.27466
ENSG00000101197.8	0.77273	NA	NA	NA	NA	NA	NA
ENSG00000101198.10	0.26848	0.24213	0.51327	0.6913	0.03438	NA	0.89978
ENSG00000101199.8	NA	0.61052	NA	NA	NA	0.39645	0.47959
ENSG00000101210.6	0.00023	0.00134	0	0.0175	0.73952	0.0019	0.37783
ENSG00000101216.6	0.40067	NA	0.14638	0.6875	0.87697	0.6807	0.34543
ENSG00000101220.13	0.00014	0.00554	0.3832	0.43995	NA	0.76973	NA
ENSG00000101224.13	NA	0.93507	0.77421	NA	NA	0.15582	0.34615
ENSG00000101236.12	0.08304	0.59912	0.5535	0.0699	0.75604	NA	0.11917
ENSG00000101246.15	0.15815	NA	0.9512	1	NA	0.96263	NA
ENSG00000101247.13	0.27241	NA	0.45225	0.80402	NA	0.13117	NA
ENSG00000101255.6	0.16052	0	0.06041	0.77867	0.56945	NA	0.04436
ENSG00000101265.11	0.07559	NA	0.07747	0.83977	0.45236	0.31208	0.76287
ENSG00000101266.12	1	0.49155	0.11893	0.75673	0.7765	NA	0.69655
ENSG00000101282.4	NA	NA	NA	NA	1	0.74593	NA
ENSG00000101290.9	0.0002	0.46652	0.09832	0.08519	0.0702	0.64174	NA
ENSG00000101294.12	NA	0.3416	9e-05	NA	0.06531	NA	NA
ENSG00000101298.9	0.00017	0.04617	0.18095	0.47455	0.88181	0.91231	NA
ENSG00000101310.10	0.58618	NA	NA	0.79349	0.5204	NA	0.54147
ENSG00000101311.11	NA	0.12262	0.00495	0.35163	0.65442	NA	0.47086
ENSG00000101327.4	0.75379	NA	NA	NA	NA	NA	NA
ENSG00000101333.12	0.17011	NA	0.98162	0.02386	0.23756	NA	0.55749
ENSG00000101335.5	1	NA	NA	NA	NA	0.75477	0.8589
ENSG00000101337.11	0.00184	0	0.22673	0.13438	0.05734	NA	NA
ENSG00000101343.10	NA	1	0.84087	0.34138	0.58855	0.05157	0.91024
ENSG00000101346.7	0.16134	0	1	0.47676	0.03768	NA	1
ENSG00000101347.7	NA	0.88279	0.17405	0.38169	NA	0.40127	0.57722
ENSG00000101350.6	0.3252	0	0.2988	0.36346	NA	NA	NA
ENSG00000101353.10	NA	0.82985	0	0.3421	NA	0.15713	NA
ENSG00000101361.10	0.13676	0.00887	0.00024	0.24457	0.29661	0.3274	NA
ENSG00000101363.8	0.06819	0.30578	NA	0.14931	0.01764	0.74758	NA
ENSG00000101365.16	0.80145	NA	0.28704	0.30643	0.54773	NA	NA
ENSG00000101384.7	0.00525	0.67337	0.08243	0.80712	0.10248	0.87039	0.15898
ENSG00000101391.16	0.51304	0.47739	0.18131	0.3462	0.8184	NA	NA
ENSG00000101400.5	0.62374	0.44866	0.53673	0.79701	0.14349	NA	NA
ENSG00000101407.8	NA	0.78761	0.81359	0.06348	NA	0.92732	0.57131
ENSG00000101412.9	0.79364	0.69054	0.09005	NA	0.59182	NA	NA
ENSG00000101413.7	1	NA	0.15617	0.57231	0.45929	0.24939	NA
ENSG00000101417.7	0.07958	0.67169	NA	NA	NA	NA	NA
ENSG00000101421.3	NA	0.24278	0.02314	NA	0.24411	NA	0.061
ENSG00000101439.4	0.28064	NA	1	NA	NA	NA	0.03229
ENSG00000101440.5	0.63544	0.19495	0.54081	NA	0.45257	NA	0.87061
ENSG00000101442.8	0.64152	0.18579	0.49532	0.87441	NA	NA	0.54578
ENSG00000101444.8	0.15924	0.17929	NA	NA	NA	1	0.00099
ENSG00000101447.9	0.15883	NA	0.80494	0.16126	0.04725	0.89947	NA
ENSG00000101452.10	0.92526	NA	0.59887	NA	0.19387	1	NA
ENSG00000101457.8	3e-05	NA	NA	1	0.1498	0.01843	0.06427
ENSG00000101463.5	NA	NA	0.08871	0.19075	NA	0.01062	NA
ENSG00000101464.6	NA	NA	0.56485	0.88106	NA	0.40113	NA
ENSG00000101470.5	0.54257	NA	NA	0.81913	0.6616	0.0428	0.00627
ENSG00000101473.12	0.0867	0.14616	NA	0.09956	0.4225	1	1
ENSG00000101474.7	0.15072	0.52148	0.62704	NA	0.45175	0.03827	0.21284
ENSG00000101493.6	0.41953	0.03017	0.39169	0.91925	0.7967	0.18822	0.50642
ENSG00000101542.5	NA	NA	0.78448	NA	NA	NA	NA
ENSG00000101544.4	0.1954	0.0104	0.00202	0.85962	NA	0.25177	0.95116
ENSG00000101546.8	0.33641	0.78269	3e-05	NA	0.75119	0.36348	0.0634
ENSG00000101557.10	NA	0.16129	NA	NA	0.89221	NA	0.13912
ENSG00000101558.9	0.65343	0.88018	0.11992	0.53259	0.49166	0.50821	0.50396
ENSG00000101574.10	NA	NA	0.33006	0.87834	NA	0.06628	0.39119
ENSG00000101577.5	0.50166	0.09258	0.15114	0.44579	0.06346	NA	0.4872
ENSG00000101596.10	NA	NA	NA	NA	0.64475	0.47159	NA
ENSG00000101605.8	0	0	0.00089	0.05245	0.1614	0.00101	0.00013
ENSG00000101608.8	0.26837	NA	0.41697	1	0.09765	0.16709	0.03701
ENSG00000101624.6	0.32554	1	0.54339	NA	0.44851	0.29814	0.45444
ENSG00000101639.14	0.5947	0.14603	0.67807	NA	0.64413	0.27159	0.79779
ENSG00000101670.7	0.88402	0.153	0.50984	0.66446	0.71059	0.26026	NA
ENSG00000101680.9	0.08147	0.25568	0.00183	0.25966	0.09783	0.7077	0.40609
ENSG00000101745.11	0.79358	0.13108	0.66124	0.72561	0.7196	0.08571	NA
ENSG00000101746.11	NA	NA	NA	NA	0.1768	NA	NA
ENSG00000101751.6	0.04798	NA	0.00186	0.39656	0.79994	0.25854	0.35541
ENSG00000101752.7	NA	NA	NA	NA	NA	0.49434	NA
ENSG00000101773.12	NA	NA	NA	NA	NA	NA	0.13493
ENSG00000101782.10	0.00126	NA	0.7356	NA	0.8791	0.43661	NA
ENSG00000102189.12	NA	NA	NA	NA	NA	NA	0.67151
ENSG00000102471.9	NA	0.50694	0.11332	NA	0.36512	0.12281	0.40902
ENSG00000102531.12	0.18011	NA	0.53727	0.83426	0.23794	NA	NA
ENSG00000102543.10	0.20238	0.87619	NA	0.34266	0.54899	NA	NA
ENSG00000102547.14	0.03909	0.73538	NA	NA	0.89803	NA	0.16187
ENSG00000102572.10	0.36579	0.40919	NA	0.95257	NA	0.74481	NA
ENSG00000102580.10	NA	NA	NA	0.0955	0.48579	NA	NA
ENSG00000102595.14	0.40589	0.18428	0.24957	0.08033	0.0071	0.38771	NA
ENSG00000102606.13	NA	0.00607	0.09225	0.50853	0.07807	0.21183	0.03202
ENSG00000102678.6	NA	0.34027	0.97177	0.72546	NA	NA	NA
ENSG00000102683.6	0.10402	0.01212	0.26035	0.03744	NA	NA	NA
ENSG00000102699.5	0.03678	0.13048	0.17337	0.1378	0.1049	0.63242	0.01193
ENSG00000102710.15	NA	NA	NA	NA	NA	0.68204	0.03499
ENSG00000102738.6	NA	NA	0.45306	NA	NA	NA	NA
ENSG00000102743.10	0.26414	0.02987	NA	NA	NA	0.63342	0.34417
ENSG00000102753.5	0.00292	0.17786	0.61664	NA	NA	0.10849	0.22391
ENSG00000102755.6	NA	0.02285	0.06759	0.04351	NA	0.4402	0.44025
ENSG00000102760.12	NA	NA	0.51116	NA	NA	NA	NA
ENSG00000102763.11	0.89181	0.52749	0.61474	0.26745	0.42604	NA	0.71217
ENSG00000102780.12	0.2516	0.58316	0.91112	0.4609	0.34413	0.48088	0.55859
ENSG00000102781.9	0.72173	NA	0.17842	0.13901	0.48407	0.68951	0.28348
ENSG00000102786.10	0.24669	0.63445	0.62257	NA	NA	0.80763	0.38677
ENSG00000102796.6	NA	NA	0.86498	NA	NA	NA	NA
ENSG00000102802.5	0.17647	NA	NA	NA	NA	NA	NA
ENSG00000102804.10	0.7758	NA	0.79253	NA	0.24247	0.19054	NA
ENSG00000102805.9	NA	NA	NA	NA	1	NA	NA
ENSG00000102858.8	0.96955	NA	2e-05	0.26628	0.32483	0.30906	0.26709
ENSG00000102871.11	NA	0.27953	NA	NA	NA	NA	NA
ENSG00000102879.11	0.62702	NA	NA	NA	NA	NA	NA
ENSG00000102882.7	0.93637	NA	0.87513	0.58477	0.74188	NA	0.75509
ENSG00000102890.10	NA	NA	NA	0.50497	NA	NA	NA
ENSG00000102893.11	0.49036	0.71889	0.02385	0.12246	0.10081	NA	0.50492
ENSG00000102898.7	NA	NA	0.64999	0.17859	0.29492	NA	0.88726
ENSG00000102900.8	0.11922	NA	NA	0.01569	1	0.32107	NA
ENSG00000102908.16	NA	0.06675	0.76397	0.83379	0.2585	NA	0.747
ENSG00000102910.9	NA	0.46912	0.69244	NA	NA	1	0.68022
ENSG00000102921.3	0.03776	0.02166	0.46082	0.48981	1	NA	NA
ENSG00000102924.7	NA	NA	0.1438	NA	NA	NA	NA
ENSG00000102935.7	0.58501	0.09995	0.63107	0.58081	0.47705	0.45091	0.78061
ENSG00000102967.7	0.31552	0.5856	NA	0.56008	0.36072	0.27596	NA
ENSG00000102974.10	NA	0.07094	0.46828	0.9265	0.45801	NA	0.24496
ENSG00000102977.9	NA	0.3555	0.57178	0.18429	NA	NA	NA
ENSG00000102978.8	0.34473	NA	NA	NA	NA	NA	NA
ENSG00000102981.5	NA	1	NA	NA	NA	NA	NA
ENSG00000102984.10	0.62254	NA	0.50669	NA	NA	NA	NA
ENSG00000102996.4	0	NA	0	0.01197	0	0.00399	0.14522
ENSG00000103005.7	NA	0	0.96095	NA	NA	0.88426	0.54918
ENSG00000103018.12	0.93986	0.83524	0.0252	0.11926	0.37998	0.07139	0.16354
ENSG00000103021.5	0.03624	NA	0.18034	NA	NA	0.42252	0.38636
ENSG00000103023.7	0.04049	0.48568	0.17254	0.67094	0.60694	NA	0.30076
ENSG00000103024.3	0.96109	NA	0.03424	NA	0.86312	1	1
ENSG00000103034.10	2e-05	0.00112	0.25666	0.88153	NA	NA	0.11117
ENSG00000103035.6	0.72828	NA	0.50334	NA	0.58564	NA	NA
ENSG00000103037.7	0.86647	0.00044	0.7431	0.13863	NA	NA	0.74866
ENSG00000103042.4	0.07576	0.41797	0.5899	0.51867	0.77727	0.20639	1
ENSG00000103043.10	0.9821	NA	0.71733	0.31078	0.96455	0.48033	0.34167
ENSG00000103047.3	0.46118	1	0.93009	0.80333	0.4814	0.38478	1
ENSG00000103051.14	NA	0	0.36065	0.1024	0.24813	1e-05	0.99034
ENSG00000103056.7	NA	NA	0.16362	0.39389	0.22685	NA	0.87057
ENSG00000103061.7	NA	NA	0.29363	0.11456	0.36172	0.20888	0.43867
ENSG00000103066.8	0.47548	NA	0.06342	0.29454	NA	NA	0.85948
ENSG00000103089.4	0.75188	NA	0.10904	NA	NA	NA	NA
ENSG00000103091.10	0.00066	0.29291	0.66413	0.07944	0.1454	0.71131	0.38704
ENSG00000103111.10	0.74927	0.42458	NA	NA	0.69156	NA	0.38389
ENSG00000103121.4	4e-05	NA	NA	NA	NA	NA	NA
ENSG00000103126.10	0.07927	NA	NA	0.64623	0.70429	0.22979	0.07592
ENSG00000103145.6	0.0266	0.59559	0.22576	0.05778	NA	NA	NA
ENSG00000103148.11	NA	NA	0.02336	0.2989	NA	NA	NA
ENSG00000103152.7	NA	NA	1	1	NA	NA	NA
ENSG00000103154.5	0.82873	1	NA	0.10889	NA	0.75525	NA
ENSG00000103168.12	0	0.00081	0.01565	0.29714	0.27209	NA	0.00367
ENSG00000103174.7	0.50959	NA	0.88911	0.616	0.27898	NA	0.59164
ENSG00000103175.6	0.36389	0.01216	NA	0.36093	NA	0.38144	NA
ENSG00000103187.6	0	0.22626	NA	0.45939	0.56904	NA	NA
ENSG00000103194.11	0.04874	0.04673	0.01342	0.13731	0.05828	0.91037	NA
ENSG00000103196.7	0.10599	0.56013	0.04959	0.9745	2e-05	0.5394	0.35731
ENSG00000103197.12	0.64758	0.03958	0.06311	0.50857	0.09298	NA	0.90304
ENSG00000103199.9	0.46635	0.55201	0.5615	0.19472	0.43319	0.00184	0.60273
ENSG00000103202.8	0.09194	0.13939	0.00858	4e-05	NA	NA	NA
ENSG00000103222.14	0.72159	0.06697	0.97581	0.02594	0.19757	0.52869	0.37861
ENSG00000103227.14	0.00746	0.57342	0.40193	0.55954	0.72545	0.15576	NA
ENSG00000103241.5	NA	NA	0.55798	0.25839	0.97105	NA	0.20464
ENSG00000103245.9	0.68093	1	0.04069	0.67681	0.58085	0.82871	NA
ENSG00000103248.13	0.76228	0.93671	0.73869	NA	NA	0.79451	0.21312
ENSG00000103249.13	0.27056	0.24221	0.00055	0.9608	0.6097	0.73879	NA
ENSG00000103253.13	0.06194	1	0.00656	0.48109	NA	0.33878	NA
ENSG00000103254.5	0.17641	0.4281	3e-05	1	0.18004	1	NA
ENSG00000103257.4	0.53524	NA	0.00049	0.10613	0.00013	0.39936	0.01149
ENSG00000103264.11	0.62707	0.0699	0.17286	0.46341	NA	NA	NA
ENSG00000103266.6	NA	0.77203	NA	NA	NA	NA	NA
ENSG00000103269.9	1	0.72174	NA	NA	NA	NA	NA
ENSG00000103275.14	NA	0.8351	0.87986	0.41156	0.84463	0.31893	0.80098
ENSG00000103316.6	NA	NA	NA	0.6744	NA	1	NA
ENSG00000103319.7	NA	0.30012	0.31232	0.03438	0.45912	0.51389	0.54121
ENSG00000103326.6	0.66377	0.14812	0.74474	0.03263	0.68058	0.4777	1
ENSG00000103335.15	0.11619	0.32032	0.02362	0.90113	0.16227	1	0.10795
ENSG00000103342.8	0.43155	0.17846	NA	NA	NA	NA	NA
ENSG00000103343.8	NA	0.99046	0.30543	0.93732	NA	0.42873	0.49779
ENSG00000103351.8	0.75871	NA	0.66921	NA	NA	0.75177	0.20098
ENSG00000103353.11	NA	NA	NA	NA	0.88748	NA	NA
ENSG00000103356.11	NA	NA	NA	NA	0.22628	NA	NA
ENSG00000103363.10	0.00176	0.0013	0	0.74834	0.72767	0.56077	NA
ENSG00000103365.11	0.17574	0.17165	0.52187	0.97346	0.47768	NA	1
[truncated: 12,770 more rows]
