# Supplementary material for: Subtle changes in chromatin loop contact propensity are associated with differential gene regulation and expression
Source: Nat Commun. 2019 Mar 5;10:1054. doi: 10.1038/s41467-019-08940-5 (PMC6401380; doi:10.1038/s41467-019-08940-5)
Supplement: Supplementary file 9 — Supplementary Data 6 [file 41467_2019_8940_MOESM9_ESM.xlsx]

## Sheet: Sheet1
Supplementary Data 6: iPSC-CM Expression Maternal Allele Ratios
Gene	iPSCORE_2_1	iPSCORE_2_2	iPSCORE_2_3	iPSCORE_2_4	iPSCORE_2_6	iPSCORE_2_7	iPSCORE_2_9
ENSG00000000419.8	0.250579
ENSG00000000457.9	0.55468	0.393847	0.410788	0.401886	0.562148		0.454774
ENSG00000000460.12	0.614778	0.415647	0.545764	0.363601	0.553737
ENSG00000000971.11					0.685058	0.41362
ENSG00000001036.9			0.512882	0.480046	0.551743	0.556333
ENSG00000001084.6			0.290041
ENSG00000001167.10			0.417636		0.53431
ENSG00000001460.13	0.589664	0.443795	0.581502	0.724748	0.659168		0.480093
ENSG00000001461.12	0.500587	0.413522	0.559936	0.450646	0.429186	0.559325	0.592364
ENSG00000001561.6	0.541462	0.55918	0.447199	0.584825		0.558125	0.59222
ENSG00000001617.7	0.49089	0.447179	0.560468	0.596071			0.614756
ENSG00000001626.10	0.35589	0.543513	0.556363	0.366159	0.533394		0.439599
ENSG00000001629.5				0.571368	0.556784		0.388398
ENSG00000001631.10	0.620927		0.304496
ENSG00000002016.12	0.672395			0.516581	0.466173		0.603941
ENSG00000002549.8	0.520879	0.480636
ENSG00000002587.5		0.436266	0.810727
ENSG00000002726.15			0.496158
ENSG00000002822.11					0.591945
ENSG00000002834.13	0.450208		0.476894	0.482784	0.491995
ENSG00000002919.10		0.543065	0.534043		0.454654	0.436051	0.543093
ENSG00000002933.3	0.74882	0.541185	0.417677	0.754939	0.3068		0.157209
ENSG00000003056.3	0.440983	0.451105	0.468063	0.509642		0.557377	0.425987
ENSG00000003137.4	0.663894						0.394887
ENSG00000003147.13	0.638898	0.501821	0.615517	0.549034	0.273203
ENSG00000003249.9	0.415272		0.462864		0.614335	0.29312
ENSG00000003393.10	0.498164	0.632086	0.516958	0.460636		0.439122	0.372537
ENSG00000003402.15		0.539254	0.576804	0.415192	0.636046	0.368935
ENSG00000003436.10	0.45652		0.564806	0.430299			0.436146
ENSG00000003509.11	0.463003	0.378372	0.448295	0.56897			0.634988
ENSG00000003756.12	0.486877	0.452844	0.48236		0.530269		0.54709
ENSG00000003987.9	0.646728	0.381882	0.676108	0.448411		0.689892
ENSG00000003989.12	0.571198			0.544343	0.542654	0.404553	0.423702
ENSG00000004059.6				0.570437	0.370944
ENSG00000004139.9	0.356803	0.433579	0.595647	0.447084	0.459228
ENSG00000004142.7	0.509655	0.511429	0.477872	0.529705	0.475567
ENSG00000004399.8		0.455275	0.559779		0.52524	0.444847
ENSG00000004455.12	0.572331	0.695827	0.571431	0.511846		0.339353	0.609309
ENSG00000004534.10	0.557319	0.459092	0.429862	0.517558	0.49658	0.522658	0.56993
ENSG00000004660.10	0.467294	0.454856	0.431186	0.575315	0.421555	0.291543	0.356737
ENSG00000004700.11			0.473926	0.529332	0.385256
ENSG00000004766.11		0.531045	0.48402	0.424347	0.425484	0.627896
ENSG00000004777.14	0.300484		0.53663	0.533053	0.558744	0.551102	0.703937
ENSG00000004864.9	0.511231	0.568052		0.483445	0.452641
ENSG00000004866.14	0.537034	0.54255	0.39839	0.568203	0.544574	0.588214	0.408013
ENSG00000004897.7		0.536531	0.484341	0.532693	0.481107
ENSG00000004975.7	0.475308	0.529546	0.508203		0.538588	0.488885	0.479431
ENSG00000005001.5					0.751723
ENSG00000005007.8		0.494193				0.456703	0.469475
ENSG00000005020.8	0.47207
ENSG00000005059.11		0.577773	0.533664	0.344125			0.544517
ENSG00000005075.11				0.505917		0.473684	0.441266
ENSG00000005100.8	0.470718	0.537466	0.536205	0.536093	0.550424	0.561848	0.625202
ENSG00000005108.11	0.63572	0.539717	0.418831	0.361312			0.702215
ENSG00000005156.7			0.466828	0.521583	0.549304	0.397273	0.330964
ENSG00000005189.15			0.475274			0.325993
ENSG00000005194.10		0.492742	0.503963			0.473935
ENSG00000005206.12	0.590316	0.546534	0.569454	0.605527			0.589676
ENSG00000005238.15	0.425062		0.506439	0.520553	0.6036	0.512725	0.427632
ENSG00000005243.5			0.465215	0.447219	0.586427	0.489641
ENSG00000005249.8	0.528243	0.461485	0.522996	0.463	0.518883	0.553741	0.502181
ENSG00000005339.8	0.4717	0.470379		0.446649		0.476592	0.514198
ENSG00000005379.11		0.452329	0.413793	0.344956	0.443448	0.447198	0.549272
ENSG00000005436.9	0.60586		0.44762	0.593186	0.40641	0.551024	0.591626
ENSG00000005448.12			0.593629
ENSG00000005469.7	0.786843	0.522927		0.686549	0.395382
ENSG00000005471.11	0.388523	0.741483		0.39458
ENSG00000005483.15		0.329723	0.325958			0.459822	0.540597
ENSG00000005486.12		0.518299	0.496601	0.517974	0.472621	0.482424	0.514043
ENSG00000005513.9	0.468689	0.422645		0.641355	0.547402	0.545857	0.421373
ENSG00000005700.10	0.51482		0.48464	0.47283
ENSG00000005801.12	0.282786	0.568553	0.414071	0.359419	0.565126
ENSG00000005810.13	0.503169	0.422711	0.417205		0.550732	0.470533
ENSG00000005812.6	0.457137	0.429357	0.472665			0.562881
ENSG00000005882.7							0.467397
ENSG00000005884.13				0.518659	0.474199	0.515321	0.475768
ENSG00000005955.8			0.452807	0.55834		0.459249
ENSG00000005961.13	0.582581		0.505226	0.495998	0.593247
ENSG00000006007.7	0.504021	0.490028			0.476241
ENSG00000006015.13		0.452136	0.543403	0.455012	0.50049
ENSG00000006016.6		0.628224	0.596298	0.309321
ENSG00000006025.7	0.532964		0.428772	0.567974	0.418725
ENSG00000006042.7			0.484594	0.527147	0.475141	0.475654	0.597111
ENSG00000006047.8	0.371894	0.418927			0.463871	0.571125
ENSG00000006062.9		0.449298	0.583967			0.421631	0.354786
ENSG00000006114.11	0.545451	0.44633	0.544187	0.565451	0.581256	0.522995	0.410729
ENSG00000006118.10	0.538218	0.464068	0.469244	0.473488	0.534088	0.486279	0.522355
ENSG00000006125.12	0.514291	0.511969	0.482889	0.47557	0.535848	0.514979	0.480292
ENSG00000006128.7			0.442871
ENSG00000006194.6	0.467659	0.453344
ENSG00000006210.6				0.433555		0.508297
ENSG00000006282.15		0.533701	0.561592		0.51731	0.481904	0.615311
ENSG00000006283.13	0.502447	0.461513	0.578563	0.447468	0.365711	0.553232	0.658534
ENSG00000006327.9	0.511638	0.482194	0.508861	0.504851
ENSG00000006432.11	0.549912	0.44541	0.56447	0.442799		0.635354	0.410816
ENSG00000006451.3	0.51583	0.464061		0.492997	0.492267	0.484473
ENSG00000006453.9		0.440741	0.574378	0.422741
ENSG00000006459.6	0.550682	0.422066	0.522842	0.417432		0.597264	0.404612
ENSG00000006468.9	0.433234	0.410107	0.588384	0.381001	0.588171	0.440026	0.471965
ENSG00000006576.12	0.469005	0.463404	0.555354	0.535958		0.530656	0.557874
ENSG00000006607.9	0.58262		0.464675	0.594952	0.606548	0.562854	0.619783
ENSG00000006611.11	0.436275	0.539945	0.645906	0.288859	0.49946
ENSG00000006625.13	0.517158		0.449996		0.402986	0.462478
ENSG00000006652.9	0.554935	0.533297			0.544318	0.611477	0.519034
ENSG00000006695.6	0.484507	0.452545	0.480019	0.542716	0.442436	0.560726	0.539292
ENSG00000006704.6	0.524622	0.558111	0.328385		0.432192	0.5354	0.439734
ENSG00000006715.11	0.470831	0.533356	0.536802	0.447503	0.398923	0.544688	0.570624
ENSG00000006740.12	0.539205	0.447173	0.570673	0.412802	0.568519
ENSG00000006747.10				0.621502
ENSG00000006831.9		0.509142		0.469062	0.535783		0.56821
ENSG00000007047.10							0.483379
ENSG00000007062.7		0.417227	0.59739	0.482291	0.641064	0.498176	0.421818
ENSG00000007080.6	0.493617	0.503832	0.561517		0.499639	0.495979
ENSG00000007168.8	0.484852	0.536337	0.516307		0.475975		0.414796
ENSG00000007202.10	0.514243	0.507585	0.490955	0.513137
ENSG00000007237.14	0.534491	0.543557	0.568443	0.444981	0.568945	0.552747	0.436784
ENSG00000007341.14		0.36816	0.662177	0.438732	0.397361	0.428008
ENSG00000007372.16		0.701656	0.628738
ENSG00000007376.3	0.534338						0.460187
ENSG00000007384.11	0.527788	0.431078	0.514111	0.458001	0.530781
ENSG00000007392.12			0.391944		0.481031	0.579046
ENSG00000007402.7				0.373089	0.571168	0.442817
ENSG00000007516.9	0.558078		0.542355	0.746803		0.675364	0.869338
ENSG00000007520.3	0.377395	0.462652	0.698736			0.553488	0.45413
ENSG00000007541.10	0.453591	0.578238	0.463226		0.550527	0.481527	0.458786
ENSG00000007545.11	0.45246		0.425217		0.359517	0.410357	0.602344
ENSG00000007866.14	0.443114	0.468328	0.65139	0.487468	0.472417	0.474278
ENSG00000007923.11	0.474699	0.524925	0.515054	0.514426	0.460202	0.477463	0.462489
ENSG00000007944.10	0.533432	0.452627	0.534836	0.482789		0.518141	0.446247
ENSG00000007968.6		0.392824	0.590982		0.230322		0.363543
ENSG00000008018.8			0.51724	0.516732	0.47844	0.502611
ENSG00000008083.9	0.442453	0.584693	0.509036	0.597638		0.434324
ENSG00000008118.5	0.481236	0.609093	0.397285			0.608514	0.492355
ENSG00000008130.11	0.525849	0.417312	0.566796	0.449172	0.544023	0.575254
ENSG00000008256.11	0.547393	0.528501	0.466531	0.422331	0.439908	0.570863	0.48396
ENSG00000008277.10	0.682097	0.499944		0.641302	0.457952		0.622711
ENSG00000008282.3	0.540656	0.469411	0.442558	0.500879	0.500574	0.552088
ENSG00000008283.11	0.469239	0.366256	0.531516	0.471119		0.456281
ENSG00000008294.16	0.263104		0.582026	0.614667	0.614439		0.402346
ENSG00000008300.10	0.397511	0.398735	0.361857	0.387426	0.549365	0.561694
ENSG00000008323.11	0.252986	0.489772	0.579629	0.392727			0.492462
ENSG00000008324.6	0.479523	0.589872	0.452088		0.489464
ENSG00000008382.11		0.529891	0.66516				0.440342
ENSG00000008394.8			0.46331	0.488786		0.549584
ENSG00000008405.7			0.535705	0.421978	0.47152	0.415065	0.560053
ENSG00000008513.10	0.429226	0.456861	0.422991	0.544207	0.52575	0.443498
ENSG00000008516.12		0.730445	0.542142
ENSG00000008517.12					0.476689		0.630703
ENSG00000008710.13	0.522668
ENSG00000008838.13				0.514773		0.510695
ENSG00000008853.12	0.488111	0.469941	0.506949	0.573674	0.540249	0.439745
ENSG00000008869.7	0.536841	0.54385			0.557856		0.545753
ENSG00000008988.5			0.4713	0.504204	0.593332	0.472211
ENSG00000009307.11	0.523995		0.548336		0.522717		0.444834
ENSG00000009335.13	0.516855		0.51645	0.575965			0.470804
ENSG00000009413.11			0.54429	0.440758	0.392976	0.466047
ENSG00000009724.12	0.455804	0.441329
ENSG00000009780.11						0.69707
ENSG00000009790.10		0.54433	0.770892
ENSG00000009830.7	0.475237	0.543443	0.470393		0.454385	0.451776	0.546221
ENSG00000009844.11	0.386596	0.39816			0.117579	0.466856	0.524596
ENSG00000009950.11	0.447436	0.463192					0.570311
ENSG00000009954.6	0.531412	0.50645				0.520826	0.504985
ENSG00000010017.9		0.625535		0.670829		0.257366
ENSG00000010072.11				0.536374	0.418867	0.435092
ENSG00000010165.15	0.524285		0.520942			0.467202
ENSG00000010219.9	0.736194
ENSG00000010244.12	0.564512	0.660068	0.593065	0.511042	0.622026	0.529343
ENSG00000010270.9				0.512017	0.544805	0.499885	0.518187
ENSG00000010282.10	0.354607	0.557757	0.391222		0.787716	0.375746
ENSG00000010292.8		0.469074	0.515368	0.545894	0.52968		0.545622
ENSG00000010295.15	0.46668	0.53865	0.540006	0.545421			0.469019
ENSG00000010310.4	0.383881	0.662758		0.55835	0.388448		0.597017
ENSG00000010318.15	0.506083	0.426188	0.424102	0.632651	0.437708
ENSG00000010322.11	0.525821			0.499401	0.485445		0.442078
ENSG00000010361.9	0.40323			0.8852		0.790101	0.696459
ENSG00000010379.11			0.590191
ENSG00000010539.7				0.420052		0.626243
ENSG00000010610.5	0.426915	0.554626	0.559375	0.554285	0.619759	0.576229	0.554295
ENSG00000010626.10	0.567471			0.579884	0.552964		0.582376
ENSG00000010803.12	0.514856	0.481352	0.488846	0.479432	0.518975	0.424804
ENSG00000010810.13	0.540799	0.496737				0.535746	0.608082
ENSG00000010818.4	0.428367	0.393187		0.486199	0.431851		0.631041
ENSG00000011007.8	0.570506						0.524873
ENSG00000011021.17		0.461668	0.512432	0.471226	0.507112	0.42231
ENSG00000011028.9				0.48121	0.463967	0.469356	0.432337
ENSG00000011052.17	0.247158	0.558327	0.415904			0.428817	0.550117
ENSG00000011105.7	0.524435	0.541387	0.478874	0.471865		0.544734	0.466871
ENSG00000011114.10	0.565606	0.58172	0.558383	0.453812	0.558605		0.43655
ENSG00000011132.7		0.436081	0.546845	0.430259	0.464539
ENSG00000011198.3	0.500617			0.542011	0.399617	0.500774	0.750089
ENSG00000011243.13	0.542326	0.493874	0.383978		0.311089		0.331099
ENSG00000011258.11	0.299077	0.51079			0.490661		0.420632
ENSG00000011260.9	0.444055	0.553052	0.591123			0.508738	0.417749
ENSG00000011295.11	0.705601	0.448519			0.450738
ENSG00000011304.12
ENSG00000011376.5	0.44079	0.516712	0.495556	0.592317		0.501242
ENSG00000011405.9	0.473671	0.512849	0.530796	0.579776		0.42478	0.424151
ENSG00000011422.7	0.534137	0.522042	0.69516		0.243459	0.674265	0.433041
ENSG00000011426.6						0.513825	0.55752
ENSG00000011451.13	0.559563	0.492763	0.482794	0.481332	0.505027	0.50828
ENSG00000011454.12				0.542542		0.515373	0.54525
ENSG00000011478.7	0.415324	0.509935				0.462789	0.346596
ENSG00000011485.10			0.483116
ENSG00000011523.9	0.514567	0.388227	0.380482			0.466641	0.507682
ENSG00000011566.10				0.564081	0.443934	0.522737
ENSG00000011638.6	0.524812		0.371905			0.360965	0.541331
ENSG00000012048.15		0.423836	0.549116	0.565956	0.477758
ENSG00000012061.11	0.508228		0.469137	0.473641		0.451463
ENSG00000012171.13				0.561658	0.611023	0.510307
ENSG00000012232.4	0.477801	0.535988	0.475453	0.50112	0.451175		0.578458
ENSG00000012660.9				0.551604	0.524096
ENSG00000012822.11	0.447766	0.519539	0.486939	0.519254	0.511054	0.532049	0.443715
ENSG00000012963.9	0.51356	0.474648	0.531514	0.498419	0.547742	0.546898	0.428426
ENSG00000012983.7	0.484338	0.478164		0.506216	0.543597
ENSG00000013016.10				0.641872	0.307208	0.383836
ENSG00000013275.3	0.476782		0.521444	0.550303		0.449817	0.546894
ENSG00000013288.4	0.343205	0.557416	0.636864	0.721956	0.435953	0.304857	0.396739
ENSG00000013297.6	0.652874	0.384641	0.0878822			0.419131
ENSG00000013306.11	0.589665	0.621056	0.437572	0.471946
ENSG00000013364.14					0.495361
ENSG00000013374.11	0.355904	0.404332	0.59511	0.358688	0.54789	0.652622	0.564741
ENSG00000013375.11	0.466713	0.561372	0.46933	0.482596	0.53171	0.521808	0.398812
ENSG00000013392.6	0.35002		0.593128	0.417948	0.698939
ENSG00000013441.11	0.764174	0.6679				0.443627
ENSG00000013503.5			0.519104	0.404531		0.480229	0.43895
ENSG00000013523.5	0.43329	0.471577	0.541532	0.481177			0.519676
ENSG00000013561.13	0.509303	0.5417			0.498251		0.390373
ENSG00000013573.12			0.621944	0.555642	0.424069
ENSG00000013583.4			0.692247	0.470073	0.533812
ENSG00000013588.5	0.543426	0.522318	0.436694		0.604882	0.645409	0.381048
ENSG00000013810.14		0.460831	0.746577
ENSG00000014123.9							0.532421
ENSG00000014138.4							0.484578
ENSG00000014164.6	0.513649	0.435486	0.514975	0.558844		0.453302	0.567877
ENSG00000014216.11			0.465483			0.576125	0.573036
ENSG00000014257.11	0.434426	0.625765	0.425472	0.292746	0.436991	0.557318	0.33282
ENSG00000014641.13	0.463424	0.561267	0.503124	0.503845	0.546286	0.58202	0.523874
ENSG00000014914.15				0.622765	0.374364	0.715459	0.518375
ENSG00000014919.8	0.533414	0.532477		0.453457	0.581976	0.646655	0.432979
ENSG00000015133.14		0.403125	0.383613	0.317853	0.626786	0.54318
ENSG00000015153.10	0.387146	0.406024	0.435926		0.350428	0.54223
ENSG00000015413.5	0.873156			0.570085	0.548807		0.394172
ENSG00000015475.14	0.498146	0.481181
ENSG00000015479.13	0.567763		0.535571	0.551759	0.458427
ENSG00000015532.5	0.511348	0.497911	0.546465		0.583329	0.531262
ENSG00000015676.13				0.360263	0.49816
ENSG00000016082.10		0.447994		0.666461		0.433611
ENSG00000016391.6	0.366574	0.435779	0.570626	0.66604	0.407951	0.372125	0.60502
ENSG00000016864.12						0.503264
ENSG00000017260.15		0.481923	0.489576			0.486364
ENSG00000017373.11					0.601813
ENSG00000017427.11					0.581346
ENSG00000017797.7	0.535352		0.744976	0.527367	0.498253	0.489627
ENSG00000018189.8	0.387762				0.394515	0.540322
ENSG00000018236.10	0.463408		0.777891	0.824031		0.485994
ENSG00000018408.10				0.482409	0.495192	0.445372	0.550193
ENSG00000018510.8	0.467041		0.534285	0.558755	0.424326	0.432104	0.634666
ENSG00000018625.10		0.549339	0.481969	0.528462	0.424179		0.579324
ENSG00000018699.7		0.513388			0.557718		0.526714
ENSG00000018869.12	0.428348	0.573686	0.553699		0.757821	0.52367	0.573866
ENSG00000019144.12	0.438038	0.551301			0.455009		0.403558
ENSG00000019186.5		0.600571	0.44961	0.64592
ENSG00000019485.8	0.58398		0.544752	0.328606	0.421555	0.379434
ENSG00000019505.3				0.451576	0.553199	0.467442	0.703652
ENSG00000019582.10	0.642529	0.612357					0.240093
ENSG00000019995.6	0.562229	0.531806	0.53612	0.536731	0.465462	0.530176
ENSG00000020129.11						0.481215
ENSG00000020181.13			0.55014	0.500138	0.476836	0.529957	0.439599
ENSG00000020256.15					0.431521
ENSG00000020577.9	0.486482	0.482658	0.558798	0.521744	0.522008	0.520322	0.548037
ENSG00000020922.8	0.45862	0.428279	0.530361		0.462198
ENSG00000021300.9	0.444516		0.622165			0.668205	0.602675
ENSG00000021355.8	0.457511	0.50618	0.646788	0.493374			0.444351
ENSG00000021574.7	0.538894	0.500057	0.45089	0.357521	0.492618	0.324134
ENSG00000021645.13	0.58774		0.587959	0.630112			0.0923687
ENSG00000021762.15	0.530487	0.552423	0.566004		0.440948	0.556172	0.392825
ENSG00000021776.6	0.602402	0.80148	0.441306	0.493374	0.375151	0.694836	0.644846
ENSG00000021826.10	0.554554	0.434991	0.479759	0.543678	0.444575	0.504717	0.290612
ENSG00000022556.11	0.886876	0.42527	0.938956	0.749774	0.469192	0.721464	0.798201
ENSG00000022567.5	0.562204	0.573117	0.450235	0.429816		0.409479	0.27986
ENSG00000022840.11	0.496313	0.691173					0.442912
ENSG00000022976.11	0.555232	0.547089	0.502404	0.53687	0.665613		0.613898
ENSG00000023041.7	0.543166	0.467662	0.515621	0.437223	0.299419	0.512589	0.437406
ENSG00000023171.10	0.56757	0.468088	0.439544	0.556811	0.62313	0.423325	0.441391
ENSG00000023191.12	0.467187	0.511396	0.547795		0.437302	0.541017	0.474785
ENSG00000023228.9	0.493897	0.466394	0.528198	0.542326	0.484698		0.531658
ENSG00000023287.8	0.523762	0.461479	0.524607		0.426572	0.667449
ENSG00000023318.7			0.447415	0.523213	0.550703
ENSG00000023330.10	0.466915	0.484728	0.484291	0.507275
ENSG00000023516.7						0.51974	0.439349
ENSG00000023608.4	0.476224		0.693859	0.794588		0.373005
ENSG00000023697.8		0.403476	0.621772
ENSG00000023839.6					0.373113
ENSG00000023902.9	0.770379		0.409818	0.616233	0.619595	0.218389
ENSG00000023909.5	0.219937	0.74787	0.36601	0.339582
ENSG00000024048.6	0.57298	0.527426		0.455104	0.436857
ENSG00000024422.7		0.534248	0.533729	0.580156	0.457252	0.479639	0.536716
ENSG00000024862.12			0.363509		0.538298
ENSG00000025039.10	0.454761	0.530529	0.487907	0.477987	0.536653		0.473818
ENSG00000025156.8	0.598138	0.597804	0.587373	0.496483		0.647572
ENSG00000025293.11				0.483632	0.474992
ENSG00000025434.14	0.472351	0.571368	0.518192	0.711141	0.60981	0.552249	0.432187
ENSG00000025708.8	0.503081
ENSG00000025770.14	0.400045	0.483196			0.507233	0.452229	0.502325
ENSG00000025796.9	0.532916	0.522998	0.466773	0.461948		0.452396	0.554868
ENSG00000025800.9		0.544961					0.488868
ENSG00000026025.9	0.528655	0.557922		0.533537	0.555404	0.449467
ENSG00000026036.16					0.426577		0.333245
ENSG00000026103.15	0.39879	0.587302	0.39615		0.362003	0.32129	0.323844
ENSG00000026297.11	0.416104					0.43097	0.564077
ENSG00000026508.12	0.491439	0.606897	0.399076			0.687498
ENSG00000026559.9	0.520102	0.571586	0.432992	0.300663		0.688719	0.624113
ENSG00000026652.9		0.595205	0.522154	0.568737	0.562825		0.638665
ENSG00000026950.12		0.606367	0.540987	0.574814	0.666972		0.584755
ENSG00000027001.7			0.603168			0.442258	0.677511
ENSG00000027075.9			0.619953
ENSG00000027697.8	0.457366	0.5139	0.480736	0.512171	0.529823	0.460403	0.514121
ENSG00000027847.9	0.499363	0.442046	0.0995927	0.200122	0.782692	0.196862	0.409939
ENSG00000028116.12	0.462901	0.554932	0.538205	0.33916	0.553972	0.569542
ENSG00000028203.13	0.484524	0.480109	0.478732	0.537052	0.461529	0.412923	0.401178
ENSG00000028310.13	0.550419	0.396644	0.426972	0.621502	0.622994
ENSG00000028528.10		0.596027	0.404387	0.567034	0.448565		0.564616
ENSG00000028839.5			0.534449	0.54594	0.555007
ENSG00000029153.10	0.38036		0.753795
ENSG00000029363.11							0.460031
ENSG00000029364.7	0.458631	0.485303	0.472432	0.518377		0.465336	0.488462
ENSG00000029534.15	0.756414	0.586689	0.677778	0.503517	0.708661
ENSG00000029639.6	0.440775	0.557621	0.578703	0.459085	0.720643		0.547565
ENSG00000029725.12	0.460408	0.481374	0.479386
ENSG00000030066.9	0.50387	0.421326	0.560889	0.45907		0.416234	0.513414
ENSG00000030110.8		0.215673	0.565479	0.716548	0.548289	0.36049	0.444543
ENSG00000030419.12			0.552311	0.42749	0.741315		0.557547
ENSG00000030582.12	0.519975	0.482842	0.525918	0.463599	0.498025	0.480697
ENSG00000031003.6	0.494993	0.481513	0.443194	0.494366	0.40957		0.511652
ENSG00000031081.6	0.53285	0.444226	0.531284	0.55434	0.455346	0.54786	0.469968
ENSG00000031691.6			0.374273	0.519007	0.405639
ENSG00000031698.8	0.527731	0.532306	0.444765	0.582052		0.357638
ENSG00000031823.10	0.526861	0.470312	0.533452		0.635218
ENSG00000032219.14	0.44015	0.557866		0.513174	0.302487	0.465875	0.492736
ENSG00000032389.8	0.580855	0.751618	0.568511			0.508631	0.434147
ENSG00000032444.11	0.616063	0.534533	0.463549	0.544215	0.641765	0.470916	0.56142
ENSG00000032742.13					0.554401	0.625809
ENSG00000033011.7	0.512543	0.597054	0.466345	0.540209	0.648495	0.532028
ENSG00000033050.3	0.233096	0.607076	0.554915	0.45762		0.555862
ENSG00000033100.10	0.574536	0.669975	0.468217	0.453626		0.460361
ENSG00000033122.14	0.367505		0.243626
ENSG00000033170.12	0.565134	0.413612	0.54088	0.467781	0.524113	0.509706
ENSG00000033178.8	0.542842	0.503449	0.443866	0.503468	0.541032	0.440148
ENSG00000033327.8	0.497351			0.611556	0.408383	0.592284
ENSG00000033627.10	0.127488
ENSG00000033800.9	0.336311		0.582321	0.550625			0.519519
ENSG00000033867.12	0.468654	0.52968	0.485283	0.526875	0.47334		0.556086
ENSG00000034053.10	0.490342	0.495859	0.549349		0.469532
ENSG00000034063.9		0.408542	0.427979	0.568528	0.411484		0.49283
ENSG00000034677.7			0.436306		0.626887
ENSG00000034693.10			0.673423
ENSG00000034713.3	0.62116			0.609323		0.34377
ENSG00000035115.17				0.552566	0.556036	0.453302	0.691487
ENSG00000035141.3	0.47693	0.514481	0.521594	0.524785	0.475177	0.523278
ENSG00000035403.12	0.526937				0.46099	0.476031	0.480399
ENSG00000035681.3		0.47637	0.441457	0.53899		0.451387	0.558754
ENSG00000035687.9			0.244142
ENSG00000035862.8			0.541731
ENSG00000035928.10	0.467126	0.458599					0.579801
ENSG00000036054.8		0.532695	0.529052		0.600768
ENSG00000036257.8						0.557776	0.476974
ENSG00000036448.5	0.695296	0.451199	0.525318	0.3591	0.553668	0.432719	0.363344
ENSG00000036530.4					0.557463
ENSG00000036549.8			0.411709			0.593456	0.6131
ENSG00000036672.11		0.520729	0.523923			0.466314
ENSG00000037042.8	0.60207	0.572483		0.678804	0.53827	0.438381	0.445896
ENSG00000037280.11	0.558703	0.444417	0.550945		0.547333
ENSG00000037474.10	0.501835		0.552775	0.297209		0.5436	0.49556
ENSG00000037637.6	0.466777	0.480046	0.466625	0.444043	0.46519	0.531999
ENSG00000037897.12	0.482405		0.516409	0.499019		0.560652	0.526224
ENSG00000038002.4							0.751648
ENSG00000038210.9	0.463147		0.585422	0.557472	0.417576	0.525195	0.625412
ENSG00000038219.8	0.561981	0.492034	0.622858	0.625236	0.541241	0.461851	0.466968
ENSG00000038274.12			0.396303
ENSG00000038295.3				0.544419		0.593602	0.619374
ENSG00000038358.10			0.467377	0.5183	0.545368		0.529916
ENSG00000038382.13		0.505276	0.489076	0.460021	0.55701	0.46801	0.410222
ENSG00000038427.11	0.520962	0.436243	0.490308		0.536695		0.525229
ENSG00000038532.10	0.553104	0.43343	0.484537	0.403334	0.519064	0.536838	0.568627
ENSG00000039068.14	0.467372			0.476509	0.438282	0.44448	0.392535
ENSG00000039123.11	0.470951	0.533229	0.476972	0.464323	0.554485
ENSG00000039319.12				0.463845		0.438184
ENSG00000039523.13			0.489259	0.540197	0.424012		0.522956
ENSG00000039537.9			0.26641				0.372713
ENSG00000039560.9		0.519773	0.524875	0.557887	0.475295	0.494252	0.523258
ENSG00000039650.5		0.30684	0.548208	0.45066		0.521575
ENSG00000040199.14	0.550193	0.535027	0.546365	0.427842	0.65824
ENSG00000040275.12	0.484787						0.462253
ENSG00000040341.13	0.481427	0.551344	0.443785	0.451604	0.451769	0.466737
ENSG00000040487.8	0.470134	0.534685	0.569025	0.519038	0.414501	0.655656	0.542387
ENSG00000040531.10	0.463069	0.496393	0.457712	0.297589	0.448088	0.597756	0.363702
ENSG00000040633.8			0.470133			0.503932
ENSG00000040933.11	0.433141	0.55452	0.434457	0.378246		0.56856	0.589768
ENSG00000041357.11	0.516456		0.528278		0.473013	0.46988	0.45986
ENSG00000041802.6	0.526181	0.576904	0.472363	0.47342	0.589326	0.417813	0.427178
ENSG00000041880.10	0.669819		0.398374		0.479304
ENSG00000041982.10	0.531927	0.522041	0.522369	0.429085	0.543103	0.536945	0.455902
ENSG00000041988.11	0.456983	0.506535	0.549509		0.414136	0.517993	0.589367
ENSG00000042062.7			0.623442			0.415873
ENSG00000042286.10			0.610172	0.552974		0.4522
ENSG00000042317.12			0.492092	0.565735
ENSG00000042429.6	0.444875		0.531506	0.478437		0.550832
ENSG00000042445.9	0.58581
ENSG00000042493.11		0.38282	0.428527		0.633022	0.392559	0.423984
ENSG00000042753.7				0.54144	0.626947	0.524379
ENSG00000043039.5		0.357878
ENSG00000043093.9	0.515246	0.464228	0.45388	0.407572
ENSG00000043143.16	0.622018	0.400629	0.571758	0.496483	0.779762	0.590243
ENSG00000043355.6			0.526723	0.129425
ENSG00000043514.11	0.421824	0.442263	0.571744	0.599633	0.55234		0.412891
ENSG00000044115.16	0.499006
ENSG00000044459.10	0.703037		0.399034	0.374751	0.634916	0.342801
ENSG00000044524.6	0.428179		0.458146	0.399033	0.526004
ENSG00000044574.7			0.379243		0.376705	0.526949	0.456355
ENSG00000046604.8				0.482886	0.522468
ENSG00000046889.14	0.668897	0.559265	0.558269	0.34441
ENSG00000047056.10	0.466955	0.653938	0.436972	0.628852	0.353243		0.600213
ENSG00000047188.11	0.449514	0.565522	0.444415	0.529425		0.427285
ENSG00000047249.12				0.48374		0.503107
ENSG00000047315.10	0.473324	0.719163	0.521311	0.468115	0.678311
ENSG00000047346.8	0.402597	0.554728		0.562895	0.622703	0.566307	0.354367
ENSG00000047365.7	0.437165	0.251166	0.340642	0.363319	0.65004	0.570527	0.686024
ENSG00000047410.9	0.465491	0.524993	0.524722			0.509408	0.446923
ENSG00000047457.9	0.572057	0.672676	0.626178		0.301669		0.56264
ENSG00000047578.8		0.566273			0.553508		0.537189
ENSG00000047579.15	0.547683		0.480285	0.451684			0.40666
ENSG00000047617.10			0.607799
ENSG00000047621.7		0.464798		0.415523	0.508868		0.486915
ENSG00000047662.4	0.539469	0.596759
ENSG00000047849.17	0.46941		0.531465	0.527714	0.490029		0.459999
ENSG00000047932.9	0.529988	0.360246	0.529775	0.447496	0.581575		0.368368
ENSG00000048028.7			0.480639	0.516902		0.490889
ENSG00000048052.17	0.627209	0.562332	0.469886	0.555863	0.498904	0.477864	0.681406
ENSG00000048140.13		0.434917	0.508979	0.523609		0.466651	0.437738
ENSG00000048162.15	0.430649	0.54433	0.189861	0.541163	0.694333		0.461626
ENSG00000048342.11	0.443641		0.519341	0.610414			0.295523
ENSG00000048392.7				0.538172	0.527847
ENSG00000048405.5	0.41432	0.397168	0.472991	0.556124		0.467457
ENSG00000048471.9			0.501453			0.441937	0.200081
ENSG00000048540.10			0.57221	0.372109		0.548715
ENSG00000048544.5	0.558547	0.665141					0.392166
ENSG00000048649.9	0.534076	0.605125	0.444601	0.443709	0.505703	0.554263	0.428759
ENSG00000048707.9	0.486737	0.32929	0.559212	0.4145	0.44085	0.523531	0.643033
ENSG00000048740.13	0.518316		0.546349	0.47904	0.478201	0.377647
ENSG00000048828.12	0.490374	0.526568	0.486098	0.526336		0.444786	0.464367
ENSG00000048991.12	0.547962	0.462822				0.500751
ENSG00000049089.9	0.716584	0.393172
ENSG00000049130.9	0.445278	0.45624	0.569642	0.578464	0.58859	0.612585	0.570435
ENSG00000049167.9	0.457037	0.519638	0.615026	0.451406	0.567252
ENSG00000049192.10	0.632495		0.505002	0.44104		0.538985
ENSG00000049239.8		0.465423	0.531767	0.558094	0.437668	0.449769	0.549679
ENSG00000049245.8		0.530533					0.529921
ENSG00000049246.10	0.545328	0.642165	0.383238	0.390221	0.444611	0.455041	0.383769
ENSG00000049283.13		0.60952	0.372083	0.820184		0.579045
ENSG00000049323.11	0.527365	0.439497	0.513965	0.537995	0.515637	0.462718	0.453555
ENSG00000049449.4	0.500947		0.747303		0.324296
ENSG00000049540.12	0.414806	0.496694					0.306374
ENSG00000049541.6	0.55369	0.643616					0.616274
ENSG00000049618.17		0.477137			0.539914	0.498378	0.424122
ENSG00000049656.9	0.40608	0.406292	0.566721	0.255675		0.71657	0.568695
ENSG00000049759.12	0.546085				0.452667
ENSG00000049860.9		0.497145	0.504411	0.199433	0.6538	0.46849	0.530213
ENSG00000049883.10	0.480697	0.591397	0.53594	0.462516	0.531838	0.298701
ENSG00000050130.13	0.464258		0.524408	0.526194	0.571107	0.541982
ENSG00000050165.13	0.546835	0.468776	0.507468	0.528618	0.520153	0.518508
ENSG00000050327.10		0.536716	0.548664
ENSG00000050344.8	0.458986		0.329359	0.356297		0.411374
ENSG00000050393.7	0.550876	0.586263	0.524483	0.476721	0.426404	0.385294
ENSG00000050405.9	0.498047		0.47317	0.506585		0.565958
ENSG00000050426.11	0.469938		0.471572		0.438763	0.431636
ENSG00000050438.12	0.699436	0.3321		0.374015	0.476775	0.570658	0.502772
ENSG00000050555.13	0.586652	0.236322	0.585535	0.606736	0.683242	0.616205	0.466218
ENSG00000050628.16			0.604605	0.421012	0.660637
ENSG00000050748.13	0.51671	0.43975					0.427221
ENSG00000050767.11		0.436964	0.575817	0.587218	0.396429	0.460323	0.432087
ENSG00000050820.12	0.517724	0.555857	0.389258			0.561774	0.535339
ENSG00000051009.6			0.476016	0.525978			0.53329
ENSG00000051108.10	0.539096		0.539518	0.522719	0.447468		0.779351
ENSG00000051128.14	0.508135					0.579055	0.416005
ENSG00000051180.12	0.383022						0.393476
ENSG00000051341.9				0.696224		0.497166
ENSG00000051523.6	0.54118	0.543359	0.506753	0.383635	0.44112	0.574747
ENSG00000051620.6	0.476885	0.64713	0.324163		0.291634	0.501755
ENSG00000051825.10		0.604387	0.426776			0.564069	0.482853
ENSG00000052126.10			0.607046			0.292471
ENSG00000052723.7	0.513416		0.534121			0.43746	0.524319
ENSG00000052749.9	0.508998	0.417052		0.596263	0.437548	0.556671	0.52535
ENSG00000052795.8	0.464941	0.539243	0.555205		0.57064
ENSG00000052802.8	0.477418	0.517092	0.488914	0.46535	0.487353	0.508814
ENSG00000052841.10	0.510308	0.474252					0.535985
ENSG00000052850.5	0.659393		0.205877			0.508297
ENSG00000053254.11	0.530745				0.43164	0.450031	0.426047
ENSG00000053328.8	0.676694
ENSG00000053371.8		0.11107
ENSG00000053372.4		0.557326	0.517582	0.50334	0.504579		0.458598
ENSG00000053501.8	0.452486		0.584279
ENSG00000053524.7	0.527771		0.583114		0.59509	0.3648
ENSG00000053702.10			0.640382			0.561997
ENSG00000053747.11			0.688788		0.552603
ENSG00000053770.7	0.526467	0.514105					0.655061
ENSG00000053900.6	0.553796	0.428516	0.494807	0.469036	0.458207	0.521704	0.577092
ENSG00000053918.11	0.958269	0.942853	0.968729		0.0704672	0.0202965
ENSG00000054116.7	0.821572	0.312726	0.348755	0.388116	0.398424	0.56819
ENSG00000054118.9	0.49052	0.580795	0.517869	0.46711	0.517527	0.301586	0.504643
ENSG00000054148.13				0.499251	0.621613	0.248852
ENSG00000054267.16	0.45799	0.419278			0.53565		0.417773
ENSG00000054277.8			0.396303
ENSG00000054282.11	0.538282	0.5287	0.45422	0.494941	0.614166	0.552481	0.524882
ENSG00000054356.9			0.433882	0.548932
ENSG00000054392.8	0.592296	0.629787	0.435525	0.518518	0.347488	0.422693	0.221654
ENSG00000054523.12		0.435946	0.522221	0.532046		0.531513
ENSG00000054598.5			0.552751	0.481503	0.544835	0.566568	0.417544
ENSG00000054611.9	0.577424	0.429237	0.533712	0.601245			0.644209
ENSG00000054654.11	0.408505	0.298865	0.577215	0.61922	0.393085	0.610345
ENSG00000054690.9	0.592738	0.646506	0.586727	0.529529	0.42706	0.530691	0.563
ENSG00000054793.9	0.469774	0.522652	0.485306	0.464103	0.544218	0.582155	0.482307
ENSG00000054965.6							0.469583
ENSG00000054983.12	0.526594	0.475208	0.462654	0.481192	0.54401	0.461539	0.462852
ENSG00000055044.6							0.441958
ENSG00000055118.10	0.345067	0.34432	0.64972	0.211419	0.516414	0.765596	0.423631
ENSG00000055130.11	0.381685	0.595478	0.42943	0.648228	0.59679	0.579936	0.662207
ENSG00000055147.13	0.480118	0.457394					0.533404
ENSG00000055163.14		0.390713	0.885342				0.544751
ENSG00000055208.13	0.532711	0.48578	0.486955	0.519315		0.489386	0.512574
ENSG00000055211.8						0.445026
ENSG00000055332.12	0.581849		0.424682	0.260646		0.625563	0.415192
ENSG00000055483.15	0.506806	0.506793	0.455501	0.546413	0.547071		0.556357
ENSG00000055609.13	0.550705	0.369287	0.465426	0.690978	0.426352		0.349971
ENSG00000055732.8			0.47139	0.5675	0.475937	0.627104	0.324375
ENSG00000055813.5	0.364257		0.47484	0.262799	0.286232
ENSG00000055917.11			0.569482	0.625744
ENSG00000055950.12				0.454039	0.484243	0.662431
ENSG00000055957.6	0.179727	0.582083					0.479225
ENSG00000056050.6			0.453785	0.693821	0.492554
ENSG00000056097.11	0.502677			0.546494	0.4944	0.49256	0.406734
ENSG00000056487.11	0.551022	0.415005	0.555936	0.616448			0.538366
ENSG00000056558.6			0.313203		0.607791	0.575646	0.427916
ENSG00000056586.11	0.502424	0.431452		0.47095	0.474625	0.555088	0.45481
ENSG00000056661.9	0.529656	0.536287	0.75341		0.491153
ENSG00000056736.5	0.581294	0.37268	0.447349	0.610555		0.604937	0.372997
ENSG00000056972.14			0.542645	0.557418	0.552998	0.562453	0.419192
ENSG00000057019.11	0.483094		0.458421	0.530798	0.596164	0.512631	0.383373
ENSG00000057252.8	0.552349	0.414481	0.534887	0.564444	0.523142	0.570401	0.57431
ENSG00000057294.9	0.534077	0.469972	0.474295	0.523048		0.488404
ENSG00000057593.9	0.586532		0.586998		0.412026
ENSG00000057608.12	0.539409						0.554396
ENSG00000057657.10		0.684298	0.540166
ENSG00000057704.6	0.620562	0.382099	0.539315	0.5665	0.567085	0.486975	0.556904
ENSG00000057757.5	0.495034						0.571273
ENSG00000057935.9	0.453076	0.365586	0.422725	0.439645	0.447598		0.418535
ENSG00000058056.4				0.475572	0.462839		0.387833
ENSG00000058063.11	0.461812	0.426962	0.565538	0.554778		0.556322	0.4202
ENSG00000058085.10	0.618679	0.436398	0.522613			0.59179
ENSG00000058091.12	0.516156	0.585056	0.479158	0.436314	0.432308	0.595526
ENSG00000058262.5	0.333946
ENSG00000058272.11	0.511629	0.473598	0.514066	0.544095		0.449714	0.529536
ENSG00000058404.15	0.540257	0.392729	0.486293	0.560968		0.588126
ENSG00000058453.12	0.52901		0.34228	0.652562	0.425528	0.225807	0.116471
ENSG00000058600.11		0.451715	0.549842		0.538358	0.575715	0.53502
ENSG00000058668.10	0.479607		0.467779	0.536797	0.477704		0.527209
ENSG00000058673.11		0.527008	0.455107	0.534839		0.456407	0.395609
ENSG00000058729.6					0.477191	0.460827	0.548707
ENSG00000058799.9			0.484638	0.480367		0.549394
ENSG00000058866.10			0.630427	0.413457			0.592477
ENSG00000059122.12	0.468913	0.719664	0.449167	0.441805	0.543091	0.43759	0.591733
ENSG00000059145.14	0.559615	0.40558	0.461476	0.461406	0.279277	0.771453	0.569623
ENSG00000059378.8				0.436966	0.53149	0.410714
ENSG00000059573.4	0.466636	0.456952	0.517439	0.471977	0.475791	0.477114	0.451871
ENSG00000059588.5	0.597729	0.450244	0.547659	0.466389	0.413622	0.583969	0.613199
ENSG00000059691.7	0.477218	0.400257	0.46129	0.471837
ENSG00000059728.6	0.621501	0.567426	0.452024	0.613979	0.42095		0.553245
ENSG00000059758.3			0.472646	0.443602	0.389051		0.52814
ENSG00000059804.11		0.509002	0.504725	0.263605	0.510049
ENSG00000059915.12		0.561844	0.496687		0.547333
ENSG00000060069.12			0.498865	0.424273	0.519486
ENSG00000060138.8	0.518346	0.555198	0.521842	0.356439	0.469978		0.613331
ENSG00000060237.12	0.511105	0.526998		0.545192	0.471225		0.541142
ENSG00000060339.9		0.324371	0.520886	0.476798		0.456729	0.803178
ENSG00000060491.12	0.537819	0.489582	0.490807	0.524681		0.441144	0.399904
ENSG00000060566.9							0.421596
ENSG00000060642.6	0.42012		0.420988		0.54486	0.492988
ENSG00000060656.15	0.439915	0.514155	0.535976	0.536289	0.528658	0.444746	0.539999
ENSG00000060688.8	0.628436		0.349431	0.450966
ENSG00000060709.9			0.358334			0.744389
ENSG00000060718.14	0.513716	0.476499	0.516506		0.531271	0.455456	0.379418
ENSG00000060749.10				0.562865	0.576796		0.542745
ENSG00000060762.14	0.471612	0.532944	0.483051	0.471888	0.507692	0.549511
ENSG00000060971.13	0.488402	0.48342		0.512394	0.51323	0.50978	0.418038
ENSG00000060982.10	0.52567	0.541473	0.531487	0.541084	0.438965	0.464227	0.549976
ENSG00000061273.13		0.506794	0.503058		0.504409
ENSG00000061337.11		0.421461	0.542281	0.603681	0.249479	0.673058	0.460199
ENSG00000061455.10	0.409969		0.453773	0.496567	0.552208	0.59296
ENSG00000061676.10	0.52798	0.509641	0.473623	0.462864		0.549876	0.361922
ENSG00000061794.8	0.503803						0.476496
ENSG00000061918.8			0.407867	0.616044	0.560023	0.508293	0.48469
ENSG00000061936.5			0.493249	0.499509	0.476248
ENSG00000061938.12	0.464555	0.46952	0.536459	0.52719	0.43943	0.474503	0.583414
ENSG00000061987.10		0.437929	0.538319	0.463017			0.546863
ENSG00000062038.9	0.477541	0.525883	0.494357	0.467988	0.479961	0.515819	0.469133
ENSG00000062194.11	0.468742	0.511858	0.539456	0.46294	0.520335	0.554002	0.519215
ENSG00000062282.10							0.541261
ENSG00000062370.12		0.61152	0.439605		0.536359
ENSG00000062524.11			0.369193
ENSG00000062598.13		0.429357				0.398626	0.721101
ENSG00000062650.13	0.511487	0.497932	0.453353	0.476375	0.508182	0.479964	0.467099
ENSG00000062822.8				0.432673	0.481209		0.429132
ENSG00000063127.11	0.41896	0.694164		0.578313	0.380782
ENSG00000063169.6	0.541451	0.420142	0.450383		0.417775	0.609564	0.580737
ENSG00000063176.11	0.447613	0.372421	0.614524		0.549336		0.449423
ENSG00000063177.8	0.452518	0.45631				0.73601
ENSG00000063241.3	0.532877	0.524543	0.524417	0.506386	0.545044	0.555482
ENSG00000063322.9		0.473988	0.532061		0.525221		0.447859
ENSG00000063438.12	0.457293	0.528789	0.522921	0.528165	0.539615	0.549797
ENSG00000063660.4	0.516767	0.491267	0.536597	0.45915	0.465649		0.513149
ENSG00000063761.11	0.442012		0.522043	0.547988	0.449784	0.577369	0.554738
ENSG00000063854.8	0.47554	0.528379	0.622122		0.727859	0.530506
ENSG00000063978.11	0.788286		0.502238	0.569027	0.504143
ENSG00000064012.17	0.40828	0.707098	0.536984	0.552023		0.205351	0.73398
ENSG00000064042.13	0.444468	0.543446				0.574914	0.594555
ENSG00000064102.10	0.518407			0.560749	0.52493	0.532455	0.614744
ENSG00000064115.6		0.518217	0.469436	0.376064		0.452693	0.101115
ENSG00000064195.7		0.641138	0.43911
ENSG00000064199.2		0.635131	0.748633
ENSG00000064201.11	0.583585	0.501211	0.734727	0.342556		0.443249	0.397837
ENSG00000064218.4		0.889781
ENSG00000064225.8	0.451901		0.56395	0.534468		0.371282
ENSG00000064270.8		0.103998
ENSG00000064300.4				0.486524		0.563028
ENSG00000064309.10	0.547965	0.590411	0.434971	0.456298	0.575665	0.596135	0.410838
ENSG00000064313.7			0.575045	0.56481	0.558126	0.629552
ENSG00000064393.11	0.543011	0.438173	0.485203	0.490396	0.535267	0.443778	0.454977
ENSG00000064419.9			0.471348	0.490762			0.470461
ENSG00000064490.9	0.628027		0.626179		0.668491
ENSG00000064545.10		0.52521	0.484673	0.366799	0.591099	0.658301
ENSG00000064547.9		0.45143	0.459255	0.55215	0.507498		0.56264
ENSG00000064601.12	0.577929		0.406972	0.43522	0.537184	0.511729	0.425238
ENSG00000064607.12		0.517856	0.504502	0.549045	0.475195	0.524679
ENSG00000064651.9		0.400757	0.583993	0.586414	0.620638		0.47498
ENSG00000064652.6	0.595117		0.42812	0.405822	0.395881	0.42578
ENSG00000064655.14	0.457204	0.558011	0.503468	0.455192		0.367367	0.303285
ENSG00000064666.10	0.52459	0.522904		0.479083
ENSG00000064687.8	0.579999
ENSG00000064703.7	0.469899	0.450025	0.542218	0.434216	0.581616	0.614338
ENSG00000064726.5		0.548468		0.483574	0.522597		0.477103
ENSG00000064763.6	0.438942	0.44781	0.640503			0.414122	0.728906
ENSG00000064932.11
ENSG00000064933.12	0.507703		0.529372	0.487726		0.526002
ENSG00000064961.14		0.557652	0.411252	0.524065	0.542375		0.585075
ENSG00000064989.8	0.440448		0.452024	0.218472			0.432746
ENSG00000064995.12	0.469136	0.448323	0.431341	0.418762	0.424024	0.479448
ENSG00000064999.12	0.515205	0.514695	0.463428	0.570223	0.471655	0.464304	0.456349
ENSG00000065000.11	0.527098	0.494841		0.518292	0.54467	0.537565	0.546041
ENSG00000065029.10			0.467329		0.517543	0.558518
ENSG00000065054.9	0.598563		0.545351				0.386338
ENSG00000065060.12	0.444577	0.543412	0.467141	0.461484	0.454879	0.401481	0.405749
ENSG00000065135.7	0.596643	0.433142		0.543681	0.464876	0.456439	0.511221
ENSG00000065150.14						0.37581	0.445873
ENSG00000065154.7	0.503006	0.474051	0.480785	0.495411
ENSG00000065183.11				0.47343		0.541798
ENSG00000065243.14	0.515122	0.532854	0.489728	0.543235	0.456185	0.443024	0.459046
ENSG00000065268.6					0.564707
ENSG00000065308.4	0.542606	0.449375	0.440958		0.5542	0.438669	0.526722
ENSG00000065320.4	0.603454	0.41573	0.53043	0.416828	0.5866	0.691138	0.812576
ENSG00000065325.8			0.872222
ENSG00000065328.12	0.531922	0.5517	0.537721	0.680235	0.58106	0.514477	0.307122
ENSG00000065357.15		0.575885	0.54888		0.546297
ENSG00000065361.10	0.538758	0.476713					0.679238
ENSG00000065413.12		0.467912	0.598526			0.699243	0.380717
ENSG00000065427.10		0.540461					0.451298
ENSG00000065457.6	0.4256	0.450128		0.448297	0.373697	0.455489	0.54848
ENSG00000065485.13	0.443404	0.502296	0.561469	0.571811	0.578194	0.430179	0.45163
ENSG00000065491.8							0.495426
ENSG00000065518.7	0.417635	0.448993	0.474481	0.406591	0.248642	0.360605	0.504928
ENSG00000065526.6		0.56487	0.479897	0.456844	0.471965	0.45978
ENSG00000065534.14	0.639384	0.435044	0.536579	0.369708	0.469107		0.398983
ENSG00000065548.13	0.247023		0.703492
ENSG00000065559.10	0.524932	0.501199	0.524422	0.531521	0.416784	0.550154
ENSG00000065600.8	0.53269	0.66468	0.377719	0.625146	0.49431		0.736758
ENSG00000065609.10	0.447586	0.482191			0.650485	0.551873
ENSG00000065613.9	0.500155		0.498506	0.466676	0.459556	0.461032
ENSG00000065618.12		0.677623	0.612917
ENSG00000065621.10	0.374412	0.498716			0.250568
ENSG00000065665.16	0.463646	0.449567	0.478631	0.522798			0.573796
ENSG00000065675.10		0.608714	0.568448
ENSG00000065717.10		0.462923	0.108503	0.53085	0.476196	0.415737	0.44718
ENSG00000065802.7		0.555052	0.540012	0.547175	0.444724	0.45303	0.451168
ENSG00000065809.9	0.582397	0.464648	0.4891	0.487857	0.51292	0.550038	0.523912
ENSG00000065833.7	0.524953	0.604794			0.531768		0.638558
ENSG00000065882.11	0.566489	0.529002	0.465112	0.435671	0.493501	0.487291	0.481236
ENSG00000065883.10	0.420015		0.433661	0.463694		0.460826
ENSG00000065970.4	0.558585	0.465379	0.473935	0.433128	0.586377	0.462356	0.567254
ENSG00000065978.13	0.422352	0.527062	0.473343				0.333242
ENSG00000065989.11	0.424886		0.23445			0.497471
ENSG00000066027.7	0.535539	0.426941	0.515231	0.515228	0.484441	0.461875	0.509743
ENSG00000066032.14		0.561336		0.684216		0.257476	0.62881
ENSG00000066044.9	0.478253	0.451926	0.477909			0.501808	0.533772
ENSG00000066084.8	0.520293	0.41719	0.541594	0.543308	0.411382
ENSG00000066117.10	0.711233		0.666338	0.493374		0.131023
ENSG00000066135.8	0.472786	0.560951	0.507848	0.531282
ENSG00000066136.15	0.524258	0.457456	0.484707	0.53343	0.520077	0.445174	0.460259
ENSG00000066185.8	0.541063		0.572912	0.582313
ENSG00000066230.6	0.347698	0.318848	0.417798	0.444965	0.309664		0.359498
ENSG00000066248.10		0.596524			0.647658	0.462589
ENSG00000066279.12	0.625867	0.41758	0.556802	0.418312		0.452013	0.443586
ENSG00000066379.10			0.620331	0.300132	0.278451
ENSG00000066382.12	0.610795	0.584722	0.540886	0.548195	0.553846		0.518684
ENSG00000066405.8					0.380661
ENSG00000066427.17	0.546004	0.43553	0.601029	0.440815		0.563055	0.374379
ENSG00000066455.8		0.472324	0.511518	0.487338		0.447123	0.588371
ENSG00000066468.16	0.56504	0.523793	0.526292		0.569923	0.586702	0.439647
ENSG00000066557.5	0.537011	0.456188	0.534655	0.435458			0.48009
ENSG00000066583.7					0.46083		0.431146
ENSG00000066629.12	0.539272	0.511259	0.551429	0.39155	0.596428	0.565917	0.402208
ENSG00000066651.13					0.438668
ENSG00000066654.8			0.46689			0.529212
ENSG00000066735.10	0.419693	0.438892		0.426869	0.577744	0.481487	0.565891
ENSG00000066739.7	0.49941	0.564417	0.55143	0.583035	0.589811	0.593913	0.400273
ENSG00000066777.4	0.441584						0.503565
ENSG00000066827.11	0.447594	0.426567			0.447572	0.43253
ENSG00000066855.11	0.628262	0.425155	0.469816	0.506089	0.522689
ENSG00000066926.6	0.61851	0.528513	0.632153	0.634785
ENSG00000066933.11	0.554398		0.541542	0.551583	0.453785	0.444476
ENSG00000067057.12	0.477819	0.466829	0.472426	0.460637	0.472254	0.538712	0.537584
ENSG00000067064.6			0.655807	0.571645	0.557463
ENSG00000067066.12	0.537838		0.401541		0.486504
ENSG00000067082.10	0.440882	0.316859	0.582832	0.643841	0.351561	0.485521	0.464449
ENSG00000067113.12	0.471186	0.682965	0.384663
ENSG00000067141.12	0.527417	0.540142	0.484274		0.534887	0.467719
ENSG00000067182.3			0.515344	0.52524	0.491374	0.526745	0.509616
ENSG00000067191.11	0.370149		0.555444	0.396457	0.404762	0.495366
ENSG00000067221.9	0.473319	0.42187	0.631993	0.62723	0.406668	0.455799	0.357756
ENSG00000067225.13	0.608142		0.374979	0.562069	0.475902	0.376745
ENSG00000067248.5	0.553838	0.478351	0.497024	0.60485	0.404974
ENSG00000067334.9	0.521971	0.482955	0.506049	0.558229		0.532812	0.548683
ENSG00000067365.10	0.406898	0.685321	0.451922		0.455672	0.537876	0.574453
ENSG00000067369.9	0.473307	0.589495	0.48172	0.441605		0.585199	0.468945
ENSG00000067533.5	0.381855						0.472799
ENSG00000067560.6	0.535248			0.542881	0.517348
ENSG00000067596.6	0.410341	0.453779	0.517384	0.436623	0.542787	0.574552	0.478313
ENSG00000067606.11	0.628088	0.550348	0.542217	0.517661			0.519456
ENSG00000067704.8	0.516342			0.50906		0.505342	0.459738
ENSG00000067715.9		0.660634
ENSG00000067798.9	0.473876		0.496326		0.638309
ENSG00000067836.8			0.511739	0.480826	0.471029	0.489329
ENSG00000067955.9		0.511907					0.487601
ENSG00000068001.9						0.439404
ENSG00000068024.12	0.449507	0.473345	0.459453	0.623166	0.63606	0.52623	0.351267
ENSG00000068028.13						0.506443
ENSG00000068078.13	0.568318	0.576527	0.4391	0.394349	0.448234	0.131023
ENSG00000068120.10	0.493508	0.486793			0.465572		0.548439
ENSG00000068137.10		0.556315	0.524437			0.523156
ENSG00000068305.13	0.44259	0.446342	0.484694		0.463197	0.427602	0.508766
ENSG00000068383.14	0.463335		0.437873	0.589049			0.483177
ENSG00000068615.12	0.451999	0.472194	0.452907	0.409699	0.54169	0.64397	0.52886
ENSG00000068650.14	0.537351		0.449424	0.428981	0.603599	0.430196
ENSG00000068654.11	0.490031	0.513495	0.51734	0.402943	0.547048	0.423417
ENSG00000068697.6			0.266559				0.552219
ENSG00000068724.11	0.613478	0.607117	0.412849	0.616634	0.484903	0.527104	0.340694
ENSG00000068745.10	0.697567	0.691178	0.52777	0.427559
ENSG00000068781.16	0.570823	0.599836	0.437805	0.551955	0.392956		0.596104
ENSG00000068784.8	0.533401	0.486946
ENSG00000068793.13	0.508563	0.466251	0.232096		0.53115	0.546653
ENSG00000068796.12	0.53798
ENSG00000068831.14				0.390282	0.612974	0.550339	0.595647
ENSG00000068878.10	0.437202	0.562024	0.470632	0.463592	0.54391	0.451848
ENSG00000068885.10	0.477749	0.441856		0.573913	0.456007	0.511327	0.615487
ENSG00000068903.15	0.429829	0.518609	0.576967	0.451888	0.478448		0.37263
ENSG00000068912.9				0.461276	0.444496
ENSG00000068971.9	0.378267		0.586446			0.532743
ENSG00000068976.9	0.509737	0.493237	0.504081			0.431136	0.752163
ENSG00000069020.14		0.489772	0.57409	0.591893	0.549037	0.442086
ENSG00000069188.12	0.446293	0.436779	0.472004	0.454727	0.551439	0.557388	0.443319
ENSG00000069248.9	0.460394	0.531123					0.46853
ENSG00000069275.12				0.494972	0.490017	0.474858
ENSG00000069329.11	0.375988
ENSG00000069424.10	0.394785	0.395903	0.43477		0.400215	0.419111	0.363908
ENSG00000069493.10				0.409423	0.623974	0.684853
ENSG00000069667.11		0.41399	0.392009		0.57735	0.407731
ENSG00000069702.6	0.448495	0.438503	0.546406	0.409612	0.657219	0.442611	0.540081
ENSG00000069712.9	0.361463
ENSG00000069849.6	0.661725			0.660096	0.458484	0.468468	0.30869
ENSG00000069869.11			0.456193	0.598183	0.473905	0.4581	0.451577
ENSG00000069943.5	0.386972		0.4073	0.250639
ENSG00000069956.7	0.515373		0.461362			0.537112
ENSG00000069966.14			0.535937	0.380771			0.316367
ENSG00000069974.11	0.821519		0.336455	0.406298		0.452486
ENSG00000069998.8		0.452859		0.494614		0.54354
ENSG00000070010.14	0.597013		0.383455
ENSG00000070018.4	0.544959	0.393133	0.452423	0.568276	0.415532	0.453298	0.443759
ENSG00000070047.7	0.470717	0.560005	0.524202	0.3994		0.557206	0.459511
ENSG00000070061.10	0.456568	0.455762		0.542439	0.446949		0.457525
ENSG00000070081.11	0.559853	0.566229	0.363826	0.383937		0.535957	0.494416
ENSG00000070087.9	0.407489		0.417156	0.463349		0.432674
ENSG00000070159.9	0.504038	0.471654
ENSG00000070182.13	0.450069	0.521783	0.573619	0.503294	0.553156	0.450658	0.585225
ENSG00000070190.8	0.595207		0.507193
ENSG00000070193.4	0.536409	0.565192	0.502984	0.53585	0.476696		0.407845
ENSG00000070214.11				0.552311	0.439498
ENSG00000070269.9						0.636973
ENSG00000070366.9	0.478018	0.454451	0.442663	0.520775	0.436933	0.503598	0.474444
ENSG00000070367.11	0.49255	0.433682					0.549038
ENSG00000070371.11	0.476991	0.294293	0.693185	0.645921		0.5017	0.396736
ENSG00000070404.5	0.659034
ENSG00000070413.14		0.5641	0.474545		0.526196	0.482972
ENSG00000070423.13			0.449819		0.525661
ENSG00000070444.10	0.316789		0.431984	0.390208	0.281932	0.395246
ENSG00000070476.10	0.547359	0.438556	0.536826	0.467631	0.611035		0.605376
ENSG00000070495.10		0.461046		0.541731		0.449071	0.445623
ENSG00000070540.8		0.48272	0.632541	0.562394		0.578077	0.595596
ENSG00000070601.5			0.280226
ENSG00000070610.10	0.458731		0.549487			0.554623
ENSG00000070614.10	0.525061	0.532324	0.498174	0.461605	0.533405	0.491113	0.533597
ENSG00000070669.12				0.626972	0.394746	0.565649	0.464423
ENSG00000070718.7	0.572248		0.526305		0.616637		0.546979
ENSG00000070731.5					0.559448
ENSG00000070756.9	0.482928		0.352678		0.664913
ENSG00000070759.12	0.378133	0.581951	0.43923	0.460102		0.334077	0.413094
ENSG00000070761.3		0.415231	0.461013			0.46037
ENSG00000070770.4	0.533132	0.514002	0.556474	0.558723	0.436689	0.504976	0.542993
ENSG00000070778.8			0.647064	0.522099
ENSG00000070785.12			0.468982	0.483208
ENSG00000070808.11	0.434204	0.586793				0.462832	0.45637
ENSG00000070814.13	0.528306	0.460893	0.466538	0.467441	0.4569	0.520796	0.469131
ENSG00000070831.11	0.319546	0.630957	0.5904	0.613259
ENSG00000070882.8				0.435659	0.439257	0.589296
ENSG00000070950.5	0.585591	0.51604	0.448151	0.637477	0.6732
ENSG00000070961.10			0.510978		0.480324
ENSG00000071051.9	0.54304			0.591544	0.521783	0.414375	0.528398
ENSG00000071054.11	0.47689	0.555495	0.494829	0.445723	0.492999
ENSG00000071073.8	0.296618	0.675867	0.391757			0.499197	0.370989
ENSG00000071082.6	0.530862		0.46794		0.663456	0.482849	0.403814
ENSG00000071127.12	0.482778	0.520568	0.453774	0.51665	0.512364	0.553016	0.471495
ENSG00000071189.17	0.591709				0.449514		0.586193
ENSG00000071205.7			0.47619	0.494971	0.455736	0.468389	0.396737
ENSG00000071242.7	0.48586	0.522976	0.485256	0.439447	0.472048	0.523529	0.533617
ENSG00000071243.11	0.518905	0.561816			0.540064	0.596047	0.536579
ENSG00000071246.6	0.462488	0.611722	0.531874	0.479733			0.539226
ENSG00000071282.7		0.46105	0.421847		0.398348	0.32733
ENSG00000071462.7	0.524518	0.522536	0.47583	0.43989	0.36373	0.477943	0.550292
ENSG00000071537.9	0.494854	0.530939	0.504121		0.48908		0.504911
ENSG00000071539.9			0.516437	0.485446		0.455258
ENSG00000071564.10	0.557238	0.534523	0.523522	0.58904		0.455036	0.470138
ENSG00000071575.7	0.456984	0.529537	0.574346	0.57504	0.509852	0.421537	0.546795
ENSG00000071626.12			0.65877		0.480533
ENSG00000071655.13	0.500548	0.475385	0.497306		0.554609	0.51202	0.490768
ENSG00000071794.11	0.55722		0.529303		0.488165		0.41111
ENSG00000071894.10	0.41395	0.619918	0.575166			0.636416	0.363512
ENSG00000071967.7	0.412316	0.437571		0.574172	0.448299	0.657143
ENSG00000071994.6	0.444562	0.358759	0.546968	0.450859	0.603208	0.433864
ENSG00000072042.8	0.506271	0.560577	0.458833	0.447932	0.398133	0.537415
ENSG00000072071.12	0.459998		0.423362	0.461999	0.528725	0.542508
ENSG00000072110.9	0.529549		0.52513	0.43756	0.523138	0.351146	0.598305
ENSG00000072121.11	0.541953	0.425961	0.470831	0.368439		0.604106	0.44938
ENSG00000072134.11							0.571457
ENSG00000072135.8			0.513779	0.497518	0.630634	0.481806
ENSG00000072163.14	0.520237	0.521806	0.507937	0.517098	0.493641	0.523396
ENSG00000072182.8	0.343284	0.503607	0.663046			0.66498	0.368277
ENSG00000072195.10	0.425997	0.610374	0.457867	0.477175	0.392092	0.449468
ENSG00000072201.9	0.445547	0.59384	0.478126	0.352115	0.438578	0.430673	0.499075
ENSG00000072210.14	0.473984	0.487402	0.488809	0.51362	0.715635		0.365234
ENSG00000072274.8	0.52426	0.507768	0.494417	0.535564	0.486895		0.450449
ENSG00000072310.12	0.392737	0.464612	0.538899	0.333196
ENSG00000072364.8	0.451861		0.470009		0.551206	0.545698
ENSG00000072422.12		0.572132			0.555625		0.435305
ENSG00000072518.16				0.489315	0.428675	0.548857	0.671904
ENSG00000072571.15	0.514349	0.553974	0.528319	0.573395	0.490355	0.497034	0.572378
ENSG00000072609.13	0.443741	0.451534	0.463243	0.454379	0.440993	0.541887	0.452675
ENSG00000072682.14			0.543882
ENSG00000072736.14			0.675698	0.453353	0.177916		0.495072
ENSG00000072756.12			0.62934
ENSG00000072778.15	0.302456	0.501784	0.449051	0.491519	0.533572	0.564341
ENSG00000072786.8	0.522863	0.424388	0.433549	0.541919	0.512503	0.516473	0.560584
ENSG00000072803.13					0.512303
ENSG00000072818.7	0.502771
ENSG00000072832.10	0.544374	0.441948	0.416651	0.366625	0.577811		0.616864
ENSG00000072840.8	0.511033	0.572643				0.601254
ENSG00000072849.6	0.547928	0.617387	0.449825	0.499005	0.462038	0.793736
ENSG00000072864.8	0.446245				0.559253		0.426955
ENSG00000072952.14	0.733461	0.443157	0.382778	0.330254	0.498061		0.400571
ENSG00000072954.2	0.64951	0.469193	0.674538	0.330223	0.479088	0.67631
ENSG00000072958.4	0.474584		0.477687	0.575542
ENSG00000073008.10	0.467994	0.395529	0.482638	0.665445	0.464374	0.421896
ENSG00000073050.7	0.433208	0.556613	0.478833	0.530562			0.425539
ENSG00000073060.11	0.54701	0.433123	0.448707	0.47913	0.534499	0.438629	0.404196
ENSG00000073111.9		0.488071	0.508721			0.482729
ENSG00000073150.9	0.464465	0.590896				0.319276	0.307122
ENSG00000073169.9	0.572994	0.396946	0.595902	0.521589	0.467887	0.372052	0.690186
ENSG00000073282.8	0.578727	0.523431	0.51523
ENSG00000073331.13	0.886028		0.594844
ENSG00000073350.9	0.446768	0.554238	0.466098	0.458483	0.526098	0.5757	0.554718
ENSG00000073417.10	0.402597		0.494998	0.44409	0.612649	0.545239
ENSG00000073536.13	0.640502	0.312668	0.6348	0.319102	0.557829	0.583442	0.538015
ENSG00000073578.12	0.478833	0.461605	0.479034	0.497952	0.494614	0.529663
ENSG00000073584.14	0.336665	0.600692	0.594926			0.516048	0.611106
ENSG00000073605.14		0.59838	0.416722	0.620893
ENSG00000073614.7	0.605371						0.54577
ENSG00000073670.9				0.533121		0.47584	0.47151
ENSG00000073711.6		0.547078	0.518492		0.567524	0.475533	0.401919
ENSG00000073712.9	0.454097	0.463908	0.671173	0.525828	0.414526		0.480292
ENSG00000073737.12			0.53363			0.387655
ENSG00000073792.11		0.899149	0.676007
ENSG00000073803.9	0.514395	0.398798	0.556419			0.496002
ENSG00000073849.10	0.48265	0.454208	0.525943	0.571516	0.454198	0.466905
ENSG00000073910.15	0.444615	0.629397	0.557683	0.570358	0.376649	0.358022	0.578136
ENSG00000073921.13	0.515597		0.525991	0.473978	0.432777	0.482675	0.512773
ENSG00000073969.14	0.47713	0.564261			0.482263		0.475769
ENSG00000074047.16			0.659882
ENSG00000074054.13	0.507888	0.557601	0.49811	0.499284	0.525522		0.435652
ENSG00000074071.9	0.548409		0.549802		0.432635	0.444459	0.426285
ENSG00000074181.4	0.559572		0.45273	0.439765		0.535868
ENSG00000074201.4			0.325075				0.491479
ENSG00000074219.9	0.578175	0.458797		0.706547	0.553125
ENSG00000074266.13				0.503452	0.526669		0.453254
ENSG00000074317.6	0.596779		0.598883	0.217772	0.672552
ENSG00000074356.12	0.32669	0.571072	0.281008	0.575225	0.425698	0.535036
ENSG00000074370.13			0.451868	0.579323	0.624378
ENSG00000074410.9							0.369297
ENSG00000074416.9		0.375448	0.616723
ENSG00000074527.7	0.554468	0.532536	0.53464	0.667605	0.45532		0.507289
ENSG00000074582.8	0.533379	0.605236	0.511592	0.50569	0.562354	0.5159	0.580953
ENSG00000074590.9	0.522643	0.468453			0.47086	0.470557	0.516438
ENSG00000074603.14	0.445277	0.468511	0.455235	0.533774	0.453328	0.455756	0.367366
ENSG00000074621.9	0.317243	0.588793	0.373308	0.310322	0.608212	0.50642
ENSG00000074657.9	0.536336	0.536645	0.5362			0.513595	0.489911
ENSG00000074660.11			0.454769		0.648257	0.574735
ENSG00000074695.5	0.487089	0.492693			0.550503	0.465741	0.483383
ENSG00000074696.8		0.531006	0.527654	0.541456	0.528477
ENSG00000074755.10	0.543363	0.423531					0.54096
ENSG00000074800.9	0.554371	0.370034	0.577889	0.423441		0.535047	0.573366
ENSG00000074842.3					0.449891
ENSG00000074855.6	0.462945	0.555267	0.474471	0.462048	0.547079		0.550176
ENSG00000074935.9			0.303502	0.50359	0.594758	0.379795	0.33824
ENSG00000074964.12	0.496815	0.45237	0.452888	0.578134	0.542082	0.45634	0.467298
ENSG00000075035.5	0.41568	0.735578	0.455956	0.401045		0.646321
ENSG00000075073.10	0.44952	0.419408	0.436455	0.623741		0.48514	0.727185
ENSG00000075131.5			0.41419		0.631879
ENSG00000075142.9	0.46952		0.419546	0.451068	0.458022		0.478856
ENSG00000075151.15	0.475047	0.592579	0.429613	0.532951		0.511894
ENSG00000075188.4			0.446018
ENSG00000075213.6	0.458297	0.478148	0.546081	0.392724	0.550016	0.446223	0.53593
ENSG00000075223.9		0.539544	0.47058	0.52077	0.580117	0.46006	0.456407
ENSG00000075239.9				0.508158	0.547963	0.440537
ENSG00000075240.12	0.472882	0.471493	0.480496	0.419833	0.550053	0.572149	0.580179
ENSG00000075275.12	0.40993		0.453952		0.514098
ENSG00000075292.14	0.592797	0.531902	0.464234	0.418129	0.546295		0.431069
ENSG00000075336.7		0.505057	0.497376	0.494552
ENSG00000075340.18	0.551537	0.535653	0.56832	0.569377	0.613874	0.342372	0.372088
ENSG00000075391.12		0.618766	0.503481	0.420214	0.550482	0.424779	0.426251
ENSG00000075399.8	0.53155		0.47393	0.506048			0.560543
ENSG00000075407.13	0.3846	0.843106	0.589507	0.650625	0.344824	0.34875	0.417156
ENSG00000075413.13	0.469879	0.553031	0.524487	0.432418		0.611098
ENSG00000075420.8	0.508307	0.461088	0.536458	0.416655	0.522705	0.559301	0.4955
ENSG00000075426.7	0.426428	0.516381			0.466255
ENSG00000075461.5	0.542641	0.445496	0.452688	0.50328	0.464725		0.60157
ENSG00000075539.9						0.410413	0.483489
ENSG00000075568.12	0.468412	0.593471	0.539071	0.518889	0.452011	0.474251	0.507129
ENSG00000075618.13	0.482504		0.541528	0.642153	0.749549	0.637657
ENSG00000075624.9	0.481862	0.505726	0.520767	0.499171	0.518065		0.482298
ENSG00000075643.5	0.28495	0.166646	0.4164	0.746803	0.547333		0.446344
ENSG00000075651.11				0.570192	0.398611	0.59926
ENSG00000075702.12	0.572509			0.399304	0.574985	0.393916	0.55294
ENSG00000075711.16	0.445918	0.580533	0.472731	0.559031	0.457889	0.560596
ENSG00000075785.8		0.492221	0.546742			0.46589
ENSG00000075790.6	0.542305	0.327324	0.472816	0.444692		0.378691
ENSG00000075826.12	0.58703	0.390494	0.549055	0.649318		0.669094	0.540394
ENSG00000075856.7	0.473449	0.525831	0.529708	0.47726			0.465801
ENSG00000075891.17		0.377106	0.521452
ENSG00000075914.8		0.493931					0.38261
ENSG00000075945.8	0.437603	0.381237	0.492843	0.548179			0.534264
ENSG00000075975.11	0.493988		0.515422		0.528668	0.491545
ENSG00000076003.4	0.469837	0.442486	0.458161	0.403213			0.422363
ENSG00000076043.5					0.531543		0.594698
ENSG00000076067.7	0.450633	0.419745	0.571069	0.519492	0.573733		0.740823
ENSG00000076108.7	0.568297	0.526224	0.474597	0.367572	0.482444		0.573906
ENSG00000076201.10	0.466849	0.534527				0.458189
ENSG00000076242.10		0.437291					0.534393
ENSG00000076248.6					0.486876	0.501348
ENSG00000076258.5	0.455489		0.403018		0.607952	0.497291
ENSG00000076321.6		0.375053	0.494424	0.443808	0.646578
ENSG00000076351.8	0.427929	0.367484	0.407331	0.585936	0.555209
ENSG00000076356.6	0.538919	0.436044	0.523015	0.454541	0.545308	0.55094	0.553579
ENSG00000076382.12			0.560389				0.6186
ENSG00000076513.12	0.580409	0.498819					0.482668
ENSG00000076554.11				0.537888	0.49044
ENSG00000076555.11	0.427299	0.513049	0.473064	0.580337	0.528162	0.558035	0.376915
ENSG00000076604.10	0.541822	0.476706	0.470917	0.475097			0.692397
ENSG00000076641.4	0.549201	0.417489	0.31425	0.582905		0.374249	0.291193
ENSG00000076650.2		0.480951	0.540656	0.55457		0.596789
ENSG00000076662.5	0.387651		0.496955	0.199378	0.410911		0.610758
ENSG00000076685.14	0.474516	0.467949	0.449216	0.540085	0.460532	0.527938	0.614003
ENSG00000076706.10	0.480754	0.577522	0.444586	0.445845	0.409379	0.437393	0.368901
ENSG00000076864.15	0.575829		0.492952			0.552739	0.540678
ENSG00000076924.7	0.498862	0.453849	0.51404			0.45222	0.536922
ENSG00000076944.10		0.56598	0.503168				0.447995
ENSG00000076984.13	0.624126	0.392776	0.404846		0.425758		0.623193
ENSG00000077009.9		0.572735					0.387058
ENSG00000077044.5	0.485673	0.437671			0.542745	0.417406	0.45941
ENSG00000077063.6	0.615138	0.554266	0.383031			0.491703
ENSG00000077092.14	0.627623					0.626339
ENSG00000077097.9	0.53876					0.484203	0.463128
ENSG00000077147.10		0.518083	0.435851	0.453647	0.470794		0.443869
ENSG00000077150.13	0.477462	0.502762					0.479418
ENSG00000077152.5	0.523417	0.501633			0.442791
ENSG00000077157.16	0.490538	0.514496	0.473398	0.498715	0.481709		0.5204
ENSG00000077232.12	0.513149	0.475471	0.480469	0.46079	0.534064	0.492128	0.458219
ENSG00000077235.13			0.45095
ENSG00000077238.9	0.566266	0.439706	0.396279	0.408698	0.429182	0.468892	0.390476
ENSG00000077254.10	0.572525	0.377105	0.516034	0.458949		0.475576	0.566246
ENSG00000077312.4	0.495163						0.497465
ENSG00000077348.4			0.485761		0.584478
ENSG00000077380.11	0.385226		0.302577
ENSG00000077454.11	0.435477	0.404082	0.529912	0.369083
ENSG00000077458.8	0.593505	0.522063			0.56405	0.528473	0.401484
ENSG00000077463.10				0.517782		0.453138
ENSG00000077514.4		0.426766	0.430407	0.595788	0.578446	0.499194	0.35897
ENSG00000077522.8	0.122592						0.52619
ENSG00000077549.13	0.45941	0.602266	0.438102	0.532398	0.5369	0.401577	0.383153
ENSG00000077585.9	0.502519		0.534551
ENSG00000077616.6	0.377704	0.559532	0.408424			0.589103	0.551816
ENSG00000077684.11	0.812123	0.219455	0.636445			0.229299
ENSG00000077782.15	0.406964		0.429477	0.730085	0.442627	0.40404
ENSG00000077942.13	0.484512	0.373228	0.535084	0.540724	0.452079
ENSG00000077943.7	0.603651	0.303287	0.428552	0.433913	0.387571	0.554462	0.416723
ENSG00000078043.11	0.596551	0.434389	0.554734	0.550141		0.400629	0.628408
ENSG00000078053.12	0.462884	0.418676	0.560413			0.715852
ENSG00000078070.7	0.495869	0.410887	0.534761	0.519979	0.556268
ENSG00000078081.3		0.472308	0.360522	0.499235
ENSG00000078114.14	0.752977			0.515285	0.479412	0.531209
ENSG00000078124.7				0.577165	0.438651	0.530991	0.432727
ENSG00000078142.7			0.543732		0.402992	0.427553	0.548902
ENSG00000078177.9	0.425225	0.400356	0.567981	0.28425	0.41821	0.545943	0.666619
ENSG00000078237.4	0.481175	0.548796	0.554872	0.475314	0.543932	0.527278	0.461661
ENSG00000078246.11		0.426866	0.554457	0.514718		0.459485	0.559001
ENSG00000078269.9	0.554757	0.595333	0.414663	0.595889	0.540227		0.337545
ENSG00000078295.11	0.630448	0.403407	0.583618		0.254971	0.633064
ENSG00000078304.15			0.459177	0.646435		0.449709
ENSG00000078328.15	0.367595	0.625663	0.778019	0.594281
ENSG00000078369.13		0.374975					0.453658
ENSG00000078399.11			0.450824
ENSG00000078401.6		0.470798	0.554932		0.537161	0.585563
ENSG00000078403.12	0.539023	0.456135	0.449735	0.530891		0.459553	0.593814
ENSG00000078487.13			0.474682	0.484426	0.520206		0.335627
ENSG00000078549.10			0.549454		0.552583
ENSG00000078618.15	0.472878	0.533464	0.511798	0.466708	0.528444		0.531098
ENSG00000078668.9		0.492263	0.492724	0.510074			0.501712
ENSG00000078674.13	0.483877	0.474954	0.481931	0.692179	0.446357	0.477637	0.432226
ENSG00000078687.12			0.563603	0.459933	0.574628	0.464831
ENSG00000078699.17	0.43857	0.409919	0.483894	0.537277	0.4093
ENSG00000078725.8			0.456432			0.429526
ENSG00000078747.8		0.546887				0.529951	0.543976
ENSG00000078804.8	0.510114					0.333525
ENSG00000078808.12		0.608092	0.591532	0.448096	0.475285	0.34143	0.358278
ENSG00000078814.11	0.468198	0.548505		0.441642	0.528549	0.532095	0.539846
ENSG00000078900.10		0.539254	0.507193
ENSG00000078902.11		0.537538	0.489827		0.524374	0.574261	0.540193
ENSG00000079101.12	0.502696
ENSG00000079102.12	0.503374
ENSG00000079112.5		0.636374		0.362011			0.624721
ENSG00000079134.7	0.531957	0.402351			0.391338		0.553321
ENSG00000079156.12	0.375634		0.586702
ENSG00000079215.9		0.167655		0.529233		0.578443	0.374903
ENSG00000079246.11	0.465099	0.473311	0.467956		0.451397	0.57422
ENSG00000079257.3							0.589809
ENSG00000079263.14	0.699073		0.373137		0.389732
ENSG00000079277.15						0.492918	0.409802
ENSG00000079308.12	0.482089	0.475167	0.561874	0.57202	0.525337	0.459511	0.542226
ENSG00000079313.7	0.517096	0.616	0.519908	0.555127	0.522779
ENSG00000079332.10	0.420903	0.433189	0.42947			0.487765
ENSG00000079335.13		0.617444		0.614417	0.577144		0.370207
ENSG00000079337.11			0.169569
ENSG00000079387.9	0.466137	0.557106	0.511934	0.56813			0.439429
ENSG00000079393.16		0.36878	0.432214	0.654552		0.452612
ENSG00000079432.3	0.437569	0.450889		0.358795	0.672934	0.530282	0.519562
ENSG00000079435.5			0.540548	0.593629		0.550266	0.459133
ENSG00000079459.8	0.513146	0.516877	0.510496	0.546866	0.51497	0.458106
ENSG00000079689.9			0.632747
ENSG00000079691.15	0.396718	0.596417	0.381567	0.434583	0.538359	0.426891	0.42254
ENSG00000079739.11	0.485949	0.506865	0.487326	0.524093	0.544446	0.487431	0.470411
ENSG00000079785.10	0.496203	0.468729	0.521147		0.523345	0.47761	0.49071
ENSG00000079805.12	0.528123		0.520017			0.489112
ENSG00000079819.12	0.52801	0.518512	0.530162	0.453508	0.46756	0.476525	0.448547
ENSG00000079841.14		0.626276	0.546858				0.357235
ENSG00000079931.10					0.270224
ENSG00000079950.9	0.465445	0.469566	0.547949	0.559016	0.467943	0.501396	0.630701
ENSG00000079999.9	0.493131				0.509708		0.588814
ENSG00000080031.5	0.672077	0.632176	0.41695		0.56606	0.521278	0.390457
ENSG00000080166.11			0.344637
ENSG00000080189.10	0.570265	0.683702	0.411239	0.451462	0.467682	0.712718	0.728906
ENSG00000080200.5	0.444393				0.432789		0.462262
ENSG00000080298.11	0.401668		0.549015			0.657466
ENSG00000080345.13	0.537372	0.432021	0.460817		0.446493
ENSG00000080371.4	0.566288	0.466144	0.521794	0.455485		0.442657	0.433665
ENSG00000080493.9	0.41655	0.595715	0.486702	0.420101	0.343795		0.610454
ENSG00000080503.15	0.487698		0.544822	0.441178		0.426891
ENSG00000080546.9			0.488587	0.525328		0.518417
ENSG00000080603.12				0.714445		0.577656
ENSG00000080644.11	0.315298		0.599035		0.615322		0.679257
ENSG00000080709.10	0.593222		0.435899			0.577003
ENSG00000080802.14	0.357435	0.488672	0.450248		0.446821	0.373404
ENSG00000080815.14	0.661291	0.516813	0.346771	0.433622	0.484743	0.57432
ENSG00000080819.2	0.441994	0.623226	0.475592	0.54339	0.432355		0.575619
ENSG00000080822.12			0.35743
ENSG00000080823.17						0.641231
ENSG00000080824.14	0.496169	0.49724	0.497093		0.5054	0.598976
ENSG00000080839.7		0.463239	0.387995			0.492129
ENSG00000080845.13	0.531627	0.461812	0.510209		0.522898
ENSG00000080854.10	0.562894		0.576123	0.430755	0.437188	0.445533
ENSG00000080947.10	0.399305	0.653671	0.408205		0.566182	0.563004	0.61487
ENSG00000080986.8			0.459701	0.37973			0.551785
ENSG00000081014.6	0.465937	0.55312	0.515728	0.559294	0.56891	0.536412
ENSG00000081019.9	0.544436	0.501686		0.50071		0.452877	0.335627
ENSG00000081026.14	0.17856		0.226374	0.397223	0.545536
ENSG00000081051.3		0.917019	0.110845	0.859447	0.152143
ENSG00000081052.10			0.641571
ENSG00000081059.15					0.422647
ENSG00000081087.10			0.478371	0.535344		0.459687
ENSG00000081138.9	0.624366	0.799977	0.527178
ENSG00000081154.7		0.408253		0.322052	0.594133		0.375943
ENSG00000081177.14	0.520771	0.469261		0.471257	0.539984	0.425057	0.441162
ENSG00000081189.9	0.498783		0.452846	0.44746	0.41307		0.575576
ENSG00000081248.6			0.663191
ENSG00000081307.8		0.445907	0.538467	0.437685	0.445212
ENSG00000081320.6	0.441416	0.569342	0.55277	0.559208	0.406892
ENSG00000081377.12	0.489472	0.520904	0.508279			0.455535
ENSG00000081479.8	0.58809	0.569356	0.589843	0.461851		0.455462	0.558446
ENSG00000081665.9	0.288563	0.332425	0.419728	0.353984	0.437893	0.357558
ENSG00000081692.8	0.515401	0.451831	0.478249			0.385685	0.623188
ENSG00000081721.7	0.560701		0.462834	0.488734	0.531027	0.246013	0.426607
ENSG00000081760.12			0.503313	0.422659	0.379355	0.510043
ENSG00000081791.4	0.525003		0.478962	0.540586	0.553908	0.442518	0.495567
ENSG00000081803.11	0.464884	0.526082	0.590324		0.339947		0.408116
ENSG00000081842.13	0.760286	0.31153		0.515835
ENSG00000081913.9	0.519324	0.44949	0.697496	0.558071			0.554052
ENSG00000081923.6	0.454369	0.215352	0.533406			0.547388
ENSG00000082014.12			0.437773	0.550399		0.47812
ENSG00000082146.8	0.539989	0.473425				0.459764
ENSG00000082153.13						0.649962
ENSG00000082196.16	0.550437	0.649369	0.611925			0.628119
ENSG00000082212.7	0.495524	0.430286	0.464383		0.554286	0.434767
ENSG00000082213.13	0.433146	0.442504	0.427444	0.576626	0.418586		0.592214
ENSG00000082258.8	0.366435	0.404503	0.53448	0.480758	0.491741	0.566984	0.539034
ENSG00000082269.12	0.537159	0.430716			0.476755	0.574246	0.570173
ENSG00000082397.11	0.479645	0.529469	0.483765	0.472112		0.553172	0.471399
ENSG00000082438.11		0.391395	0.468371		0.598567		0.516996
ENSG00000082497.7	0.600716	0.333279		0.533423	0.515901	0.423672	0.337793
ENSG00000082512.10	0.469854		0.367253	0.360452	0.435408
ENSG00000082515.12		0.517598		0.531135	0.506805		0.482513
ENSG00000082516.8		0.586549		0.679068	0.576337	0.561222	0.499907
ENSG00000082556.6	0.336274
ENSG00000082641.11		0.548641	0.463316	0.446123	0.521021	0.442029	0.46285
ENSG00000082684.10	0.546281	0.437619	0.428815	0.613922	0.440496	0.594422	0.71578
ENSG00000082701.10		0.428049	0.533021	0.427264	0.44413	0.515842
ENSG00000082781.7				0.636418	0.510457	0.56948
ENSG00000082805.15	0.45089	0.513702	0.490442	0.554248	0.539013	0.459482	0.543291
ENSG00000082898.12	0.547473	0.482476
ENSG00000082996.15	0.542691		0.574171	0.514018
ENSG00000083067.18		0.62614	0.655056			0.511671
ENSG00000083099.6	0.456362	0.476367	0.539355	0.560059	0.463788	0.5915	0.615055
ENSG00000083123.10	0.385075		0.535582	0.510016	0.534549	0.495963	0.578576
ENSG00000083168.5	0.471347	0.471018	0.479097	0.550003	0.378566	0.578761	0.414063
ENSG00000083223.13				0.566436	0.428752	0.399579
ENSG00000083290.15	0.474078	0.442484	0.379438	0.452975		0.392509
ENSG00000083307.6	0.62641	0.429251		0.686611		0.625897	0.321878
ENSG00000083312.13	0.491534		0.477139	0.43617	0.493378	0.4849	0.492597
ENSG00000083444.12		0.544162	0.548729	0.517474		0.469274
ENSG00000083457.7	0.378267	0.57131	0.537745
ENSG00000083520.10	0.637924	0.535064		0.460185	0.52264	0.528364
ENSG00000083535.11	0.490154	0.552385		0.349071	0.48426	0.58259
ENSG00000083544.9		0.577304	0.568138	0.447977
ENSG00000083642.14	0.424173	0.549065			0.612866	0.407614	0.610903
ENSG00000083720.8			0.629781
ENSG00000083807.5		0.470579		0.375146			0.435733
ENSG00000083812.7
ENSG00000083814.8			0.467792	0.472637	0.371392		0.577015
ENSG00000083817.8
ENSG00000083828.11
ENSG00000083838.11
ENSG00000083844.6			0.469176		0.79956
ENSG00000083845.4				0.477578
ENSG00000083857.9		0.532438	0.466439	0.465295	0.652308	0.47134	0.551488
ENSG00000083937.4		0.492186	0.549835	0.545088	0.536688	0.549658
ENSG00000084070.7	0.449478	0.476935	0.477054	0.467518	0.528632
ENSG00000084072.12	0.537317	0.564068	0.426064	0.222834	0.403012	0.523021	0.370207
ENSG00000084073.4			0.552009	0.547899		0.896843
ENSG00000084090.9	0.474377	0.48302	0.54212	0.474987	0.484141	0.513494	0.475454
ENSG00000084093.11	0.521825	0.494146	0.477507	0.461598	0.473551	0.408355
ENSG00000084112.10			0.534279	0.548153	0.551583	0.599636	0.567062
ENSG00000084207.11	0.474111	0.513034	0.511539	0.524462	0.53474		0.471144
ENSG00000084234.12		0.357613	0.693371	0.614461		0.402272
ENSG00000084444.9	0.48888	0.541722	0.37719		0.527574
ENSG00000084463.3	0.440635	0.471514	0.470671		0.511896
ENSG00000084623.7	0.538764		0.643402	0.432445
ENSG00000084628.5	0.338089		0.558547	0.531954		0.637657
ENSG00000084636.13	0.443445	0.588209	0.606254	0.556906	0.627843	0.590953	0.442771
ENSG00000084652.11	0.4839		0.484172	0.52878			0.237261
ENSG00000084674.9	0.417932	0.562146	0.539575	0.465412	0.536313	0.644426	0.527791
ENSG00000084676.11		0.469703			0.392407		0.632328
ENSG00000084693.11	0.516177		0.404139	0.293984	0.600371	0.400649	0.592826
ENSG00000084710.9		0.463204	0.519568	0.535903	0.528509		0.471397
ENSG00000084731.9	0.447673		0.424445	0.597974			0.533314
ENSG00000084733.6	0.480864	0.542029	0.550704	0.536634	0.516123		0.568941
ENSG00000084754.6	0.503209				0.537218		0.526885
ENSG00000084764.6			0.525827	0.711257	0.53179	0.520626
ENSG00000084774.9	0.510444			0.52423	0.524556	0.451205	0.507058
ENSG00000085063.10	0.481926	0.490609	0.48454		0.540319	0.380283	0.586013
ENSG00000085117.7	0.447868	0.458401	0.526712	0.447547	0.533201	0.45151	0.432169
ENSG00000085231.9			0.611778		0.376889
ENSG00000085274.11	0.517464	0.48187					0.445229
ENSG00000085276.13	0.429342	0.499974	0.473505
ENSG00000085365.13	0.514954	0.574072	0.488986	0.556585		0.450598	0.562799
ENSG00000085377.9	0.519377	0.443533					0.566042
ENSG00000085382.7	0.419204	0.474696	0.481066	0.480071	0.582724	0.528901	0.509
ENSG00000085415.11			0.312911				0.504489
ENSG00000085433.11				0.548926		0.412904
ENSG00000085449.10			0.513442	0.43793		0.453805
ENSG00000085465.11	0.441556		0.619885	0.62661	0.586883	0.665047	0.454604
ENSG00000085491.11				0.375187	0.476827
ENSG00000085511.15					0.561756
ENSG00000085514.11			0.662636
ENSG00000085552.12	0.440819	0.425535	0.548871	0.558131	0.557224	0.424431	0.448413
ENSG00000085644.9	0.564695	0.604447	0.578061	0.599142	0.427088	0.38246
ENSG00000085662.9				0.825161	0.709287		0.545152
ENSG00000085719.7	0.47367	0.475261	0.517437	0.45575	0.528252		0.44559
ENSG00000085721.8		0.481406	0.621772	0.460187		0.412696	0.495877
ENSG00000085733.11	0.484205	0.467615	0.506438		0.526529	0.534561	0.511347
ENSG00000085741.8	0.417913	0.620256	0.451737	0.425172	0.416322	0.445273	0.492197
ENSG00000085760.10	0.518735	0.511914	0.475481	0.470902		0.470581
ENSG00000085788.9		0.428121	0.449718		0.541303
ENSG00000085832.12	0.451954	0.527644	0.503913	0.561793	0.476183		0.531648
ENSG00000085840.8						0.657439
ENSG00000085871.4	0.514749
ENSG00000085872.10	0.487122		0.48352	0.495765		0.503498
ENSG00000085978.17	0.475851	0.448036	0.482154	0.441147		0.443597	0.376073
ENSG00000085982.9	0.565597	0.52051				0.511687	0.726666
ENSG00000085998.9	0.44745	0.53976	0.458364		0.466808	0.525355
ENSG00000086015.16	0.489283	0.472919	0.518382	0.53822	0.442166	0.524948	0.570758
ENSG00000086061.11		0.519593	0.513706	0.467182	0.507056	0.528027	0.473428
ENSG00000086062.8	0.541638	0.552783	0.462264	0.4679	0.434251	0.53803	0.576507
ENSG00000086102.14				0.626041		0.933776
ENSG00000086189.5	0.521961	0.449304	0.530342	0.509472		0.420945	0.423737
ENSG00000086200.12	0.483098	0.453179	0.4619	0.475982
ENSG00000086232.8	0.50349	0.533703	0.45967	0.540562	0.48225	0.290029	0.481211
ENSG00000086475.10		0.46168	0.387915			0.509989	0.549987
ENSG00000086504.11	0.490848			0.567269	0.446389	0.434541	0.518135
ENSG00000086544.2		0.516543	0.564291		0.420541	0.522741	0.478397
ENSG00000086598.6	0.531295	0.48783		0.500898	0.510928	0.522764
ENSG00000086619.9	0.684239		0.345162		0.205201	0.565379	0.304493
ENSG00000086666.14			0.368574
ENSG00000086827.4				0.449966		0.458386
ENSG00000087008.11	0.665836	0.524787	0.530262	0.569287	0.519122	0.118674
ENSG00000087053.14	0.474134	0.467533			0.483419	0.544102	0.593106
ENSG00000087074.7				0.484496	0.499816	0.449106	0.465949
ENSG00000087076.4						0.671626	0.504444
ENSG00000087077.7	0.458615		0.527944	0.453476	0.528811		0.4864
ENSG00000087086.9						0.499844
ENSG00000087087.14	0.525203		0.47153	0.540879	0.43329		0.525491
ENSG00000087088.15	0.69289	0.510987	0.478922	0.588312	0.509596
ENSG00000087095.8			0.539992	0.510484	0.555372
ENSG00000087111.16			0.388222
ENSG00000087116.9	0.571132	0.593076	0.429849	0.39554	0.447507	0.684975	0.55301
ENSG00000087152.11				0.479397		0.507264
ENSG00000087157.14	0.656815	0.42639	0.275905		0.470443	0.890243	0.647937
ENSG00000087191.8	0.523462	0.497009	0.5045	0.554016		0.493963
ENSG00000087206.12		0.519211			0.547538	0.446119	0.555235
ENSG00000087245.8	0.459277	0.454965	0.481463	0.480396	0.478983	0.461616	0.551757
ENSG00000087253.7	0.54828	0.42238	0.63503	0.514892	0.406177	0.345425	0.370989
ENSG00000087258.9	0.532242	0.255714	0.591902		0.599402	0.455523	0.368667
ENSG00000087266.11	0.564894	0.45903	0.566122	0.582006	0.437395	0.5521	0.445654
ENSG00000087269.11	0.876937	0.490462	0.242297				0.400943
ENSG00000087274.12	0.450497	0.521752	0.483247	0.492244	0.523878	0.511451	0.487226
ENSG00000087299.7	0.510044	0.314637		0.433566	0.585893	0.58746	0.604466
ENSG00000087301.4		0.527378	0.463489	0.41939			0.748415
ENSG00000087302.4	0.561238	0.373593	0.519071	0.63176	0.450726	0.484124	0.390184
ENSG00000087303.12	0.522133	0.547493	0.53347	0.46887	0.53227	0.461714	0.538045
ENSG00000087338.4	0.53211	0.518729	0.539889	0.44875	0.581484	0.541597	0.451879
ENSG00000087365.10	0.509405	0.502476	0.523681	0.534175	0.492043
ENSG00000087448.5	0.464963	0.365446	0.546362	0.549787		0.549676	0.409822
ENSG00000087460.19	0.497097	0.483225	0.632166	0.459273		0.528294	0.488001
ENSG00000087502.13	0.425115	0.593749	0.437717	0.461602		0.46645	0.381916
ENSG00000087510.5		0.558936	0.353456
ENSG00000087586.13	0.468409	0.456912	0.463577	0.547253	0.46324	0.534723
ENSG00000087884.10		0.469958	0.403385	0.60542
ENSG00000087903.8	0.555231	0.61129	0.412122	0.431531	0.292702		0.495072
ENSG00000087995.11		0.459911	0.42198	0.457754
ENSG00000088035.11	0.464025	0.400047	0.543508	0.372133	0.547914	0.462163	0.461811
ENSG00000088038.13	0.504733	0.525831	0.496659	0.514703		0.444363	0.241308
ENSG00000088179.4	0.563261				0.705431		0.597824
ENSG00000088205.8	0.53234	0.432187	0.526103	0.459625	0.453736	0.465749	0.446291
ENSG00000088247.11	0.486146	0.487323	0.503403	0.507316	0.50597	0.499721	0.451752
ENSG00000088256.4	0.512842				0.450644		0.514689
ENSG00000088280.14	0.458035	0.485438		0.577273	0.563085	0.56646	0.441706
ENSG00000088298.8	0.464811	0.46685	0.595879	0.52261	0.532608	0.528694
ENSG00000088305.14	0.593912	0.447425	0.534446	0.370594
ENSG00000088325.11	0.605871			0.500017	0.543376		0.55349
ENSG00000088340.11	0.528786					0.582993	0.383173
ENSG00000088367.16		0.538467	0.586854	0.591207		0.615965	0.579333
ENSG00000088387.13	0.546276	0.542903	0.468756	0.594533			0.547372
ENSG00000088448.10	0.552243	0.563048		0.607341	0.64436		0.887225
ENSG00000088451.6	0.375634
ENSG00000088538.12		0.398806
ENSG00000088543.10	0.462189	0.514604	0.453717	0.466623	0.558928	0.544686	0.36148
ENSG00000088682.9	0.615309		0.475194	0.269739	0.641071		0.504828
ENSG00000088726.11	0.44708		0.161277	0.660418		0.59596
ENSG00000088727.8			0.417653	0.718222	0.470078
ENSG00000088756.8	0.541893	0.45183	0.534885	0.418856			0.542314
ENSG00000088766.7	0.58486	0.540733	0.476123	0.550082	0.473059	0.472012
ENSG00000088808.12	0.472594	0.468012	0.520827	0.538324		0.52772	0.489671
ENSG00000088812.13	0.536433	0.449522	0.458422	0.625083	0.45406	0.459511	0.637589
ENSG00000088826.13			0.491627	0.441715		0.594194	0.555734
ENSG00000088832.10	0.504262	0.543419	0.519876	0.433942	0.447404	0.549715	0.547125
ENSG00000088833.13	0.46596	0.511349		0.535447	0.545007
ENSG00000088836.8		0.37149	0.451525
ENSG00000088854.11	0.479736	0.445325	0.530213	0.442259	0.591223	0.476782	0.719241
ENSG00000088876.7		0.408027	0.412831		0.507517	0.561837	0.38285
ENSG00000088881.16	0.561861	0.43823	0.445211	0.591383	0.590151	0.631017	0.387223
ENSG00000088882.7						0.554202
ENSG00000088888.13	0.471117	0.544215	0.515123	0.481337	0.455842		0.547963
ENSG00000088899.10	0.436082	0.400112	0.617673	0.463344	0.570167	0.537221
ENSG00000088930.6	0.74885		0.586835
ENSG00000088986.6	0.43334
ENSG00000088992.13			0.584652
ENSG00000089006.12	0.58021		0.523843	0.512977	0.41504		0.46862
ENSG00000089009.11			0.344227
ENSG00000089022.9	0.375883	0.390785	0.453746	0.564401			0.599487
ENSG00000089048.10		0.552911	0.545284	0.505566		0.43319	0.57509
ENSG00000089050.10	0.591747	0.458361	0.526887	0.488485	0.452766		0.558324
ENSG00000089053.8	0.501782	0.565997	0.483471	0.539443	0.511841		0.563225
ENSG00000089057.10	0.480446	0.616482	0.514024	0.540653	0.440086	0.455416	0.610288
ENSG00000089060.7			0.378439	0.541901	0.401814
ENSG00000089063.10		0.485377				0.569415	0.445214
ENSG00000089091.12	0.551416	0.554582	0.462201	0.438827	0.401037		0.412447
ENSG00000089094.12	0.256881	0.517165			0.551192		0.537875
ENSG00000089123.11		0.516515	0.710378
ENSG00000089154.6	0.449838		0.488377	0.553592	0.540939	0.462703
ENSG00000089157.11	0.256881	0.490479	0.727168			0.81811	0.508989
ENSG00000089159.11	0.443086	0.460423	0.511199	0.474212	0.479139	0.45527	0.559297
ENSG00000089177.13		0.425944	0.591339		0.355309	0.476091	0.500092
ENSG00000089195.10	0.497358	0.586567	0.553694	0.542198		0.37342
ENSG00000089199.5			0.701455			0.597223
ENSG00000089220.4	0.419075	0.479303	0.487435	0.473201	0.425519	0.349113	0.492588
ENSG00000089225.15	0.548518	0.517376	0.463874	0.532897	0.448797	0.470399
ENSG00000089234.11			0.567973	0.586398		0.460298
ENSG00000089248.6	0.31011	0.498179	0.485567	0.492822
ENSG00000089280.14				0.480535		0.512025
ENSG00000089327.10	0.513083	0.453941	0.548967	0.44444	0.492326	0.481813	0.541019
ENSG00000089335.16	0.565893	0.525845			0.529139	0.414768	0.348842
ENSG00000089351.10	0.677205	0.468968	0.670279	0.559086	0.575173	0.380911	0.484263
ENSG00000089486.12	0.447248	0.552339	0.394132	0.386987	0.465944
ENSG00000089505.13	0.570618	0.396681	0.548188	0.312634			0.10777
ENSG00000089597.12	0.590269	0.472504	0.541009	0.364434	0.55087
ENSG00000089639.6	0.543206		0.50652	0.385276	0.526525
ENSG00000089685.10			0.536104	0.51162	0.402267
ENSG00000089693.6						0.505745
ENSG00000089723.5			0.431415	0.090436	0.363465	0.715013
ENSG00000089737.11			0.508153	0.491647	0.515125
ENSG00000089775.7	0.462013	0.672676		0.593027	0.594455	0.563257	0.469019
ENSG00000089818.12	0.554916	0.500698					0.457065
ENSG00000089847.8	0.425237		0.332207		0.598132
ENSG00000089876.7	0.492512	0.565354	0.486682	0.479041	0.478267	0.588299	0.542755
ENSG00000089902.8	0.461678	0.422546	0.531904	0.52285	0.52622		0.559267
ENSG00000089916.13	0.43132		0.561217	0.691605	0.587336	0.431346	0.602479
ENSG00000090006.13	0.418853	0.503244	0.4751	0.49641	0.451435		0.462171
ENSG00000090013.5	0.458656						0.578657
ENSG00000090020.6		0.534143	0.465948		0.575458		0.413271
ENSG00000090054.9		0.354125		0.651142	0.551404	0.309603	0.4999
ENSG00000090060.13	0.584767	0.453712	0.558538	0.547664	0.519601	0.472632
ENSG00000090061.13			0.560996	0.372392		0.58958
ENSG00000090097.16	0.517511			0.460499	0.430123		0.614717
ENSG00000090263.11	0.567721	0.437223	0.434062	0.555715		0.440731
ENSG00000090266.8	0.50436	0.495119	0.617522	0.510152	0.440181	0.509213
ENSG00000090273.9	0.537818		0.466185		0.515168	0.59727	0.458745
ENSG00000090316.11	0.512531	0.180795	0.748758		0.451104		0.475242
ENSG00000090339.4	0.267584		0.390364		0.462151		0.695948
ENSG00000090372.10	0.491829	0.486046		0.531952	0.480689	0.48225	0.52115
ENSG00000090382.2				0.236994	0.67857
ENSG00000090432.5		0.432357	0.52615	0.520168	0.458965	0.518051	0.549982
ENSG00000090447.7		0.425471			0.530715	0.250739	0.549297
ENSG00000090487.6		0.489763	0.473908	0.489541			0.524099
ENSG00000090520.6			0.456308			0.479214	0.463086
ENSG00000090530.5			0.650477	0.519605	0.49297		0.412287
ENSG00000090539.11				0.448802			0.492355
ENSG00000090565.11	0.357018	0.464317	0.570998	0.519192	0.520067	0.454994	0.455438
ENSG00000090581.5	0.53798		0.471561			0.674265	0.756912
ENSG00000090612.16	0.558267	0.584784	0.515333	0.517292	0.409331	0.611537
ENSG00000090615.8	0.477219	0.552336	0.469071	0.444455	0.490751	0.552769	0.455792
ENSG00000090621.9	0.464039	0.414981	0.582116		0.563377
ENSG00000090661.7	0.507831	0.49104		0.561457	0.546053	0.568022
ENSG00000090674.11	0.553056	0.49236	0.469715	0.446122	0.45626		0.507357
ENSG00000090686.11	0.348317	0.397994	0.606953	0.911958	0.580331	0.45912	0.243088
ENSG00000090861.11		0.518801		0.535849	0.490326	0.476008	0.541281
ENSG00000090863.7	0.519653		0.521612	0.487046	0.470787
ENSG00000090905.13	0.555374	0.48951		0.552507			0.466204
ENSG00000090924.10			0.549991	0.479452	0.56586	0.483187
ENSG00000090971.4	0.569931	0.497877	0.462232	0.537903	0.472794	0.463728	0.531365
ENSG00000090975.8		0.500055	0.449346			0.56225
ENSG00000090989.13	0.526008		0.532095	0.532369		0.477824
ENSG00000091009.6	0.555247		0.527218	0.475587	0.543792		0.481236
ENSG00000091039.12	0.439975	0.51205	0.462508	0.60872		0.566979
ENSG00000091073.15		0.447723	0.528279	0.639548	0.446216		0.245895
ENSG00000091106.14			0.379168
ENSG00000091127.9	0.420191	0.183243	0.563401	0.562474
ENSG00000091129.15				0.5598		0.325079
ENSG00000091136.9	0.471343	0.525017	0.547793	0.479279	0.479941	0.470287	0.522137
ENSG00000091140.8		0.531576	0.538536	0.396264	0.551545	0.468399
ENSG00000091157.9	0.441144	0.522028	0.4984		0.658743	0.614808	0.471583
ENSG00000091164.8	0.575714	0.414655	0.636492	0.231656		0.500795	0.496782
ENSG00000091262.10		0.571879	0.437341	0.370411	0.663056		0.39344
ENSG00000091317.7	0.469952			0.490838	0.502688	0.554114	0.52919
ENSG00000091409.10	0.663817	0.516767
ENSG00000091428.13	0.111555
ENSG00000091436.12				0.529695	0.583071
ENSG00000091483.6	0.371886	0.504137	0.481068	0.488768	0.489803
ENSG00000091490.6			0.370668	0.583224		0.502372
ENSG00000091513.10		0.533297	0.510987	0.547168	0.484829	0.50937	0.469346
ENSG00000091527.11			0.631993
ENSG00000091536.12	0.659393
ENSG00000091542.8	0.407879	0.421708	0.401959	0.553636		0.456702
ENSG00000091583.6			0.268678		0.422774
ENSG00000091592.11	0.520182	0.512256	0.526827	0.428272	0.498429	0.39971	0.124934
ENSG00000091622.11	0.445484	0.550593	0.394666		0.576619	0.608749
ENSG00000091640.3			0.556541	0.663479
ENSG00000091651.4			0.426421	0.396014
ENSG00000091656.11	0.581331	0.616613	0.571601	0.606961	0.519555		0.470494
ENSG00000091704.5	0.617673	0.420111	0.533038		0.452667
ENSG00000091732.11			0.482326	0.531662		0.516555	0.424623
ENSG00000091844.3	0.598654	0.493603	0.805825	0.381461
ENSG00000091879.9			0.557965		0.526916		0.292919
ENSG00000091972.14	0.527467				0.434323	0.481898	0.476213
ENSG00000091986.11	0.644635	0.446425	0.514763	0.437151	0.534879	0.497615
ENSG00000092020.6					0.756541
ENSG00000092051.12			0.630138			0.502638
ENSG00000092054.12	0.496053		0.514137	0.502811		0.448545	0.496959
ENSG00000092068.14	0.540883	0.483399	0.470979	0.4587	0.528064	0.471057	0.387844
ENSG00000092094.6		0.529919	0.428559	0.423413		0.535742	0.553662
ENSG00000092096.10	0.381473		0.211623		0.800439		0.308138
ENSG00000092098.12	0.513	0.525643			0.442189
ENSG00000092108.16	0.437593	0.48543	0.52482	0.538367
ENSG00000092140.10						0.4714
ENSG00000092148.8	0.547429				0.428169	0.472621	0.436562
ENSG00000092199.13	0.510734		0.447705		0.480368	0.411665	0.619064
ENSG00000092201.5	0.532633						0.526339
ENSG00000092203.9					0.535228
ENSG00000092295.7		0.246993	0.253423
ENSG00000092330.11	0.497521	0.503857	0.506948	0.532747		0.477524
ENSG00000092421.12		0.457676	0.59929			0.492447	0.489355
ENSG00000092439.9	0.521087	0.54164	0.529264	0.485274	0.54957	0.555558	0.460029
ENSG00000092445.7	0.460492	0.527467	0.469913		0.473871		0.632041
ENSG00000092470.7		0.567499					0.644507
ENSG00000092529.18	0.434896	0.591904	0.454806	0.439017	0.33722		0.556172
ENSG00000092621.7	0.480521	0.552226	0.599936	0.374256	0.45563	0.502698	0.494153
ENSG00000092758.11	0.643052	0.52666	0.308728	0.617765	0.461044		0.366638
ENSG00000092820.13	0.382555	0.555807	0.412659	0.690871	0.494481		0.610348
ENSG00000092841.14	0.531264		0.518167	0.410329
ENSG00000092847.6			0.533143	0.500696	0.46096	0.613158
ENSG00000092853.9						0.637172
ENSG00000092871.12			0.432593	0.441773	0.576868	0.430694	0.466572
ENSG00000092929.7			0.574499	0.500721		0.61673
ENSG00000092931.7		0.465794	0.480927	0.410728			0.539877
ENSG00000092964.12		0.47143	0.515887	0.52414	0.442193	0.461789	0.533085
ENSG00000092969.7	0.423874	0.470882			0.405032
ENSG00000092978.6			0.451487	0.413827		0.677717
ENSG00000093000.14	0.228796	0.515185	0.468729			0.443356
ENSG00000093009.5		0.467333	0.454999		0.625488	0.501874
ENSG00000093010.7	0.471003		0.25381	0.579432	0.522313	0.31895	0.452517
ENSG00000093072.11				0.546932		0.962243
ENSG00000093100.13	0.323891		0.475333	0.549519	0.555943	0.544622	0.475821
ENSG00000093144.14	0.572777	0.433748	0.463357	0.543452	0.553767		0.521687
ENSG00000093167.13		0.462461	0.305094			0.308925	0.43936
ENSG00000093183.9	0.438518					0.582344
ENSG00000093217.5			0.668172
ENSG00000094755.12	0.536519	0.530687	0.628101	0.689567		0.380844	0.51072
ENSG00000094804.5	0.496987	0.505221	0.521401			0.487598	0.592657
ENSG00000094880.6				0.394618		0.585438	0.454305
ENSG00000094914.8		0.557346
ENSG00000094916.9	0.507283	0.507794				0.483751
ENSG00000094975.9		0.478468	0.479311	0.412014	0.399033		0.44665
ENSG00000095002.8	0.306387		0.580945			0.274927
ENSG00000095015.5	0.561277						0.45994
ENSG00000095059.11		0.684235					0.385283
ENSG00000095066.7	0.59927	0.460766	0.542925	0.46816	0.559449		0.468607
ENSG00000095139.9		0.477245	0.520514	0.531342	0.515792
ENSG00000095203.10				0.77238
ENSG00000095209.7	0.560099	0.621084	0.415852			0.530386
ENSG00000095261.9			0.461064	0.531398	0.525669		0.543612
ENSG00000095303.10	0.360093
ENSG00000095319.10	0.519219	0.617811	0.493275	0.510222	0.87546
ENSG00000095321.12	0.537756	0.555915		0.485552		0.490979	0.45834
ENSG00000095370.15	0.555691	0.366892		0.479548	0.418518	0.725629	0.495412
ENSG00000095380.10	0.463996	0.507357		0.550385	0.454554	0.535055	0.518967
ENSG00000095383.15		0.536716	0.627992
ENSG00000095397.9	0.462084	0.582645	0.432156	0.449122	0.523416	0.354568	0.495072
ENSG00000095485.12	0.367505					0.523624
ENSG00000095539.11	0.580132	0.246798		0.458025		0.533788
ENSG00000095564.9			0.511752	0.533159
ENSG00000095574.7	0.477289	0.454893	0.447442	0.570523			0.33802
ENSG00000095587.8			0.507193			0.443091
ENSG00000095596.7				0.560351	0.529666	0.74929
ENSG00000095637.16	0.546482	0.528992	0.540172	0.533076	0.426677	0.516048
ENSG00000095713.9	0.416241		0.507193		0.626887		0.745912
ENSG00000095739.7		0.423049	0.580385	0.559013	0.306099		0.375092
ENSG00000095752.2	0.442056	0.437548		0.554472	0.572684		0.427203
ENSG00000095777.10		0.671073	0.558063
ENSG00000095787.17	0.59726	0.584158	0.420014	0.397857	0.366154	0.587863	0.650029
ENSG00000095794.15	0.37165	0.447077	0.460581	0.403684		0.56233	0.599831
ENSG00000095906.12			0.475011		0.43037	0.471019
ENSG00000095951.12	0.460668				0.584674		0.563354
ENSG00000096060.10						0.537261
ENSG00000096063.10	0.521782	0.461285	0.482813	0.500287		0.424877	0.552025
ENSG00000096070.15	0.502647	0.472448					0.480812
ENSG00000096092.5			0.572364				0.444507
ENSG00000096093.10	0.380719	0.602281	0.64182		0.293288	0.46049	0.384084
ENSG00000096384.15	0.633936	0.620937	0.341703	0.617217	0.433984	0.73068	0.365928
ENSG00000096401.7						0.523603	0.550304
ENSG00000096433.6	0.426704	0.643781	0.565276	0.581586	0.594503		0.598733
ENSG00000096654.11	0.776916	0.482599	0.430072		0.514244	0.351593	0.556839
ENSG00000096696.9	0.488898	0.523906	0.485175	0.470911	0.472158	0.521034	0.527462
ENSG00000096717.7						0.504133
ENSG00000096746.13	0.504977	0.471199	0.39575	0.419843	0.633347		0.524101
ENSG00000096872.11	0.532656	0.419274	0.479541	0.523278	0.441478	0.411701	0.628821
ENSG00000096968.8		0.43165	0.39181		0.599495	0.406663	0.6944
ENSG00000097007.13	0.495449	0.531927		0.539176		0.47604	0.529322
ENSG00000097033.10	0.293003	0.493603
ENSG00000097046.8	0.795321	0.765444	0.466046	0.448359	0.275526	0.512956	0.616652
ENSG00000097096.8				0.562436	0.534685	0.569615
ENSG00000099139.9	0.558207	0.301658	0.534182	0.400931	0.565488	0.436289	0.417464
ENSG00000099194.5	0.525422	0.483506					0.539428
ENSG00000099204.14	0.517536	0.485972	0.518604	0.53009	0.483715	0.526215	0.476444
ENSG00000099219.9		0.585152	0.468768	0.537562	0.546456	0.463741	0.597736
ENSG00000099246.12	0.477351	0.5129	0.528137	0.507675		0.52971
ENSG00000099250.13	0.48548		0.520141	0.548295	0.479798	0.531901	0.516112
ENSG00000099251.10			0.81693
ENSG00000099256.14	0.667553	0.477414	0.450417	0.609847
ENSG00000099282.5	0.462364	0.448829	0.556099	0.631691	0.414951
ENSG00000099284.9			0.751421
ENSG00000099290.11			0.514048	0.489866		0.550758
ENSG00000099308.6		0.550757	0.55762		0.471515		0.673994
ENSG00000099326.4		0.413463
ENSG00000099330.4	0.550638	0.464033	0.544928	0.447942	0.435072	0.463899
ENSG00000099331.9	0.474518		0.535814	0.533523
ENSG00000099341.7			0.704703
ENSG00000099365.5	0.398972				0.544835		0.200081
ENSG00000099377.9	0.563682				0.571428		0.254741
ENSG00000099381.12	0.454143		0.435393		0.523232		0.616241
ENSG00000099385.7	0.605636				0.501854		0.620197
ENSG00000099622.9		0.498803	0.463808	0.440987	0.491257
ENSG00000099624.3			0.203133		0.598186
ENSG00000099625.8					0.435674
ENSG00000099783.7	0.477929		0.337642				0.524262
ENSG00000099785.6		0.464216	0.437661		0.702588
ENSG00000099795.2	0.484191	0.509593	0.48552	0.490525			0.484492
ENSG00000099797.7	0.752394		0.651761
ENSG00000099800.3	0.525251		0.464079		0.396041	0.414121	0.547913
ENSG00000099804.4		0.542647	0.481121	0.514939
ENSG00000099814.11	0.551262	0.571224	0.466651	0.467448	0.421396	0.537051	0.44452
ENSG00000099817.7		0.524654	0.522339		0.474118
ENSG00000099821.9
ENSG00000099822.2		0.528981	0.556686	0.585137	0.47927
ENSG00000099840.9		0.374967	0.435128		0.421583	0.557742	0.34267
ENSG00000099849.10	0.597079	0.428146		0.50529		0.556984	0.580699
ENSG00000099860.4	0.480208		0.472875		0.452386	0.490569
ENSG00000099864.13		0.530443	0.521002		0.458008
ENSG00000099869.6	0.68191	0.170947	0.945733		0.0365078	0.923552
ENSG00000099875.10	0.540827			0.558825	0.681288	0.460108	0.625513
ENSG00000099889.9	0.585638	0.57773		0.579327	0.58709	0.463651	0.574699
ENSG00000099899.10				0.341929		0.443454
ENSG00000099901.12		0.504191	0.457756
ENSG00000099904.11		0.569789	0.422268	0.372933	0.743431	0.44965
ENSG00000099910.12	0.589149	0.499763	0.461787	0.441811	0.552913	0.459369
ENSG00000099917.13	0.580352		0.567143	0.526639	0.702805	0.469338
ENSG00000099937.6		0.575715	0.419263			0.445798
ENSG00000099940.7		0.528186	0.519361			0.463597
ENSG00000099942.8		0.451191	0.52264			0.38808
ENSG00000099949.14	0.454159	0.42206	0.513412	0.729431	0.483455	0.280562	0.562198
ENSG00000099953.5	0.547503		0.677934			0.353524	0.492462
ENSG00000099954.14	0.556214	0.541959	0.503785	0.576941	0.54275	0.5017	0.345872
ENSG00000099956.13	0.632429		0.378117	0.537534	0.543197	0.49574	0.318297
ENSG00000099957.12	0.526246	0.415575	0.618085	0.675951	0.594515		0.695507
ENSG00000099958.10	0.74494		0.555586	0.609617	0.581104	0.586249	0.368445
ENSG00000099968.13	0.484753	0.471088	0.488381	0.45163	0.535198		0.562728
ENSG00000099974.7			0.496423			0.645432
ENSG00000099977.9	0.315426	0.523754	0.488574		0.380782	0.523653	0.25866
ENSG00000099991.12	0.587702		0.524262	0.546527	0.538851
ENSG00000099992.11	0.454903	0.440381	0.463133	0.332671	0.539055	0.536832	0.519339
ENSG00000099994.10	0.585336		0.575876	0.409648	0.43522		0.534422
ENSG00000099995.14	0.475283	0.494289	0.483899	0.457774	0.536	0.45549
ENSG00000099998.13				0.600736		0.221055
ENSG00000099999.10	0.477193		0.463988	0.425478	0.4521	0.421142
ENSG00000100003.13	0.521624	0.622333	0.581894		0.229234
ENSG00000100014.15	0.604316		0.513482	0.525137	0.574765
ENSG00000100023.13	0.528594	0.437857	0.474537	0.521647	0.613548	0.45811	0.552795
ENSG00000100027.10	0.666054			0.581414	0.533046	0.536831
ENSG00000100029.13	0.524711	0.556445	0.469286	0.433181
ENSG00000100030.10	0.460038		0.548475	0.539662	0.529014	0.467286	0.522275
ENSG00000100033.12	0.433355	0.711832	0.586962	0.580854	0.644383	0.586323	0.280757
ENSG00000100034.9	0.451848		0.469137	0.535029	0.528464	0.487181	0.413012
ENSG00000100036.11	0.599378	0.652884	0.410332	0.424303
ENSG00000100038.15	0.482985			0.657809	0.553392	0.542685	0.557751
ENSG00000100053.5	0.730948		0.543107		0.699822
ENSG00000100056.7				0.501917		0.501486
ENSG00000100058.8			0.595148		0.388269		0.181761
ENSG00000100060.13	0.645942		0.336954
ENSG00000100065.10	0.500617	0.471826		0.461932		0.596339	0.307782
ENSG00000100068.7	0.640579	0.598422	0.41369	0.718392	0.421417
ENSG00000100075.5	0.336492		0.515353	0.396014		0.333059
ENSG00000100077.10					0.408506
ENSG00000100078.3	0.628075	0.493603	0.543151			0.447233
ENSG00000100083.14		0.321752	0.402583	0.389307	0.58751	0.604938	0.570046
ENSG00000100084.10					0.479713
ENSG00000100092.16				0.487912		0.570679
ENSG00000100095.14			0.283879
ENSG00000100099.16	0.54023		0.524634	0.444956		0.462681
ENSG00000100100.8	0.545582	0.335203	0.527364	0.392949		0.529268	0.467929
ENSG00000100105.13			0.514945	0.421236		0.460708	0.476182
ENSG00000100106.15		0.543166		0.585944		0.573014
ENSG00000100109.12	0.548375		0.420618	0.447669	0.496701	0.56408
ENSG00000100116.12				0.345405		0.602523	0.448719
ENSG00000100124.8		0.521559	0.485976			0.598168
ENSG00000100129.13							0.483449
ENSG00000100138.9	0.330864		0.348936	0.328069			0.687579
ENSG00000100139.9			0.673033
ENSG00000100154.10	0.593919	0.477315	0.439096	0.562836	0.564008	0.603128	0.593802
ENSG00000100156.6	0.669819		0.216139		0.668446		0.504928
ENSG00000100167.15		0.554118	0.503507	0.353229			0.691862
ENSG00000100170.5	0.450081	0.744522	0.559383	0.552635	0.556716		0.451169
ENSG00000100196.6	0.42174	0.456085		0.468647	0.423585	0.604964	0.523579
ENSG00000100197.16	0.130594	0.378515	0.784425
ENSG00000100201.14	0.522281	0.512953	0.489793	0.515464	0.435687	0.490076	0.45963
ENSG00000100207.14	0.473578	0.45976	0.478407	0.544601	0.43881	0.51947	0.583595
ENSG00000100211.6	0.647576	0.598297		0.453805		0.601324
ENSG00000100216.4	0.483523	0.479666		0.516804		0.52318	0.526627
ENSG00000100218.7	0.436887		0.276412
ENSG00000100219.12	0.456481	0.58735	0.52144			0.404159
ENSG00000100220.7	0.447642	0.468992	0.562835	0.538795	0.481511	0.538997	0.473956
ENSG00000100221.6	0.481235	0.478332		0.490871		0.544364	0.548059
ENSG00000100225.13	0.535888	0.533679	0.461942	0.465902	0.458296	0.442437	0.479901
ENSG00000100226.11				0.496759		0.478176
ENSG00000100227.13	0.525075	0.483965	0.485959	0.540385	0.515459	0.470531	0.581644
ENSG00000100228.8	0.566646	0.647749	0.549457	0.640421	0.338684
ENSG00000100234.11			0.479186	0.543613	0.523772	0.488291
ENSG00000100239.11	0.425276	0.663352	0.452212	0.539634	0.523442	0.455953	0.541513
ENSG00000100241.16	0.459526	0.53679	0.525998	0.533829	0.473123	0.457601	0.524611
ENSG00000100242.11	0.444151		0.494187	0.492282	0.44845		0.490444
ENSG00000100243.16	0.419022	0.432685	0.695557	0.453847	0.403273	0.441214
ENSG00000100246.8	0.607455	0.565719	0.490277	0.457469	0.478642	0.531914	0.379989
ENSG00000100253.8		0.730445
ENSG00000100258.13		0.48594	0.501902	0.526073	0.441053	0.534204	0.510267
ENSG00000100263.9	0.468488	0.418129		0.46934		0.562934
ENSG00000100266.13	0.476528	0.53974	0.472358	0.476247		0.473658
ENSG00000100271.12		0.535059	0.474374	0.54761	0.555318		0.549676
ENSG00000100280.12	0.461591	0.549793		0.558801	0.520236	0.489392	0.524653
ENSG00000100281.9	0.567524	0.474815	0.510195	0.554676	0.448611
ENSG00000100284.16	0.576095	0.33162	0.60556	0.572155	0.461606
ENSG00000100285.9			0.438784	0.549101
ENSG00000100288.15	0.284251		0.455196
ENSG00000100290.2	0.592958	0.52337			0.569591		0.507803
ENSG00000100294.8			0.495776	0.493943	0.556559	0.517231	0.506377
ENSG00000100296.9			0.443399	0.443276
ENSG00000100297.11						0.335765
ENSG00000100299.13	0.538713	0.441773	0.566708	0.559537	0.554737	0.532252	0.575625
ENSG00000100300.13				0.522627	0.44738	0.492526	0.538551
ENSG00000100302.6	0.564107	0.458856	0.371921		0.546114
ENSG00000100304.12	0.487989	0.461111	0.575889	0.409504	0.431665	0.633382	0.590436
ENSG00000100307.8	0.53392	0.358295		0.575318	0.446771	0.400463	0.540488
ENSG00000100316.11	0.428644		0.532751	0.549787	0.522879	0.568433
ENSG00000100319.11	0.520443	0.492725	0.484645			0.494575
ENSG00000100320.18	0.445025	0.575935	0.596298				0.620898
ENSG00000100321.10	0.500629	0.558615	0.43153		0.564702	0.524125
ENSG00000100324.9	0.570812		0.373083	0.556607	0.480704
ENSG00000100325.10	0.492416	0.507654	0.528586			0.490326
ENSG00000100330.11	0.430884	0.474201	0.51608	0.512396
ENSG00000100335.8	0.439342		0.46747	0.565725	0.404162
ENSG00000100344.6	0.562269		0.579465	0.321194	0.622039		0.592694
ENSG00000100345.16	0.510938	0.511468	0.517372	0.526752	0.479121	0.531616	0.510735
ENSG00000100347.10	0.521664		0.510233	0.466407	0.532716	0.471548	0.47413
ENSG00000100350.10	0.420974	0.507514	0.553582	0.441073		0.549536	0.538434
ENSG00000100354.16	0.422187	0.526572		0.454872	0.436898	0.614064	0.390428
ENSG00000100359.16	0.597164	0.769181	0.456096
ENSG00000100360.10	0.580202	0.541718		0.585108		0.413524	0.372361
ENSG00000100364.14	0.4836	0.619226	0.469956	0.540467	0.540521	0.425862	0.597329
ENSG00000100372.10					0.600588
ENSG00000100373.5		0.670848	0.876151	0.51823	0.471175		0.224006
ENSG00000100376.7	0.53445	0.201067	0.474946	0.404794	0.535368	0.421968	0.45302
ENSG00000100379.13					0.478449
ENSG00000100385.9			0.538625		0.643295	0.495597
ENSG00000100387.8		0.416724	0.490558
ENSG00000100393.9	0.518961	0.492437			0.527425		0.540482
ENSG00000100395.10			0.340118
ENSG00000100399.11	0.524403	0.522579		0.689336	0.442616	0.512761	0.512323
ENSG00000100401.15	0.511572	0.465817	0.458871	0.515677	0.487509	0.458114	0.548671
ENSG00000100403.10		0.482578	0.477055	0.526258	0.455691
ENSG00000100410.3					0.490265
ENSG00000100412.11	0.479046	0.524763	0.497904	0.512435	0.495136	0.602297	0.498612
ENSG00000100413.12	0.726819	0.577296	0.55489	0.656921	0.637989
ENSG00000100416.8	0.628262	0.545013	0.436006	0.502836	0.569889	0.628155
ENSG00000100418.7					0.30573
ENSG00000100422.9	0.470869	0.540627		0.453881	0.516056	0.515268	0.439536
ENSG00000100425.14	0.52583	0.485387	0.462918	0.431218	0.48197	0.387738
ENSG00000100439.6	0.459761		0.47802	0.530832	0.536894	0.44388	0.588305
ENSG00000100441.5		0.475988	0.453573	0.41104	0.522384	0.55143	0.439125
ENSG00000100442.6			0.38151			0.45281
ENSG00000100445.12			0.455925	0.487893	0.530301
ENSG00000100461.13	0.480011	0.512708	0.482184	0.449379	0.455579	0.509946
ENSG00000100462.11	0.749421
ENSG00000100473.11	0.581341	0.451683	0.559085	0.456289	0.634457		0.593266
ENSG00000100479.8	0.61598	0.541792					0.536209
ENSG00000100483.9	0.452678	0.413072		0.387711	0.443535	0.642477
ENSG00000100485.7	0.529633	0.542653		0.407423	0.51152	0.458001
ENSG00000100490.5	0.272154			0.74409	0.600615		0.326772
ENSG00000100503.19	0.537713	0.423158	0.464839	0.556677			0.619601
ENSG00000100504.12	0.2524	0.484032	0.487812	0.517085		0.462884
ENSG00000100505.9	0.626572	0.611174	0.458211	0.603656
ENSG00000100519.7	0.81607	0.551373	0.515133	0.51783	0.39948
ENSG00000100523.10	0.606751	0.494091	0.456579				0.827421
ENSG00000100528.7	0.512869	0.513709					0.5413
ENSG00000100532.7	0.352351		0.54854		0.300582
ENSG00000100554.7	0.56857	0.554884	0.590271	0.425997	0.380661	0.584828
ENSG00000100557.5							0.777693
ENSG00000100564.4	0.577399	0.392961	0.540387	0.594851	0.4603	0.560751	0.634276
ENSG00000100568.6	0.563829	0.540244	0.464796	0.451071		0.437218	0.411763
ENSG00000100575.9		0.453927	0.53619		0.515004		0.548949
ENSG00000100577.14	0.615513	0.508857	0.730652	0.391571	0.534117	0.54706	0.449961
ENSG00000100578.10		0.468869	0.404442	0.617451
ENSG00000100580.7	0.554217	0.403496		0.577429	0.386089	0.344123	0.388809
ENSG00000100583.4		0.499944		0.50515	0.448718		0.247913
ENSG00000100591.3		0.517225		0.46486	0.505944		0.517175
ENSG00000100592.11	0.549701	0.604367	0.445611	0.443558	0.433335	0.472664	0.396646
ENSG00000100596.2				0.453754	0.535964
ENSG00000100599.11	0.451456	0.487409	0.434739	0.605003	0.545	0.612236
ENSG00000100600.10	0.431655	0.487446	0.644262		0.545312	0.525399	0.484467
ENSG00000100601.5	0.490226		0.454899		0.54939	0.456001	0.532299
ENSG00000100603.9	0.502257					0.442283	0.448996
ENSG00000100605.12	0.47331	0.449577	0.495674	0.482397	0.492722	0.541439	0.399109
ENSG00000100612.9						0.512946
ENSG00000100625.8	0.385226	0.543491	0.554679	0.572338	0.634654
ENSG00000100626.12	0.434274	0.382368	0.609958	0.648384	0.313639	0.369787	0.547805
ENSG00000100628.7	0.581807	0.507873	0.448805	0.463485	0.365194	0.48637	0.465129
ENSG00000100629.12	0.396932		0.348599		0.445073
ENSG00000100632.6	0.455796	0.540481	0.498878	0.36884	0.209934	0.436334	0.479544
ENSG00000100644.12	0.501244	0.828661					0.730276
ENSG00000100647.7	0.454389	0.449701	0.448722	0.536463	0.527406	0.601252	0.561721
ENSG00000100650.11				0.460263	0.486327
ENSG00000100664.6	0.386783	0.568866	0.375673	0.537437		0.461056	0.651599
ENSG00000100697.10		0.549078				0.510988	0.497796
ENSG00000100711.9	0.492108	0.4774	0.513747	0.534138		0.342561	0.572656
ENSG00000100714.11				0.511001	0.39747
ENSG00000100722.14	0.601084	0.434107	0.516384	0.449252	0.494365
ENSG00000100726.10	0.517333	0.51309	0.433252	0.47613	0.448633	0.468527	0.447904
ENSG00000100731.11	0.533117	0.557318	0.453495	0.431352	0.61361	0.572346
ENSG00000100744.10			0.571431	0.533072	0.631712
ENSG00000100749.3	0.48308		0.524376	0.445225		0.426442	0.406195
ENSG00000100764.9	0.340187	0.440897	0.621055
ENSG00000100796.13			0.465817	0.5484		0.438531
ENSG00000100802.10	0.390927	0.413463	0.460952	0.614667	0.375498
ENSG00000100804.14	0.570055		0.397475	0.362917	0.498061
ENSG00000100811.6	0.596133	0.718321				0.444336	0.381812
ENSG00000100813.10	0.479904	0.535152	0.474237	0.462835	0.713813	0.51791
ENSG00000100814.13	0.544055	0.518925	0.464769	0.48248
ENSG00000100815.8	0.646702	0.59588	0.503957	0.616032	0.499478	0.482084	0.543182
ENSG00000100823.7	0.517881				0.486049		0.525977
ENSG00000100842.8					0.478416
ENSG00000100865.10	0.46979	0.455781	0.530851	0.515387	0.518567		0.537617
ENSG00000100883.7	0.571401	0.476609	0.5401	0.582303	0.550024		0.406488
ENSG00000100888.8	0.530229	0.515815	0.529649	0.456596		0.571972	0.556096
ENSG00000100889.7		0.317283			0.452798
ENSG00000100890.11			0.56817	0.550326	0.357615
ENSG00000100897.13	0.053035	0.0820188			0.429174
ENSG00000100902.6			0.450318	0.742343	0.572998		0.52153
ENSG00000100906.6			0.47104	0.486843		0.438115
ENSG00000100908.9	0.796666	0.851198			0.102252
ENSG00000100911.9	0.550723	0.468547			0.492506
ENSG00000100918.8	0.461871	0.498363	0.563103	0.526112	0.454688	0.323739	0.515208
ENSG00000100934.10			0.509522	0.510046	0.474185		0.47061
ENSG00000100938.13	0.467666	0.472003	0.445657	0.558261		0.435792
ENSG00000100941.4			0.512979	0.5274	0.506199		0.510579
ENSG00000100949.10		0.416053	0.478902	0.444512			0.37496
ENSG00000100968.9	0.459688	0.472653	0.541219	0.56159	0.459171		0.459955
ENSG00000100979.10	0.411158		0.348125		0.3025
ENSG00000100982.7	0.508915						0.416835
ENSG00000100983.5	0.3485					0.637145	0.777693
ENSG00000100985.7		0.465459	0.498511			0.419297	0.466758
ENSG00000100991.7	0.530905	0.534743		0.415412	0.559861	0.489805	0.578078
ENSG00000100994.7	0.396783	0.474792	0.479644	0.667648	0.509618		0.451156
ENSG00000100997.14		0.470076	0.460974	0.587724	0.459203		0.470487
ENSG00000101000.4	0.651132	0.634502	0.690265	0.471571	0.666117		0.528756
ENSG00000101003.8		0.443316	0.443968		0.403819		0.446187
ENSG00000101004.10		0.519999	0.539612		0.409968		0.519026
ENSG00000101017.9	0.112953		0.621772
ENSG00000101019.17	0.543632	0.527522	0.523017	0.50515	0.530171	0.531298
ENSG00000101040.15	0.436003		0.582643		0.727298	0.404026
ENSG00000101049.10		0.12498
ENSG00000101052.8		0.490033	0.480126		0.509531
ENSG00000101057.11		0.462688	0.516972		0.556733		0.539919
ENSG00000101076.12	0.379416	0.405897	0.431805	0.455519	0.40873		0.533464
ENSG00000101079.16			0.360522
ENSG00000101084.12						0.806714
ENSG00000101096.15	0.52151	0.616452	0.546534	0.524386	0.439025	0.408693
ENSG00000101098.8				0.294702	0.369003	0.563434
ENSG00000101104.8	0.462894	0.566673	0.489938	0.390495	0.613216	0.518097	0.566296
ENSG00000101109.7	0.551545	0.524363	0.461375	0.393336	0.438419	0.417901
ENSG00000101115.8	0.466543	0.437885	0.534814	0.58577	0.617719		0.421168
ENSG00000101126.11	0.532809					0.511343	0.507157
ENSG00000101132.5		0.887646	0.470648	0.43678
ENSG00000101134.7		0.503485	0.503712	0.690679
ENSG00000101144.8	0.516086	0.442426	0.485812	0.533186	0.531484
ENSG00000101146.8	0.51794	0.544023	0.431021	0.818574	0.406911	0.592421
ENSG00000101150.13	0.606959	0.438945			0.429524		0.392327
ENSG00000101152.6		0.456485	0.506373	0.535321			0.453949
ENSG00000101158.8	0.569497	0.52452	0.530058	0.464743	0.53689		0.471798
ENSG00000101160.9	0.472931		0.553225	0.511308	0.576021	0.45129
ENSG00000101161.6		0.373726			0.524926
ENSG00000101166.11	0.486951		0.4832	0.478983	0.552824
ENSG00000101181.13	0.4012	0.64716	0.557409	0.435296		0.37878	0.377287
ENSG00000101189.5	0.501203	0.567997	0.629587
ENSG00000101190.8	0.466091	0.820837	0.447124	0.681047		0.584864
ENSG00000101191.12	0.472846	0.417456	0.526836	0.54354	0.429673	0.546674	0.54164
ENSG00000101193.6		0.538255	0.54326		0.561198	0.569463
ENSG00000101194.13		0.551763					0.392905
ENSG00000101197.8	0.44708
ENSG00000101198.10	0.601088	0.395181	0.544251	0.551397	0.286421		0.538138
ENSG00000101199.8
ENSG00000101210.6							0.483461
ENSG00000101216.6
ENSG00000101220.13	0.163167	0.606899	0.481525	0.538424		0.487723
ENSG00000101224.13		0.504175	0.449088			0.437964	0.429321
ENSG00000101236.12	0.430717	0.545165	0.540696	0.623037	0.46174		0.59823
ENSG00000101246.15
ENSG00000101247.13	0.63494		0.607615	0.537269		0.57217
ENSG00000101255.6	0.455643		0.585881		0.536308
ENSG00000101265.11	0.735698		0.395143	0.566601	0.634519	0.377202	0.586499
ENSG00000101266.12
ENSG00000101282.4					0.501873	0.463237
ENSG00000101290.9	0.572333	0.53517	0.538876	0.570806	0.324262	0.52296
ENSG00000101294.12		0.670058	0.880754		0.812398
ENSG00000101298.9	0.370837	0.363023	0.438036	0.423475	0.441299	0.463033
ENSG00000101310.10	0.482052			0.571287	0.576809		0.532812
ENSG00000101311.11		0.573215	0.424476	0.549057	0.547428		0.56241
ENSG00000101327.4	0.599373
ENSG00000101333.12	0.412515		0.476093	0.29998	0.351182		0.572397
ENSG00000101335.5	0.493681					0.597514	0.518375
ENSG00000101337.11	0.562287	0.308083	0.642253	0.551609	0.441028
ENSG00000101343.10		0.49836	0.488452	0.552564	0.465604	0.579452	0.508378
ENSG00000101346.7	0.545977	0.364363	0.503842	0.543548	0.395562		0.505754
ENSG00000101347.7		0.533483	0.427349	0.603303		0.392939	0.588033
ENSG00000101350.6	0.532875	0.347918	0.473286	0.550199
ENSG00000101353.10		0.551461	0.775618	0.332614		0.664424
ENSG00000101361.10	0.520779	0.542436	0.464512	0.525526	0.527586	0.480621
ENSG00000101363.8	0.53217	0.524875		0.459527	0.555921	0.491838
ENSG00000101365.16	0.463734		0.425647	0.610722	0.57145
ENSG00000101384.7	0.469643	0.479004	0.528765	0.520065	0.457504	0.516902	0.437703
ENSG00000101391.16	0.476105	0.53001	0.539036	0.300696	0.513647
ENSG00000101400.5	0.46494	0.564621	0.418176	0.544822	0.390822
ENSG00000101407.8		0.466742	0.513337	0.378773		0.495085	0.564267
ENSG00000101412.9	0.487861	0.47577	0.43562		0.542414
ENSG00000101413.7	0.445084		0.469653	0.52139	0.525783	0.462014
ENSG00000101417.7	0.422667	0.454086
ENSG00000101421.3		0.526968	0.432681		0.433891		0.56687
ENSG00000101439.4	0.480636		0.506878				0.617975
ENSG00000101440.5	0.474866	0.598443	0.554172		0.438515		0.486395
ENSG00000101442.8	0.451904	0.58796	0.541375	0.513801			0.414777
ENSG00000101444.8	0.487631	0.77623				0.445798	0.56268
ENSG00000101447.9	0.44117		0.518794	0.424376	0.394549	0.474508
ENSG00000101452.10	0.506956		0.524296		0.372684	0.492464
ENSG00000101457.8	0.715188			0.496532	0.653902	0.267744	0.198022
ENSG00000101463.5			0.395631	0.661037		0.357538
ENSG00000101464.6			0.487798	0.508008		0.466233
ENSG00000101470.5	0.444771			0.539371	0.434505	0.289468	0.0884948
ENSG00000101473.12	0.588979	0.744522		0.368171	0.599376	0.501689	0.498342
ENSG00000101474.7	0.469764	0.475359	0.491781		0.523006	0.875598	0.562694
ENSG00000101493.6	0.461489	0.585338	0.533325	0.482167	0.523068	0.385793	0.445425
ENSG00000101542.5			0.573898
ENSG00000101544.4		0.410324				0.554258	0.51828
ENSG00000101546.8	0.546629	0.459379	0.638928		0.562812	0.555939	0.38354
ENSG00000101557.10		0.573088			0.490514		0.589649
ENSG00000101558.9	0.53947	0.463619	0.728507	0.565867	0.554554	0.44272	0.409226
ENSG00000101574.10			0.553899	0.451375		0.349689	0.605678
ENSG00000101577.5	0.534922		0.4411	0.565053
ENSG00000101596.10					0.462392	0.548777
ENSG00000101605.8	0.476478	0.550072	0.515806	0.518868	0.480679	0.47937	0.546827
ENSG00000101608.8	0.391011		0.55059	0.503433	0.279435	0.670078	0.11942
ENSG00000101624.6	0.42621	0.503306	0.540553		0.602416	0.386219	0.600093
ENSG00000101639.14	0.462235	0.426338	0.470969		0.446526	0.437768	0.547683
ENSG00000101670.7	0.462239	0.374059	0.564777	0.549688	0.453844	0.325735
ENSG00000101680.9	0.428623	0.451828	0.456649	0.533866	0.463382	0.537421	0.540276
ENSG00000101745.11	0.477622	0.629738	0.532331	0.553521	0.541601	0.347376
ENSG00000101746.11					0.755554
ENSG00000101751.6	0.410352		0.394204	0.45267	0.456786	0.421365	0.370256
ENSG00000101752.7						0.54191
ENSG00000101773.12							0.393274
ENSG00000101782.10	0.411915		0.486518		0.492373	0.52713
ENSG00000102189.12							0.44289
ENSG00000102471.9		0.474277	0.462817		0.540681	0.562512	0.537474
ENSG00000102531.12	0.249422		0.481206	0.487945	0.54978
ENSG00000102543.10	0.622574	0.42555		0.330812	0.635856
ENSG00000102547.14	0.451025	0.474086			0.516874		0.439522
ENSG00000102572.10	0.518864	0.521739		0.493043		0.482691
ENSG00000102580.10				0.434236	0.537577
ENSG00000102595.14	0.549361	0.42805	0.447449	0.411525	0.38667	0.431189
ENSG00000102606.13		0.376393	0.567428	0.553027	0.400635	0.570852	0.339847
ENSG00000102678.6		0.410812	0.47197	0.432862
ENSG00000102683.6	0.65744	0.787863	0.367332	0.120464
ENSG00000102699.5	0.54535	0.547448	0.463668	0.435508	0.445356	0.529829	0.418855
ENSG00000102710.15						0.511815	0.393795
ENSG00000102738.6			0.601496
ENSG00000102743.10	0.460151	0.41213				0.466128	0.567368
ENSG00000102753.5	0.456493	0.465414	0.512588			0.459105	0.436298
ENSG00000102755.6		0.362924	0.581347	0.378345		0.592729	0.60626
ENSG00000102760.12			0.43545
ENSG00000102763.11	0.487069	0.450495	0.52406	0.560127	0.440778		0.54823
ENSG00000102780.12	0.595792	0.604046	0.44924	0.60587	0.301019	0.609843	0.359883
ENSG00000102781.9	0.518948		0.556143	0.596821	0.555715	0.443721	0.60735
ENSG00000102786.10	0.453124	0.544895	0.530492			0.461843	0.638573
ENSG00000102796.6			0.554716
ENSG00000102802.5	0.247606
ENSG00000102804.10	0.527864		0.52378		0.377946	0.659289
ENSG00000102805.9					0.494684
ENSG00000102858.8	0.499131		0.557687	0.669959	0.631793	0.533935	0.548539
ENSG00000102871.11		0.689497
ENSG00000102879.11	0.434343
ENSG00000102882.7	0.496525		0.514962	0.561173	0.471195		0.532081
ENSG00000102890.10				0.371507
ENSG00000102893.11	0.515343	0.515693	0.4593	0.453686	0.540166		0.337978
ENSG00000102898.7			0.481261	0.590179	0.446028		0.489705
ENSG00000102900.8	0.730595			0.572324	0.506265	0.530501
ENSG00000102908.16		0.415097	0.530523	0.46216	0.416719		0.55002
ENSG00000102910.9		0.461743	0.532225			0.481664	0.463742
ENSG00000102921.3	0.563855	0.415163	0.534033	0.442114	0.498973
ENSG00000102924.7			0.704489
ENSG00000102935.7	0.581607	0.665177	0.572813	0.431513	0.368588	0.39944	0.412139
ENSG00000102967.7	0.427278	0.424962		0.426854	0.39022	0.380961
ENSG00000102974.10		0.873439	0.48238	0.492671	0.537062		0.418331
ENSG00000102977.9		0.444765	0.475685	0.392259
ENSG00000102978.8	0.697558
ENSG00000102981.5		0.503449
ENSG00000102984.10	0.390513		0.628224
ENSG00000102996.4	0.459023		0.454721	0.46511	0.56749	0.465569	0.538557
ENSG00000103005.7			0.495459			0.493264	0.470902
ENSG00000103018.12	0.503202	0.494351	0.466037	0.538237	0.527906	0.462658	0.441293
ENSG00000103021.5	0.880514		0.408897			0.414296	0.663068
ENSG00000103023.7	0.406748	0.564166	0.429369	0.429658	0.41413		0.354901
ENSG00000103024.3	0.502122		0.449219		0.49162	0.501217	0.503073
ENSG00000103034.10	0.550962	0.587247	0.476196	0.516021			0.447593
ENSG00000103035.6	0.378267		0.609601		0.485886
ENSG00000103037.7	0.470736	0.288899					0.442284
ENSG00000103042.4	0.450862	0.560376	0.522929	0.45349	0.527229	0.431728	0.503993
ENSG00000103043.10	0.494934		0.51702	0.571787	0.444288	0.39913	0.302219
ENSG00000103047.3	0.437226	0.506955	0.504797	0.56178	0.411261	0.591896	0.502436
ENSG00000103051.14		0.395995	0.40145	0.549516	0.463019	0.627549	0.507028
ENSG00000103056.7			0.673083	0.618157	0.27925		0.439755
ENSG00000103061.7			0.531166	0.560187	0.556735	0.440815	0.447835
ENSG00000103066.8	0.527609		0.440279	0.605926
ENSG00000103089.4	0.440335		0.796512
ENSG00000103091.10	0.384615	0.5431	0.530365	0.704564	0.353887	0.519432	0.427168
ENSG00000103111.10	0.464244	0.543766			0.558624		0.560552
ENSG00000103121.4	0.834097
ENSG00000103126.10	0.546871			0.472005	0.52517	0.432989	0.587428
ENSG00000103145.6	0.532371	0.512818	0.482669	0.549196
ENSG00000103148.11			0.445565	0.443996
ENSG00000103152.7			0.503622	0.447977
ENSG00000103154.5	0.47367	0.475394		0.222095		0.595669
ENSG00000103168.12	0.403605	0.581141	0.548147	0.556452	0.583163		0.400153
ENSG00000103174.7	0.445202		0.482107	0.546146	0.580217		0.428181
ENSG00000103175.6	0.446663	0.255357		0.625539		0.355848
ENSG00000103187.6	0.441324	0.519923		0.519048	0.487541
ENSG00000103194.11	0.528222	0.54571	0.471483	0.542143	0.555387	0.489131
ENSG00000103196.7	0.573989	0.420678	0.541716	0.52934	0.431503	0.464438	0.456003
ENSG00000103197.12	0.481309	0.551195	0.530685	0.532315	0.55196		0.517246
ENSG00000103199.9	0.548773	0.450086	0.541988	0.615391	0.578971	0.349986	0.426264
ENSG00000103202.8	0.48948	0.51648	0.485673	0.538719
ENSG00000103222.14	0.512234	0.558852	0.488485	0.569417	0.556104	0.470306	0.448189
ENSG00000103227.14	0.42957	0.535414	0.532484	0.452749	0.521092	0.400687
ENSG00000103241.5			0.538232	0.65077	0.483301		0.353646
ENSG00000103245.9	0.588549	0.501309	0.437817	0.538488	0.605606	0.471352
ENSG00000103248.13	0.467115	0.475977	0.463204			0.545615	0.660884
ENSG00000103249.13	0.615536	0.647099	0.42183	0.53247		0.483113
ENSG00000103253.13	0.333489	0.551178	0.702376	0.438611		0.439082
ENSG00000103254.5	0.569855	0.583964	0.627935	0.472966	0.405829	0.495828
ENSG00000103257.4	0.514352		0.462297	0.463196	0.551125	0.476536	0.547284
ENSG00000103264.11	0.43242	0.604179	0.45406	0.551549
ENSG00000103266.6		0.448613
ENSG00000103269.9	0.547966	0.381237
ENSG00000103275.14		0.487176	0.489564	0.530561	0.513098	0.464466	0.477236
ENSG00000103316.6				0.452051		0.506552
ENSG00000103319.7		0.555942	0.462035	0.38477	0.551233	0.450508	0.558927
ENSG00000103326.6	0.468257	0.416259	0.481026	0.372812	0.469184	0.45998
ENSG00000103335.15	0.441975		0.461834	0.483536			0.59022
ENSG00000103342.8	0.517112	0.535647
ENSG00000103343.8		0.510784	0.399861	0.474146		0.558084	0.575421
ENSG00000103351.8	0.482116		0.545592			0.557318	0.583175
ENSG00000103353.11					0.487865
ENSG00000103356.11					0.438284
ENSG00000103363.10	0.617193	0.643704	0.67368	0.477251	0.623111	0.357265
ENSG00000103365.11	0.458459	0.439585	0.523512	0.494714	0.471529		0.53789
[truncated: 12,770 more rows]
