# Supplementary material for: Subtle changes in chromatin loop contact propensity are associated with differential gene regulation and expression
Source: Nat Commun. 2019 Mar 5;10:1054. doi: 10.1038/s41467-019-08940-5 (PMC6401380; doi:10.1038/s41467-019-08940-5)
Supplement: Supplementary file 10 — Supplementary Data 7 [file 41467_2019_8940_MOESM10_ESM.xlsx]

## Sheet: Sheet1
Supplementary Data 7: iPSC Expression Imbalance p-values
Gene	iPSCORE_2_1	iPSCORE_2_2	iPSCORE_2_3	iPSCORE_2_4	iPSCORE_2_6	iPSCORE_2_7	iPSCORE_2_9
ENSG00000000419.8	0.80186	NA	NA	NA	NA	NA	1
ENSG00000000457.9	0.66407	NA	0.58063	0.2663	0.61453	NA	0.14754
ENSG00000000460.12	0.30376	0.92176	0.41968	0.10432	1	NA	0.81034
ENSG00000001036.9	0.72492	NA	0.00048	0.90515	0.10537	0.08535	NA
ENSG00000001084.6	0.00147	0.01711	0.05407	0.03697	1	0.75649	1
ENSG00000001167.10	NA	NA	0.07403	NA	0.64308	0.46682	NA
ENSG00000001460.13	0.49374	0.49079	0.32116	0.90176	0.01054	NA	0.00011
ENSG00000001461.12	0.27046	0.90451	0.19712	0.08998	0.69926	0.22563	0.19167
ENSG00000001561.6	0.85147	0.28233	0.68516	0.7835	NA	0.95608	0.58092
ENSG00000001617.7	0.02597	0.94125	0.39469	0.8806	NA	0.74907	0.43292
ENSG00000001626.10	0.72618	NA	0.37699	NA	NA	0.71597	1
ENSG00000001629.5	NA	NA	NA	0.79428	0.4006	NA	1
ENSG00000001631.10	0.75138	NA	0.2089	NA	NA	NA	NA
ENSG00000002016.12	0.03941	0.03935	NA	0.55837	0.2891	NA	0.16922
ENSG00000002549.8	0.96934	0.82784	NA	NA	NA	NA	NA
ENSG00000002587.5	NA	0.23481	0.14272	NA	NA	NA	NA
ENSG00000002726.15	NA	NA	0.27227	NA	0.28965	NA	NA
ENSG00000002746.10	0.93684	NA	0.38714	0.40447	NA	0.25722	0.06457
ENSG00000002822.11	NA	NA	NA	NA	0.13813	NA	NA
ENSG00000002834.13	0.00016	NA	0.00247	0.08327	0.35775	NA	NA
ENSG00000002919.10	NA	0.87224	0.00634	NA	0.16624	0.67456	0.81283
ENSG00000002933.3	1	1	0.66787	NA	NA	NA	NA
ENSG00000003056.3	0.01161	0.58621	0.89436	0.47787	0.77621	0.60623	0
ENSG00000003147.13	0.33556	0.7759	0.54506	0.28259	0.23798	0.29044	1
ENSG00000003249.9	0.00596	0.14742	0.14455	NA	0.53081	0.04754	NA
ENSG00000003393.10	1	0.00919	0.73055	0.36343	NA	0.54403	0.17054
ENSG00000003400.10	NA	NA	NA	NA	NA	0.20303	0.90999
ENSG00000003402.15	NA	0.4184	0.37843	0.42148	NA	0.437	NA
ENSG00000003436.10	0	0	0.88829	0.50637	0.00184	0	NA
ENSG00000003509.11	0.40349	0.30669	0.52439	1	0.28705	0.50745	0.40047
ENSG00000003756.12	0.42649	0.78901	0.73626	NA	0.63247	NA	0.30233
ENSG00000003987.9	0.538	0.13351	0.81201	0.03573	0.38524	0.57577	0.04998
ENSG00000003989.12	0.6004	NA	NA	0.3943	0.23505	0.58101	0.87541
ENSG00000004059.6	NA	NA	NA	0.87591	0.40555	NA	NA
ENSG00000004139.9	0.43635	1	0.00498	0.7523	NA	NA	NA
ENSG00000004142.7	0.01211	0.24669	0.04489	0.02233	0.01647	NA	NA
ENSG00000004399.8	0.50899	0	0	0.38168	0.04979	0.00029	NA
ENSG00000004455.12	0.76557	0.47556	0.11922	0.54146	NA	0.60336	1
ENSG00000004468.8	0.7257	NA	NA	NA	NA	NA	NA
ENSG00000004534.10	0.0266	0.55401	0.06468	0.29159	0.23109	0.31812	0.02215
ENSG00000004660.10	0.00927	0.17144	0.06914	0.07677	0.28958	0.88196	0.62371
ENSG00000004700.11	NA	NA	0.46338	0.46233	0.70967	NA	NA
ENSG00000004766.11	NA	0.92431	0.70795	0.12531	0.87566	0.21729	NA
ENSG00000004777.14	0.24548	NA	0.13102	0.43836	0.00921	0.10466	0.21536
ENSG00000004864.9	0.02981	0.3512	NA	1	0.16469	NA	NA
ENSG00000004866.14	1	0.09478	NA	0.01207	NA	0.38664	0.21034
ENSG00000004897.7	NA	0.21558	0.17347	0.109	0.20799	NA	NA
ENSG00000004948.9	NA	1	0.18633	0.78948	NA	0.16621	0.50954
ENSG00000004975.7	0.77986	0.61416	0.34041	NA	0.44341	0.35123	0.46634
ENSG00000005007.8	NA	0.23018	NA	NA	NA	0.24041	0.53909
ENSG00000005020.8	0.39345	NA	NA	NA	NA	NA	NA
ENSG00000005059.11	NA	0.54536	0.35682	0.10422	0.75294	NA	1
ENSG00000005075.11	NA	NA	NA	0.0042	NA	0.08112	0.00222
ENSG00000005100.8	0.24151	0.01853	0.15032	0.36578	0.05325	0.26035	0.01595
ENSG00000005108.11	0.54378	NA	1	NA	NA	NA	NA
ENSG00000005156.7	NA	NA	0.14661	0.38634	0.03056	0.62917	0.19665
ENSG00000005189.15	NA	NA	1	NA	NA	1	NA
ENSG00000005194.10	NA	0.42641	0.21036	NA	NA	0.66805	0.17809
ENSG00000005206.12	0.46477	0.25324	0.36689	0.19004	0.11021	NA	0.77039
ENSG00000005238.15	0.55044	NA	0.01977	0.94056	0.42385	0.48308	0.30491
ENSG00000005249.8	0.30244	0.27288	0.67353	0.3847	0.76263	0.13459	0.83056
ENSG00000005339.8	0.61947	0.26689	NA	0.79004	NA	0.66291	0.54319
ENSG00000005379.11	NA	0.45864	0.40119	0.09921	1	0.59837	1
ENSG00000005421.4	0.01168	NA	NA	NA	NA	NA	NA
ENSG00000005436.9	0	0.58289	0.02078	0.80248	1e-05	0.94227	0.00018
ENSG00000005448.12	0.79245	NA	1	NA	NA	NA	NA
ENSG00000005469.7	0.45379	0.82594	NA	0.45602	0.38017	NA	NA
ENSG00000005471.11	0.82956	1	NA	0.09212	NA	NA	NA
ENSG00000005483.15	NA	0.77419	0.44838	NA	NA	0.876	0.01509
ENSG00000005486.12	NA	0.64105	0.42529	0.08396	0.75596	0.64912	0.49186
ENSG00000005513.9	0.90514	0.07643	NA	0.79562	0.5864	0.71444	0.05158
ENSG00000005700.10	0.41527	NA	0.75528	0.3115	NA	NA	NA
ENSG00000005801.12	1	0.30979	0.05301	0.00844	0.0384	0.04842	NA
ENSG00000005810.13	0.44163	0.72709	0.68086	0.89329	0.04185	0.43063	NA
ENSG00000005812.6	0.1453	0.68179	0.02318	NA	NA	0.39694	NA
ENSG00000005882.7	NA	NA	NA	NA	NA	NA	0.6058
ENSG00000005884.13	NA	NA	NA	0.04279	0.70547	0.88177	0.83929
ENSG00000005955.8	NA	NA	0.07677	0.84974	NA	0.22839	NA
ENSG00000005961.13	0.01202	0.50149	0.55412	0.01666	0.88787	NA	NA
ENSG00000006007.7	0.80433	0.21872	NA	NA	0.31343	NA	NA
ENSG00000006015.13	NA	0.29866	0.01826	0.23345	0.33151	NA	NA
ENSG00000006016.6	0	0.03337	0.23332	0.43084	0.28934	0.00882	0
ENSG00000006025.7	0.95858	NA	0.48959	0.68141	0.47219	NA	NA
ENSG00000006042.7	NA	NA	0.00618	0.14355	0.92385	1	NA
ENSG00000006047.8	1e-05	0.0011	0.07527	0.50769	0.0006	0.16419	NA
ENSG00000006062.9	NA	0.76035	0.96489	NA	NA	0.48162	0.33111
ENSG00000006071.7	0.88621	0.50226	0.73304	NA	NA	NA	NA
ENSG00000006114.11	0.07149	0.55999	0.00556	0.05873	0.15942	0.181	0.15749
ENSG00000006118.10	0.76556	0.94196	0.8579	0.81353	0.76955	0.68335	0.02779
ENSG00000006125.12	0.0075	0.29535	1e-05	0.78171	0.00013	0.52007	0.08038
ENSG00000006128.7	NA	0.16833	0.76718	NA	0.62918	0.50101	0.68831
ENSG00000006194.6	0.6194	0.68054	NA	NA	NA	NA	NA
ENSG00000006210.6	NA	NA	NA	0.02097	NA	0.72546	NA
ENSG00000006282.15	NA	0.83334	0.33879	NA	0.13365	0.39543	0.19036
ENSG00000006283.13	NA	0.57495	0.55979	0.75462	0.72831	0.00614	NA
ENSG00000006327.9	0.97752	0.06806	0.88411	0.61883	NA	NA	NA
ENSG00000006432.11	0.29483	0.21495	0.8303	0.12114	NA	0.66617	0.45437
ENSG00000006451.3	0.23893	0.09147	NA	0.11399	0.91558	0.7552	NA
ENSG00000006453.9	NA	0.00025	1e-05	0.00259	NA	0.05013	NA
ENSG00000006459.6	0.272	0.12511	0.71076	0.65946	NA	0.20851	0.54137
ENSG00000006468.9	0.00839	0.0043	0.00446	0.02354	0.02655	NA	0.2395
ENSG00000006555.6	NA	1	0.14662	NA	NA	NA	NA
ENSG00000006576.12	0.24693	0.26114	0.47009	0.04354	NA	0.17798	0.62128
ENSG00000006606.4	0	0.00118	NA	NA	0.04939	NA	NA
ENSG00000006607.9	0.77065	NA	0.24355	0.37335	0.84346	0.05694	0.0361
ENSG00000006611.11	0.27756	0.59476	0.15823	0.20733	NA	0.72702	NA
ENSG00000006625.13	0.18423	NA	0.05708	0.17858	0.10126	0.60544	NA
ENSG00000006638.7	0.50884	0.22464	0.3068	NA	NA	0.72655	NA
ENSG00000006652.9	0.05514	0.08315	NA	NA	0.05047	0.05009	0.6562
ENSG00000006695.6	0.2607	0.55166	0.59052	0.62929	0.03583	0.69268	0.09534
ENSG00000006704.6	0.03084	0.96032	0.5049	NA	0.00089	0.2687	0.21362
ENSG00000006715.11	0.09713	0.56725	0.40219	0.38097	0.80481	0.49988	0.41028
ENSG00000006740.12	0.58358	0.49199	0.85316	0.3902	0.7768	0.41653	NA
ENSG00000006747.10	NA	0.06686	1	NA	NA	NA	NA
ENSG00000006831.9	NA	0.10064	0.41741	0.06233	0.778	NA	0.04161
ENSG00000007038.6	NA	NA	NA	1	NA	0.66745	NA
ENSG00000007047.10	0.42316	0.77637	NA	0.04154	NA	NA	0.93135
ENSG00000007062.7	NA	0.04026	0.13863	0.23148	0.14653	0.40124	0.13
ENSG00000007080.6	0.00053	0.98183	0.26908	0.63107	0.01366	0.43759	NA
ENSG00000007168.8	0.06656	0.53987	0.91925	NA	0.3451	NA	0.73299
ENSG00000007171.12	0.37909	0.07492	0.2556	NA	1	0.10576	0.17445
ENSG00000007202.10	0.28614	0.06109	1	0.22681	NA	NA	NA
ENSG00000007237.14	0.13693	0.86018	0.03226	0.70817	0.22933	0.77123	0.69996
ENSG00000007264.9	0.60962	0.40712	0.08605	0.38603	NA	NA	1
ENSG00000007312.8	NA	NA	0.70171	NA	NA	0.1165	NA
ENSG00000007314.7	0.33119	0.32216	0.99015	0.40414	0.41412	0.67611	NA
ENSG00000007341.14	NA	0.00697	0.71509	0.50884	0.85804	0.0533	NA
ENSG00000007376.3	0.0056	NA	NA	NA	NA	NA	0.35613
ENSG00000007384.11	0.68602	0.2326	0.86776	0.47009	0.23126	NA	NA
ENSG00000007392.12	NA	0.75296	0.28748	NA	0.48353	0.56345	NA
ENSG00000007402.7	NA	0.77235	NA	0.27082	0.10745	0.42207	NA
ENSG00000007516.9	0.0948	NA	0.68407	0.45186	NA	0.04335	0.78765
ENSG00000007520.3	1	0.73768	0.42062	NA	NA	0.57507	0.46035
ENSG00000007541.10	0.04514	0.21922	0.74571	NA	0.57797	0.83217	1
ENSG00000007545.11	0.76971	NA	0.3621	NA	0.09663	0.42458	0.80419
ENSG00000007866.14	0.85551	0.58895	0.05005	0.26517	0.86793	0.61767	NA
ENSG00000007923.11	0.14555	0.26154	0.82653	0.1102	0.03407	0.22447	0.11
ENSG00000007944.10	0.07582	0.86391	0.87998	0.82712	NA	0.6439	0.14989
ENSG00000007968.6	NA	0.16471	0.57206	0.39939	0.43947	NA	0.10475
ENSG00000008018.8	0.11281	NA	0.0223	0.51447	0.00047	0.86089	1
ENSG00000008083.9	0.02015	0.50896	0.14564	0.45062	0.37551	0.37862	0.95526
ENSG00000008118.5	0.51169	0.05791	0.01925	NA	NA	NA	1
ENSG00000008130.11	0.69219	0	0.06926	0.27968	0.74499	0.12426	NA
ENSG00000008256.11	0.70986	0.06559	0.14049	0.68373	0.0208	0.99571	0.2315
ENSG00000008277.10	0.09183	0.22779	NA	0.05736	0.87309	NA	0.97723
ENSG00000008282.3	0.64708	0.32946	0.00016	0.32814	0.32771	0.17469	0.21014
ENSG00000008283.11	0.48419	0.28303	0.63377	0.78512	NA	1	NA
ENSG00000008294.16	0.77633	0.72555	0.34303	0.50747	NA	NA	NA
ENSG00000008300.10	0.04585	0.04257	0.02642	0.52045	0.00421	0.83866	NA
ENSG00000008311.10	0.62169	0.50421	4e-05	0.557	0.78704	0.08986	0.02294
ENSG00000008323.11	0.64419	0.56287	0.00074	0.04361	NA	0.07557	0.91273
ENSG00000008324.6	0.00027	0.10741	0.43045	0.54962	0.02368	0.05593	NA
ENSG00000008382.11	NA	0.55483	NA	NA	NA	NA	0.09657
ENSG00000008394.8	NA	0.00398	0.20274	0.52087	0.0062	0.025	0.79527
ENSG00000008405.7	NA	NA	0.74205	0.31087	0.0258	0.912	0.46819
ENSG00000008513.10	0.83721	0.95617	0.82444	0.65235	0.63886	0.64045	NA
ENSG00000008516.12	0.40933	0.13783	0.12013	0.24265	NA	0.1081	0.64184
ENSG00000008517.12	NA	NA	0.50451	NA	0.0644	NA	NA
ENSG00000008710.13	0.05441	0.09357	0.39037	0.86031	0.43873	0.71938	0.52585
ENSG00000008838.13	0.34216	NA	NA	0.97057	NA	0.76504	NA
ENSG00000008853.12	0.84052	0.63061	NA	0.07265	0.30045	0.69516	NA
ENSG00000008869.7	0.97777	0.78448	NA	NA	0.16632	NA	0.38384
ENSG00000008988.5	NA	NA	1	0.40199	0.57896	0.42353	NA
ENSG00000009307.11	0.04833	NA	0.02099	NA	0.11975	NA	0.04949
ENSG00000009335.13	0.70892	NA	0.00124	0.00044	NA	NA	0.44923
ENSG00000009413.11	NA	NA	0.30806	0.85476	0.87478	0.84516	NA
ENSG00000009724.12	0.98514	0.77076	NA	NA	NA	NA	NA
ENSG00000009780.11	NA	NA	NA	NA	NA	0.41884	NA
ENSG00000009790.10	0.08612	0.25363	0.42412	0.42224	0.18054	0.29844	NA
ENSG00000009830.7	0.23242	0.23018	0.03861	NA	0.34011	0.74863	0.01177
ENSG00000009844.11	0.22206	2e-05	NA	0.78798	0.38783	0.25281	0.06316
ENSG00000009950.11	0.08369	0.46138	NA	NA	NA	NA	0.5334
ENSG00000009954.6	0.56792	0.9186	NA	NA	NA	0.34833	0.32689
ENSG00000010030.9	0.40881	0.38383	0.86023	0.72824	NA	NA	0.50515
ENSG00000010072.11	NA	NA	NA	0.11627	0.85597	0.27098	NA
ENSG00000010165.15	0.67926	NA	0.77374	NA	NA	0.03445	NA
ENSG00000010244.12	0.18457	0.9149	0.73148	0.87353	0.64134	0.08242	NA
ENSG00000010270.9	NA	NA	NA	0.40699	0.08776	0.10709	0.42005
ENSG00000010278.7	NA	NA	NA	NA	NA	0.40455	NA
ENSG00000010292.8	NA	0.13335	0.00087	0.00147	0.08168	NA	0.01067
ENSG00000010295.15	0.10191	0.07642	0.97394	0.73962	NA	NA	0.60233
ENSG00000010318.15	0.82164	0.3049	1	0.07962	0.91513	NA	NA
ENSG00000010322.11	0.02136	NA	NA	1	0.6912	NA	0.05038
ENSG00000010327.6	0.52612	0.44817	0.81516	0.26114	NA	0.5881	NA
ENSG00000010361.9	NA	NA	1	0	0.00363	0.00061	0.2383
ENSG00000010539.7	NA	NA	NA	0.4866	NA	0.18939	NA
ENSG00000010610.5	0.23241	0.00061	0.02878	0.80998	0.69346	0.50465	0.4377
ENSG00000010626.10	0.06724	NA	NA	0.67462	0.0136	NA	0.11896
ENSG00000010803.12	0.21858	0.01687	0.92876	0.20429	0.13453	0.62936	NA
ENSG00000010810.13	0.81127	0.35106	NA	NA	NA	0.00606	0.77217
ENSG00000010818.4	0.29937	0.94463	NA	0.13244	0.84034	NA	0.11971
ENSG00000011007.8	0.242	NA	NA	NA	NA	NA	0.78452
ENSG00000011021.17	NA	0.45845	0.50005	0.97768	0.395	0.2217	1
ENSG00000011028.9	NA	NA	1	0.67678	0.96236	0.15149	0.28735
ENSG00000011052.17	0.45179	0	0	NA	NA	0	0
ENSG00000011105.7	0.65485	0.6545	0.50243	0.01792	NA	0.20332	0.17561
ENSG00000011114.10	0.02702	0.4363	0.56486	0.74158	0.96174	NA	0.31126
ENSG00000011132.7	0.42062	0.40803	0.91907	0.87367	0.66783	0.50005	0.68037
ENSG00000011143.12	NA	NA	0.5058	NA	NA	NA	NA
ENSG00000011198.3	0.10835	NA	NA	1	0.00806	0.66332	NA
ENSG00000011243.13	0.67392	0.12124	0.42909	0.98475	0.7321	NA	0.3373
ENSG00000011258.11	0.10933	0.13597	0.50211	0.47174	0.33571	0.08346	0.58379
ENSG00000011260.9	0.66543	0.06112	0.05053	1	NA	0.50097	0.50551
ENSG00000011295.11	0.31508	0.71257	NA	NA	0.1443	NA	NA
ENSG00000011304.12	0.00075	0.44245	0.03848	3e-05	0.73641	0	0.02863
ENSG00000011332.15	NA	NA	1	NA	NA	NA	NA
ENSG00000011376.5	0.49918	0.59119	0.56082	0.00455	NA	0.18173	NA
ENSG00000011405.9	2e-05	0.08463	0.28263	0.09282	NA	0.05052	0.03097
ENSG00000011422.7	0.11892	0.96123	0.71478	NA	0.85833	0.50594	0.20368
ENSG00000011426.6	NA	0.13878	0.05792	0.46192	NA	0.64946	0.49521
ENSG00000011451.13	0.07644	0.02582	0.61022	0.36196	0.93093	0.3895	NA
ENSG00000011454.12	NA	NA	NA	0.46771	NA	0.92683	0.49879
ENSG00000011478.7	0.00131	0.00037	0.4368	0.03599	NA	0.81438	0.04179
ENSG00000011485.10	0.80121	0.39346	0.066	0.01236	0.02233	0.65152	0.98761
ENSG00000011523.9	0.71218	0.60638	0.0916	NA	NA	0.25898	0.00626
ENSG00000011566.10	0.06501	NA	NA	0.53757	0.23151	0.10036	NA
ENSG00000011590.9	NA	NA	1	NA	NA	NA	NA
ENSG00000011638.6	0.03017	NA	0.00407	NA	0.10867	0.72825	0.37032
ENSG00000012048.15	NA	0.66664	0.92241	0.44789	0.17958	NA	NA
ENSG00000012061.11	0.0218	NA	0.13835	0.20152	NA	0.03533	NA
ENSG00000012171.13	NA	NA	NA	0.18006	NA	0.42108	NA
ENSG00000012223.8	NA	0.5076	NA	NA	NA	NA	NA
ENSG00000012232.4	0.15664	0.13937	0.29633	0.32536	0.96194	NA	0.19959
ENSG00000012660.9	NA	NA	NA	0.88412	0.15223	NA	NA
ENSG00000012779.6	NA	NA	0.83193	0.34351	NA	NA	NA
ENSG00000012822.11	0.17796	0.83659	0.24645	0.13012	0.88669	0.96509	1
ENSG00000012963.9	0.62853	0.4233	0.71654	0.55775	0.75782	0.48916	0.1503
ENSG00000012983.7	0.28155	0.37261	0.64673	0.28644	0.36083	NA	1
ENSG00000013016.10	NA	NA	NA	0.28793	0.42424	0.75405	NA
ENSG00000013275.3	0.20598	NA	0.74906	0.16183	NA	0.91034	0.93428
ENSG00000013288.4	0	0.00017	0.00067	0.73149	0.35662	0.00856	0.04125
ENSG00000013293.5	NA	NA	0.54756	NA	NA	0.50477	NA
ENSG00000013297.6	0	1e-05	0.08872	0.0489	0.50549	0.0002	NA
ENSG00000013306.11	0	0.02351	0	0	NA	NA	NA
ENSG00000013364.14	NA	NA	NA	NA	0.81433	NA	NA
ENSG00000013374.11	2e-05	3e-05	0.10803	1	0.10128	1	0.22264
ENSG00000013375.11	0.22288	0.42594	0.02084	0.04226	0.89079	0.90554	1
ENSG00000013392.6	0.88593	NA	0.13599	0.62933	0.50903	NA	NA
ENSG00000013441.11	NA	0.75264	NA	NA	NA	NA	NA
ENSG00000013503.5	NA	NA	0.07831	0.71785	NA	0.04844	1
ENSG00000013523.5	0.21319	0.09089	0.00386	0.91557	NA	NA	0.1959
ENSG00000013561.13	0.18913	0.81386	NA	NA	0.19808	NA	0.65559
ENSG00000013573.12	NA	NA	0.52571	0.33901	0.16634	0.02636	NA
ENSG00000013583.4	NA	0.80397	0.09014	0.34336	0.95953	NA	NA
ENSG00000013588.5	NA	NA	0.50656	NA	NA	NA	NA
ENSG00000013810.14	0.53576	0.00921	0.14444	0.77481	0.10752	0.35499	0.02333
ENSG00000014123.9	NA	NA	NA	NA	NA	NA	0.6992
ENSG00000014138.4	0.03758	NA	1	NA	NA	NA	0.74284
ENSG00000014164.6	0.00163	0.66568	0.67694	0.05443	NA	0.0747	0.00351
ENSG00000014216.11	NA	NA	5e-05	NA	NA	0.00025	0.19841
ENSG00000014257.11	1	0.03978	0.32075	0.25546	NA	0.50988	0.07153
ENSG00000014641.13	0.13335	0.66752	1	0.24048	0.42081	1	0.36644
ENSG00000014914.15	NA	NA	NA	0.30338	0.60773	0.16853	0.57995
ENSG00000014919.8	0.43705	0.86473	NA	0.99297	0.15805	0.75031	0.11871
ENSG00000015133.14	NA	0.42807	0.3213	0.72877	0.25078	0.78744	0.30022
ENSG00000015413.5	0	NA	0	0.33109	0.88901	NA	0.38448
ENSG00000015475.14	0.12298	0.66891	NA	NA	NA	NA	NA
ENSG00000015479.13	0.00011	NA	0.0001	0.08432	0.00487	0.19348	0.33115
ENSG00000015532.5	0.96752	0.55203	0.15845	NA	0.57538	0.38808	0.0387
ENSG00000016391.6	0.08285	0.29458	0.00093	0	0.00119	0.62951	0.99527
ENSG00000016402.8	NA	NA	NA	NA	0.52325	NA	0.80261
ENSG00000016864.12	NA	NA	NA	NA	NA	0.08696	NA
ENSG00000017260.15	NA	0.89857	0.37609	NA	NA	0.7557	NA
ENSG00000017373.11	NA	NA	NA	NA	0.88653	NA	NA
ENSG00000017797.7	0.40181	1	0.55207	0.00203	0.13232	0.3848	0.07741
ENSG00000018189.8	1	0.30181	NA	NA	0.69383	0.13204	NA
ENSG00000018236.10	0.96987	NA	4e-05	0.00142	NA	0.23292	0.49491
ENSG00000018408.10	NA	NA	NA	0.43851	0.50351	0.84309	0.71466
ENSG00000018510.8	0.184	NA	0.42092	0.06364	0.62983	0.93	1
ENSG00000018625.10	NA	0.05868	0.00089	0.02783	0.25105	NA	0.00712
ENSG00000018699.7	NA	0.9304	NA	NA	0.46685	NA	0.2058
ENSG00000018869.12	0.58674	0.79855	0.50545	NA	0.08067	0.3047	0.34819
ENSG00000019144.12	0.66131	0.3536	NA	NA	0.25618	NA	0.53939
ENSG00000019485.8	0.8603	0.8782	0.47989	0.26221	NA	0.54408	NA
ENSG00000019505.3	NA	NA	NA	0.95936	0.00835	0.50361	0.58961
ENSG00000019582.10	1e-05	0	NA	NA	NA	NA	0.01024
ENSG00000019995.6	0.31038	0.84435	0.39406	0.50312	0.49033	1	NA
ENSG00000020129.11	NA	NA	NA	NA	NA	0.07097	NA
ENSG00000020181.13	1	NA	0.34276	NA	NA	NA	NA
ENSG00000020256.15	0.2504	0.50065	NA	NA	0.48611	0.87891	NA
ENSG00000020577.9	0.88645	0.02502	0.54055	0.4432	0.92735	0.38502	0.38064
ENSG00000020922.8	0.19185	0.0481	0.49043	0.23036	0.85613	NA	0.38483
ENSG00000021300.9	0.37903	NA	6e-05	NA	NA	0.00111	0.06061
ENSG00000021355.8	0.70027	0.60777	0.30549	0.58044	0.25148	NA	0.27921
ENSG00000021574.7	0.84606	0.62844	0.28646	0.35727	NA	0.00696	NA
ENSG00000021645.13	0.14442	NA	NA	0.17773	NA	NA	NA
ENSG00000021762.15	0.03928	0.60146	4e-05	0.2072	0.91476	0.98758	0.05054
ENSG00000021776.6	0.13532	0.81432	0.49332	0.51557	0.5529	0.39814	0.00504
ENSG00000021826.10	0.00039	0.02122	0.01281	0.33607	0.76353	0.09646	0.00072
ENSG00000022277.8	0.62961	NA	0.79044	0.75341	NA	NA	NA
ENSG00000022355.10	NA	NA	0.77489	NA	NA	NA	0.7529
ENSG00000022556.11	0	0.33339	0	0	0.00341	0	0
ENSG00000022567.5	0.01688	0.50932	0.7195	0.12618	NA	0.24212	0.42526
ENSG00000022840.11	0.76876	0	NA	NA	NA	NA	0.36425
ENSG00000022976.11	0.2484	0.67527	0.31023	0.26627	0.83983	NA	0.29067
ENSG00000023041.7	0.43018	0.44223	0.29813	0.54331	0.0116	0.17265	0.21537
ENSG00000023171.10	0.43441	0.53782	0.17942	0.12079	0.78556	0.89982	0.70963
ENSG00000023191.12	0.35929	0.72305	0.01149	NA	0.13028	0.14151	0.5569
ENSG00000023228.9	0.67173	0.88843	0.00063	0.12852	0.91575	NA	0.315
ENSG00000023287.8	0.98919	0.2702	0.82216	NA	0.03766	NA	NA
ENSG00000023318.7	NA	NA	0.68139	0.14771	0.34043	NA	NA
ENSG00000023330.10	0.29997	0.49248	0.10537	0.03998	NA	NA	NA
ENSG00000023516.7	NA	NA	NA	NA	NA	0.72762	0.43226
ENSG00000023608.4	0.32287	NA	0.6508	1	NA	0.03173	NA
ENSG00000023697.8	NA	NA	0.37268	NA	NA	0.75251	NA
ENSG00000023902.9	0.75576	NA	0.45044	0.22787	0.17767	NA	NA
ENSG00000023909.5	0.77619	0.58273	0.07501	0.51019	0.66136	0	0.02027
ENSG00000024048.6	0.04699	0.71828	NA	0.10197	0.38163	NA	NA
ENSG00000024422.7	NA	0.49144	0.88544	0.2886	0.03788	0.77312	0.65429
ENSG00000024862.12	NA	NA	0.84682	NA	0.82214	NA	NA
ENSG00000025039.10	0.93856	0.67108	0.49447	0.00182	0.55102	NA	0.39366
ENSG00000025156.8	0.38775	0.67898	0.77247	1	NA	0.16123	0.48071
ENSG00000025293.11	NA	NA	NA	0.5223	0.93819	NA	NA
ENSG00000025434.14	0.01485	0.04388	0.08068	1	0.02363	0.1931	0.20629
ENSG00000025770.14	0.24911	1	NA	1	NA	0.04702	0.54324
ENSG00000025796.9	0.43095	0.41685	0.10873	0.18084	NA	0.49133	0.30417
ENSG00000025800.9	NA	0.14866	NA	NA	NA	NA	0.88869
ENSG00000026025.9	0	0.62165	NA	0.15042	0.65554	0.05767	NA
ENSG00000026036.16	0.6376	NA	0.04082	0.28217	0.95273	0.00059	0.4677
ENSG00000026103.15	0.30132	0.00241	0.02027	NA	0.48517	0.08149	0.00416
ENSG00000026297.11	0.00276	NA	0.331	NA	NA	0.58087	0.34642
ENSG00000026508.12	0.01367	0.00026	0.17329	NA	NA	0.75513	0.07656
ENSG00000026559.9	0.05551	0.3414	0.92312	0.00987	1	0.11845	0.17804
ENSG00000026652.9	0.8016	0.72372	0.88932	0.35205	0.76002	NA	0.39761
ENSG00000026950.12	NA	0.84414	0.03079	0.61903	0.96112	NA	0.15708
ENSG00000027001.7	NA	NA	1	NA	NA	0.21272	1
ENSG00000027697.8	0.02628	0.52151	0.15798	0.7687	0.20315	0.27233	0.58626
ENSG00000027847.9	NA	0.0676	1	NA	NA	1	0.69388
ENSG00000027869.7	0	NA	0.00334	0.38981	NA	0.00164	NA
ENSG00000028116.12	0.90951	0.17758	0.66707	0.03952	0.86729	0.23241	NA
ENSG00000028137.12	0.32386	0.3764	0.07334	0.38731	NA	1	0.56761
ENSG00000028203.13	6e-05	0.86497	0.12247	0.32158	0.47604	0.00312	0.81725
ENSG00000028310.13	0.41903	0.95725	0.04837	0.46115	0.74395	NA	0.74976
ENSG00000028528.10	NA	0.00084	0.00068	0.01389	0.39773	NA	0.57602
ENSG00000028839.5	0.09855	NA	0.16265	0.4894	0.11394	0.77433	NA
ENSG00000029153.10	0.44675	NA	0.44338	0.03588	NA	0.29812	0.16888
ENSG00000029363.11	NA	NA	NA	NA	NA	NA	0.61536
ENSG00000029364.7	0.27947	0.30959	0.55921	0.08855	0.17725	0.0386	0.3362
ENSG00000029534.15	0.25251	0.00031	0.11005	0.16355	0.06969	0.52028	0.01419
ENSG00000029639.6	0.77483	0	0	0	0	NA	0.19088
ENSG00000029725.12	0.61848	0.10452	0.62116	NA	0.50734	1	0.50938
ENSG00000030066.9	0.0283	0.44676	0.0528	0.146	0.55955	0.1151	0.76903
ENSG00000030110.8	NA	0.35803	0.00746	0.78896	0.79135	NA	NA
ENSG00000030419.12	NA	NA	0.05412	0.78682	0.35821	NA	0.10338
ENSG00000030582.12	0.79906	0.90372	0.69829	0.93375	0.03201	0.41761	NA
ENSG00000031003.6	0.18333	0.82759	0.25861	0.22645	0.58127	NA	0.23871
ENSG00000031081.6	0.00402	0.5108	0.89436	0.09419	0.50375	0.54967	0.79104
ENSG00000031544.10	1	NA	NA	NA	NA	NA	NA
ENSG00000031691.6	NA	NA	2e-05	0.03272	0.92865	NA	NA
ENSG00000031698.8	0.80037	0.45073	0.87016	NA	0.50621	0.14371	NA
ENSG00000031823.10	0.21019	0.35065	0.6691	0.22794	0.58367	0.77322	0.71429
ENSG00000032219.14	0.18759	0.20667	NA	1	0.39181	0.48481	0.36017
ENSG00000032389.8	0.71247	0.36067	0.00338	NA	NA	0.47275	0.66413
ENSG00000032444.11	0.5249	0.18658	0.30415	0.07317	0.78372	0.78289	0.63673
ENSG00000032742.13	NA	NA	NA	NA	0.16969	NA	NA
ENSG00000033011.7	0.34634	1	0.1484	0.394	0.07963	0.04334	NA
ENSG00000033030.9	1	0.22158	0.7738	0.17437	0.75551	NA	NA
ENSG00000033050.3	0.0019	0.00021	0.00853	0.0308	NA	0.02798	NA
ENSG00000033100.10	1	0.67445	0.31986	0.07166	NA	0.34717	NA
ENSG00000033170.12	8e-05	0.74433	0.36218	0.02536	0.00899	0.51263	NA
ENSG00000033178.8	0.62896	0.27656	0.06692	0.68859	0.79086	0.87785	NA
ENSG00000033327.8	NA	NA	NA	0.6359	0.01974	0.72386	NA
ENSG00000033627.10	NA	NA	NA	0.75334	NA	NA	NA
ENSG00000033800.9	0.07741	NA	0.04436	0.45687	NA	NA	0.82822
ENSG00000033867.12	0.60621	0.06787	0.64873	0.55784	0.7987	NA	0.00835
ENSG00000034053.10	0.00478	0.23837	0.60671	NA	0.58475	NA	NA
ENSG00000034063.9	NA	0.47072	0.04745	0.62774	0.15374	NA	0.55409
ENSG00000034693.10	NA	NA	NA	0.07023	NA	NA	NA
ENSG00000034713.3	0.09438	NA	NA	NA	NA	0.01223	NA
ENSG00000035115.17	NA	NA	1	0.11418	0.47267	0.02585	0.00457
ENSG00000035141.3	0	0.1423	0.00015	0.2273	0.07031	0	NA
ENSG00000035403.12	0.75978	NA	NA	NA	0.13162	0.00075	0.28273
ENSG00000035499.8	NA	NA	NA	0.22124	NA	0.12455	NA
ENSG00000035681.3	NA	0.66277	4e-05	1	NA	0.00105	0.34766
ENSG00000035687.9	0.88927	0.22385	0.84232	0.32365	0.28987	NA	NA
ENSG00000035928.10	0.12162	0.75762	NA	NA	NA	NA	0.66863
ENSG00000036054.8	NA	1	0.56435	NA	0.50868	NA	NA
ENSG00000036257.8	NA	NA	NA	NA	NA	0.54917	0.41578
ENSG00000036549.8	NA	NA	0.94848	NA	NA	0.29425	0.11444
ENSG00000036672.11	NA	1	0.75851	NA	NA	0.20685	NA
ENSG00000037042.8	4e-05	0.00143	NA	6e-05	0	0	8e-05
ENSG00000037280.11	0.06854	0.8238	0.01232	1	0.27973	NA	0.52557
ENSG00000037474.10	0.90546	0.50386	0.02614	3e-05	NA	0.06954	0.26894
ENSG00000037637.6	0.88921	0.90382	0.05477	0.35335	0.09073	0.61365	NA
ENSG00000037897.12	0.31338	NA	0.5381	0.0734	NA	1	0.15835
ENSG00000038002.4	NA	NA	NA	NA	NA	NA	0.03783
ENSG00000038210.9	0.45843	NA	0.48674	0.74219	0.17495	0.88957	0.51555
ENSG00000038219.8	0.71349	0.76909	0.253	0.6961	0.61967	0.65052	0.29384
ENSG00000038274.12	0.79922	0.78656	0.39775	NA	0.83314	NA	1
ENSG00000038358.10	NA	NA	0.42923	0.23116	0.76206	NA	0.47061
ENSG00000038382.13	NA	0.04255	0.75749	0.55639	0.27303	0.08405	0.18467
ENSG00000038427.11	0.1966	0.00765	0.41633	1	1e-05	0.15579	0.97556
ENSG00000038532.10	0.79684	0.58264	0.91447	0.67291	0.3584	0.70247	0.52908
ENSG00000039068.14	0.21228	NA	NA	0.11339	0.37389	0.01965	0.00432
ENSG00000039123.11	0.8881	0.02395	0.85976	0.03343	0.09955	NA	NA
ENSG00000039139.9	1	NA	0.79164	NA	NA	0.06989	NA
ENSG00000039319.12	NA	NA	NA	0.66769	NA	0.01407	NA
ENSG00000039523.13	NA	NA	0.91243	0.25675	1	NA	0.85998
ENSG00000039560.9	NA	0.00158	0.01524	0.12089	0.01955	0.7467	0.26941
ENSG00000039600.6	NA	NA	0.72651	NA	NA	NA	NA
ENSG00000039650.5	NA	0.65296	0.17587	0.42733	NA	0.69147	NA
ENSG00000040199.14	0.98943	0.38735	0.16592	0.12681	0.04361	0.5029	NA
ENSG00000040275.12	0.15594	NA	NA	NA	NA	NA	0.07288
ENSG00000040341.13	0.17922	0.29732	0.50688	0.50818	0.59205	0.22238	NA
ENSG00000040487.8	0.75055	0.14202	0.55969	0.06386	0.11684	0.39814	0.58494
ENSG00000040531.10	NA	NA	0.09551	0.08986	0.10503	0.30278	0.65507
ENSG00000040633.8	NA	NA	0.81943	NA	NA	0.2487	NA
ENSG00000040933.11	0.00107	0.00678	4e-05	0.62665	1	0.05051	0.02649
ENSG00000041357.11	0	0.6656	0.05903	NA	0.2658	0.00596	0.60275
ENSG00000041802.6	0.20604	0.55218	0.87484	0.30584	0.21984	0.62773	0.90991
ENSG00000041880.10	NA	NA	0.42036	NA	NA	NA	NA
ENSG00000041982.10	0.582	0.50271	0.27182	0.53602	0.38463	0.75466	0.13462
ENSG00000041988.11	0.01236	0.91411	0.20984	NA	1	0.74822	0.57277
ENSG00000042062.7	0.579	NA	1	NA	NA	0.77341	NA
ENSG00000042088.9	NA	NA	1	NA	NA	NA	NA
ENSG00000042286.10	1	0.1802	0.54314	0.31752	NA	0.41817	NA
ENSG00000042317.12	NA	NA	0.23671	0.64639	NA	NA	NA
ENSG00000042429.6	0.22491	NA	0.67713	0.61281	NA	0.65232	NA
ENSG00000042445.9	0.04702	NA	NA	0.00079	NA	0.50893	0.45322
ENSG00000042493.11	1	0.29349	0.38166	NA	0.17695	0.01172	0.73216
ENSG00000042753.7	NA	NA	NA	1	0.01393	0.33101	NA
ENSG00000042781.8	NA	0.06095	NA	NA	NA	NA	NA
ENSG00000043093.9	0.91198	0.06414	0.18	0.40747	NA	1	NA
ENSG00000043143.16	0.66314	0.90563	0.23378	0.45406	0.27454	0.84294	0.58025
ENSG00000043355.6	0.07937	0.11313	0.01192	0.00088	0.00023	0.03414	0.87259
ENSG00000043514.11	0.00033	0.01413	0.00039	1e-05	0.84143	NA	0.94911
ENSG00000044459.10	0.34349	NA	0.22935	0.97102	0.33111	0.60693	NA
ENSG00000044574.7	NA	NA	1	NA	0.04617	0.31412	0.55477
ENSG00000046604.8	0.50776	NA	0.72647	0.41526	0.26583	NA	NA
ENSG00000046889.14	0.1564	0.39051	0.97566	0.896	0.26078	0.7624	NA
ENSG00000047056.10	0.80481	0.95054	0.15095	0.33989	0.10657	NA	0.37476
ENSG00000047188.11	0.93698	0.00361	0.02299	0.59971	NA	1e-05	NA
ENSG00000047249.12	NA	NA	NA	0.39743	NA	0.00359	NA
ENSG00000047315.10	0.05432	0.22427	0.42112	0.64048	0.80618	NA	NA
ENSG00000047346.8	NA	0.67496	NA	0.47753	0.41833	0.72731	0.55569
ENSG00000047410.9	0.88098	0.61476	0.9906	NA	NA	0.26216	0.64936
ENSG00000047457.9	0.03295	0.23824	0.34472	NA	0.39398	0.70124	0.00952
ENSG00000047578.8	NA	0.90949	NA	NA	0.42017	NA	0.56043
ENSG00000047579.15	0.2164	NA	0.22254	0.44097	NA	NA	0.02635
ENSG00000047617.10	NA	0.5091	NA	NA	NA	NA	0.021
ENSG00000047621.7	NA	0.25522	NA	1	0.57442	NA	0.14817
ENSG00000047662.4	0.43087	0.00113	NA	NA	NA	NA	NA
ENSG00000047849.17	0	NA	0.00078	0.00493	0.65772	NA	0.00239
ENSG00000047932.9	NA	NA	0.86058	0.05185	0.52246	NA	NA
ENSG00000048028.7	NA	NA	0.03051	0.33731	NA	0.80961	NA
ENSG00000048052.17	NA	NA	0.25605	0.00829	NA	0.36012	NA
ENSG00000048140.13	NA	0.00094	0.10351	0.13505	NA	0.33799	0.12491
ENSG00000048162.15	0.93605	0.33452	0.71359	0.17765	0.00021	NA	0.00122
ENSG00000048342.11	0.79928	NA	0.27705	1	NA	NA	0.9668
ENSG00000048392.7	0.83993	0.50558	NA	0.08758	0.00101	NA	NA
ENSG00000048405.5	0.07574	0.58104	0.2209	0.14576	NA	1	NA
ENSG00000048471.9	NA	NA	0.74475	NA	NA	0.64458	0.42523
ENSG00000048540.10	NA	NA	0.58432	1	NA	0.84222	NA
ENSG00000048544.5	8e-05	0.16006	NA	NA	NA	NA	0.01384
ENSG00000048649.9	0.74341	0.10878	0.72056	0.91751	0.54049	0.3447	0.04952
ENSG00000048707.9	0.38225	0.33157	0.01253	0.16845	0.07013	0.982	0.34256
ENSG00000048740.13	0.38053	NA	1	1	0.45574	0.42521	NA
ENSG00000048828.12	0.03814	0.52619	0.58305	0.3738	NA	0.77616	0.87111
ENSG00000048991.12	0.999	0.83069	1	0.34539	NA	0.21399	NA
ENSG00000049089.9	0.9767	0.33029	NA	NA	0.1802	0.09662	NA
ENSG00000049130.9	0.23462	0.7033	0.36405	0.21071	0.81394	0.20572	0.15988
ENSG00000049167.9	0.88743	0.69401	0.05575	0.55093	0.17642	NA	NA
ENSG00000049239.8	NA	0.28152	0.92241	0.08921	0.42841	0.08209	0.31014
ENSG00000049245.8	NA	0.19078	0.58577	0.02158	0.2662	0.33683	0.54174
ENSG00000049246.10	0.94981	0.04249	0.77127	0.27528	0.18459	0.0853	0.01088
ENSG00000049283.13	NA	0.71065	0.56518	NA	0.49238	0.79678	0.09167
ENSG00000049323.11	0.01043	0.00744	0.14694	0.15334	0.74345	0.00118	0.00349
ENSG00000049449.4	0.00427	0.55552	0.09894	NA	0.10848	NA	0.50418
ENSG00000049540.12	1	0.74404	NA	NA	0.83659	0.05482	0.34115
ENSG00000049541.6	0	0	NA	NA	NA	NA	0
ENSG00000049618.17	NA	0.53786	NA	NA	0.53932	0.52988	0.77227
ENSG00000049656.9	0.35468	0.38992	0.21395	0.00134	0.11398	0.91763	0.17347
ENSG00000049759.12	NA	NA	NA	NA	1	NA	NA
ENSG00000049860.9	NA	0.13493	0.24745	0	0	0.78257	0.04111
ENSG00000049883.10	0.3764	0.79943	0.46882	0.49996	0.34912	0.29617	0.57967
ENSG00000050130.13	0.26228	NA	0.37401	0.27992	0.19752	0.11719	NA
ENSG00000050165.13	0.44195	0.07619	0.89354	0.04405	0.96329	0.55102	NA
ENSG00000050327.10	0.00542	0.56144	0.55372	1	1	NA	NA
ENSG00000050344.8	0.00182	NA	1e-05	0	NA	0.00347	NA
ENSG00000050393.7	0.09759	0.17993	0.00562	0.2962	0.92051	0.05718	NA
ENSG00000050405.9	0.03365	NA	0.8605	0.65672	NA	0.05944	NA
ENSG00000050426.11	0.93831	NA	0.05116	NA	0.68039	0.11405	NA
ENSG00000050438.12	0.4797	0.81287	0.17803	0.8519	0.44626	0.68735	0.05725
ENSG00000050555.13	0	0.00034	0.00898	0.69939	0.50442	0.26999	0.38676
ENSG00000050748.13	0.07192	0.2923	NA	NA	1	NA	0.02488
ENSG00000050767.11	NA	0.49301	0.89883	0.31149	0.92168	0.01515	0.16074
ENSG00000050820.12	0.48339	0.17337	0.11213	NA	NA	0.14377	0.00274
ENSG00000051009.6	NA	NA	0.22529	0.04354	NA	NA	0.8892
ENSG00000051108.10	0.24167	NA	0.0061	0.17507	0.67234	NA	0.5033
ENSG00000051128.14	0.93224	NA	0.60667	NA	NA	0.00585	0.00137
ENSG00000051180.12	0.34757	NA	NA	NA	NA	NA	0.29622
ENSG00000051341.9	NA	NA	NA	0.06674	NA	0.15009	NA
ENSG00000051523.6	0.00054	0.31805	0.45609	0.09017	0.04266	0.00456	0.72935
ENSG00000051620.6	0.77419	0.44956	0.31282	1	0.16358	1	NA
ENSG00000051825.10	NA	0.99577	0.52451	NA	NA	0.87936	0.06429
ENSG00000052126.10	NA	NA	0.55961	0.89741	0.33276	0.38847	NA
ENSG00000052344.11	0.70864	NA	NA	NA	0.60763	NA	0.08484
ENSG00000052723.7	0.9319	NA	0.27246	NA	0.78613	0.72427	0.42672
ENSG00000052749.9	0.63953	0.03766	NA	0.22431	0.05267	0.90147	0.2575
ENSG00000052795.8	0.72468	0.07231	0.40253	NA	0.4233	NA	NA
ENSG00000052802.8	0.16253	0.53555	0.42922	0.48205	0.95486	0.91024	1
ENSG00000052841.10	0.94203	0.23068	NA	NA	NA	NA	0.04644
ENSG00000053108.12	0.22286	0.92746	0.95843	0.12448	0.02437	NA	0.5875
ENSG00000053254.11	0.22401	1	0.38896	NA	0.72605	0.12985	0.29038
ENSG00000053372.4	NA	0.02056	0.00458	0.3098	0.59517	NA	0.14575
ENSG00000053501.8	0.95259	NA	0.40391	0.11425	NA	NA	NA
ENSG00000053524.7	0.69621	0.73885	0.43019	NA	0.47084	0.03057	NA
ENSG00000053702.10	NA	0.03761	0.74719	1	NA	0.00824	NA
ENSG00000053770.7	0.39974	1	0.34213	NA	NA	NA	0.01903
ENSG00000053900.6	0.57122	0.49527	0.71712	0.33655	0.32196	0.8331	0.81628
ENSG00000053918.11	NA	NA	0	NA	NA	NA	NA
ENSG00000054116.7	0.03261	8e-05	0.00057	0.00023	0.0001	0.00096	NA
ENSG00000054118.9	0.00481	0.44754	0.16626	0.86482	0.20167	0.01188	0.55601
ENSG00000054148.13	NA	NA	NA	NA	0.13567	NA	NA
ENSG00000054179.7	0.07958	0.86284	0.00013	0.6581	0.7297	NA	0.06696
ENSG00000054267.16	0.93509	0.85753	NA	NA	0.29482	NA	0.2813
ENSG00000054277.8	0.29674	NA	0.267	1	NA	0.04911	0.79227
ENSG00000054282.11	0.00781	0.24216	0.28679	0.73738	1	0.2082	0.33137
ENSG00000054356.9	NA	0.50905	0.00136	0.03504	NA	0.01752	NA
ENSG00000054523.12	NA	0.04843	0.29054	0.57906	NA	0.68334	NA
ENSG00000054611.9	0.79961	0.87297	0.01643	0.40926	NA	NA	0.93557
ENSG00000054654.11	0.88236	0.14062	0.6437	0.08118	0.63398	0.27941	NA
ENSG00000054690.9	0.3629	0.56198	0.30194	0.71517	0.6773	0.05592	0.23629
ENSG00000054793.9	0.1892	0.50477	0.6122	0.36399	0.48502	0.8261	0.54048
ENSG00000054965.6	NA	NA	NA	NA	NA	NA	0.92844
ENSG00000054967.8	NA	NA	NA	NA	NA	NA	0.01129
ENSG00000054983.12	0.90987	0.98765	0.75302	0.03523	0.81549	0.14195	0.5986
ENSG00000055044.6	NA	0.07116	1	NA	NA	NA	0.0412
ENSG00000055118.10	0.10947	0.49592	3e-05	NA	0.4852	0.01299	0.23257
ENSG00000055130.11	0.1808	0.0655	0.82728	0.94847	0.09235	0.03829	0.21773
ENSG00000055147.13	0.93165	0.49603	NA	NA	NA	NA	0.14123
ENSG00000055163.14	NA	0.45725	NA	NA	NA	NA	0.8192
ENSG00000055208.13	0.19068	0.07909	0.04605	0.09861	NA	0.74553	0.19272
ENSG00000055211.8	NA	NA	NA	NA	NA	0.71326	NA
ENSG00000055332.12	0.30474	NA	0.24081	0.00655	NA	0.78771	0.15123
ENSG00000055483.15	0.65325	0.4712	0.14418	0.50557	0.49956	NA	0.41962
ENSG00000055609.13	0.75068	0.85616	0.85061	0.86372	0.70006	NA	1
ENSG00000055732.8	NA	NA	0.20782	0.15471	0.80276	0.1305	0.88106
ENSG00000055813.5	NA	NA	0.07002	NA	NA	NA	NA
ENSG00000055917.11	0.90577	NA	0.18224	0.18767	1	NA	1
ENSG00000055950.12	NA	NA	NA	0.11753	0.11873	NA	NA
ENSG00000056050.6	NA	NA	0	0.38334	0.00773	NA	NA
ENSG00000056097.11	0.26736	NA	NA	0.96401	0.76319	0.4083	0.54314
ENSG00000056487.11	0.44049	0	0.0001	0.40575	NA	0.01048	0.39241
ENSG00000056558.6	NA	NA	0.47307	NA	0.97522	0.093	0.92262
ENSG00000056586.11	0.21473	0.40937	NA	0.47206	1	0.24694	0.21094
ENSG00000056661.9	0.5076	0.69542	0.50003	NA	0.47681	NA	0.04914
ENSG00000056736.5	0.39715	0.65341	0.73035	0.4722	NA	0.50532	0.87396
ENSG00000056972.14	NA	NA	0.69786	0.63491	0.72636	0.04197	0.10671
ENSG00000057019.11	0.003	NA	0.18673	0.11449	0.08694	0.02994	0.87481
ENSG00000057149.10	NA	NA	NA	NA	NA	0.54382	NA
ENSG00000057252.8	0.85798	1	0.9272	0.34108	0.46958	0.88099	0.18094
ENSG00000057294.9	0.0909	0.29204	0.28299	0.82608	NA	0.45554	NA
ENSG00000057468.6	0.75335	0.75512	NA	0.74707	NA	NA	NA
ENSG00000057593.9	0.23314	NA	0.62724	NA	NA	NA	NA
ENSG00000057608.12	8e-05	NA	NA	NA	NA	NA	0.00033
ENSG00000057704.6	0.66465	0.899	0.64757	0.0199	0.56775	0.15642	0.14999
ENSG00000057757.5	0.61768	NA	NA	NA	NA	NA	0.22319
ENSG00000057935.9	0.42238	0.00416	0.2431	0.31389	0.21192	0.03211	0.19538
ENSG00000058056.4	NA	NA	NA	0.67619	0.23506	NA	0.85949
ENSG00000058063.11	0.13415	0.50086	0.62042	0.28484	NA	0.1215	0.02884
ENSG00000058085.10	0.00662	0.0004	0.13184	0.16201	NA	0.0169	NA
ENSG00000058091.12	0.36818	0.02434	0.00419	0.04321	1	0.51653	NA
ENSG00000058262.5	NA	0.50711	NA	NA	NA	NA	NA
ENSG00000058272.11	0.37316	0.79366	0.12209	0.10225	NA	0.08991	0.44619
ENSG00000058335.11	0.22672	0.60159	NA	NA	NA	NA	NA
ENSG00000058453.12	0.01313	0	0	0	0.47183	0	0
ENSG00000058600.11	NA	0.10652	0.66606	NA	0.56638	0.21815	0.12901
ENSG00000058668.10	0.13708	NA	0.09679	0.25905	0.51964	NA	0.29385
ENSG00000058673.11	NA	0.12838	0.22983	0.80735	NA	0.00122	0.05503
ENSG00000058729.6	NA	NA	NA	NA	0.48891	0.70293	0.16981
ENSG00000058799.9	NA	0.75257	0.69916	0.1636	NA	0.07668	NA
ENSG00000058866.10	NA	NA	0.08285	0.24405	NA	NA	0.71366
ENSG00000059122.12	0.31211	0.248	0.81979	0.38602	0.25505	0.54622	0.01347
ENSG00000059145.14	0.00522	0.11482	0.67561	0.46728	0.2126	0.51649	0.05093
ENSG00000059378.8	NA	NA	0.50736	0.24356	0.01442	0.05451	0
ENSG00000059573.4	0.9525	0.01876	0.714	0.59374	0.26436	0.90709	0.49701
ENSG00000059588.5	0.84963	0.49684	0.06628	0.53495	0.23572	0.94899	0.01071
ENSG00000059691.7	0.77614	1	0.47402	0.24856	NA	NA	NA
ENSG00000059728.6	0.00108	0.53375	0.54143	0.00022	0.00829	0.75334	0.55278
ENSG00000059758.3	NA	NA	0.56964	0.41539	0.45665	NA	0.78478
ENSG00000059804.11	NA	0	0	1	0	0.42199	NA
ENSG00000059915.12	NA	0.29445	1	NA	0.50359	0.38039	0.72686
ENSG00000060069.12	NA	NA	0.17383	0.47852	0.6329	NA	NA
ENSG00000060138.8	0.12892	0.00094	0.06011	0.14438	0.00395	NA	0.00664
ENSG00000060140.4	NA	NA	0.70121	0.94564	NA	NA	0.7548
ENSG00000060237.12	0.5593	1	NA	0.92316	0.99374	NA	0.23183
ENSG00000060339.9	NA	0.84625	0.08542	0.21225	NA	0.01878	0.32104
ENSG00000060491.12	0.03049	0.18553	0.8667	0.1158	NA	0.22571	0.7763
ENSG00000060558.3	0.42456	1	0.76878	NA	NA	NA	NA
ENSG00000060642.6	0.20465	NA	0.63709	0.54938	0.21414	NA	0.0139
ENSG00000060656.15	0.75953	0.13791	0.12598	0.01348	0.07675	0.40706	0.59998
ENSG00000060688.8	0.13034	NA	0.14994	0.79644	1	0.51096	NA
ENSG00000060718.14	0.06738	0.01151	0.00064	NA	0.42968	0.27679	0.07985
ENSG00000060749.10	NA	NA	NA	0.26921	0.77533	NA	0.05254
ENSG00000060762.14	0.93508	0.00642	0.51567	0.18446	0.08128	0.81179	NA
ENSG00000060971.13	0.1958	0.53851	NA	0.86567	0.10213	0.94986	0.21616
ENSG00000060982.10	0.02182	0.1812	0.03251	0.01621	0.12213	2e-05	0.32956
ENSG00000061273.13	NA	0.02342	0.07525	NA	0.04237	NA	0.1886
ENSG00000061337.11	NA	0.34469	0.71185	0.90147	0.28166	0.79951	0.61213
ENSG00000061676.10	0.0008	0.29368	0.00054	0	0.60585	0.05831	0.27056
ENSG00000061794.8	0.50919	NA	NA	NA	NA	NA	0.30382
ENSG00000061918.8	NA	NA	0.60692	1	0.14123	0.18907	0.47981
ENSG00000061936.5	1	NA	0.00398	0.93638	0.24256	NA	NA
ENSG00000061938.12	0.06573	0.65787	0.45424	0.54093	0.17494	0.90678	0.43601
ENSG00000061987.10	1	0.22025	0.23942	0.69122	NA	0.1417	0.29361
ENSG00000062038.9	0.00704	0.02514	0.0281	0.42767	0.23419	0.06323	0.00738
ENSG00000062194.11	0.33602	0.32865	0.70294	0.08536	0.74042	0.23847	0.82689
ENSG00000062282.10	NA	NA	NA	NA	NA	NA	0.84421
ENSG00000062370.12	NA	0.56938	0.93053	NA	0.08923	NA	NA
ENSG00000062524.11	NA	NA	0.07146	NA	NA	NA	NA
ENSG00000062598.13	NA	0.6417	NA	NA	NA	0.91293	0.58339
ENSG00000062650.13	0.53769	0.02451	0.03693	0.90111	0.27895	0.34175	0.86386
ENSG00000062822.8	NA	NA	NA	0.00613	0.1943	NA	0.7679
ENSG00000063015.15	0.02934	0.73008	NA	0.00574	NA	0.24757	0.36484
ENSG00000063046.13	NA	NA	NA	0.03817	NA	NA	NA
ENSG00000063127.11	NA	0.28962	NA	NA	NA	NA	NA
ENSG00000063169.6	0.85106	0.92861	0.27319	NA	0.59026	0.09873	1
ENSG00000063176.11	0.16122	0.7667	0.00629	0.72696	0.02365	0.14289	0.11458
ENSG00000063177.8	0.4433	0.51094	NA	NA	NA	0.04256	0.8379
ENSG00000063241.3	0.10343	0.33359	0.00381	0.20865	0.52295	0.12602	NA
ENSG00000063244.8	0.6004	1	1	NA	0.34048	NA	NA
ENSG00000063245.10	NA	NA	0.07071	NA	NA	NA	NA
ENSG00000063322.9	NA	0.83982	0.09072	NA	0.91478	NA	0.77361
ENSG00000063438.12	0.48043	0.02384	0.00134	0.24666	0.86656	0.14635	NA
ENSG00000063660.4	0.4365	0.13312	0.01727	0.34593	0.72475	NA	0.12849
ENSG00000063761.11	0.02103	NA	0.02469	0.00029	0.51618	0.84198	0.23326
ENSG00000063854.8	0.57374	0.66316	NA	NA	0.29032	NA	NA
ENSG00000063978.11	0.27365	0.11225	0.24445	0.60547	0.3069	NA	NA
ENSG00000064012.17	0.07432	0.42384	0.09518	0.82463	NA	1	0.13743
ENSG00000064042.13	0.52694	0.15268	NA	NA	NA	0.8206	0.57645
ENSG00000064102.10	0.03156	NA	NA	0.09227	0.56363	0.22061	0.43054
ENSG00000064115.6	NA	0.08428	0.02052	0.82004	NA	0.08885	0.90401
ENSG00000064199.2	NA	NA	1	NA	NA	NA	NA
ENSG00000064201.11	NA	NA	0.42408	NA	NA	NA	NA
ENSG00000064225.8	0.04529	NA	0.69172	0.10019	NA	0.64704	NA
ENSG00000064270.8	1	0.20322	0.3685	1	0.34134	0.38805	NA
ENSG00000064300.4	NA	NA	NA	0.77057	NA	0.48082	NA
ENSG00000064309.10	1	0.01967	0.01815	0.30338	0.3756	0.64887	0.48013
ENSG00000064313.7	NA	NA	0.33022	0.69612	0.26914	0.61822	NA
ENSG00000064393.11	0.51238	0.6853	0.72447	0.37312	0.5761	0.01989	0.53391
ENSG00000064419.9	NA	NA	0.34614	0.02698	NA	NA	0.23786
ENSG00000064490.9	0.43575	NA	0.83606	0.50758	0.17897	NA	NA
ENSG00000064545.10	NA	0.00495	0.5703	0.05845	0.53377	0.35364	NA
ENSG00000064547.9	NA	0.29314	0.08876	0.35533	1	NA	0.27805
ENSG00000064601.12	0.00131	0.397	0.00127	0.00076	0.0601	0.0279	0.37461
ENSG00000064607.12	0.4266	0.5761	0.84387	1	0.04853	0.57475	0.72593
ENSG00000064651.9	NA	0.00099	0.0693	0.28338	0.02031	NA	0.06677
ENSG00000064652.6	0.33283	0.76685	0.62494	0.10801	NA	1	NA
ENSG00000064655.14	0.81497	NA	0.56801	0.34445	0.72743	NA	0.54922
ENSG00000064666.10	0.01113	0.0032	0	0	0.3339	0	0.00123
ENSG00000064687.8	0.1115	0.05473	0.47586	0.69546	0.92523	0.60907	0.12444
ENSG00000064703.7	0.44075	1	0.45635	0.01296	0.15729	0.12433	NA
ENSG00000064726.5	NA	0.11535	NA	0.40044	0.53179	NA	0.83524
ENSG00000064763.6	0.12473	0.15633	0.01355	0.15339	NA	0.11831	0.90898
ENSG00000064787.8	NA	NA	0.36579	NA	NA	NA	NA
ENSG00000064932.11	NA	0.77994	0.29534	0.32856	0.30114	NA	0.17268
ENSG00000064933.12	0.17331	NA	0.50485	0.30579	NA	0.00962	NA
ENSG00000064961.14	0.39033	0.27646	0.18762	0.00791	0.09252	NA	0.93694
ENSG00000064989.8	0.26383	NA	0.19787	0.07912	NA	0.788	0.06037
ENSG00000064995.12	0.16877	0.99833	0.0162	0.07899	0.01883	0.18054	NA
ENSG00000064999.12	0.00634	0.44008	0.35621	0.12406	0.25606	0.05021	0.70557
ENSG00000065000.11	0	0.68909	NA	0.26524	1e-05	0.8099	0.00073
ENSG00000065029.10	NA	NA	0.83355	NA	0.04325	0.73156	NA
ENSG00000065054.9	0.05694	NA	NA	NA	NA	NA	0.00773
ENSG00000065057.3	1	NA	NA	NA	NA	NA	0.29064
ENSG00000065060.12	0.04852	0.67369	0.22247	0.30623	0.36826	0.05266	0.12493
ENSG00000065135.7	0.7993	0.00507	NA	0.05825	0.55073	0.39698	0.4389
ENSG00000065150.14	NA	NA	0.55603	0.93324	0.34127	0.91987	0.62625
ENSG00000065154.7	0.85913	0.08452	0.58591	0.88604	NA	NA	NA
ENSG00000065183.11	NA	NA	NA	0.53035	NA	0.23275	NA
ENSG00000065243.14	0.92016	0.95068	0.72545	0.56973	0.50538	0.15101	0.95537
ENSG00000065268.6	NA	NA	NA	NA	0.00504	NA	NA
ENSG00000065308.4	0.19088	0.52999	0.04263	NA	0.33625	0.06618	0.98477
ENSG00000065320.4	1	0.64318	0.10538	0.78851	0.10719	0.50764	0.80303
ENSG00000065328.12	0.4709	0.40119	0.71164	0.24324	0.22709	0.10005	0.13332
ENSG00000065357.15	NA	0.63021	0.25203	NA	0.80084	NA	NA
ENSG00000065361.10	0.95329	0.81624	NA	NA	NA	NA	0.00234
ENSG00000065427.10	NA	0.19365	NA	NA	NA	1	0.06603
ENSG00000065457.6	0.36379	0.6211	NA	0.47742	0.23886	0.00292	0.34603
ENSG00000065485.13	0.00362	0.7632	0.30101	0.52922	0.05702	0.076	0.86716
ENSG00000065491.8	NA	NA	NA	NA	NA	NA	0.67651
ENSG00000065518.7	0.53635	0.18681	0.09116	0.8017	0.9898	0.63525	0.53801
ENSG00000065526.6	NA	0.67522	0.17706	0.29358	0.26696	0.65905	NA
ENSG00000065534.14	0.25832	0.62538	0.05842	0.08466	0.93228	NA	0.00476
ENSG00000065548.13	0.90005	NA	0.66872	0.86517	NA	0.06958	NA
ENSG00000065559.10	0.62416	0.9393	0.27209	0.14054	0.37522	0.50289	NA
ENSG00000065600.8	0.5691	0.19684	0.00263	0.02221	0.01237	0.77786	0.30947
ENSG00000065609.10	0.22411	NA	NA	NA	NA	NA	NA
ENSG00000065613.9	0.22094	NA	0.32015	0.00421	0.07708	0.65837	NA
ENSG00000065621.10	0.22847	0.6599	0.02069	0.00074	0.35248	0.06053	0.30333
ENSG00000065665.16	0.41008	0.24265	0.49353	0.57974	NA	NA	0.79681
ENSG00000065675.10	NA	0.16396	0	0	0.65128	NA	0.4297
ENSG00000065717.10	NA	0.62224	NA	0.04389	0.77123	0.07055	0.47422
ENSG00000065802.7	NA	0.45934	0.66018	0.02011	0.94197	0.01648	0.99973
ENSG00000065809.9	0.09725	0.59096	0.03018	0.03031	0.97225	0.15625	0.48211
ENSG00000065833.7	0.34136	0.68895	NA	NA	0.66156	NA	0.71047
ENSG00000065882.11	1e-05	0.50845	0.18252	0.38676	0.70642	0.69836	0.82041
ENSG00000065883.10	0.44889	1	0.42926	0.51098	1	1	NA
ENSG00000065911.7	NA	NA	0.33204	0.72617	1	NA	NA
ENSG00000065970.4	0.77074	0.91581	0.02483	0.04701	1	0.12221	0.49014
ENSG00000065978.13	0.48925	0.51272	0.18654	0.5929	NA	0.00022	0.07312
ENSG00000065989.11	0.71703	NA	0.77008	NA	NA	0.3971	NA
ENSG00000066027.7	0.11031	0.52649	0.16857	0.10487	0.99922	0.58487	0.3665
ENSG00000066032.14	0.77259	0.73899	0.32632	0.39325	1	0.28076	0.18592
ENSG00000066044.9	0.00985	0.35828	0.05142	NA	NA	0.31183	0.63986
ENSG00000066084.8	0.00065	0.41925	0.55324	0.00343	0.07806	NA	NA
ENSG00000066117.10	0.43345	NA	0.01239	0.20349	NA	0.05012	NA
ENSG00000066135.8	0.20378	0.80288	0.42354	1	NA	0.60765	NA
ENSG00000066136.15	0.11032	0.02375	0.43358	0.08242	0.08001	0.10172	0.12631
ENSG00000066185.8	0.32743	0.42272	0.02108	0.34004	NA	NA	NA
ENSG00000066230.6	0	0	0	0.83201	0.00021	NA	0.10578
ENSG00000066248.10	1	NA	NA	NA	0.79286	1	NA
ENSG00000066279.12	0.36694	0.08754	0.65557	0.61279	NA	0.95353	0.24785
ENSG00000066379.10	NA	NA	1e-05	0	0	NA	NA
ENSG00000066382.12	0.30653	0.48627	1	0.5015	NA	NA	0.34365
ENSG00000066427.17	0.03954	0.81604	3e-05	0.08906	NA	0.58685	0.99165
ENSG00000066455.8	NA	0.52399	0.00643	0.06949	NA	0.80545	0.80336
ENSG00000066468.16	5e-05	0.00018	0.29876	NA	0.07469	0.00123	0.35027
ENSG00000066557.5	0.7099	0.81337	0.41221	0.87575	NA	1	0.43783
ENSG00000066583.7	NA	NA	NA	NA	0.38515	NA	0.05311
ENSG00000066629.12	0.66588	0.14147	0.33551	0.99224	0.33367	0.20021	0.56619
ENSG00000066651.13	NA	NA	NA	NA	0.30083	0.26201	NA
ENSG00000066654.8	NA	NA	0.00187	NA	NA	0.0576	NA
ENSG00000066735.10	0.12289	0.42206	0.23086	0.52534	0.31707	0.62294	0.74289
ENSG00000066739.7	0.32752	0.89242	0.02804	0.98629	0.75109	0.36924	0.16197
ENSG00000066777.4	0.02875	1	0.75186	NA	NA	NA	0.81008
ENSG00000066827.11	0.11365	0.92755	0.16464	0.10734	0.30266	0.17856	NA
ENSG00000066855.11	0.31701	1	0.51154	0.23768	0.11946	NA	NA
ENSG00000066923.13	0.47915	0.80499	NA	NA	0.18858	0.75279	NA
ENSG00000066926.6	0	0.00082	0.18068	0.20781	0.1785	NA	NA
ENSG00000066933.11	0.7615	NA	0.69471	0.13996	0.79512	0.71969	NA
ENSG00000067057.12	0.04983	0.22295	1e-05	0.01619	0.22118	0.11172	0.41735
ENSG00000067064.6	NA	NA	0.49248	0.67827	0.05902	NA	NA
ENSG00000067082.10	0.58508	NA	0.50766	NA	NA	0.15347	0.07978
ENSG00000067113.12	0.09152	0.87504	0.00624	0.17745	0.26458	NA	NA
ENSG00000067141.12	0.10394	0.59622	0.00823	NA	0.70521	0.9067	NA
ENSG00000067182.3	NA	NA	1	0.44168	0.15275	0.34926	0.34674
ENSG00000067191.11	0.74842	1	1	0.91614	NA	0.19897	0.77514
ENSG00000067221.9	1	0.67925	0.17279	0.62687	0.60901	1	0.47799
ENSG00000067225.13	1	NA	NA	0.50566	0.0054	1	NA
ENSG00000067248.5	0.71573	0.52622	0.51133	0.22493	0.37551	NA	NA
ENSG00000067334.9	0.07152	0.65793	0.81205	0.0104	NA	0.35307	0.40027
ENSG00000067365.10	0.08122	0.08241	0.08125	0.31732	0.07137	0.70433	0.5844
ENSG00000067369.9	0.49333	1	0.16042	0.01077	NA	0.02894	0.12517
ENSG00000067533.5	0.77923	NA	NA	NA	NA	NA	0.74781
ENSG00000067560.6	0.16336	NA	NA	0.02437	0.28957	NA	1
ENSG00000067596.6	0.51508	0.17588	0.03619	0.15243	0.76465	0.12032	0.86849
ENSG00000067606.11	NA	0.60018	0.93715	0.01079	0.38776	NA	0.27053
ENSG00000067704.8	0.31962	NA	NA	0.57331	NA	0.30177	0.15644
ENSG00000067715.9	0.27613	0.09488	NA	NA	NA	0.1808	NA
ENSG00000067798.9	0.49973	NA	1	NA	NA	NA	NA
ENSG00000067836.8	NA	NA	0.6901	0.71801	0.17185	0.12084	NA
ENSG00000067955.9	NA	0.38965	NA	NA	NA	NA	0.19802
ENSG00000068001.9	NA	NA	NA	NA	NA	0.44826	NA
ENSG00000068024.12	0.68566	0.25291	0.19155	0.134	0.6181	0.28576	0.89253
ENSG00000068028.13	NA	0.75169	NA	0.28786	1	0.96796	NA
ENSG00000068078.13	0.81469	0.80146	0.94859	0.05435	0.73541	1	NA
ENSG00000068120.10	0.06396	0.23843	NA	NA	0.45759	NA	0.34323
ENSG00000068137.10	NA	0.4933	0.37737	NA	NA	0.5936	NA
ENSG00000068305.13	0.12124	0.89742	0.56241	NA	0.22253	0.32623	0.13427
ENSG00000068383.14	0.40157	NA	0.44913	0.19727	NA	NA	0.33213
ENSG00000068489.8	NA	1	0.26761	1	NA	NA	NA
ENSG00000068615.12	0.29155	NA	0.95934	0.03541	0.14555	NA	NA
ENSG00000068650.14	0.12661	0.0406	0.00727	0.00563	0.42318	0.15023	0.61053
ENSG00000068654.11	0.83167	0.29301	0.22802	0.02463	0.07827	0.00667	NA
ENSG00000068697.6	0.73068	NA	0.05184	1	NA	NA	0.72632
ENSG00000068724.11	0.05153	0.01111	0.93138	0.81552	0.24182	0.91002	1
ENSG00000068745.10	1	0.01921	0.7278	0.96695	NA	NA	NA
ENSG00000068781.16	0.71986	0.06088	0.0001	0.09278	0.02391	NA	7e-05
ENSG00000068784.8	0.16187	0.46631	NA	NA	NA	NA	NA
ENSG00000068793.13	0	0	0.93828	NA	0.00095	0.04898	NA
ENSG00000068796.12	0.602	NA	NA	NA	NA	NA	NA
ENSG00000068831.14	1	1	0.77566	0.96742	0.53302	0.0485	0.00087
ENSG00000068878.10	0.01783	2e-05	3e-05	0.16152	0.98358	0.0004	NA
ENSG00000068885.10	0.84956	0.15922	NA	0.93614	0.85711	0.35252	0.65758
ENSG00000068903.15	0.28536	0.54471	0.1097	0.03297	0.11213	NA	NA
ENSG00000068912.9	NA	NA	NA	0.08212	0.7114	NA	NA
ENSG00000068971.9	NA	NA	0.53543	NA	NA	0.88463	NA
ENSG00000068976.9	0.53922	0.61189	0.10332	NA	NA	0.27093	NA
ENSG00000069020.14	NA	NA	NA	0.17841	0.50654	0.50517	NA
ENSG00000069188.12	0.88881	0.94401	0.1339	0.59441	0.9233	0.34042	0.37007
ENSG00000069248.9	0.95494	0.89825	NA	NA	NA	NA	0.6724
ENSG00000069275.12	NA	NA	NA	0.77504	0.76462	0.42839	NA
ENSG00000069329.11	0.77321	0.72732	NA	NA	NA	NA	NA
ENSG00000069424.10	0.11721	0.77065	0.00818	NA	0.71224	0.06761	0.17242
ENSG00000069482.6	0.4258	0.08576	0.72728	NA	0.82431	0.382	0
ENSG00000069493.10	NA	NA	NA	0.23424	0.38924	0.42495	NA
ENSG00000069667.11	0.09152	0.30782	0.38868	0.08285	0.53334	0.93096	0.20858
ENSG00000069696.6	1	NA	NA	NA	NA	NA	0.60782
ENSG00000069702.6	0.10118	0.25367	0.06003	0.07398	0.60941	0.0392	0.6351
ENSG00000069712.9	0.68566	NA	NA	NA	NA	NA	0.50611
ENSG00000069849.6	0.00877	NA	NA	0.07823	0.0092	0.07213	0.02254
ENSG00000069869.11	NA	NA	0.065	0.61959	0.99432	0.13426	0.02547
ENSG00000069943.5	0.00066	NA	0.73455	0.14997	NA	NA	NA
ENSG00000069956.7	1	NA	0.66608	NA	NA	0.54318	NA
ENSG00000069966.14	1	NA	0.19312	0.80022	NA	NA	0.46406
ENSG00000069974.11	0.2211	NA	0.5008	0.39285	NA	0.503	NA
ENSG00000069998.8	NA	0.05058	0.00373	0.00517	0.13316	0	NA
ENSG00000070010.14	0.10356	0.36766	0.39784	0.33332	0.95864	0.43756	0.50426
ENSG00000070018.4	0.1436	0.21844	0.65492	0.68131	0.05518	0.86107	0.49166
ENSG00000070047.7	0.00173	0.26259	0.15179	0.22155	NA	0.90952	0.25797
ENSG00000070061.10	0.19432	0.37698	NA	0.04784	0.30114	NA	0.06494
ENSG00000070081.11	0.07014	0.16282	0.47633	0.68043	NA	0.38108	0.08985
ENSG00000070087.9	0.80896	1	0.18835	0.44238	NA	0.45138	NA
ENSG00000070159.9	0.44074	0.70187	NA	NA	NA	NA	NA
ENSG00000070182.13	0.04691	0.62374	0.21479	NA	0.38096	0.41023	0.59973
ENSG00000070214.11	NA	NA	NA	0.89667	0.5755	NA	NA
ENSG00000070269.9	0.23998	0.18997	0.26239	0.44038	0.00498	0.08301	0.8197
ENSG00000070366.9	0.90261	0.62143	0.34437	0.28739	0.00139	0.06906	0.54822
ENSG00000070367.11	0.05069	0.58383	NA	NA	NA	NA	0.33384
ENSG00000070371.11	0.09866	0	0	0.03156	NA	0.00042	0.48187
ENSG00000070388.7	0.21938	0.17142	0.39784	NA	NA	0.06625	NA
ENSG00000070404.5	NA	NA	NA	NA	NA	NA	0.38541
ENSG00000070413.14	NA	0.95834	0.55051	NA	0.94417	0.96152	NA
ENSG00000070423.13	0.51128	0.198	0.85196	0.09417	0.95333	0.41613	0.63167
ENSG00000070444.10	0.33352	NA	0	0.21069	0.38824	0.41491	0.26783
ENSG00000070476.10	0.38899	0.55026	0.25804	0.30861	0.68151	0.7519	0.15003
ENSG00000070495.10	NA	0.52886	NA	0.77342	NA	0.77	0.14426
ENSG00000070501.7	1	NA	0.23751	NA	1	NA	NA
ENSG00000070540.8	NA	0.89567	0.24791	0.78413	NA	0.17577	1
ENSG00000070610.10	0.38009	NA	0.26291	NA	NA	0.89925	NA
ENSG00000070614.10	0.0087	0.78847	0.14489	0.9161	0.1851	0.50874	0.99775
ENSG00000070669.12	NA	NA	0.17918	0.16795	0.73497	0.00364	0.00202
ENSG00000070718.7	0.55841	NA	0.08401	0.17788	0.18679	1	0.01616
ENSG00000070731.5	NA	NA	NA	NA	0.1401	NA	NA
ENSG00000070756.9	0.01298	0.4373	0.00637	0.08838	0.10244	0.40835	NA
ENSG00000070759.12	0.19491	0.12993	0.92695	0.42727	NA	0.16809	0.491
ENSG00000070761.3	NA	0.00017	0.00428	NA	NA	0.27565	NA
ENSG00000070770.4	0	0.49112	0.00067	0.00286	0.00114	0.94516	0.90262
ENSG00000070778.8	NA	NA	0.03419	0.79124	NA	NA	NA
ENSG00000070785.12	NA	NA	0.06924	0.70866	NA	NA	NA
ENSG00000070814.13	0.16821	0.09649	0.00874	0.33291	0.65731	0.39227	0.50293
ENSG00000070882.8	NA	NA	NA	0.30397	0.69297	0.38965	NA
ENSG00000070886.6	0.21776	0.78044	0.68422	1	NA	0.62859	NA
ENSG00000070950.5	0.11058	0.86095	0.44739	0.3291	0.85137	NA	NA
ENSG00000070961.10	NA	NA	0.22714	NA	0.15984	NA	NA
ENSG00000071051.9	0.24115	NA	NA	0.08622	0.13967	0.31133	0.43586
ENSG00000071054.11	0.00507	0.08059	0.6463	0.38917	0.04629	NA	NA
ENSG00000071073.8	0.93032	0.25329	0.66773	NA	NA	0.89594	0.45985
ENSG00000071082.6	0.8522	0.08815	0.27477	1	0.098	0.06989	0.40344
ENSG00000071127.12	0.68951	0.41749	0.18544	0.50613	0.56468	0.65538	0.92591
ENSG00000071189.17	0.08003	0.29038	NA	0.1535	0.16189	NA	0.67823
ENSG00000071205.7	NA	NA	0.00598	0.5563	0.77593	0.37802	0.75199
ENSG00000071242.7	0.18949	0.21363	0.71758	0.14243	0.07469	0.32915	0.55787
ENSG00000071243.11	0.27074	0.98899	NA	NA	0.24522	0.6136	0.89465
ENSG00000071246.6	0.65613	NA	0.32178	0.36242	NA	NA	0.85055
ENSG00000071282.7	NA	0.90387	0.28354	NA	0.64403	0.75139	NA
ENSG00000071462.7	0.00035	0.75884	0.02558	0.18669	1	0.28545	0.11329
ENSG00000071537.9	0.03093	0.06368	0.20919	NA	0.72284	NA	0.20974
ENSG00000071539.9	NA	NA	0.38429	0.73736	NA	0.9084	NA
ENSG00000071564.10	0.00689	0.0103	0.24487	0.01418	0.10009	0.04155	0.8915
ENSG00000071575.7	0.20977	0.88401	0.10314	0.95839	0.3736	0.13453	0.1323
ENSG00000071626.12	0.12825	0.15441	0.18891	0.22455	0.68224	0.35291	0.27218
ENSG00000071655.13	0.34065	0.18811	0.69581	NA	0.06844	0.58508	0.23011
ENSG00000071794.11	0.0102	NA	0.03035	NA	0.65696	NA	0.84483
ENSG00000071894.10	0.00048	0.00511	0.01422	NA	NA	0.30681	0.02804
ENSG00000071967.7	0.12235	0.00044	0.26226	0	0.17259	0.34792	NA
ENSG00000071994.6	0.35499	0.20865	0.27614	0.08376	0.26253	0.97935	NA
ENSG00000072041.12	NA	NA	NA	0.75444	0.4508	NA	0.73767
ENSG00000072042.8	0.00686	0.10901	0.0013	0.14552	1	0.52146	NA
ENSG00000072071.12	0.40931	NA	0.12003	0.64157	0.45448	0.90413	NA
ENSG00000072110.9	1	0.72053	0.85241	1	0.80916	0.51599	0.39259
ENSG00000072121.11	0.00457	0.09932	0.05028	0.04327	NA	0.00012	0.4809
ENSG00000072134.11	0.48773	0.59403	0.46139	NA	0.09996	0.77506	0.10214
ENSG00000072135.8	NA	NA	0.44778	0.11667	0.8812	0.59182	NA
ENSG00000072163.14	0.03281	0.13421	0.03798	0.8298	0.82073	0.47648	NA
ENSG00000072195.10	0.08072	0.05779	0.0048	0.67893	0.08235	0.19863	NA
ENSG00000072201.9	0.1668	0.46702	0.96725	0.15368	0.36246	0.65311	0.58012
ENSG00000072210.14	0.98314	0.73582	0.04122	0.06118	0	NA	0
ENSG00000072274.8	0.9125	0.86134	0.1669	0.87384	0.60344	NA	0.79868
ENSG00000072310.12	0.77251	0.25976	0.10268	0.51436	NA	0.0544	0.77644
ENSG00000072364.8	0.70633	NA	0.09079	NA	0.02448	0.70455	NA
ENSG00000072422.12	0.50671	0.86985	NA	NA	0.00508	NA	0.30443
ENSG00000072518.16	NA	NA	NA	0.43223	0.56264	0.04568	0.60987
ENSG00000072571.15	0.63764	0.25871	0.40675	0.4895	0.47824	1	0.22283
ENSG00000072609.13	0.37872	0.02243	0.0095	0.19438	0.23616	0.21279	0.04887
ENSG00000072657.4	NA	1	0.74979	0.11167	NA	NA	NA
ENSG00000072682.14	0.08847	1	0.47419	1	0.43416	NA	0.32353
ENSG00000072736.14	NA	NA	0.20817	NA	0.54768	NA	0.38907
ENSG00000072756.12	NA	0.43908	0.77037	NA	0.32007	NA	NA
ENSG00000072778.15	0.02206	NA	0.53263	0.18714	0.30322	0.16476	NA
ENSG00000072786.8	0.63969	0.16685	0.91628	1	0.2025	0.621	0.57623
ENSG00000072803.13	NA	NA	NA	NA	1	NA	NA
ENSG00000072818.7	0.68385	0.52421	0.79129	0.23186	0.01573	NA	0.055
ENSG00000072832.10	0.02512	0.00617	0.14276	0.64672	0.19382	0.06192	4e-05
ENSG00000072840.8	0.10892	0.23755	NA	NA	NA	0.17068	NA
ENSG00000072849.6	0.3594	0.37747	1	0.31166	0.13184	0.21024	0.50961
ENSG00000072864.8	0.50076	NA	NA	NA	0.3305	NA	0.54434
ENSG00000072952.14	0.02554	NA	0.69164	0.81936	0.6839	NA	0.06664
ENSG00000072954.2	0.804	1	0.11977	0.06411	0.61237	0.04989	NA
ENSG00000072958.4	0.00439	NA	0.01632	0.04781	NA	NA	NA
ENSG00000073008.10	0.9725	0.04864	0.81757	0.11092	0.17334	0.25729	NA
ENSG00000073050.7	0.80082	0.36963	0.48982	0.41722	NA	NA	0.82907
ENSG00000073060.11	0.97467	0.10741	0.30676	0.94004	0.67145	0.26519	0.51268
ENSG00000073111.9	NA	0.89023	0.79466	NA	NA	0.79775	NA
ENSG00000073146.11	NA	0.72499	NA	NA	NA	NA	NA
ENSG00000073150.9	0.72846	0.04104	NA	NA	NA	1	0.11453
ENSG00000073169.9	0.07034	0.03619	0.03786	0.12359	0.65211	0.12585	0.052
ENSG00000073350.9	0.06333	0.37804	0.05932	0.34426	0.83251	1	0.92545
ENSG00000073417.10	0.94349	NA	NA	0.86184	NA	1	NA
ENSG00000073536.13	0	0	0	0.11612	0.72146	0	1
ENSG00000073578.12	0.74912	0.473	0.32702	0.78166	0.35667	0.37987	NA
ENSG00000073584.14	0.06272	1	0.04589	NA	NA	0.06396	0.17754
ENSG00000073605.14	0.54741	0.59127	0.35379	0.10553	NA	NA	NA
ENSG00000073614.7	0.93466	NA	NA	NA	NA	NA	0.85197
ENSG00000073670.9	NA	NA	NA	0.38802	NA	0.92781	0.54875
ENSG00000073711.6	NA	0.74297	0.22139	NA	0.59136	0.48536	0.95051
ENSG00000073712.9	0.29433	1	NA	0.68973	0.02061	NA	0.67575
ENSG00000073792.11	0.83422	0.81261	0.06816	NA	0.28705	0.22577	NA
ENSG00000073803.9	0.62746	0.79498	0.03068	NA	NA	0.55194	NA
ENSG00000073849.10	0.5193	0.52084	0	0.26762	0.34134	0.30005	NA
ENSG00000073910.15	0.43819	0.0793	0.10904	0.23293	0.78975	0.21733	0.12089
ENSG00000073921.13	8e-05	NA	0.85307	0.43259	0.80499	0.20022	0.41141
ENSG00000073969.14	0.41552	0.48919	NA	NA	0.14458	NA	0.13238
ENSG00000074047.16	NA	NA	0.74869	NA	NA	NA	NA
ENSG00000074054.13	0.49124	0.73249	0.00184	0.20827	0.06149	NA	0.01586
ENSG00000074071.9	2e-05	NA	0.0008	NA	0.56008	0	0.63412
ENSG00000074181.4	0.0004	NA	0.26295	0.00255	NA	0.06414	NA
ENSG00000074201.4	0.1283	0.52496	0.86073	0.49066	NA	0.38712	0.55572
ENSG00000074211.9	NA	NA	0.12265	0.36396	NA	NA	NA
ENSG00000074219.9	0.02133	0.84655	0.57266	0.24388	0.66389	0.26406	NA
ENSG00000074266.13	NA	NA	NA	0.02777	0.05432	NA	0.79622
ENSG00000074317.6	0.07309	0.8998	0.76983	0.34089	0.50236	NA	0.5472
ENSG00000074356.12	0.3238	0.67637	0.86369	0.6016	0.03358	0.75841	NA
ENSG00000074370.13	NA	NA	0.49317	0.16757	0.64277	NA	NA
ENSG00000074410.9	NA	NA	NA	NA	0.09796	NA	0.40241
ENSG00000074527.7	0.08402	0.82039	0.17186	0.00712	0.65856	0.00013	NA
ENSG00000074582.8	0.81733	0.12205	0.3924	0.93075	1	0.73967	0.54173
ENSG00000074590.9	0.18795	0.28277	NA	NA	0.49081	0.30953	0.95404
ENSG00000074603.14	0.47078	0.47347	0.30586	0.9655	0.85352	0.87741	0.59144
ENSG00000074621.9	0.75737	0.05623	0.56906	0.00927	0.40324	1	NA
ENSG00000074657.9	0.02531	0.61203	0.00202	0.14688	0.12944	0.19514	0.04154
ENSG00000074660.11	NA	NA	0.04961	NA	0.77374	0.42605	NA
ENSG00000074695.5	0.09558	0.65957	NA	NA	0.58944	0.41749	0.37505
ENSG00000074696.8	NA	0.00017	0.00174	0.03828	0.02081	NA	NA
ENSG00000074706.9	0.75253	NA	NA	NA	NA	NA	NA
ENSG00000074755.10	0.61935	0.75684	NA	NA	NA	NA	0.98743
ENSG00000074800.9	0.13671	0.70024	0.61845	0.89338	NA	0	0.5487
ENSG00000074803.13	NA	NA	1	NA	NA	0.00901	NA
ENSG00000074842.3	NA	0.01742	0.05612	0.10399	0.04268	NA	NA
ENSG00000074855.6	0.73468	0.0053	0.21766	0.62345	0.39352	NA	0.92386
ENSG00000074935.9	NA	NA	0.3876	0.7244	0.28213	0.48204	0.93
ENSG00000074964.12	0.65108	0.23918	0.9246	0.33519	0.47938	0.63289	0.45314
ENSG00000075035.5	0.70586	0.28886	0.81752	0.50605	NA	0.58959	0.5053
ENSG00000075043.13	0.32317	0.56063	0.76676	0.66197	0.4806	0.33286	0.328
ENSG00000075131.5	NA	0.05825	0.12508	0.05914	0.90161	0.01912	0.49489
ENSG00000075142.9	0.01783	NA	0.21935	NA	0.08708	NA	1
ENSG00000075151.15	0.53511	0.49519	0.28397	0.73297	NA	0.09347	NA
ENSG00000075188.4	NA	NA	0.03881	0.50719	NA	0.50661	NA
ENSG00000075213.6	0.01303	0.03713	0.89508	0.15443	0.24429	0.04328	0.06428
ENSG00000075218.14	NA	NA	NA	1	NA	NA	NA
ENSG00000075223.9	NA	NA	0.66561	NA	NA	0.10965	NA
ENSG00000075239.9	0.34223	NA	0.67886	0.45541	0.29678	0.908	NA
ENSG00000075240.12	0.04268	0.56652	0.40851	0.73741	0.57776	0.27632	0.72084
ENSG00000075275.12	0.40411	NA	0.90917	NA	0.17588	NA	NA
ENSG00000075290.7	0.83079	0.25661	NA	NA	NA	NA	NA
ENSG00000075292.14	0.34404	0.04671	0.13737	0.26765	0.62854	NA	0.81954
ENSG00000075336.7	NA	0.39195	0.95845	0.56253	NA	NA	NA
ENSG00000075340.18	0	0.78496	0.94635	0.12605	0.2276	0.63203	0.0003
ENSG00000075391.12	NA	0.4568	0.83133	0.35763	0.02355	0.80642	0.34956
ENSG00000075399.8	0.71337	NA	0.11419	0.84313	NA	NA	0.20489
ENSG00000075407.13	0.03925	0.22918	0.13204	0.00017	0.56936	0.23169	0.97621
ENSG00000075413.13	0.46704	0.80098	0.71383	0.85377	NA	0.08346	NA
ENSG00000075420.8	0.8615	0.98804	0.56873	0.91748	0.66589	0.0899	0.19481
ENSG00000075426.7	0.70051	0.76754	NA	NA	0.42328	NA	NA
ENSG00000075429.4	NA	NA	0.00173	NA	NA	0.28942	NA
ENSG00000075461.5	0.15022	0.8615	0.82414	0.05179	0.67551	NA	0.38308
ENSG00000075539.9	NA	NA	NA	NA	NA	0.53553	0.11212
ENSG00000075568.12	0.3037	0.47553	0.14445	0.04135	0.70813	0.14427	0.39163
ENSG00000075618.13	0.17082	NA	0.00102	0.47854	0.50034	0.64762	NA
ENSG00000075624.9	0	0.2578	0.06603	0.10772	0.5607	NA	0.00147
ENSG00000075643.5	0.07877	0.456	0.58891	0.92395	0.35285	0.27302	0.79087
ENSG00000075651.11	NA	NA	NA	1	NA	0.58079	NA
ENSG00000075673.7	NA	0.47562	0.03863	1	NA	1	NA
ENSG00000075702.12	0.10822	NA	0.36026	0.48716	0.01845	0.17803	0.05961
ENSG00000075711.16	0.96159	0.01572	0.0031	0.74773	0.51959	0.77015	0.26026
ENSG00000075785.8	NA	0.05998	0.37247	NA	NA	0.27557	NA
ENSG00000075790.6	0.12323	NA	0.18759	0.04145	NA	0.84105	NA
ENSG00000075826.12	0.95019	0.62664	0.86707	0.10987	NA	NA	0.77389
ENSG00000075856.7	0.39273	0.40052	0.77248	0.14937	0.70928	NA	0.39835
ENSG00000075945.8	0.2853	NA	0.0219	0.0389	NA	NA	0.33255
ENSG00000075975.11	0.88546	NA	0.91572	NA	0.34367	0.17271	NA
ENSG00000076003.4	0.29238	0.06041	0.5941	0.26995	NA	NA	0.40503
ENSG00000076043.5	NA	NA	NA	NA	0.65372	NA	0.85401
ENSG00000076067.7	1	0.73335	0.71828	0.24419	0.71364	NA	0.32909
ENSG00000076108.7	0.05982	0.61827	0.8868	0.13268	0.86879	NA	0.56402
ENSG00000076201.10	0.22196	0.14052	NA	NA	NA	0.75719	NA
ENSG00000076242.10	NA	0.12401	0.33918	NA	NA	0.17848	0.99142
ENSG00000076248.6	0.12761	0.60439	0.18923	0.77288	0.05976	0.03227	0.02153
ENSG00000076258.5	0.62755	NA	0.02155	NA	NA	1	NA
ENSG00000076321.6	NA	0.67645	0.00725	0.75047	0.57165	NA	NA
ENSG00000076351.8	0.74631	0.37827	0.07165	0.71296	0.99091	NA	NA
ENSG00000076356.6	0.8139	NA	0.25343	NA	NA	0.04215	NA
ENSG00000076382.12	0.02909	0.00143	0.282	0.81378	NA	NA	0.15329
ENSG00000076513.12	0.17909	0.82973	NA	NA	NA	NA	0.23441
ENSG00000076554.11	0.50299	0.78899	NA	0.07811	0.49167	NA	NA
ENSG00000076555.11	0.23551	0.03585	0.68733	0.86077	0.20711	0.03673	0.77464
ENSG00000076604.10	0.08678	0.73174	0.31552	0.09517	NA	NA	0.47081
ENSG00000076650.2	NA	0.87849	0.5434	1	NA	0.66942	NA
ENSG00000076662.5	0.64411	NA	0.46024	0.04354	0.85548	0.83023	0.63466
ENSG00000076685.14	0.01839	0.27597	0.05935	0.05867	0.6306	0.65338	0.09343
ENSG00000076706.10	0.28301	0.54859	0.17372	NA	0.98122	0.00086	0.53153
ENSG00000076864.15	0.55491	NA	0.03879	NA	NA	0.43596	1
ENSG00000076924.7	0.00486	0.30917	0.9591	NA	NA	0.03577	0.4845
ENSG00000076928.13	1	NA	1	NA	NA	NA	NA
ENSG00000076944.10	0.73762	0.13694	0.78331	NA	NA	0.89607	1
ENSG00000076984.13	0.04387	0.39886	0.07677	NA	0.51225	NA	0.84773
ENSG00000077009.9	0.83119	0.0504	0.30226	NA	NA	NA	0.24416
ENSG00000077044.5	0.84469	0.76491	NA	NA	0.72048	0.53587	0.94078
ENSG00000077063.6	0.30196	0.55007	0.24336	NA	0.79224	0.7527	0.08968
ENSG00000077097.9	0.056	NA	NA	NA	NA	0.9621	0.71164
ENSG00000077147.10	NA	0.38161	0.37358	0.45185	0.76049	NA	0.28472
ENSG00000077150.13	0.19265	0.80429	NA	NA	NA	NA	0.04996
ENSG00000077152.5	0.12585	0.9684	NA	NA	0.6512	NA	NA
ENSG00000077157.16	0.69927	0.36812	0.28946	0.36116	0.82436	NA	0.55761
ENSG00000077232.12	0.50584	0.22619	0.00023	0.33099	0.10585	0.53102	0.09146
ENSG00000077235.13	0.77042	NA	NA	NA	NA	NA	NA
ENSG00000077238.9	0.51986	0.30304	0.35718	0.12851	0.7138	0.58484	0.40372
ENSG00000077254.10	0.32252	0.30888	0.78266	0.88796	NA	0.1451	0.73776
ENSG00000077312.4	0.00052	NA	0.7528	NA	NA	NA	0.27199
ENSG00000077348.4	NA	NA	0.11659	NA	0.02679	NA	NA
ENSG00000077380.11	NA	NA	0.75094	NA	NA	NA	NA
ENSG00000077454.11	0.00288	0.15072	0.15162	0.23895	NA	NA	NA
ENSG00000077458.8	0.85409	0.07397	NA	NA	0.10635	0.61184	0.61401
ENSG00000077463.10	NA	NA	NA	0.517	NA	0.87521	NA
ENSG00000077514.4	NA	0.07402	0.08319	0.0219	0.05699	0.86369	0.92926
ENSG00000077549.13	0.40417	0.6616	0.58012	NA	0.02947	0.51398	0.46042
ENSG00000077585.9	0.50533	0.57493	0.3852	NA	NA	0.20567	NA
ENSG00000077616.6	0.54042	0.49838	0.13684	NA	NA	0.47096	0.7541
ENSG00000077684.11	0	0	0	0	NA	2e-05	NA
ENSG00000077782.15	0.95918	0.77624	0.88122	0.86314	0.57976	0.47762	0.17723
ENSG00000077942.13	0.22631	0.52896	0.02785	0.57814	0.78373	NA	NA
ENSG00000078043.11	0.01634	0.28202	0.2119	0.46299	NA	0.26412	0.47878
ENSG00000078053.12	0.77913	0.56874	0.1822	0.7792	0.22099	1	0.04264
ENSG00000078070.7	0.02637	0.39641	0.46998	0.24553	0.34508	0.207	NA
ENSG00000078081.3	1	NA	NA	NA	NA	NA	NA
ENSG00000078114.14	NA	NA	NA	0.34363	0.14151	0.09603	NA
ENSG00000078124.7	NA	NA	NA	0.53347	0.4527	0.85932	0.36414
ENSG00000078142.7	NA	NA	0.92233	NA	0.71472	0.29751	0.89679
ENSG00000078177.9	0.05796	0.16942	0.85295	0.89692	0.58257	0.3793	0.84282
ENSG00000078237.4	0.25238	0.05781	0.53173	0.08653	0.10736	0.45521	0.37895
ENSG00000078246.11	NA	0.01563	0.19184	0.22946	NA	0.30636	0.16309
ENSG00000078269.9	0.26547	0.84297	0.02865	0.83806	0.00519	NA	0.06852
ENSG00000078295.11	2e-05	0	0.67966	0.02964	0.96282	0.34621	0.07182
ENSG00000078304.15	NA	NA	0.02834	0.26907	NA	0.08713	NA
ENSG00000078328.15	0.45607	NA	0.26677	0.33871	NA	NA	NA
ENSG00000078369.13	NA	0.83101	NA	NA	NA	NA	0.30541
ENSG00000078401.6	NA	0.22706	0.63088	NA	0.17813	0.62273	NA
ENSG00000078403.12	0.87509	0.17187	0.40831	0.48321	NA	0.60012	0.65654
ENSG00000078487.13	NA	NA	NA	NA	1	NA	NA
ENSG00000078549.10	0.4767	0.05169	0.25283	0.3355	0.90838	0.45684	NA
ENSG00000078618.15	0.60195	0.92936	0.21029	0.54463	0.36974	NA	0.57768
ENSG00000078668.9	NA	0.00563	0.25534	0.54678	0.54751	NA	0.76269
ENSG00000078674.13	0.09132	0.04808	0.44285	0.22036	0.09591	0.48752	0.01847
ENSG00000078687.12	NA	NA	0.20889	0.13656	0.89108	0.47777	NA
ENSG00000078699.17	0.13131	0.04164	0.49823	0.20248	0.14971	NA	NA
ENSG00000078725.8	0.60173	NA	0.21642	0.1723	NA	0.89986	NA
ENSG00000078747.8	NA	0.53406	1	NA	NA	0.24096	0.67932
ENSG00000078808.12	NA	0.08281	0.00757	0.49532	0.19539	0.00304	1
ENSG00000078900.10	NA	0.30485	0.05104	0.82511	NA	0.74959	NA
ENSG00000078902.11	NA	0.18489	0.00161	NA	0.68691	0.49208	0.652
ENSG00000079101.12	0.05652	NA	NA	NA	NA	NA	NA
ENSG00000079134.7	0.09179	0.51758	NA	NA	0.13034	NA	0.54745
ENSG00000079156.12	0.14469	0.89415	0.70032	0.62759	1	NA	0.4429
ENSG00000079215.9	NA	0.94767	NA	0.11468	NA	0.00029	0.32548
ENSG00000079246.11	0.00019	0.04294	0.00025	NA	0.12535	0.70376	NA
ENSG00000079257.3	NA	NA	NA	NA	NA	NA	0.35034
ENSG00000079263.14	0.40991	0.74095	0.46221	0.66686	0.22683	NA	0.05002
ENSG00000079277.15	NA	NA	NA	NA	NA	0.91018	0.70742
ENSG00000079308.12	0.19085	0.32465	0.23769	0.57117	0.22495	0.10788	0.76994
ENSG00000079313.7	0.31141	0.2992	0.72355	0.23495	0.11791	NA	NA
ENSG00000079332.10	0	0.00225	0	0.0019	NA	0.92733	0.43294
ENSG00000079335.13	NA	0.02325	NA	1	0.63587	NA	0.18291
ENSG00000079337.11	NA	NA	0.67188	0.79065	NA	NA	NA
ENSG00000079387.9	0.42444	0.93995	0.2421	0.72685	0.50629	1	0.07962
ENSG00000079393.16	NA	0.31297	0.94748	0.17443	NA	0.60134	0.69326
ENSG00000079432.3	0.44444	0.6789	NA	0.8315	0.07484	0.16164	0.66425
ENSG00000079435.5	NA	NA	0.74897	0.4175	NA	1	1
ENSG00000079459.8	0	0.10125	0.0006	3e-05	0.01025	0.15573	NA
ENSG00000079691.15	0.55986	0.48306	0.30919	0.21974	0.4926	0.21885	0.17691
ENSG00000079739.11	0.44628	0.88987	0.64117	0.15246	0.23155	0.19713	0.99629
ENSG00000079785.10	0.12941	0.00163	1e-05	NA	0.03666	0.02911	0.16568
ENSG00000079805.12	0.32495	NA	0.17405	NA	NA	0.67697	NA
ENSG00000079819.12	0.14745	0.99646	0.00028	0.14178	0.36163	0.47787	0.04302
ENSG00000079950.9	0.0002	3e-05	0.31681	0.15902	0.80969	0.36193	0.00072
ENSG00000079999.9	0.02123	NA	NA	NA	0.10186	NA	0.16608
ENSG00000080189.10	0.05826	0.00068	0.09498	0.91497	0.01377	NA	0.20871
ENSG00000080200.5	0.19216	NA	NA	NA	0.77127	NA	0.55458
ENSG00000080293.5	NA	NA	0.01349	NA	NA	NA	NA
ENSG00000080298.11	0.55925	NA	0.37855	NA	NA	0.33712	NA
ENSG00000080345.13	0.99312	0.49504	0.43835	NA	0.48654	NA	NA
ENSG00000080371.4	0.14685	0.04151	0.01343	0.13651	NA	0.4195	0.70188
ENSG00000080503.15	0.20466	NA	0.09287	0.17057	NA	0.94846	NA
ENSG00000080511.2	NA	0.17838	NA	NA	NA	NA	NA
ENSG00000080546.9	NA	0.49903	0.51055	0.31435	0.339	0.64457	NA
ENSG00000080573.6	0.64486	0.86176	0.03606	NA	0.70188	0.02987	NA
ENSG00000080603.12	NA	NA	NA	0.15034	NA	0.30397	NA
ENSG00000080608.9	NA	1	0.76415	NA	1	0.49575	NA
ENSG00000080644.11	0.00016	NA	0.02836	0.75366	0.50434	0.55483	0.47358
ENSG00000080709.10	0.0141	NA	0.71765	NA	NA	0.33036	NA
ENSG00000080802.14	0.00196	0.02064	0.95048	NA	0.69513	0.08017	NA
ENSG00000080815.14	0.04518	0.34706	0.31234	0.39476	0.31587	0.23592	NA
ENSG00000080819.2	0.30819	0.49563	0.08888	0.01291	0.97495	NA	0.25048
ENSG00000080822.12	NA	1	NA	NA	NA	NA	0.74653
ENSG00000080824.14	0.75772	0.237	0.42816	NA	0.0047	0.29419	NA
ENSG00000080839.7	NA	0.84556	0.75296	0.30906	NA	0.66908	1
ENSG00000080845.13	0.00013	0.88288	0.02363	NA	NA	NA	NA
ENSG00000080854.10	0.4724	NA	0.39908	0.33278	0.5326	0.34127	NA
ENSG00000080947.10	0.64413	0.04586	0.33437	0.50758	0.54944	0.47748	0.6351
ENSG00000080986.8	NA	0.52421	0.20341	0.24175	0.54535	NA	0.87842
ENSG00000081014.6	0.2742	0.26643	0.05082	0.17527	0.87158	0.32015	NA
ENSG00000081019.9	0.76082	0.48516	NA	0.79049	NA	0.58812	0.06302
ENSG00000081026.14	NA	NA	1	0.15866	1	NA	NA
ENSG00000081052.10	0.29018	0.40261	0.98507	1	NA	0.47015	NA
ENSG00000081059.15	NA	NA	NA	NA	0.62952	NA	NA
ENSG00000081087.10	NA	NA	0	0	NA	0.00497	NA
ENSG00000081138.9	0.75695	NA	1	NA	NA	NA	NA
ENSG00000081154.7	0.78642	0.82933	NA	0.05396	0.68783	NA	0.08094
ENSG00000081177.14	0.13756	0.61005	NA	0.65841	0.52092	0.36863	0.40051
ENSG00000081189.9	1	NA	NA	NA	NA	NA	NA
ENSG00000081248.6	NA	NA	0	NA	NA	0.03735	NA
ENSG00000081307.8	NA	0.79093	0.9831	0.0257	0.85353	NA	NA
ENSG00000081320.6	0.67385	0.22595	0.72112	0.76709	0.07411	NA	NA
ENSG00000081377.12	0.04066	0.31309	0.67895	NA	NA	0.71544	NA
ENSG00000081479.8	NA	0.179	0.6155	0.06192	NA	0.96486	0.80585
ENSG00000081665.9	0	0.0974	0.10991	0.08024	0.53627	6e-05	NA
ENSG00000081692.8	0.4331	0.72229	0.47938	NA	NA	0.16426	0.41232
ENSG00000081721.7	0.66314	NA	0.29038	0.42681	0.54501	0.50939	0.44223
ENSG00000081760.12	0.00809	NA	0.72687	0.80895	0.14001	0.00294	0.75646
ENSG00000081791.4	0.70329	NA	0.00772	0.16981	0.00583	0.21911	0.58406
ENSG00000081803.11	0.48463	0.16169	0.616	NA	0.42674	NA	0.51268
ENSG00000081842.13	0.60275	0.79131	NA	0.06457	0.75458	1	NA
ENSG00000081870.7	NA	NA	NA	NA	0.06201	NA	NA
ENSG00000081913.9	0.47166	0.53366	0.37105	0.52565	NA	NA	0.79248
ENSG00000081923.6	0.07893	0.62822	0.26167	0.38168	0.24478	0.55099	0.53633
ENSG00000081985.6	NA	0.54417	1	0.82192	NA	NA	NA
ENSG00000082014.12	NA	NA	0.59524	0.82364	NA	0.53818	NA
ENSG00000082146.8	0.45042	0.40813	NA	NA	NA	0.12951	NA
ENSG00000082153.13	NA	NA	NA	NA	NA	0.00053	NA
ENSG00000082196.16	0.02193	0.50937	0.02147	NA	NA	0.34393	NA
ENSG00000082212.7	0.02449	0.02757	0.04085	NA	0.13357	0.03277	NA
ENSG00000082213.13	0.00092	0.0415	0.0012	0.22294	0.05166	NA	0.70082
ENSG00000082258.8	0.19662	0.66904	0.71999	0.85121	0.4908	0.03923	0.79118
ENSG00000082269.12	0.29066	0.04964	NA	NA	0.62703	0.75937	0.24423
ENSG00000082397.11	0.88653	0.86035	0.79519	0.23381	NA	0.28513	0.03868
ENSG00000082438.11	NA	0.89034	0.44738	NA	0.75395	NA	0.22424
ENSG00000082497.7	0.14894	0.19084	NA	NA	NA	0.57527	0.23756
ENSG00000082512.10	0.77358	NA	0.10863	0.6443	0.09071	NA	NA
ENSG00000082515.12	NA	0.19499	NA	0.40138	0.47658	NA	0.35468
ENSG00000082516.8	NA	0.90364	NA	0.21725	0.41703	0.58859	0.62044
ENSG00000082641.11	NA	0	4e-05	0.72414	0.59592	0	0.50481
ENSG00000082684.10	0.54709	0.26178	0.00129	0.63031	0.40356	0.00354	0.01123
ENSG00000082701.10	NA	0.53698	0.07828	0.17939	0.65025	0.63048	NA
ENSG00000082781.7	0.02523	NA	NA	0.66426	0.06709	0.6773	NA
ENSG00000082805.15	0.02882	0.37799	0.68989	6e-05	0.01766	0.28929	0.27935
ENSG00000082898.12	0.00446	0.15203	NA	NA	NA	NA	1
ENSG00000082996.15	0.99142	NA	0.01719	0.566	NA	0.80277	NA
ENSG00000083067.18	0.00186	0.17641	0.25637	0.54239	0.43955	1	0.857
ENSG00000083099.6	0.39301	0.73919	0.84357	0.67261	0.51305	0.11261	0.516
ENSG00000083123.10	0.55494	NA	0.07137	0.88603	0.72852	1	0.87389
ENSG00000083168.5	0.41073	0.0248	0.49762	0.67994	0.14237	0.34394	0.90266
ENSG00000083223.13	NA	NA	NA	0.72911	0.47744	0.19264	NA
ENSG00000083290.15	0.02191	0.2214	0.07556	0.41241	NA	0.8397	NA
ENSG00000083307.6	0.1792	0.78879	0.32642	0.9635	NA	0.27253	0.36468
ENSG00000083312.13	0.00407	NA	0.00499	0.13489	0.54591	0.10785	0.48446
ENSG00000083444.12	NA	0.06915	0.00037	0.18301	NA	0.28312	NA
ENSG00000083454.17	0.45095	0.36353	NA	NA	NA	NA	0.67288
ENSG00000083457.7	0.37489	0.11207	0.35611	NA	0.15379	NA	NA
ENSG00000083520.10	0.40144	0.38553	NA	0.00837	0.00056	0.18638	NA
ENSG00000083535.11	0.55683	0.46975	NA	1	0.00928	0.00207	NA
ENSG00000083544.9	NA	0.77106	0.06979	0.93417	NA	NA	0.10772
ENSG00000083642.14	0.05302	0.0356	NA	NA	0.54375	0.08633	0.25034
ENSG00000083720.8	NA	NA	0.0889	NA	NA	NA	NA
ENSG00000083807.5	0.43084	1	0.94284	NA	NA	0.881	1
ENSG00000083812.7	0.66398	NA	0.3273	NA	NA	0.34297	NA
ENSG00000083814.8	NA	NA	0.07457	0.81802	0.53901	NA	0.76545
ENSG00000083817.8	0.77389	NA	1	NA	NA	0.18149	NA
ENSG00000083828.11	0.49629	0.40954	0.36952	0.59839	0.25366	0.93086	0.50447
ENSG00000083838.11	0.90769	NA	0.83458	0.54841	NA	0.69072	NA
ENSG00000083844.6	NA	NA	0.18286	NA	0.75406	NA	0.10918
ENSG00000083845.4	0.7759	NA	NA	0.65128	0.16698	0.59841	0.01174
ENSG00000083857.9	0.03882	0.00194	0.70893	0.04858	0.00341	0.21751	0.16957
ENSG00000083937.4	NA	0.49961	0.69831	0.50423	0.01015	0.00942	NA
ENSG00000084070.7	0.21101	0.50688	0.4234	0.26326	0.55542	NA	NA
ENSG00000084072.12	8e-05	1e-05	0.36062	0.38638	0.51291	0.62788	NA
ENSG00000084073.4	NA	NA	0.53771	0.07567	NA	0	NA
ENSG00000084090.9	0.13318	0.03745	0.15923	0.06664	0.07264	0.06497	0.00181
ENSG00000084093.11	0.06646	0.41675	0.18932	0.0474	0.30301	0.82287	NA
ENSG00000084112.10	NA	NA	0.82358	0.09778	0.47639	0.03458	0.29579
ENSG00000084207.11	3e-05	0.31023	2e-05	0	0.02287	NA	0.43616
ENSG00000084234.12	NA	0.45799	0.1755	0	NA	0	NA
ENSG00000084444.9	0.12648	1	0.87328	NA	0.32217	NA	NA
ENSG00000084453.12	0.89394	0.37923	0.54928	0.21514	0.08212	0.2715	0.19995
ENSG00000084463.3	0.17572	0.03939	0.8605	NA	1	NA	NA
ENSG00000084623.7	0.04792	NA	0.0885	0.46526	NA	NA	NA
ENSG00000084628.5	0.62199	NA	0.71869	0.0724	NA	0.35056	NA
ENSG00000084636.13	0.2451	0.70716	0.66879	0.32811	0.76162	0.19456	1
ENSG00000084652.11	0.17368	NA	0.43821	0.33963	NA	NA	0.18094
ENSG00000084676.11	NA	0.04449	NA	NA	0.46801	NA	0.08838
ENSG00000084693.11	0.52497	NA	0.34784	1	0.75857	0.38133	0.434
ENSG00000084710.9	NA	0.18505	0.16459	0.67803	0.60416	NA	0.59383
ENSG00000084731.9	0.03821	NA	0.00709	0.00142	NA	NA	0.04381
ENSG00000084733.6	0.6978	0.54088	0.19051	0.43966	0.44342	NA	0.11019
ENSG00000084754.6	0.6707	0.77256	0.66233	0.55197	0.40421	NA	0.45839
ENSG00000084764.6	NA	NA	0.36259	NA	0.06603	0.00148	NA
ENSG00000084774.9	0.3549	NA	NA	0.1939	0.71699	0.04747	0.18219
ENSG00000085063.10	0.80807	0.08234	0.51367	NA	0.12546	0.01171	0.13722
ENSG00000085117.7	0.92774	0.06447	0.00143	0.00019	0.29851	0.03973	1
ENSG00000085231.9	0.289	NA	1	NA	0.50599	NA	NA
ENSG00000085274.11	0.21579	0.82425	NA	NA	NA	NA	0.84237
ENSG00000085365.13	0.04804	0.5094	3e-05	0.17136	NA	0.25585	0.05344
ENSG00000085377.9	0.21554	0.00555	NA	NA	NA	NA	0.05783
ENSG00000085382.7	0.23141	0.67102	0.70037	0.32599	NA	0.80386	0.34258
ENSG00000085415.11	0.31304	0.87625	0.95076	NA	0.84681	0.0643	0.88137
ENSG00000085433.11	NA	NA	NA	0.84528	NA	0.67742	NA
ENSG00000085449.10	NA	NA	0	0.97928	NA	0.44074	NA
ENSG00000085465.11	0.29891	NA	0.15206	0.2863	0.3443	NA	0.29617
ENSG00000085491.11	NA	NA	NA	0	0	NA	NA
ENSG00000085511.15	NA	NA	NA	NA	0.47946	NA	NA
ENSG00000085514.11	NA	0.77207	0.80383	NA	1	0.06578	0.55022
ENSG00000085552.12	0	0.23247	0.00038	0.01803	0.45567	0.75371	0.30269
ENSG00000085644.9	0.1779	0.02388	0.00055	0.43096	0.13625	0.70733	1
ENSG00000085662.9	NA	NA	NA	0.73349	0.34192	NA	0.78106
ENSG00000085719.7	0.30408	0.01654	0.00247	0	0.7725	NA	0.22708
ENSG00000085721.8	NA	0.00563	NA	0.48575	NA	0.68814	0.17913
ENSG00000085733.11	0.42505	0.32996	0.00061	NA	0.1465	0.14834	0.013
ENSG00000085760.10	0.38675	0.20577	0.01404	0.5787	NA	0.97079	NA
ENSG00000085788.9	NA	0.12065	0.79191	NA	0.03036	NA	NA
ENSG00000085832.12	0.08683	0.54865	0.0036	0.66394	0.52097	NA	0.97522
ENSG00000085840.8	NA	NA	NA	NA	NA	0.95767	NA
ENSG00000085872.10	0.43183	NA	0.87919	0.72353	NA	0.65189	NA
ENSG00000085978.17	0	0	0.34991	0.71155	0.15212	0.01894	0.0001
ENSG00000085982.9	0.35241	0.85811	NA	NA	NA	0.14883	0.84031
ENSG00000085998.9	0.30438	0.28001	NA	NA	0.67566	0.94004	NA
ENSG00000085999.7	NA	NA	NA	NA	NA	1	NA
ENSG00000086015.16	0.60252	0.51283	0.97127	0.13049	0.78754	0.99453	0.29149
ENSG00000086061.11	NA	0.29961	0.23844	0.01166	0.21325	0.48839	0.36879
ENSG00000086062.8	0.48056	0.62107	0.78063	0.23008	0.14576	0.63349	0.58368
ENSG00000086102.14	NA	NA	0.75319	0.84253	NA	0.15166	NA
ENSG00000086189.5	0.95287	0.39651	0.48262	0.6149	NA	0.03414	0.3174
ENSG00000086200.12	0.34024	0.08716	0.50623	0.40468	NA	NA	NA
ENSG00000086232.8	0.3427	0.01348	0.0627	0.16186	0.23235	0.03941	0.07041
ENSG00000086475.10	NA	0	0.28407	NA	1	0.2664	0.00025
ENSG00000086504.11	0.07056	NA	NA	0.67687	0.49339	0.16841	0.90261
ENSG00000086544.2	0.05044	0.09153	0.62399	NA	0.00776	0.9638	1
ENSG00000086598.6	0.51323	0.10627	NA	0.21543	0.63525	0.57399	0.10971
ENSG00000086619.9	0.21779	NA	0.56716	NA	0.53051	0.01228	0.00334
ENSG00000086666.14	0.11127	1	NA	0.29899	0.58169	0.78902	0.38689
ENSG00000086827.4	NA	NA	NA	0.18081	NA	0.3609	NA
ENSG00000086967.9	0.03124	0.11729	0.03944	0.28825	0.64898	0.82334	NA
ENSG00000087008.11	NA	0.86943	0.81681	0.36435	0.29332	0	NA
ENSG00000087053.14	0.58701	0.06533	NA	NA	0.77177	0.01611	0.41246
ENSG00000087074.7	NA	NA	NA	0.08821	0.22713	0.36023	0.00218
ENSG00000087076.4	0.03625	NA	NA	NA	NA	0.57492	0.82374
ENSG00000087077.7	0.00073	NA	1e-05	0.00337	0.1738	NA	0.03256
ENSG00000087086.9	NA	NA	NA	NA	NA	0.94927	NA
ENSG00000087087.14	0.973	NA	0.19838	0.84273	0.15731	NA	0.08908
ENSG00000087088.15	0.00012	0.39816	0.27307	0.48604	0.40546	NA	NA
ENSG00000087095.8	NA	NA	0.31997	0.21408	0.19356	NA	NA
ENSG00000087111.16	0.54635	NA	NA	NA	NA	NA	NA
ENSG00000087116.9	0.86726	0.59983	0.8793	0.54267	0.16992	0.22938	0.72748
ENSG00000087128.5	0.11375	NA	0.32933	NA	NA	NA	0.14253
ENSG00000087152.11	NA	NA	NA	0.50424	NA	0.8533	NA
ENSG00000087157.14	0.89112	0.49183	0.21072	NA	0.1208	0.22309	0.2515
ENSG00000087191.8	0.21587	0.31931	0.25961	0.16679	NA	0.2126	NA
ENSG00000087206.12	NA	0.46147	NA	NA	0.87084	0.19919	0.52686
ENSG00000087245.8	0.14717	0.11056	0.15632	0.35873	0.72364	0.72955	0.02445
ENSG00000087253.7	0.67827	0.7734	1	0.5244	0.45379	NA	NA
ENSG00000087258.9	0.09314	0.88745	0.76417	1	0.70554	0.87574	0.33987
ENSG00000087266.11	0.96355	0.72134	0.3624	0.41458	0.66107	0.25518	0.14929
ENSG00000087269.11	0.79198	0.90123	0.18722	NA	NA	1	0.78662
ENSG00000087274.12	0.42348	0.1774	0.12163	0.09097	0.88683	0.6262	0.68764
ENSG00000087299.7	0.25183	0.06455	NA	0.15284	0.00042	0.35113	0.02319
ENSG00000087301.4	NA	0.45835	0.04937	0.86052	NA	NA	0.73993
ENSG00000087303.12	0.01506	0.90223	0.00207	0.93967	0.05802	0.44067	0.76102
ENSG00000087338.4	0.52485	0.9494	0.07454	1	0.18564	0.53597	0.87135
ENSG00000087365.10	0.64884	0.27692	0.39036	0.45831	0.33724	0.76985	NA
ENSG00000087448.5	0.37502	0.86029	0.55767	0.92776	0.48257	0.37819	0.82089
ENSG00000087460.19	0	0.0121	0.00862	0	0	0	0
ENSG00000087502.13	0.37941	0.43428	0.01279	0.0151	NA	0.39237	0.86982
ENSG00000087510.5	NA	0.53153	0.58319	0.58526	0.57242	NA	0.33894
ENSG00000087586.13	0.07359	0.0781	0.24035	0.39812	0.05216	0.04011	NA
ENSG00000087884.10	NA	0.17784	0.11849	0.30563	NA	NA	NA
ENSG00000087903.8	0.30122	0.23475	0.46231	0.46254	1	NA	0.71329
ENSG00000087995.11	NA	0.0761	0.81224	0.43809	NA	NA	NA
ENSG00000088002.7	0.08505	0.12727	0.10892	0.60744	NA	0.64605	0.06141
ENSG00000088035.11	0.71382	0.00299	0.18165	0.4315	0.9308	0.9697	0.4792
ENSG00000088038.13	0.49725	1	0.51173	0.0684	NA	0.33735	0.19104
ENSG00000088179.4	0.05448	NA	NA	NA	1	NA	0.00737
ENSG00000088205.8	0.01463	0.39222	0.0027	0.09042	0.00807	0.49622	0.17932
ENSG00000088247.11	0.19779	0.14277	0.00391	0.24658	0.96249	0.69972	0.00093
ENSG00000088256.4	0.00206	NA	NA	NA	0.06223	NA	0.5785
ENSG00000088280.14	0.23245	0.95682	NA	0.05542	0.90563	0.00018	0.67479
ENSG00000088298.8	0.26571	0.14288	0.26315	0.52911	0.31483	0.70638	NA
ENSG00000088305.14	0.06078	1e-05	0.00695	0.79749	0.81303	NA	0.59369
ENSG00000088325.11	2e-05	NA	NA	0.94033	0.64945	NA	0.90449
ENSG00000088340.11	0.26216	NA	NA	NA	NA	0.86489	NA
ENSG00000088367.16	NA	0.08211	0.11508	0.3904	NA	0.17911	0.39499
ENSG00000088386.11	0.56718	0.52291	NA	0.42451	NA	0.20126	0.29918
ENSG00000088387.13	0.26467	0.23182	0.47662	0.28334	NA	NA	0.86766
ENSG00000088448.10	0.70153	0.11272	0.9262	0.51208	0.48755	1	1
ENSG00000088538.12	0.2198	0.40428	1	NA	NA	NA	0.64405
ENSG00000088543.10	0.27858	0.90309	0.38443	0.66799	0.12534	0.19728	0.15304
ENSG00000088682.9	0.35287	NA	0.38434	0.77512	0.72569	NA	NA
ENSG00000088727.8	NA	NA	0.13659	NA	0.22817	NA	NA
ENSG00000088756.8	0.26962	0.94031	0.00034	0.67608	NA	NA	0.02983
ENSG00000088766.7	1	NA	0.29154	NA	0.2624	0.1243	NA
ENSG00000088808.12	0.89716	1	0.63783	0.04325	NA	NA	0.74352
ENSG00000088812.13	0.15395	0.57876	0.86949	0.70048	0.94234	0.83352	0.56696
ENSG00000088826.13	NA	NA	0.58788	0.64134	NA	0.91405	0.46007
ENSG00000088832.10	0.03989	4e-05	0.55173	0	0	0.00039	0.00628
ENSG00000088833.13	0.15925	0.12538	NA	0.57759	0.18554	NA	NA
ENSG00000088836.8	0.10942	0.90719	0.68563	0.34464	0.95152	0.13272	0.5125
ENSG00000088854.11	0.72363	0.06277	0.44054	0.80697	0.2636	0.67303	0.23467
ENSG00000088876.7	1	0.11881	1	NA	0.8398	0.49824	0.69429
ENSG00000088881.16	0.86033	0.95781	0.29651	1	NA	NA	0.75049
ENSG00000088882.7	0.17933	NA	NA	NA	NA	0.32914	NA
ENSG00000088888.13	0.26626	0.13928	0.81369	0.58316	0.48012	NA	1
ENSG00000088899.10	0.44315	0.94302	0.91572	0.6676	0.14427	0.63384	0.71601
ENSG00000088930.6	0.05128	0.10404	0.21152	NA	0.57131	NA	NA
ENSG00000088970.11	0.62984	NA	NA	0.77354	0.23601	0.10788	NA
ENSG00000088986.6	0.08461	0.7295	NA	NA	NA	1	0.59758
ENSG00000088992.13	NA	NA	0.11337	NA	NA	NA	NA
ENSG00000089006.12	0.17206	0.05918	0.23873	0.72079	0.08472	0.41949	0.05564
ENSG00000089009.11	NA	NA	0.39362	0.07769	NA	NA	NA
ENSG00000089022.9	0.12526	0.36837	0.35578	0.01826	NA	NA	0.01818
ENSG00000089048.10	NA	0.9939	0.07775	0.16494	NA	0.14094	0.80399
ENSG00000089050.10	0.23748	0.64725	0.47509	0.06217	0.85374	NA	0.31094
ENSG00000089053.8	0.56237	0.2387	0.14992	0.14212	0.90151	NA	0.14288
ENSG00000089057.10	0.79519	0.92085	0.35761	1	0.36721	0.13042	0.30688
ENSG00000089060.7	NA	NA	0.26953	0.55238	0.47249	NA	0.23738
ENSG00000089063.10	NA	0.01754	NA	NA	NA	0.00011	0.45253
ENSG00000089091.12	0.10646	0.00583	0.15579	0.83803	0.05689	NA	0.70381
ENSG00000089094.12	0.79059	0.27634	NA	NA	0.33547	NA	0.06331
ENSG00000089123.11	NA	NA	0.1429	0.50729	NA	0.08897	NA
ENSG00000089154.6	0.74962	1	0.04453	0.12542	0.48054	0.04363	NA
ENSG00000089157.11	1	0	0.13431	0.87177	1	0.0001	0.00585
ENSG00000089159.11	0.95718	0.61927	0.67341	0.13241	0.42796	0.1358	0.56411
ENSG00000089177.13	NA	0.62389	0.55719	NA	0.38901	0.60195	0.86348
ENSG00000089195.10	0.28914	0.92188	0.77607	0.92126	NA	0.57115	NA
ENSG00000089199.5	NA	0.79012	0.01159	0.00416	0.67071	0.57115	0.41037
ENSG00000089220.4	0.72436	0.75785	0.90678	0.30005	0	0.858	0.95155
ENSG00000089234.11	NA	NA	0.63633	0.78608	NA	0.15913	NA
ENSG00000089248.6	0.83061	0.38791	0.15283	3e-05	1	NA	0.11979
ENSG00000089250.14	0.79221	0.18972	0.11803	0.8453	0.38516	0.2608	0.80277
ENSG00000089280.14	NA	NA	NA	0.48868	NA	0.56745	NA
ENSG00000089327.10	0.30391	0.01002	0.00233	0.00643	0.02916	0.00033	0.95794
ENSG00000089335.16	0.90779	0.26834	NA	NA	0.73413	0.66238	0.13393
ENSG00000089351.10	0.76509	0.77017	0.38799	0.06389	0.55136	0.55948	0.21444
ENSG00000089486.12	0	0.00476	0.27813	0.81687	0.01337	NA	NA
ENSG00000089505.13	1	1	0.37948	0.50888	NA	NA	0.34123
ENSG00000089597.12	0.37671	0.64751	0.22414	0.7408	0.93525	NA	NA
ENSG00000089639.6	1	NA	0.31789	0.50921	0.09732	NA	NA
ENSG00000089685.10	NA	NA	0.2242	0.64415	0.84488	NA	NA
ENSG00000089692.4	0.23869	0.28651	0.29616	0.5092	NA	NA	0.38616
ENSG00000089693.6	NA	NA	NA	NA	NA	0.17673	NA
ENSG00000089723.5	NA	NA	0.35462	0.72208	0.4068	1	NA
ENSG00000089737.11	NA	NA	0.03447	0.1326	0.07949	NA	NA
ENSG00000089775.7	0.30551	0.4685	NA	0.25978	0.81268	0.93234	0.06188
ENSG00000089818.12	0.34259	0.91946	NA	NA	NA	NA	0.27787
ENSG00000089847.8	0.0203	NA	NA	0.195	0.03913	0.0301	0.50882
ENSG00000089876.7	0.74685	0.1263	0.24353	0.77333	0.35739	0.84636	0.87103
ENSG00000089902.8	0.62071	0.6752	0.75274	0.70201	0.41388	NA	0.27375
ENSG00000089916.13	0.18555	NA	0.69383	3e-05	0.01831	0.1073	0.27522
ENSG00000090006.13	0.56568	0.06487	0.04993	0.18259	0.19901	NA	0.52311
ENSG00000090013.5	0.70346	NA	NA	NA	NA	NA	1
ENSG00000090020.6	NA	0.93028	0.56603	NA	0.16887	NA	0.65529
ENSG00000090054.9	0.00387	0.39171	1	0.09944	0.00561	0.21771	0.0524
ENSG00000090060.13	0.27984	0.72337	0.13908	0.0016	0.08126	0.01246	NA
ENSG00000090061.13	NA	NA	0.50966	0.71889	NA	0.17001	NA
ENSG00000090097.16	0.5564	NA	NA	0.37724	0.12492	NA	0.59695
ENSG00000090238.7	1	0.64737	0.60866	NA	NA	NA	0.50411
ENSG00000090263.11	0.24662	0.24782	0.00397	0.55242	NA	0.16678	NA
ENSG00000090266.8	0.34057	0.96884	2e-05	0.46477	0.00124	0.66137	NA
ENSG00000090273.9	0.61714	NA	0.21623	NA	0.79722	0.81334	0.09497
ENSG00000090316.11	0.11134	0.49974	0.57643	NA	0.9652	NA	0.28553
ENSG00000090339.4	0.50251	0.71246	0.21396	0.49985	0.41686	NA	0.75039
ENSG00000090372.10	0.23735	0.52157	NA	0.36481	0.532	0.38907	0.47488
ENSG00000090376.4	0.21913	NA	0.50844	NA	NA	0.75238	NA
ENSG00000090432.5	NA	0.29503	0.02608	0.31527	0.54798	0.22409	0.99192
ENSG00000090447.7	NA	0.21224	1	NA	0.34855	NA	0.61654
ENSG00000090487.6	NA	0.01576	0.58271	0.82996	NA	NA	0.91179
ENSG00000090520.6	NA	NA	0.13702	1	1	0.21024	0.68816
ENSG00000090530.5	NA	NA	0.04358	0	0.69029	NA	0.15836
ENSG00000090534.13	1	1	NA	NA	NA	NA	NA
ENSG00000090565.11	0.68389	0.90518	0.41569	0.55716	0.56501	0.26331	0.3478
ENSG00000090581.5	0.24247	0.77356	0.19281	NA	NA	0.77315	0.50717
ENSG00000090612.16	0.32689	0.77966	0.25631	0.1425	0.19961	0.74858	NA
ENSG00000090615.8	0.07399	0.82026	0.07792	0.07879	0.61252	0.55236	0.51841
ENSG00000090621.9	0.33587	0.62317	0.56331	0.68978	0.28155	0.18384	NA
ENSG00000090661.7	0.75814	0.42218	NA	0.21125	0.44186	0.23355	NA
ENSG00000090674.11	0.22546	0.61157	0.48592	1	0.3206	NA	0.37365
ENSG00000090686.11	0.00917	0.49011	0.31225	0.02327	0.00429	0.96273	0.0064
ENSG00000090857.9	NA	NA	NA	NA	NA	1	NA
ENSG00000090861.11	NA	0.89804	0.17931	0.43037	0.00516	9e-05	0.0106
ENSG00000090863.7	0.03918	0.2248	0.17291	0.05742	0.56462	NA	NA
ENSG00000090905.13	0.19159	0.03382	0.5378	0.15878	NA	0.65005	0.43319
ENSG00000090920.9	0.85637	0.17296	0.39013	NA	NA	0.20515	NA
ENSG00000090924.10	NA	NA	0.11023	0.76702	0.87883	0.00225	NA
ENSG00000090932.6	NA	NA	NA	0.26625	0.06117	NA	NA
ENSG00000090971.4	1	0.86945	0.23033	0.61365	1	0.42485	0.30822
ENSG00000090975.8	NA	0.14325	0.07656	NA	NA	0.77297	NA
ENSG00000090989.13	0.32055	NA	0.77125	1	NA	0.38738	NA
ENSG00000091009.6	0.14182	NA	0.03844	0.01657	0.17973	NA	0.24372
ENSG00000091039.12	0.6706	0.89223	0.8895	0.34828	NA	0.03598	0.85045
ENSG00000091073.15	NA	0.24886	0.04072	0.74996	0.56762	NA	0.2017
ENSG00000091127.9	0.00025	0.32644	0.02241	0.27945	0.49279	NA	1
ENSG00000091129.15	NA	NA	NA	0.55885	0.26082	0.53971	0.55902
ENSG00000091136.9	0.00035	0.97622	0.45647	0.00437	0.84271	0.43272	0.49005
ENSG00000091140.8	NA	0.94159	0.16264	0.13525	0.00278	0.52302	NA
ENSG00000091157.9	0.13796	0.43847	NA	NA	0.66137	0.926	0.37436
ENSG00000091164.8	0.26472	NA	NA	NA	NA	NA	NA
ENSG00000091262.10	NA	NA	0.74844	NA	NA	NA	NA
ENSG00000091317.7	0.22008	NA	NA	0.19861	0.65323	0.12826	0.25761
ENSG00000091409.10	0.03005	0.23142	NA	NA	NA	NA	NA
ENSG00000091483.6	1	0.27662	0.34494	0.59766	0.6644	NA	1
ENSG00000091490.6	NA	NA	0.88855	0.02388	NA	0.29737	0.54821
ENSG00000091536.12	1	0.22691	0.46371	NA	NA	NA	NA
ENSG00000091542.8	0.15765	0.0195	0.02524	0.02789	NA	0.17938	NA
ENSG00000091592.11	0.40297	0.52667	0.8072	5e-05	0.22506	0	0.14772
ENSG00000091622.11	0.45797	0.04742	0.76966	0.88676	0.19167	0.48156	0.33852
ENSG00000091640.3	NA	NA	0.88202	1	NA	NA	NA
ENSG00000091651.4	NA	NA	0.40788	0.55564	NA	NA	NA
ENSG00000091656.11	NA	NA	1	NA	NA	NA	NA
ENSG00000091732.11	NA	NA	0.17141	0.37526	NA	0.82202	0.50363
ENSG00000091844.3	0.6021	0.94708	0.33812	0.91139	0.49359	0.17209	0.98155
ENSG00000091972.14	0.75192	NA	0.49859	0.98188	0.03761	0.05262	0.09883
ENSG00000091986.11	0.07844	0.02196	NA	0.00368	0.66178	NA	NA
ENSG00000092051.12	0.79219	0.74663	0.30275	1	NA	0.34647	NA
ENSG00000092054.12	0.00832	NA	0.12318	NA	NA	0.50472	NA
ENSG00000092068.14	0	0.98676	0	0	0.01876	0.06651	0.79552
ENSG00000092094.6	NA	0.73573	0.28518	0.36824	NA	0.07334	0.02333
ENSG00000092096.10	0.15888	NA	0.5796	NA	NA	1	0.79033
ENSG00000092098.12	0.7432	0.77788	NA	NA	0.30752	NA	NA
ENSG00000092108.16	0.53917	0.01111	0.47906	0.19867	NA	0.66743	NA
ENSG00000092140.10	0.75455	0.13988	0.44877	0.28705	NA	0.74751	NA
ENSG00000092148.8	0.00211	NA	NA	NA	0.05868	0.84773	0.3596
ENSG00000092199.13	0.52732	NA	NA	NA	0.22293	0.18789	0.8599
ENSG00000092200.8	1	NA	0.34591	NA	NA	0.49991	NA
ENSG00000092201.5	0.22744	NA	NA	NA	NA	NA	0.24971
ENSG00000092203.9	NA	NA	NA	NA	0.18515	NA	NA
ENSG00000092295.7	0.34208	NA	NA	NA	NA	NA	NA
ENSG00000092330.11	0.65584	1	0.63884	0.83549	NA	0.14803	NA
ENSG00000092345.9	0.08733	0.88581	0.00045	0.53535	0.00103	0.31462	0.55321
ENSG00000092421.12	NA	0.02319	0.98972	NA	NA	0.31172	0.08581
ENSG00000092439.9	0.04924	1	0.01482	0.72004	0.28278	0.38404	0.27062
ENSG00000092445.7	0.89814	0.23149	0.64611	0.1208	0.33899	0.87511	0.84631
ENSG00000092470.7	NA	0.36322	NA	0.41995	NA	0.45015	0.47459
ENSG00000092529.18	0.63229	NA	NA	0.83048	0.58757	NA	0.42356
ENSG00000092621.7	0	2e-05	0.06499	0.28098	0.12862	0.0097	1e-05
ENSG00000092758.11	0	0.03853	0	0	0.55114	0.70022	0.00399
ENSG00000092820.13	0.05425	0.69071	0.53358	0.33933	0.14435	1	0.0052
ENSG00000092841.14	0.32763	NA	0.12696	0.14835	NA	NA	NA
ENSG00000092847.6	NA	NA	0.53081	0.9287	0.74641	0.66682	NA
ENSG00000092853.9	NA	NA	NA	NA	NA	0.50777	NA
ENSG00000092871.12	NA	NA	0.46886	0.04804	0.02431	0.59209	0.15779
ENSG00000092929.7	NA	NA	0.49591	0.97124	NA	0.66725	NA
ENSG00000092931.7	NA	0.48252	0.61005	1	NA	NA	0.39627
ENSG00000092964.12	NA	0.14696	0.47587	0.00253	0.29798	0.07446	0.37915
ENSG00000092978.6	0.51276	0.34946	0.0689	0.38057	NA	0.78643	NA
ENSG00000093000.14	0.11362	0.35764	0.01545	NA	NA	0.13828	NA
ENSG00000093009.5	0.60413	0.43158	0.02607	0.1529	0.14596	0.82251	0.72611
ENSG00000093010.7	0.18592	NA	NA	0.68795	0.69907	0.24445	0.41699
ENSG00000093072.11	0	0.21898	NA	0.04588	0	0	0
ENSG00000093100.13	NA	NA	0.82955	0.77649	0.37149	0.51065	0.41236
ENSG00000093144.14	1	0.5581	0.43491	0.26848	0.0323	NA	0.58648
ENSG00000093167.13	NA	0.94921	NA	0.75321	NA	0.33727	0.44541
ENSG00000093183.9	0.01212	0.25904	0.70196	0.05593	0.12543	0.23109	NA
ENSG00000094755.12	0.32812	0.84312	0	0.09772	0.30364	0.74353	0.24799
ENSG00000094804.5	0.27553	0.1052	0.79993	NA	NA	0.33142	0.01345
ENSG00000094880.6	NA	NA	0.07067	0.50596	NA	0.51551	0.70847
ENSG00000094914.8	0.67691	0.72728	NA	NA	NA	NA	1
ENSG00000094916.9	0.36361	0.11551	0.27085	0.34282	NA	0.17767	0.72829
ENSG00000094975.9	NA	0.38104	0.31707	0.75581	0.07135	NA	0.78695
ENSG00000095002.8	0.12777	0.96337	0.36061	0.92658	NA	0.02646	NA
ENSG00000095015.5	0.84531	NA	NA	NA	NA	NA	0.37645
ENSG00000095059.11	NA	0.61034	NA	NA	NA	NA	0.24167
ENSG00000095066.7	0.01453	0.50388	0.76518	0.35172	0.02758	NA	0.14761
ENSG00000095139.9	NA	0.04455	0.24472	0.28207	0.04915	NA	NA
ENSG00000095203.10	0.84703	0.43598	0.63038	0.73508	NA	0.60354	0.7919
ENSG00000095209.7	0.01725	0.55718	0.16312	NA	NA	0.34694	NA
ENSG00000095261.9	NA	NA	0.43971	0.77772	0.14752	NA	0.11059
ENSG00000095303.10	0.64833	NA	0.39015	NA	NA	NA	NA
ENSG00000095319.10	0.4611	0.82696	0.09626	0.81394	0.82376	NA	NA
ENSG00000095321.12	0.13165	0.28262	NA	0.65866	NA	0.60047	0.38447
ENSG00000095370.15	0.28485	0.69991	NA	0.16928	0.48079	0.87531	0.62976
ENSG00000095380.10	0.30116	0.03445	NA	0.06276	0.15237	0.02133	0.74687
ENSG00000095383.15	0.49614	0.37584	0.43229	NA	NA	0.84458	NA
ENSG00000095397.9	0.88916	0.66933	0.00936	0.17009	0.61088	0.29908	0.28732
ENSG00000095485.12	0.75287	0.50877	NA	1	1	0.76419	1
ENSG00000095539.11	NA	NA	NA	NA	0.54854	0.72986	1
ENSG00000095564.9	NA	NA	0.03888	0.59204	NA	NA	NA
ENSG00000095574.7	0.18753	0.25086	0.60101	0.03859	NA	NA	0.86838
ENSG00000095587.8	0.14279	0.83793	0.87872	0.00921	0.00459	0.42784	0.1764
ENSG00000095596.7	NA	NA	NA	0.54111	0.22361	0.12584	NA
ENSG00000095637.16	0.26612	0.22319	0.12831	0.08373	0.01478	0.02411	NA
ENSG00000095713.9	0.96923	0.20906	NA	NA	NA	NA	NA
ENSG00000095752.2	0.96591	0.55292	0.54544	0.32364	1	NA	0.44564
ENSG00000095777.10	0.57134	0.21999	0.53938	0.30296	0.5607	0.27549	0.37059
ENSG00000095787.17	0.10657	0.07335	0.54198	0.844	0.34314	0.93802	NA
ENSG00000095794.15	NA	0.15892	NA	NA	NA	NA	NA
ENSG00000095906.12	NA	NA	0.37163	NA	0.15463	0.63592	NA
ENSG00000095917.9	NA	NA	0.6304	NA	NA	NA	NA
ENSG00000095932.5	NA	NA	NA	0.1398	NA	0.55225	NA
ENSG00000095951.12	0.55095	NA	1	NA	0.76566	NA	0.69738
ENSG00000096060.10	NA	NA	NA	NA	NA	0.35984	NA
ENSG00000096063.10	0.9002	0.02876	0.01287	0.84202	NA	0.06832	0.15131
ENSG00000096070.15	0.36719	1	NA	NA	NA	NA	0.48515
ENSG00000096092.5	0.50689	NA	1	NA	0.50519	NA	0.70048
ENSG00000096093.10	0.7349	0.08155	0.03661	NA	0.67196	0.52179	0.97887
ENSG00000096384.15	0.05877	1e-05	0	0.00151	0.77415	0.0009	0.62996
ENSG00000096401.7	NA	NA	NA	NA	NA	0.53654	0.76577
ENSG00000096433.6	0.43693	0.00956	0.13921	0	0	NA	0.00055
ENSG00000096654.11	NA	0.00264	0.81082	NA	0.32827	0.07754	0.48426
ENSG00000096696.9	0.69502	0.00632	0.30048	0.15054	0.56742	0.21651	0.31499
ENSG00000096717.7	NA	NA	0.24555	0.10236	NA	0.66844	NA
ENSG00000096746.13	0	0.54887	0.98717	0.85955	0.51543	NA	0.02959
ENSG00000096872.11	0.56623	0.83709	0.30419	0.03292	0.59569	0.81331	0.52392
ENSG00000096968.8	NA	0.74882	0.05917	NA	NA	0.44523	NA
ENSG00000097007.13	0.90858	0.16946	NA	0.07736	NA	0.00083	0.86285
ENSG00000097033.10	1	0.28986	NA	NA	NA	NA	NA
ENSG00000097046.8	0.00354	0.68623	0.76502	0.9748	0.02874	0.4973	0.04453
ENSG00000097096.8	NA	NA	NA	0.81167	0.1429	0.8407	NA
ENSG00000099139.9	1	1	0.83167	0.06981	0.35669	0.69234	0.05969
ENSG00000099194.5	0	0.00083	NA	0.01757	0.93456	NA	0.11724
ENSG00000099204.14	0.3251	0.80712	0.40184	0.32391	0.36725	0.65211	0.29568
ENSG00000099219.9	NA	0.23942	0.38555	0.85625	0.55846	0.91142	0.83652
ENSG00000099246.12	0.86273	0.62839	0.74308	0.20969	NA	0.45928	NA
ENSG00000099250.13	0.4373	NA	0.14682	0.08994	0.16403	0.78132	0.91762
ENSG00000099251.10	NA	NA	0.07047	NA	NA	NA	NA
ENSG00000099256.14	0.36694	0.61728	0.42924	0.35237	0.58686	NA	NA
ENSG00000099282.5	2e-05	0.00091	0.00884	0.53973	0.03069	NA	NA
ENSG00000099290.11	NA	NA	0.82311	1	NA	0.60698	NA
ENSG00000099308.6	NA	0.88856	0.11039	NA	0.30505	NA	0.61639
ENSG00000099326.4	0.69641	0.54835	0.06608	NA	NA	0.41595	0.66036
ENSG00000099330.4	0.03517	0.49303	0.60989	0.61085	0.71605	0.07151	NA
ENSG00000099331.9	0.37507	0.27933	0.22946	0.58446	0.15361	NA	0.38806
ENSG00000099365.5	0.56516	NA	NA	NA	0.12279	NA	0.1209
ENSG00000099377.9	0.09017	0.72651	NA	NA	0.10872	NA	0.05388
ENSG00000099381.12	0.5653	NA	0.52326	0.22086	0.13136	NA	0.7289
ENSG00000099622.9	NA	0.16352	0.24491	0.41492	0.51632	NA	NA
ENSG00000099624.3	NA	NA	NA	NA	NA	0.38527	NA
ENSG00000099625.8	0.15284	0.74851	0.57821	0.67027	0.21149	0.69448	0.9157
ENSG00000099783.7	0.40172	0.09615	0.23792	0.34205	0.02517	0.72777	0.07971
ENSG00000099785.6	0.74328	0.06484	0.15111	0.75442	0.02253	NA	0.32006
ENSG00000099795.2	0	0.00238	0.00019	0.21247	NA	NA	0.18027
ENSG00000099797.7	NA	0.003	NA	NA	NA	NA	0.72
ENSG00000099800.3	0.04099	NA	0.00042	NA	0.12957	1e-05	0.00812
ENSG00000099804.4	0.37674	0.64484	0.89592	0.93678	NA	NA	1
ENSG00000099814.11	0.6583	0.03987	0.00219	0.35675	0.08675	0.01859	0.81046
ENSG00000099817.7	0.05686	0.00431	0.48184	0.27446	0.0372	0.06177	0.01466
ENSG00000099821.9	0.002	0.8227	0.52634	0.25998	0.53405	0.1207	0.61706
ENSG00000099822.2	0.09702	0.38808	0.13962	0.87975	0.12951	NA	0.85043
ENSG00000099840.9	NA	0.75096	NA	NA	NA	NA	0.17635
ENSG00000099849.10	0.48542	0.92548	NA	0.68383	NA	0.20378	0.5727
ENSG00000099860.4	0.2706	NA	0.7111	NA	0.52242	0.7472	NA
ENSG00000099864.13	0.07561	0.99376	0.47127	0.85408	0.40707	0.42027	0.83553
ENSG00000099875.10	0.18322	1	NA	0.00229	0	0	0.01483
ENSG00000099889.9	0.00996	0.0415	NA	0.33684	0.39147	0.00879	0.6756
ENSG00000099899.10	NA	0.50875	NA	0.52913	NA	0.46068	NA
ENSG00000099901.12	0.01025	0.62807	0.42279	NA	0.64786	0.78535	0.14711
ENSG00000099904.11	0.93224	0.64808	0.36653	0.15709	NA	0.61192	NA
ENSG00000099910.12	0.59282	0.50713	0.89701	0.48342	1	0.36809	NA
ENSG00000099917.13	0.40248	NA	0.85977	0.35335	NA	0.74179	NA
ENSG00000099940.7	NA	0.75597	0.6859	NA	NA	0.36886	NA
ENSG00000099942.8	NA	0.24561	0.28523	NA	NA	0.96518	NA
ENSG00000099949.14	0.10329	0.72636	0.75304	1e-05	0.35988	0.03074	0.03741
ENSG00000099953.5	0.69813	NA	0.62458	NA	NA	0.54461	NA
ENSG00000099954.14	0.50635	0.00914	0.24293	0.02211	0.3487	0.04512	0.4085
ENSG00000099956.13	0.67268	NA	0.69786	0.01042	0.8909	0.00051	0.51538
ENSG00000099958.10	0.2741	NA	0.26152	0.97366	0.00776	0.52194	0.02287
ENSG00000099968.13	0.92473	0.8507	0.02849	0.12295	0.0789	NA	1
ENSG00000099974.7	NA	NA	0.02974	NA	NA	0.42266	NA
ENSG00000099977.9	1e-05	0.88317	0.38802	NA	0.16866	0.2152	0.02249
ENSG00000099991.12	0.04019	NA	0.59522	0.02172	0.15631	NA	0.57652
ENSG00000099992.11	0.26755	0.6199	0.77529	0.35938	0.66567	0.84331	0.35615
ENSG00000099994.10	0	NA	0	0.00988	0	NA	NA
ENSG00000099995.14	0.00305	0.79149	0.06409	1	0.02091	0.13946	NA
ENSG00000099999.10	0.92632	0.43778	0.51021	0.18126	0.36498	0.96199	0.33904
ENSG00000100003.13	0.64807	0.44897	0.62739	NA	NA	0.11564	NA
ENSG00000100014.15	0.41568	NA	0.11313	0.4497	0.76247	NA	NA
ENSG00000100023.13	0.0676	0.41777	0.15998	0.11099	0.01459	0.86166	0.38693
ENSG00000100027.10	0.23999	NA	NA	0.98331	0.83792	0.54159	NA
ENSG00000100029.13	0.82875	0.13074	0.34404	0.43892	NA	NA	NA
ENSG00000100030.10	0.13164	0.17154	0.33997	0.96967	0.37544	0.45644	0.23341
ENSG00000100033.12	0	0	0	0	0.5508	0	0
ENSG00000100034.9	0.0017	NA	0.67785	0.96345	0.33841	0.04219	0.39841
ENSG00000100036.11	0.95992	0.45304	0.32174	0.40471	NA	NA	NA
ENSG00000100038.15	0.2086	NA	NA	3e-05	0.88655	0.00496	0.32035
ENSG00000100053.5	NA	NA	0.58053	NA	NA	NA	NA
ENSG00000100056.7	NA	NA	NA	0.22855	NA	0.92935	NA
ENSG00000100058.8	NA	0.26029	0.33697	NA	NA	NA	0
ENSG00000100060.13	0.33248	NA	0.78571	0.83104	0.35587	NA	NA
ENSG00000100065.10	0.26978	0.37224	NA	0.42394	NA	0.76876	0.66235
ENSG00000100068.7	0.45631	0.36111	0.04015	0.02565	0.01437	NA	0.50664
ENSG00000100075.5	0.08356	0.01847	0.42538	0.62869	NA	0.42992	0.28992
ENSG00000100077.10	NA	NA	NA	NA	0.13109	NA	NA
ENSG00000100078.3	0.10719	0.52168	0.03925	0.24536	0.19008	0.64218	0.03081
ENSG00000100083.14	0.2199	0.03812	0.69684	0.91668	0.16199	0.58524	0.74222
ENSG00000100084.10	NA	NA	NA	NA	0.82003	NA	NA
ENSG00000100092.16	NA	NA	NA	0.62573	NA	0.34	NA
ENSG00000100095.14	0	NA	0.36985	1	0.17685	1	NA
ENSG00000100099.16	0.10187	0.75441	0.91231	0.54877	NA	0.04032	NA
ENSG00000100100.8	0.55868	1	0.5798	0.75232	NA	0.18054	0.80125
ENSG00000100101.13	NA	NA	NA	NA	NA	NA	0.60425
ENSG00000100105.13	0.73919	NA	0.8971	0.17171	NA	0.05478	0.34911
ENSG00000100106.15	0	0	0	0.00142	0	0	0
ENSG00000100109.12	0.00394	NA	0.73054	0.50386	0.24993	0.01715	NA
ENSG00000100116.12	NA	NA	0.77324	0.0984	0.29027	0.0381	0.00584
ENSG00000100124.8	NA	0.55054	0.60733	NA	NA	0.6281	NA
ENSG00000100129.13	NA	NA	NA	NA	NA	NA	0.30458
ENSG00000100138.9	0	NA	0	0	NA	NA	0
ENSG00000100142.10	NA	NA	NA	NA	NA	NA	1
ENSG00000100146.12	NA	NA	NA	NA	NA	NA	0.01101
ENSG00000100154.10	0.85184	0.78767	0.96525	0.85036	0.78451	0.94073	0.39079
ENSG00000100156.6	NA	NA	0.18082	NA	NA	NA	NA
ENSG00000100167.15	NA	0.36913	0.91903	0.69116	NA	NA	1
ENSG00000100181.17	NA	NA	NA	NA	NA	NA	0.00735
ENSG00000100196.6	0.01756	0.3906	NA	0.83753	0.07774	0.07862	0.80917
ENSG00000100197.16	0.06476	NA	NA	NA	NA	NA	NA
ENSG00000100201.14	0.07877	0.5625	0.96743	0.265	0.12496	0	0.27888
ENSG00000100207.14	0.7495	0.06485	0.79512	0.22212	0.00221	0.03044	0.92943
ENSG00000100209.5	NA	NA	NA	1	NA	NA	NA
ENSG00000100211.6	0.50117	0.83895	NA	0.50784	NA	0.62949	1
ENSG00000100216.4	0.05504	0.24199	NA	0.0686	NA	0.07278	0.28335
ENSG00000100219.12	0.27143	0.7814	0.88907	NA	NA	0.86827	NA
ENSG00000100220.7	0.00224	0.016	0.00538	0.00375	0.43532	0.02683	0.04106
ENSG00000100221.6	0.35037	0.67129	NA	0.02936	NA	0.50415	1
ENSG00000100225.13	0.00472	0.00438	0	0.31939	0.16543	0.45312	0.00034
ENSG00000100226.11	0.77295	0.17909	NA	0.01648	NA	0.1194	NA
ENSG00000100227.13	0.62763	0.66701	0.50965	0.63081	0.94195	0.11272	0.55812
ENSG00000100228.8	0.39703	0.11901	0.68964	0.33857	0.06572	NA	0.47488
ENSG00000100234.11	NA	NA	0.03929	0.49455	0.66163	0.40126	NA
ENSG00000100239.11	0.05845	1	0.10938	0.63464	0.51259	0.40151	0.50104
ENSG00000100241.16	0.92086	0.45798	0.24995	0.15709	0.30592	0.9753	0.46389
ENSG00000100242.11	1	NA	0.87448	0.10736	0.34265	NA	0.85612
ENSG00000100243.16	0	0.06945	1	0.00517	1	0.07092	NA
ENSG00000100246.8	0.04539	0.19361	0.84611	0.03444	1	0.1265	0.23536
ENSG00000100253.8	NA	NA	0.14801	NA	NA	NA	NA
ENSG00000100258.13	NA	0.49942	0.50015	0.51197	0.61993	0	1
ENSG00000100263.9	0.86999	0.16862	NA	0.11768	NA	0.29514	1
ENSG00000100266.13	0.01085	0.17956	0.0003	0.01797	NA	0.85392	NA
ENSG00000100271.12	NA	0.21094	0.97825	0.22441	0.2838	NA	0.38881
ENSG00000100280.12	0.55903	0.72294	NA	0.91741	0.47678	0.3871	0.54105
ENSG00000100281.9	0.65158	0.79964	0.70937	0.80194	0.40715	NA	NA
ENSG00000100284.16	0.35842	NA	0.57487	NA	0.91513	NA	NA
ENSG00000100285.9	NA	NA	0.23266	0.50032	NA	NA	NA
ENSG00000100288.15	0.06848	0.13841	0.45984	NA	0.26263	0.02983	0.57893
ENSG00000100290.2	0.08803	0.1738	NA	NA	NA	NA	NA
ENSG00000100294.8	NA	1	0.80455	0.51496	0.0877	0.31299	0.13657
ENSG00000100296.9	0.12413	0.70655	0.59552	0.25021	NA	0.50594	0.52294
ENSG00000100297.11	0.65939	0.06458	NA	0.49673	0.92693	0.90975	0.29585
ENSG00000100298.11	0.83163	NA	0.04094	0.00508	NA	NA	NA
ENSG00000100299.13	0.88414	0.28579	0.43589	0.15579	0.27076	0.96048	0.64545
ENSG00000100300.13	NA	NA	NA	0.42749	0.48233	0.80651	0.29735
ENSG00000100302.6	0.24029	0.01398	0.22348	0.21512	0.35913	NA	0.13444
ENSG00000100304.12	0.0244	0	0.22739	0.42834	0.33554	5e-05	0.09055
ENSG00000100307.8	0.84466	0.04215	NA	0.87187	0.94737	0.07967	0.58916
ENSG00000100316.11	0.17195	NA	0.45309	0.29687	0.24641	0.24645	NA
ENSG00000100319.11	0.07897	0.00164	0.26822	NA	NA	1	NA
ENSG00000100320.18	0	0.00245	NA	NA	0.34199	NA	0.00229
ENSG00000100321.10	0.03683	0.28308	0.47978	NA	0.65539	0.23126	NA
ENSG00000100324.9	0.37513	0.39794	0.06431	0.06553	0.56847	NA	0.16613
ENSG00000100325.10	0.09843	0.25823	0.6855	0.62633	NA	0.24665	NA
ENSG00000100330.11	0.05755	0.53332	0.94736	1	NA	NA	0.17842
ENSG00000100335.8	0.65673	NA	0.00789	0.30539	0.02302	NA	NA
ENSG00000100341.7	0.97574	0.02999	0.78875	NA	0.44796	NA	0.07663
ENSG00000100344.6	0.18403	NA	0.85432	0.89995	0.04505	0.52521	0.94394
ENSG00000100345.16	0	1e-05	0.00624	0.61376	0.02017	0.10079	0.05835
ENSG00000100347.10	0.24696	NA	0.18494	0.07513	0.25359	0.09652	0.73667
ENSG00000100350.10	0.67755	0.09105	0.14414	0.41871	NA	0.75264	0.23274
ENSG00000100354.16	0.64046	0.67689	NA	0.8084	1	0.10913	0.50319
ENSG00000100359.16	0.01926	0.02104	0.03848	NA	NA	0.28922	0.389
ENSG00000100360.10	0.35359	0.04662	NA	0.03762	NA	0.14259	0.16383
ENSG00000100362.8	NA	NA	0.28262	0.23023	0.66317	NA	NA
ENSG00000100364.14	0.25561	0.35761	0.29339	0.0772	0.89052	0.94632	0.18342
ENSG00000100372.10	NA	NA	NA	NA	0.88542	NA	NA
ENSG00000100373.5	0.04462	0.77325	NA	0.17724	NA	NA	NA
ENSG00000100376.7	0.04346	0.74703	5e-05	0.26552	0.04171	0.02914	0.0145
ENSG00000100379.13	0.22283	NA	NA	NA	0.77748	NA	NA
ENSG00000100385.9	0.80617	NA	0.70132	1	NA	0.3407	0.18127
ENSG00000100387.8	0.29369	1	0.65198	NA	NA	NA	NA
ENSG00000100393.9	0.66525	0.46283	NA	NA	0.40096	NA	0.18001
ENSG00000100395.10	0.32517	0.50626	0.72722	NA	NA	NA	NA
ENSG00000100399.11	0.68827	0.82068	NA	0.92286	0.14075	0.35719	0.18682
ENSG00000100401.15	4e-05	0.08408	0.06866	0.49811	0.02759	0.9249	0.12241
ENSG00000100403.10	NA	0.21061	0.28458	0.03608	0.26777	NA	NA
ENSG00000100410.3	NA	NA	NA	NA	0.54513	NA	NA
ENSG00000100412.11	0.45591	1e-05	0.29415	0.0525	1	0.50738	0.56231
ENSG00000100413.12	0.80082	0.16183	0.0327	0.52649	0.05993	NA	NA
ENSG00000100416.8	NA	0.29745	0.00508	0.40708	NA	0.65651	NA
ENSG00000100418.7	NA	NA	NA	NA	0.03458	NA	NA
ENSG00000100422.9	0.00176	0.04552	NA	0.2461	0.42995	0.59884	0.00847
ENSG00000100425.14	0.16935	0.51329	0.14157	0.18132	0.54363	1	NA
ENSG00000100433.11	0.00022	0.20253	NA	NA	NA	NA	NA
ENSG00000100439.6	0	NA	0	0	0.0181	0	0
ENSG00000100441.5	NA	0.5585	0.02095	0.21487	0.00693	0.24338	0.01867
ENSG00000100442.6	0.12501	NA	0.80703	0.28355	1	0.84492	NA
ENSG00000100445.12	NA	NA	0.11525	0.36291	0.6026	NA	NA
ENSG00000100461.13	0.02039	0.39009	0.81313	0.11638	0.44899	0.38186	NA
ENSG00000100473.11	0.51889	0.40028	0.3662	0.79162	0.85111	NA	0.70074
ENSG00000100479.8	0.10333	0.88655	NA	0.77166	0.12836	NA	0.74623
ENSG00000100483.9	0.74476	0.51644	NA	0.4155	0.32751	0.13422	NA
ENSG00000100485.7	0.02268	0.99253	NA	1	0.12369	0.09515	NA
ENSG00000100490.5	0.05754	0.54587	NA	0.38417	0.7521	NA	0.53035
ENSG00000100503.19	0.86259	0.00201	0.0018	0.42148	NA	NA	0.55262
ENSG00000100504.12	0.19666	0.21765	0.53323	0.31284	NA	0.02825	0.80253
ENSG00000100505.9	0.67269	0.59643	0.05509	0.41555	NA	NA	NA
ENSG00000100519.7	0.07708	1	0.43074	0.45364	0.67582	NA	NA
ENSG00000100523.10	0.77248	0.21687	0.72799	NA	NA	NA	0.22859
ENSG00000100528.7	0.44242	0.0065	1	NA	0.34042	NA	0.5854
ENSG00000100532.7	0.72043	NA	0.8626	NA	0.20016	NA	NA
ENSG00000100554.7	0.0001	0.82758	0.15445	0.05584	NA	0.00029	NA
ENSG00000100564.4	0.11189	0.40401	0.42091	0.87335	0.67852	0.19308	0.42697
ENSG00000100568.6	0.67541	0.5749	0.42826	0.01351	NA	0.00321	0.95714
ENSG00000100575.9	NA	0.19265	0.03726	NA	0.32419	NA	0.02007
ENSG00000100577.14	0.50266	0.71717	0.38766	0.83622	0.69467	0.5137	0.75067
ENSG00000100578.10	NA	0.64466	0.68459	0.22953	NA	NA	0.50621
ENSG00000100580.7	0.58293	0.74508	NA	0.5846	1	0.0754	0.53149
ENSG00000100583.4	NA	0.17585	NA	0.16671	0.1697	NA	0.30683
ENSG00000100591.3	NA	0.10999	NA	0.24487	0.47269	NA	0.94829
ENSG00000100592.11	0.80503	0.79671	0.11503	0.90722	0.03647	0.06456	0.84024
ENSG00000100596.2	NA	NA	NA	0.82992	0.58672	NA	NA
ENSG00000100599.11	0.48008	0.19833	0.096	0.86525	1	0.71676	NA
ENSG00000100600.10	0.07322	0.32146	0.38744	NA	0.17596	0.44967	0.38824
ENSG00000100601.5	0.43983	NA	0.65001	0.5081	0.10956	0.24991	0.26973
ENSG00000100603.9	0.2701	NA	0.72579	NA	NA	0.2421	0.5782
ENSG00000100604.8	0.90585	0	0.60316	0.05464	0.50367	NA	NA
ENSG00000100605.12	0.89299	0.76117	0.18785	0.77467	0.31822	0.07287	0.7067
ENSG00000100612.9	NA	NA	NA	NA	NA	0.02874	NA
ENSG00000100614.13	0.57434	NA	NA	NA	NA	NA	NA
ENSG00000100625.8	1	0.28497	0.08311	0.04926	0.72465	NA	NA
ENSG00000100626.12	0.16215	0.94971	0.06519	0.55822	0.48075	0.88195	0.3665
ENSG00000100629.12	0.23761	NA	0.34821	NA	1	NA	0.60313
ENSG00000100632.6	0.5606	0.99902	0.16875	0.71826	0.44057	0.45243	0.80473
ENSG00000100647.7	0.03824	0.65137	0.58271	0.66794	0.70651	1	0.78438
ENSG00000100650.11	NA	NA	NA	0.56422	0.35166	NA	NA
ENSG00000100664.6	0.60772	0.25954	0.181	0.59624	NA	0.17897	0.07577
ENSG00000100678.14	NA	0.53168	0.77339	0.93675	NA	0.50076	NA
ENSG00000100697.10	NA	0.30544	NA	NA	NA	0.92387	0.15612
ENSG00000100711.9	0.6493	0.18809	0.13227	0.60066	NA	0.96338	0.27818
ENSG00000100714.11	NA	NA	NA	0.94158	0.22012	0.90223	NA
ENSG00000100722.14	0.58305	1	0.44356	0.38469	0.36167	NA	NA
ENSG00000100726.10	0.02732	0.07343	0.00043	0.05829	0.0965	0.06881	0.04499
ENSG00000100731.11	0.15115	0.67553	0.79947	0.20177	0.46599	0.22286	NA
ENSG00000100744.10	NA	0.17752	0.83242	0.67282	0.5305	NA	NA
ENSG00000100749.3	0.05818	NA	0.21644	0.07999	NA	0.79556	0.87045
ENSG00000100764.9	0.76756	0.88687	0.50541	0.38588	1	1	0.03794
ENSG00000100767.11	0.13417	0.19635	0.47959	0.48495	0.68395	NA	0.60754
ENSG00000100796.13	NA	NA	0.42177	0.32357	NA	0.57148	NA
ENSG00000100802.10	0.50252	0.55803	0.4417	0.23864	0.81448	NA	NA
ENSG00000100804.14	0.09416	0.13469	0.71541	0.11453	0.09586	NA	0.80859
ENSG00000100811.6	0.96938	0.71211	NA	NA	NA	0.45691	0.50337
ENSG00000100813.10	0.16989	0.03693	0.01491	0.2632	NA	0.20818	NA
ENSG00000100814.13	0.00541	0.00549	0.01211	0.08842	0.30238	NA	NA
ENSG00000100815.8	0.22509	1	0.67806	0.00248	NA	0.22533	0.38394
ENSG00000100823.7	0.22552	NA	NA	NA	0.61088	NA	0.00784
ENSG00000100842.8	NA	NA	NA	NA	0.16111	NA	NA
ENSG00000100865.10	0.35425	0.48769	0.36972	0.38349	0.03154	NA	0.10793
ENSG00000100883.7	0.20816	0.09608	0.60043	0.17285	0.86337	NA	0.02696
ENSG00000100888.8	0.17756	0.61128	0.77022	0.53416	NA	0.31715	0.02129
ENSG00000100889.7	0.09726	0.56173	1	0.81399	0.13101	NA	0.09406
ENSG00000100890.11	NA	NA	0.00253	0.44291	0.10819	NA	NA
ENSG00000100897.13	0	0	NA	NA	0.69153	NA	NA
ENSG00000100902.6	NA	NA	0.98244	0.29575	0.07388	NA	0.27119
ENSG00000100906.6	NA	NA	0.33734	0.17515	NA	0.21155	NA
ENSG00000100908.9	0	3e-05	NA	NA	0.00024	NA	NA
ENSG00000100911.9	0.48255	0.06125	NA	NA	0.07123	NA	NA
ENSG00000100918.8	0.49302	0.94378	0.55814	0.48804	0.50295	0.48715	0.86093
ENSG00000100934.10	NA	NA	0.62709	0.79438	0.59932	NA	0.63508
ENSG00000100938.13	0.04494	0.01878	0.00341	0.0625	NA	0.00017	0.87097
ENSG00000100941.4	NA	NA	0.40432	0.78665	0.36254	1	0.53845
ENSG00000100949.10	NA	0.72065	0.23778	0.67881	NA	0.39757	0.63038
ENSG00000100968.9	0.06599	0.79667	0.00726	0.08852	0.55331	NA	0.16547
ENSG00000100979.10	0.66637	1	0.33707	NA	NA	NA	NA
ENSG00000100982.7	0.52177	NA	NA	NA	NA	NA	0.71397
ENSG00000100983.5	0	NA	NA	NA	NA	9e-05	0.00489
ENSG00000100985.7	0.88431	0.38424	0.70182	NA	1	0.26226	0.79217
ENSG00000100991.7	0.00426	0.06095	NA	0.09378	0.00112	0.9108	0.42698
ENSG00000100994.7	0.62859	0.93446	0.05452	NA	0.09653	NA	0.07349
ENSG00000100997.14	NA	0.05807	0.12924	1	0.29187	NA	0.51156
ENSG00000101000.4	0	1	0.00056	9e-05	0.66534	NA	0
ENSG00000101003.8	0.77391	0.80432	0.02945	NA	0.09818	NA	0.04322
ENSG00000101004.10	NA	0.33319	0.84031	NA	0.98989	NA	0.0768
ENSG00000101017.9	0.61229	NA	0.0717	0.10953	0.28994	0.21882	NA
ENSG00000101019.17	0.02746	0.09743	0.0111	0.85439	0.04608	0.00672	NA
ENSG00000101040.15	0.01628	NA	0.24978	1	0.65363	0.7967	0.12893
ENSG00000101052.8	NA	1	0.07116	NA	0.65456	NA	NA
ENSG00000101057.11	NA	0.63089	0.83601	NA	0.47579	NA	0.20957
ENSG00000101079.16	NA	1	NA	NA	NA	NA	NA
ENSG00000101084.12	NA	NA	NA	NA	NA	0.43693	NA
ENSG00000101096.15	0.46488	NA	NA	NA	NA	NA	NA
ENSG00000101098.8	0.11461	NA	0.33935	0.55874	0.11747	0.28678	NA
ENSG00000101104.8	0.81475	0.8579	0.60029	0.88241	0.011	0.34994	0.24807
ENSG00000101109.7	0.26498	0.47492	0.63953	0.02966	0.06907	0.94501	NA
ENSG00000101115.8	0.85712	0.13927	0.00023	0.02283	0	0.93014	0.13004
ENSG00000101126.11	0.3071	0.31613	NA	NA	NA	0.35341	0.60052
ENSG00000101132.5	NA	0.02872	0.61598	0.83252	NA	NA	NA
ENSG00000101134.7	NA	0.33834	0.13451	0.88413	0.40568	NA	NA
ENSG00000101144.8	0.20807	0.56682	0.99378	0.76541	0.40967	NA	NA
ENSG00000101146.8	0.35743	1	0.28053	0.57999	0.57989	0.57779	NA
ENSG00000101150.13	0.6574	0.77973	0.13592	0.09615	1	0.06379	0.01727
ENSG00000101152.6	0.85806	0.79276	0.78775	0.2907	NA	0.24427	0.14697
ENSG00000101158.8	0.32952	0.00039	0.02438	0.00282	0.0465	NA	2e-05
ENSG00000101160.9	0.00011	NA	0.05557	0.76069	0.01395	0.30068	NA
ENSG00000101161.6	NA	0.12292	NA	NA	0.12696	NA	0.54503
ENSG00000101166.11	0.60939	NA	0.96145	0.94926	0.5962	NA	NA
ENSG00000101180.11	0.48336	0.4744	NA	0.28135	NA	1	NA
ENSG00000101181.13	0.28421	3e-05	0.94881	0.39251	NA	0.72175	0.92145
ENSG00000101187.11	0.40112	0.62695	0.19428	0.10426	0.07764	0.58715	1
ENSG00000101189.5	0.94226	0.32365	NA	NA	NA	NA	NA
ENSG00000101190.8	0.33031	0.86898	0.44875	0.12107	NA	0.35714	0.85519
ENSG00000101191.12	0.85269	0.09229	0.04959	0.29698	0.69966	0.27654	0.33845
ENSG00000101193.6	NA	0.04028	0.32979	0.38407	0.35147	0.49064	NA
ENSG00000101194.13	NA	0.86636	0.24285	NA	0.33845	0.34545	0.72811
ENSG00000101198.10	0.86651	0.34594	0.58182	0.58703	0.31708	NA	0.02299
ENSG00000101199.8	NA	0.22514	NA	NA	NA	0.53846	0.03982
ENSG00000101204.11	0.38577	NA	1	NA	0.06614	NA	NA
ENSG00000101210.6	0.01109	0.11271	0.02989	0.57891	0.42689	0	0.79743
ENSG00000101213.5	0.17679	NA	NA	NA	NA	NA	NA
ENSG00000101216.6	0.00388	NA	0.42195	0.72517	0.43964	0.42174	0.43114
ENSG00000101220.13	0.00275	0	0.00266	0.93985	1	0.00361	NA
ENSG00000101224.13	NA	0.14968	0.94304	NA	NA	0.87639	0.81263
ENSG00000101236.12	0.86044	0.54798	0.17806	0.66431	0.11205	NA	0.00337
ENSG00000101246.15	0.03308	NA	0.84135	0.42827	NA	0.18758	NA
ENSG00000101247.13	0.18349	NA	0.58697	0.5434	NA	0.56049	NA
ENSG00000101255.6	0.01869	0	5e-05	0.87417	0.21809	NA	0
ENSG00000101265.11	0.78355	NA	0.00513	0.24083	0.27439	0.47798	0.59521
ENSG00000101266.12	0.07379	0.13325	0.10815	0.71553	0.8494	NA	0.8636
ENSG00000101276.10	0.13356	0.40548	0.0394	0.16928	1	NA	0.75299
ENSG00000101280.6	0.751	NA	0.10998	NA	NA	NA	NA
ENSG00000101282.4	NA	NA	NA	0.33011	0.58067	0.80416	NA
ENSG00000101290.9	0.11411	0.04156	0.0007	0.28566	0.02049	0.18058	NA
ENSG00000101292.6	0.78627	0.38821	0.42998	0.00418	NA	0.26205	0.10967
ENSG00000101294.12	NA	0.10438	0.00025	NA	0.50726	NA	NA
ENSG00000101298.9	0.49224	0.44059	0.30995	0.79317	0.32663	0.32817	0.60475
ENSG00000101310.10	0.07361	NA	NA	0.84976	0.23541	NA	0.90316
ENSG00000101311.11	NA	0.15962	0.71175	0.61403	0.11967	NA	0.36349
ENSG00000101327.4	0.17455	NA	NA	NA	NA	NA	0.72779
ENSG00000101333.12	0.4988	0.07026	0.16484	0.60944	0.54197	0.34116	1
ENSG00000101335.5	0.38529	NA	NA	NA	NA	NA	NA
ENSG00000101336.8	0.02384	0.04804	0.86257	NA	0.38315	NA	NA
ENSG00000101337.11	0.00024	0	0.43498	0.04704	1	NA	NA
ENSG00000101343.10	NA	0.65323	0.90918	0.09871	0.92853	0.22965	0.78144
ENSG00000101346.7	0.50854	0	0.80558	0.5347	0.86717	NA	0.68594
ENSG00000101347.7	NA	0.29031	0.01905	0.12116	NA	0.35015	0.63783
ENSG00000101349.12	0.50582	NA	NA	NA	NA	0.33723	NA
ENSG00000101350.6	0.45986	0	0.88734	0.07495	NA	NA	NA
ENSG00000101361.10	0.01255	0.00079	0	0.0018	0.00029	0.05507	NA
ENSG00000101363.8	0.02539	0.20477	NA	0.41528	0.00091	0.25092	0.4541
ENSG00000101365.16	0.45617	NA	0.2064	0.3826	0.64229	NA	NA
ENSG00000101384.7	0.0099	0.02586	0.02572	0.50395	0.00799	0.0373	0.86734
ENSG00000101391.16	0.02404	0.01858	0.62008	1	0.38941	NA	NA
ENSG00000101407.8	0.51062	0.28656	0.54026	0.00084	1	0.38917	0.31411
ENSG00000101412.9	0.26751	0.45323	0.43185	0.11411	0.75754	NA	NA
ENSG00000101413.7	1	NA	0.85611	0.20156	0.06375	0.08665	NA
ENSG00000101417.7	0.63373	0.38024	NA	NA	NA	NA	NA
ENSG00000101421.3	NA	0.09116	0.60133	NA	1	NA	0.49613
ENSG00000101439.4	0.88728	NA	NA	NA	NA	NA	0.55643
ENSG00000101440.5	1	0.78857	0.83648	NA	0.77488	NA	0.0654
ENSG00000101442.8	0.82266	0.75736	0.66325	0.31826	NA	NA	0.50154
ENSG00000101444.8	0.00067	0.51241	NA	NA	NA	0.28517	0.03494
ENSG00000101445.5	0.08978	0.37329	0.05977	0.30903	0.48745	0.02531	NA
ENSG00000101447.9	0.46172	NA	0.21116	0.2136	0.56636	0.17462	NA
ENSG00000101448.9	0.50283	NA	NA	NA	NA	NA	NA
ENSG00000101452.10	0.64443	NA	0.4639	NA	0.56006	0.81681	NA
ENSG00000101457.8	1e-05	NA	NA	0.28935	0.55155	0.58294	0.64958
ENSG00000101463.5	NA	NA	0.00534	0.47334	NA	0.40045	NA
ENSG00000101464.6	NA	NA	0.73165	0.95252	NA	0.48058	NA
ENSG00000101470.5	0.65316	NA	NA	0.10674	1	0.51084	0.1828
ENSG00000101473.12	0.12398	0.41658	NA	0.11191	0.89591	0.79089	0.7644
ENSG00000101474.7	0.9452	0.5678	0.94111	0.80284	0.81971	0.62751	0.68684
ENSG00000101489.14	1	1	NA	NA	NA	NA	NA
ENSG00000101493.6	0.18072	0.34849	0.72877	0.51356	0.45557	0.1188	0.11726
ENSG00000101544.4	0.05133	0.0247	0.14252	0.14079	NA	0.0783	0.57017
ENSG00000101546.8	0.00286	0.06487	0.40825	NA	NA	0.11148	0.15416
ENSG00000101557.10	NA	0.15629	NA	NA	0.13155	NA	1
ENSG00000101558.9	0.1271	0.02097	NA	0.18727	0.41342	0.33716	0.72
ENSG00000101574.10	NA	NA	0.74271	0.42616	NA	0.92099	0.77207
ENSG00000101577.5	0.39183	NA	0.17432	0.78285	0.90159	NA	0.71598
ENSG00000101596.10	NA	NA	NA	NA	0.71236	0.66631	NA
ENSG00000101605.8	0.00125	0.90319	0.64916	NA	NA	NA	NA
ENSG00000101608.8	0.90605	NA	0.54713	0.13502	0.50578	0.14053	NA
ENSG00000101624.6	0.97402	0.04012	0.26951	NA	0.42011	0.17801	0.47856
ENSG00000101639.14	0.08125	0.40605	0.10923	NA	0.63759	0.601	0.12006
ENSG00000101654.13	NA	NA	NA	NA	NA	NA	0.75168
ENSG00000101670.7	0.02208	0.34647	0.88756	0.17177	0.3925	0.67193	NA
ENSG00000101680.9	0.49843	0.64328	0.00811	0.85197	0.27021	0.23121	0.56792
ENSG00000101745.11	0.10218	0.00528	0.26706	0.05918	0.84268	0.3619	NA
ENSG00000101751.6	0.14221	NA	0.12348	0.6535	0.63705	4e-05	0.55341
ENSG00000101752.7	NA	NA	NA	NA	NA	0.24147	NA
ENSG00000101773.12	NA	NA	NA	NA	NA	NA	0.51054
ENSG00000101782.10	0.19528	NA	0.6337	NA	0.25229	0.05768	NA
ENSG00000102189.12	NA	NA	NA	NA	NA	NA	0.77295
ENSG00000102445.14	NA	NA	0.72456	NA	NA	NA	NA
ENSG00000102471.9	NA	0.67148	0.71078	NA	0.18715	0.42074	0.40442
ENSG00000102531.12	NA	NA	0.20482	0.21423	0.9088	NA	NA
ENSG00000102547.14	0.19798	0.56058	NA	NA	0.22604	NA	0.73326
ENSG00000102572.10	0.65876	0.14358	NA	0.26495	NA	0.12857	NA
ENSG00000102575.6	NA	NA	NA	NA	NA	0.45197	NA
ENSG00000102580.10	NA	NA	NA	0.83449	0.40523	NA	NA
ENSG00000102595.14	0.61203	0.26415	0.00621	0.55736	0.68086	0.01906	NA
ENSG00000102606.13	NA	0.07284	0.52568	0.15492	0.68966	0.62133	0.63519
ENSG00000102683.6	0.13348	NA	NA	NA	NA	NA	NA
ENSG00000102699.5	0	0.00016	0.12556	0.25585	0.00458	0.06724	0
ENSG00000102710.15	NA	NA	0.50939	NA	NA	0.41358	0.56487
ENSG00000102738.6	NA	0.54748	0.17918	NA	NA	NA	NA
ENSG00000102743.10	0.20388	0.63317	NA	NA	NA	0.33871	0.96976
ENSG00000102753.5	0	4e-05	0.08009	NA	NA	0.16286	0.81744
ENSG00000102755.6	NA	0.341	0.74765	0.03695	NA	0.03848	0.36459
ENSG00000102763.11	0.8198	0.10009	0.69	0.87776	0.03987	NA	0.22252
ENSG00000102780.12	0.87583	0.4044	0.4614	0.29679	NA	0.26115	0.37368
ENSG00000102781.9	1	NA	0.1808	1	0.67379	0.86507	0.01848
ENSG00000102786.10	0.29389	0.22351	0.13197	0.5829	NA	0.0249	0.31488
ENSG00000102796.6	0.89881	NA	0.23425	NA	0.18025	NA	0.50585
ENSG00000102802.5	0.04775	NA	1	NA	0.79102	NA	NA
ENSG00000102804.10	0.19184	NA	0.05215	NA	0.18821	0.48234	NA
ENSG00000102805.9	NA	NA	NA	NA	1	NA	NA
ENSG00000102858.8	0.15714	NA	0.061	NA	0.01971	0	0.09819
ENSG00000102879.11	0.10361	NA	NA	NA	0.24174	NA	0.05339
ENSG00000102882.7	0.25257	NA	0.76375	0.47806	0.1982	NA	0.6938
ENSG00000102890.10	0.44651	0.80648	0.02634	0.63389	0.47705	1	0.50038
ENSG00000102893.11	0.74388	0.18511	0.70432	0.4236	0.66586	NA	NA
ENSG00000102898.7	NA	NA	0.74221	0.34907	0.20216	NA	0.53754
ENSG00000102900.8	0.34922	0.94374	NA	0.45019	0.72961	0.12774	NA
ENSG00000102901.8	NA	NA	NA	NA	NA	NA	0.72748
ENSG00000102908.16	NA	0.77669	0.59011	0.0811	0.19119	NA	0.22229
ENSG00000102910.9	NA	0.91036	NA	NA	NA	NA	0.28643
ENSG00000102921.3	0.10259	0.10736	0.67186	0.77918	0.19281	NA	NA
ENSG00000102924.7	NA	NA	0.11633	0.72848	1	NA	NA
ENSG00000102935.7	0.27835	0.8105	0.7214	0.6388	0.3405	0.58938	0.97329
ENSG00000102967.7	0.95759	0.05441	NA	0.79335	0.21196	0.29099	0.75276
ENSG00000102974.10	NA	1	0.93005	0.38133	0.6778	NA	0.84424
ENSG00000102977.9	NA	0.01073	0.69544	0.19598	1	NA	1
ENSG00000102981.5	NA	0.14935	NA	NA	NA	NA	1
ENSG00000102984.10	0.73188	NA	NA	0.80262	NA	NA	0.38032
ENSG00000102996.4	0.00042	NA	0.00353	0.20687	0.07455	0.38872	0.7562
ENSG00000103005.7	NA	0	0.97009	NA	NA	0.39448	0.11377
ENSG00000103018.12	0.32436	0.4319	0.11138	0.62859	0.55014	0.63906	0.01858
ENSG00000103021.5	0	NA	0.22653	NA	0.14238	0.17999	0.15078
ENSG00000103023.7	0.09988	0.48841	0.01472	0.02782	0.12153	NA	0.25218
ENSG00000103024.3	0.23685	NA	0.45859	NA	0.81738	0.65014	0.46571
ENSG00000103034.10	1e-05	0.13303	0.00111	0.78663	NA	NA	0.03613
ENSG00000103035.6	0.02459	NA	0.10926	1	0.46697	NA	NA
ENSG00000103037.7	0.54439	0.92814	0.77256	0.17781	NA	NA	0.51152
ENSG00000103042.4	0.00805	0.3494	0.91604	0.76086	0.61842	0.44849	0.91095
ENSG00000103043.10	0.13785	0.44227	0.00651	0.39722	0.78519	0.43915	0.44078
ENSG00000103044.6	0.52613	0.20339	NA	NA	0.42135	NA	0.33281
ENSG00000103047.3	0.13244	0.91789	0.70232	0.43849	0.65914	0.02356	0.85942
ENSG00000103051.14	NA	0	0.87015	0.0315	0.09126	0	0.98443
ENSG00000103056.7	NA	NA	0.92478	0.50593	NA	NA	0.76516
ENSG00000103061.7	NA	NA	0.8287	0.03293	0.81724	0.74117	0.67109
ENSG00000103064.9	NA	NA	NA	0.74994	NA	NA	NA
ENSG00000103066.8	0.28075	NA	0.34158	1	NA	NA	0.5334
ENSG00000103067.7	NA	NA	0.36012	1	NA	NA	0.77155
ENSG00000103089.4	0.00619	0.89547	0.28323	0.11051	NA	0.30148	NA
ENSG00000103091.10	0.06869	0.94847	0.91607	0.55379	0.37225	0.45644	0.07574
ENSG00000103111.10	0.29046	0.73785	NA	NA	0.25388	NA	0.79362
ENSG00000103121.4	1e-05	NA	NA	NA	NA	NA	0.00234
ENSG00000103126.10	0.74043	NA	0.75423	0.52389	0.09995	0.89071	0.29566
ENSG00000103145.6	0.32756	0.97423	0.63162	0.67873	NA	NA	NA
ENSG00000103148.11	NA	NA	0.13286	0.4952	NA	NA	NA
ENSG00000103152.7	NA	NA	0.46151	0.75477	NA	NA	NA
ENSG00000103154.5	0.29703	0.51233	1	0.81923	0.72184	0.87403	NA
ENSG00000103160.7	0.56843	0.72757	1	NA	NA	NA	0.17746
ENSG00000103168.12	0	0.00976	0.00055	7e-05	0.06167	NA	0
ENSG00000103174.7	0.32545	0.72606	0.00236	1	0.15492	NA	0.40362
ENSG00000103175.6	NA	1	NA	NA	NA	NA	NA
ENSG00000103184.7	NA	0.04155	NA	NA	0.34228	NA	0.32814
ENSG00000103187.6	0.04243	0.20607	NA	0.45612	0.62579	NA	NA
ENSG00000103194.11	0.19964	0.0758	0.01686	0.95723	0.02927	0.12935	1
ENSG00000103196.7	0.22802	0.07874	0.12403	0.65021	0.40812	0.2027	0.80846
ENSG00000103197.12	0.56831	0.1732	0.01369	0.12989	0.58771	NA	0.28507
ENSG00000103199.9	0.4116	0.55373	0.56471	0.2192	0.33834	0.18909	0.13339
ENSG00000103202.8	0	0.00012	0.55312	0.00091	NA	NA	NA
ENSG00000103222.14	0.27902	0.32092	0.30461	0.12581	0.75214	0.067	0.27142
ENSG00000103227.14	0.25896	0.83501	0.46898	0.98307	0.35919	0.14985	NA
ENSG00000103245.9	0.35771	0.2317	0.51379	0.3324	0.29722	0.59926	NA
ENSG00000103248.13	0.42555	1	0.86975	NA	NA	0.32224	0.36782
ENSG00000103249.13	0.431	0.85501	0.2793	0.91374	0.0598	0.4851	NA
ENSG00000103253.13	0.9784	0.55351	0.06297	0.18439	0.84235	0.12537	NA
ENSG00000103254.5	1e-05	0.09832	0.00258	0.75181	0.00562	0.80415	NA
ENSG00000103257.4	0.04958	NA	0.07609	0.36177	0.01296	0.00232	0.86953
ENSG00000103264.11	0.14408	0.19026	0.92809	0.20976	NA	1	0.28727
ENSG00000103266.6	NA	1	NA	NA	NA	NA	0.77489
ENSG00000103269.9	1	1	NA	NA	NA	NA	NA
ENSG00000103275.14	NA	0.40919	0.7297	0.31665	0.90799	0.06991	0.71307
ENSG00000103316.6	NA	NA	NA	0.38582	NA	0.69383	NA
ENSG00000103319.7	NA	0.1203	0.21935	0.91089	0.74645	0.42578	0.5488
ENSG00000103326.6	0.0085	0.15235	0.28844	0.40263	0.81029	0.02549	0.7748
ENSG00000103335.15	0.7185	0.29836	0.38372	0.81615	0.25991	0.91002	0.09939
ENSG00000103342.8	0.37784	0.17173	NA	NA	NA	NA	NA
ENSG00000103343.8	NA	0.72463	0.13146	0.84545	NA	0.63674	0.01025
ENSG00000103351.8	0.68616	NA	0.77504	NA	NA	NA	0.65541
ENSG00000103353.11	NA	NA	NA	NA	0.49016	NA	NA
ENSG00000103356.11	NA	NA	NA	NA	0.42611	NA	NA
ENSG00000103363.10	0	0.01445	0.00205	0.98289	0.5056	0.07538	NA
[truncated: 13,142 more rows]
