# Supplementary material for: Subtle changes in chromatin loop contact propensity are associated with differential gene regulation and expression
Source: Nat Commun. 2019 Mar 5;10:1054. doi: 10.1038/s41467-019-08940-5 (PMC6401380; doi:10.1038/s41467-019-08940-5)
Supplement: Supplementary file 11 — Supplementary Data 8 [file 41467_2019_8940_MOESM11_ESM.xlsx]

## Sheet: Sheet1
Supplementary Data 8: iPSC Expression Maternal Allele Ratios
Gene	iPSCORE_2_1	iPSCORE_2_2	iPSCORE_2_3	iPSCORE_2_4	iPSCORE_2_6	iPSCORE_2_7	iPSCORE_2_9
ENSG00000000419.8	0.439763						0.554303
ENSG00000000457.9	0.540711		0.436973	0.411283	0.448245		0.635189
ENSG00000000460.12	0.453523	0.508811	0.465899	0.429675	0.505142		0.520154
ENSG00000001036.9	0.377232		0.435438	0.491593	0.545937	0.53124
ENSG00000001084.6	0.78151	0.809568	0.32982	0.120624	0.504158	0.588645	0.49792
ENSG00000001167.10			0.55045		0.480642	0.623045
ENSG00000001460.13	0.454182	0.546351	0.554422	0.470692	0.638341		0.69002
ENSG00000001461.12	0.5799	0.46742	0.583537	0.359134	0.457691	0.389954	0.386582
ENSG00000001561.6	0.45317	0.584479	0.546482	0.55314		0.535412	0.416239
ENSG00000001617.7	0.460314	0.505057	0.523971	0.482803		0.438399	0.467331
ENSG00000001626.10	0.617802		0.376578			0.411731	0.498091
ENSG00000001629.5				0.515641	0.464858		0.504764
ENSG00000001631.10	0.43569		0.332147
ENSG00000002016.12	0.603147	0.887701		0.439147	0.604764		0.396371
ENSG00000002549.8	0.50128	0.493625
ENSG00000002587.5		0.648519	0.704232
ENSG00000002726.15			0.316061		0.747926
ENSG00000002746.10	0.558734		0.593097			0.618635	0.304074
ENSG00000002822.11					0.612405
ENSG00000002834.13	0.542943		0.465426	0.536025	0.47428
ENSG00000002919.10		0.4757	0.432582		0.569847	0.528595	0.472727
ENSG00000002933.3	0.502402	0.498423	0.417872
ENSG00000003056.3	0.52982	0.516579	0.493096	0.47899	0.417746	0.519834	0.422259
ENSG00000003147.13	0.622059	0.575027	0.388589	0.375392	0.341572	0.251369	0.497962
ENSG00000003249.9	0.544094	0.618974	0.474975		0.544873	0.543575
ENSG00000003393.10	0.499453	0.372205	0.517931	0.459907		0.530634	0.559281
ENSG00000003400.10						0.63909	0.459234
ENSG00000003402.15		0.623525	0.607179	0.362778		0.583971
ENSG00000003436.10	0.875188	0.259059	0.450075	0.626417	0.656256	0.20501
ENSG00000003509.11	0.458299	0.552975	0.4646	0.50814	0.748994	0.334436	0.546459
ENSG00000003756.12	0.51915	0.548826	0.486966		0.477628		0.470173
ENSG00000003987.9	0.444705	0.401466	0.535377	0.608265	0.591009	0.444912	0.616291
ENSG00000003989.12	0.535779			0.448344	0.567511	0.464159	0.51683
ENSG00000004059.6				0.521453	0.607664
ENSG00000004139.9	0.432379	0.472403	0.760204	0.433426
ENSG00000004142.7	0.527948	0.520067	0.524046	0.542866	0.554819
ENSG00000004399.8	0.659704	0.411486	0.565072	0.354625	0.38461	0.425318
ENSG00000004455.12	0.53118	0.561794	0.414721	0.548505		0.539187	0.498114
ENSG00000004468.8	0.380428
ENSG00000004534.10	0.535843	0.484335	0.532621	0.477738	0.556774	0.48002	0.415559
ENSG00000004660.10	0.587524	0.568873	0.4205	0.395957	0.411188	0.525911	0.563901
ENSG00000004700.11			0.517487	0.529427	0.469302
ENSG00000004766.11		0.523413	0.538705	0.404005	0.478321	0.583636
ENSG00000004777.14	0.42726		0.56147	0.440685	0.281467	0.581011	0.611374
ENSG00000004864.9	0.537599	0.521282		0.499378	0.464417
ENSG00000004866.14	0.506738	0.618816		0.749212		0.434317	0.34953
ENSG00000004897.7		0.449945	0.544355	0.560285	0.437271
ENSG00000004948.9		0.536919	0.348298	0.54093		0.703067	0.665467
ENSG00000004975.7	0.488376	0.47924	0.526788		0.468158	0.470469	0.464949
ENSG00000005007.8		0.468505				0.455307	0.525171
ENSG00000005020.8	0.416818
ENSG00000005059.11		0.531438	0.531946	0.420994	0.595993		0.496175
ENSG00000005075.11				0.556335		0.465672	0.410336
ENSG00000005100.8	0.475816	0.444588	0.52689	0.470447	0.453767	0.528789	0.411779
ENSG00000005108.11
ENSG00000005156.7			0.535443	0.534488	0.572765	0.433906	0.444157
ENSG00000005189.15			0.496025			0.479461
ENSG00000005194.10		0.515691	0.481969			0.50916	0.751848
ENSG00000005206.12		0.42528	0.447373	0.586357	0.796609		0.551858
ENSG00000005238.15	0.449507		0.660045	0.51685	0.642829	0.565715	0.341751
ENSG00000005249.8	0.4691	0.428531	0.517038	0.470948	0.51855	0.537397	0.517095
ENSG00000005339.8	0.486668	0.316465		0.429492		0.568168	0.528044
ENSG00000005379.11		0.413022	0.570015	0.34539	0.501217	0.419208	0.498091
ENSG00000005421.4	0.737262
ENSG00000005436.9	0.596356	0.583821	0.550087	0.535822	0.591342	0.476706	0.583377
ENSG00000005448.12	0.435506		0.446393
ENSG00000005469.7	0.381814	0.54088		0.396299	0.650107
ENSG00000005471.11	0.432021	0.509759		0.249171
ENSG00000005483.15		0.45286	0.408127			0.461952	0.355404
ENSG00000005486.12		0.513842	0.479295	0.426541	0.513375	0.515994	0.472303
ENSG00000005513.9	0.484529	0.334468		0.458441	0.567841	0.538571	0.274333
ENSG00000005700.10	0.53113		0.518934	0.54245
ENSG00000005801.12	0.483717	0.386576	0.437752	0.584313	0.579921	0.236251
ENSG00000005810.13	0.563345	0.460753	0.535504		0.372051	0.555845
ENSG00000005812.6	0.437629	0.542912	0.420379			0.445965
ENSG00000005882.7							0.5512
ENSG00000005884.13				0.405643	0.480798	0.492856	0.511216
ENSG00000005955.8			0.457163	0.483581		0.601761
ENSG00000005961.13	0.428593	0.598518	0.468616	0.608053	0.528521
ENSG00000006007.7	0.505434	0.4667			0.466851
ENSG00000006015.13		0.456565	0.436571	0.565226	0.449712
ENSG00000006016.6		0.402135	0.57603	0.425881	0.746295
ENSG00000006025.7	0.528612		0.445746	0.435551	0.415412
ENSG00000006042.7			0.469587	0.534845	0.497686	0.499223
ENSG00000006047.8	0.405837	0.396082	0.293367	0.627508	0.631008	0.444081
ENSG00000006062.9		0.53403	0.513059			0.446014	0.583522
ENSG00000006071.7	0.44187	0.366551	0.582767
ENSG00000006114.11	0.56291	0.538101	0.602556	0.415212	0.581995	0.43779	0.437005
ENSG00000006118.10	0.516964	0.516902	0.504116	0.531185	0.531539	0.527044	0.438293
ENSG00000006125.12	0.475674	0.483043	0.548424	0.508901	0.556061	0.488092	0.473212
ENSG00000006128.7		0.35856	0.47633		0.563565	0.568227	0.457152
ENSG00000006194.6	0.523348	0.473692
ENSG00000006210.6				0.837915		0.42764
ENSG00000006282.15		0.508263	0.469933		0.560254	0.462183	0.558189
ENSG00000006283.13		0.591212	0.43013	0.561562	0.37503	0.746469
ENSG00000006327.9	0.501512	0.538116	0.50413	0.482502
ENSG00000006432.11	0.540464	0.555439	0.525996	0.434955		0.458377	0.554062
ENSG00000006451.3	0.5251	0.544901		0.460524	0.496469	0.508822
ENSG00000006453.9		0.587059	0.585881	0.581567
ENSG00000006459.6	0.555327	0.410471	0.459461	0.453297		0.408978	0.549359
ENSG00000006468.9	0.552579	0.57401	0.438563	0.561534	0.43615		0.456832
ENSG00000006555.6		0.5005	0.25669
ENSG00000006576.12	0.448534	0.554955	0.524552	0.413014		0.436391	0.455727
ENSG00000006606.4	0.665482	0.639948			0.351223
ENSG00000006607.9	0.470675		0.439331	0.432719	0.54943	0.595371	0.371469
ENSG00000006611.11	0.583591	0.417724	0.377752	0.667545		0.378425
ENSG00000006625.13	0.523377		0.47008	0.249551	0.451509	0.491326
ENSG00000006638.7	0.606104	0.701464	0.34935			0.387969
ENSG00000006652.9	0.462743	0.540706			0.441199	0.550493	0.535453
ENSG00000006695.6	0.457615	0.46869	0.473238	0.524241	0.417816	0.472377	0.570098
ENSG00000006704.6	0.45444	0.490493	0.630054		0.390236	0.460345	0.453004
ENSG00000006715.11	0.449386	0.545259	0.454626	0.443988	0.464564	0.545465	0.555153
ENSG00000006740.12	0.469714	0.540332	0.489972	0.551192	0.530584	0.622736
ENSG00000006747.10		0.816922	0.466519
ENSG00000006831.9		0.550207		0.434743	0.488885		0.420787
ENSG00000007038.6				0.549542		0.610191
ENSG00000007047.10							0.504851
ENSG00000007062.7		0.453158	0.541995	0.534711	0.545922	0.475334	0.460857
ENSG00000007080.6	0.54172	0.498821	0.420988	0.563415	0.452123	0.516353
ENSG00000007168.8	0.466421	0.48528	0.504279		0.526497		0.520345
ENSG00000007171.12	0.597695	0.739905	0.60388		0.501093	0.686421	0.316405
ENSG00000007202.10	0.520386	0.550567	0.499412	0.468548
ENSG00000007237.14	0.432301	0.537843	0.57001	0.556342	0.415558	0.448181	0.435352
ENSG00000007264.9	0.55674	0.373728	0.643794	0.638318			0.501826
ENSG00000007312.8			0.464283			0.651245
ENSG00000007314.7	0.549749	0.424691	0.492781	0.408626	0.395091	0.446919
ENSG00000007341.14		0.741137	0.566427	0.620062	0.566722	0.641417
ENSG00000007376.3	0.427514						0.459088
ENSG00000007384.11	0.550099	0.601659	0.479713	0.458598	0.610225
ENSG00000007392.12		0.557138	0.44806		0.444535	0.536298
ENSG00000007402.7		0.446128		0.451686	0.578955	0.542291
ENSG00000007516.9	0.623277		0.470059	0.600909		0.320033	0.456689
ENSG00000007520.3	0.524865	0.492598	0.590499			0.410804	0.521346
ENSG00000007541.10	0.449082	0.447917	0.485256		0.539653	0.514542	0.504639
ENSG00000007545.11	0.523831		0.572364		0.720231	0.406216	0.56054
ENSG00000007866.14	0.480641	0.402275	0.321687	0.647683	0.444818	0.533788
ENSG00000007923.11	0.523112	0.529438	0.487325	0.462659	0.45509	0.527218	0.462506
ENSG00000007944.10	0.544758	0.486041	0.511043	0.517412		0.523378	0.445552
ENSG00000007968.6		0.392166	0.558296	0.387361	0.416203		0.644226
ENSG00000008018.8	0.279277		0.518723	0.48953	0.543054	0.503721	0.446323
ENSG00000008083.9	0.456861	0.523484	0.557506	0.472737	0.594756	0.529492	0.555217
ENSG00000008118.5	0.55775	0.277741	0.304774				0.554303
ENSG00000008130.11	0.483576	0.40571	0.541304	0.53389	0.52188	0.452177
ENSG00000008256.11	0.532505	0.58458	0.4416	0.536081	0.389258	0.490433	0.575735
ENSG00000008277.10	0.5901	0.590347		0.383503	0.529168		0.48506
ENSG00000008282.3	0.488378	0.474823	0.410462	0.474085	0.530864	0.466667	0.314346
ENSG00000008283.11	0.519547	0.538725	0.512663	0.481403		0.496825
ENSG00000008294.16	0.418854	0.623127	0.699061	0.666191
ENSG00000008300.10	0.431189	0.393254	0.566761	0.545168	0.376352	0.512003
ENSG00000008311.10	0.578659	0.415769	0.329509	0.586096	0.573928	0.243324	0.644969
ENSG00000008323.11	0.482396	0.531202	0.575876	0.419413		0.419529	0.489395
ENSG00000008324.6	0.567672	0.451279	0.474177	0.399064	0.56171	0.661599
ENSG00000008382.11		0.520096					0.563668
ENSG00000008394.8		0.681832	0.511097	0.493695	0.732767	0.521003	0.575588
ENSG00000008405.7			0.484986	0.456539	0.420405	0.509318	0.537224
ENSG00000008513.10	0.454007	0.475924	0.451347	0.405571	0.416086	0.577462
ENSG00000008516.12		0.45879	0.546686	0.453369		0.547758	0.470014
ENSG00000008517.12			0.373072		0.801066
ENSG00000008710.13							0.410848
ENSG00000008838.13	0.306673			0.511308		0.480085
ENSG00000008853.12	0.521667	0.547686		0.347448	0.610412	0.544541
ENSG00000008869.7	0.48284	0.52733			0.400127		0.423329
ENSG00000008988.5			0.492639	0.591803	0.611481	0.639618
ENSG00000009307.11	0.457887		0.551633		0.549669		0.436219
ENSG00000009335.13	0.518929		0.555556	0.422228			0.468442
ENSG00000009413.11			0.593323	0.455965	0.433701	0.433275
ENSG00000009724.12	0.521697	0.552663
ENSG00000009780.11						0.563572
ENSG00000009790.10	0.757571	0.648202	0.583868	0.6178	0.306679	0.643935
ENSG00000009830.7	0.456862	0.554424	0.442091		0.438319	0.468848	0.586729
ENSG00000009844.11	0.463935	0.337935		0.549199	0.665494	0.447609	0.594309
ENSG00000009950.11	0.451478	0.458516					0.444977
ENSG00000009954.6	0.478824	0.510104				0.470786	0.5339
ENSG00000010030.9	0.609018	0.389864	0.526467	0.375947			0.629923
ENSG00000010072.11				0.597979	0.466496	0.572747
ENSG00000010165.15	0.48382		0.512865			0.542491
ENSG00000010244.12	0.438023	0.527366	0.463417	0.503607	0.551578	0.521124
ENSG00000010270.9				0.525445	0.444613	0.455063	0.468556
ENSG00000010278.7						0.606208
ENSG00000010292.8		0.524488	0.473357	0.459563	0.528156		0.464221
ENSG00000010295.15	0.380986	0.414066	0.511438	0.54243			0.423778
ENSG00000010318.15	0.514996	0.572323	0.505324	0.343306	0.518044
ENSG00000010322.11	0.562139			0.50458	0.533051		0.581132
ENSG00000010327.6	0.417296	0.608117	0.54823	0.327735		0.62532
ENSG00000010361.9			0.540418	0.0428496	0.0819798	0.150865	0.452277
ENSG00000010539.7				0.562962		0.61554
ENSG00000010610.5	0.456551	0.336535	0.427761	0.529755	0.541323	0.452497	0.559488
ENSG00000010626.10	0.609156			0.442549	0.769062		0.612106
ENSG00000010803.12	0.552082	0.618024	0.493644	0.402306	0.392808	0.466004
ENSG00000010810.13	0.517053	0.460454				0.770449	0.473168
ENSG00000010818.4	0.581742	0.477777		0.66895	0.540617		0.630803
ENSG00000011007.8	0.526585						0.509471
ENSG00000011021.17		0.576944	0.455696	0.490315	0.44674	0.5777	0.507213
ENSG00000011028.9			0.553607	0.46681	0.514188	0.558374	0.435474
ENSG00000011052.17	0.607446	0.415746	0.380582			0.42093	0.421558
ENSG00000011105.7	0.522216	0.52315	0.522696	0.575042		0.57719	0.443487
ENSG00000011114.10	0.412666	0.585993	0.449697	0.454063	0.465478		0.578994
ENSG00000011132.7	0.54424	0.554641	0.543877	0.530877	0.55178		0.455996
ENSG00000011143.12			0.373996
ENSG00000011198.3	0.779815			0.499051	0.307772	0.570343
ENSG00000011243.13	0.464435	0.38883	0.4304	0.52389	0.550484		0.335168
ENSG00000011258.11	0.262597	0.458891	0.478584	0.379976	0.438223	0.454016
ENSG00000011260.9	0.489664	0.535059	0.531822	0.499028		0.485437	0.519291
ENSG00000011295.11	0.389935	0.606534			0.309518
ENSG00000011304.12					0.538723
ENSG00000011332.15			0.495032
ENSG00000011376.5	0.527081	0.475336	0.516915	0.598018		0.453366
ENSG00000011405.9	0.589083	0.548127	0.472465	0.543931		0.550005	0.438142
ENSG00000011422.7	0.439068	0.510201	0.529466		0.519964	0.448971	0.424955
ENSG00000011426.6		0.265097	0.261092	0.368673		0.515544	0.473396
ENSG00000011451.13	0.44258	0.571246	0.479511	0.461379	0.511296	0.461804
ENSG00000011454.12				0.458502		0.487652	0.543771
ENSG00000011478.7	0.42078	0.379245	0.365505	0.120624		0.518015	0.415343
ENSG00000011485.10		0.523768	0.532276	0.445363	0.322449
ENSG00000011523.9	0.487798	0.476163	0.443686			0.452662	0.642961
ENSG00000011566.10	0.801951			0.530869	0.454242	0.445833
ENSG00000011590.9			0.540929
ENSG00000011638.6	0.456028		0.596286		0.798102	0.523786	0.460148
ENSG00000012048.15		0.464159	0.478363	0.545227	0.422914
ENSG00000012061.11	0.462739		0.470566	0.458823		0.548548
ENSG00000012171.13				0.227427		0.411021
ENSG00000012223.8		0.626566
ENSG00000012232.4	0.523658	0.532203	0.478604	0.468826	0.508306		0.542693
ENSG00000012660.9				0.505064	0.519775
ENSG00000012779.6			0.557552	0.694427
ENSG00000012822.11	0.435576	0.512093	0.446301	0.609217	0.488764	0.512668	0.504645
ENSG00000012963.9	0.486697	0.523563	0.510339	0.522461	0.520673	0.524246	0.547688
ENSG00000012983.7	0.53662	0.543328		0.255448	0.544345
ENSG00000013016.10				0.252294	0.383555	0.401127
ENSG00000013275.3	0.483973		0.509589	0.534896		0.506187	0.502338
ENSG00000013288.4	0.702303	0.28336	0.676656	0.574547	0.369615	0.670385	0.342298
ENSG00000013293.5			0.629007			0.630979
ENSG00000013297.6	0.258724	0.198344	0.605134	0.235707	0.335528	0.281179
ENSG00000013306.11	0.441174	0.37608	0.444843	0.433811
ENSG00000013364.14					0.529441
ENSG00000013374.11	0.619728	0.346742	0.569285	0.450458	0.602707	0.548855	0.421824
ENSG00000013375.11	0.523972	0.454254	0.459326	0.45036	0.512007	0.512423	0.496129
ENSG00000013392.6	0.538862		0.339997	0.413288	0.662748
ENSG00000013441.11		0.557138
ENSG00000013503.5			0.423454	0.522846		0.393103	0.501888
ENSG00000013523.5	0.461594	0.431617	0.570003	0.520604			0.577724
ENSG00000013561.13	0.423263	0.481062			0.39356		0.464925
ENSG00000013573.12			0.547454	0.456505	0.551597	0.648113
ENSG00000013583.4		0.554303	0.63598	0.476963	0.504517
ENSG00000013588.5			0.373996
ENSG00000013810.14	0.429398	0.465042	0.701353	0.546396	0.528231	0.385653	0.53833
ENSG00000014123.9							0.528739
ENSG00000014138.4	0.88028		0.494804				0.531699
ENSG00000014164.6	0.427192	0.523238	0.481231	0.578601		0.606035	0.655071
ENSG00000014216.11			0.438608			0.57731	0.532255
ENSG00000014257.11	0.502245	0.301661	0.380225	0.344047		0.342332	0.126502
ENSG00000014641.13	0.668353	0.551409	0.532353	0.343391	0.641681	0.477017	0.612964
ENSG00000014914.15				0.619569	0.593463	0.647802	0.585318
ENSG00000014919.8	0.466298	0.482254		0.511526	0.583062	0.427331	0.428454
ENSG00000015133.14		0.464657	0.469263	0.472179	0.559464	0.481411	0.449459
ENSG00000015413.5	0.149392		0.0867278	0.423275	0.486406		0.612464
ENSG00000015475.14	0.535397	0.485447
ENSG00000015479.13	0.556843		0.555072	0.53142	0.468773	0.441591	0.354974
ENSG00000015532.5	0.504415	0.37183	0.545869		0.550592	0.548222	0.171641
ENSG00000016391.6	0.412545	0.586428	0.604763	0.664867	0.362438	0.442604	0.471528
ENSG00000016402.8					0.427356		0.560701
ENSG00000016864.12						0.454138
ENSG00000017260.15		0.489194	0.522313			0.513216
ENSG00000017373.11					0.449966
ENSG00000017797.7	0.62039	0.509085	0.631967	0.599152	0.449472	0.536963	0.734963
ENSG00000018189.8	0.493264	0.342178			0.540897	0.586207
ENSG00000018236.10	0.508018		0.643391	0.633114		0.570221	0.437784
ENSG00000018408.10				0.551476	0.447616	0.472072	0.54786
ENSG00000018510.8	0.558751		0.461673	0.594587	0.473316	0.505543	0.504581
ENSG00000018625.10		0.53953	0.457031	0.425566	0.558458		0.605586
ENSG00000018699.7		0.494857			0.547876		0.569719
ENSG00000018869.12	0.541313	0.476177	0.469038		0.596203	0.55429	0.430767
ENSG00000019144.12	0.516647	0.540272			0.560736		0.469866
ENSG00000019485.8	0.446148	0.421455	0.587776	0.367537		0.390327
ENSG00000019505.3				0.509762	0.636546	0.458722	0.461048
ENSG00000019582.10	0.428971	0.58586					0.561449
ENSG00000019995.6	0.597832	0.463028	0.542329	0.535875	0.544748	0.517434
ENSG00000020129.11						0.60574
ENSG00000020181.13
ENSG00000020256.15	0.332939	0.634482			0.542645	0.428095
ENSG00000020577.9	0.457773	0.369046	0.423849	0.422185	0.526113	0.571291	0.606702
ENSG00000020922.8	0.464026	0.435155	0.47612	0.690575	0.511896		0.641119
ENSG00000021300.9	0.523119		0.359955			0.644259	0.591226
ENSG00000021355.8	0.545698	0.458055	0.544468	0.571378	0.598345		0.594092
ENSG00000021574.7	0.535241	0.416231	0.589514	0.55121		0.357885
ENSG00000021645.13	0.702852			0.751847
ENSG00000021762.15	0.400562	0.562137		0.358136	0.479099	0.514289	0.303338
ENSG00000021776.6	0.586894	0.529894	0.452591	0.422672	0.563837	0.565566	0.302347
ENSG00000021826.10	0.636411	0.614796	0.391045	0.430992	0.544154	0.634185	0.308534
ENSG00000022277.8	0.413901		0.429549	0.556053
ENSG00000022355.10			0.417651				0.557602
ENSG00000022556.11	0.821881	0.53287	0.924268	0.87711	0.463685	0.642263	0.714206
ENSG00000022567.5	0.437114	0.556022	0.532163	0.42862		0.560483	0.598102
ENSG00000022840.11	0.496058	0.754173					0.478763
ENSG00000022976.11	0.440778	0.546216	0.54855	0.41226	0.570674		0.432246
ENSG00000023041.7	0.536332	0.456083	0.53373	0.466782	0.265735	0.554611	0.653683
ENSG00000023171.10	0.437505	0.431676	0.423383	0.600166	0.44371	0.53806	0.437911
ENSG00000023191.12	0.468571	0.477779	0.453196		0.44349	0.543096	0.530567
ENSG00000023228.9	0.508719	0.504036	0.535573	0.529028	0.50373		0.528724
ENSG00000023287.8	0.505836	0.467721	0.512209		0.438048
ENSG00000023318.7			0.464156	0.366216	0.596736
ENSG00000023330.10	0.523049	0.482452	0.535857	0.556768
ENSG00000023516.7						0.478392	0.439181
ENSG00000023608.4	0.562592		0.473453	0.494377		0.413466
ENSG00000023697.8			0.685985			0.440988
ENSG00000023902.9	0.444389		0.636545	0.726416	0.776664
ENSG00000023909.5	0.522923	0.563685	0.398186	0.435956	0.551056		0.718602
ENSG00000024048.6	0.410797	0.540535		0.595435	0.568421
ENSG00000024422.7		0.534867	0.485713	0.590034	0.388867	0.471316	0.538069
ENSG00000024862.12			0.488178		0.546116
ENSG00000025039.10	0.521633	0.544397	0.463547	0.644434	0.445555		0.440703
ENSG00000025156.8	0.603356	0.399142	0.449513	0.53753		0.322164	0.398444
ENSG00000025293.11				0.524127	0.49579
ENSG00000025434.14	0.436646	0.5745	0.551554	0.515232	0.637244	0.552995	0.428169
ENSG00000025770.14	0.45755	0.504589		0.505902		0.603013	0.529282
ENSG00000025796.9	0.518286	0.526518	0.554775	0.419067		0.450753	0.525438
ENSG00000025800.9		0.5464					0.505673
ENSG00000026025.9	0.65256	0.516882		0.452269	0.476255	0.45969
ENSG00000026036.16			0.555356		0.51511
ENSG00000026103.15	0.607162	0.70449	0.355264		0.398443	0.373279	0.319089
ENSG00000026297.11	0.563941					0.452879	0.543708
ENSG00000026508.12	0.27934	0.832974	0.604165			0.551795	0.287491
ENSG00000026559.9	0.43286	0.56123	0.531565	0.205997	0.45669	0.659868	0.392384
ENSG00000026652.9	0.41182	0.450507	0.487118	0.616734	0.437148		0.411893
ENSG00000026950.12		0.458748	0.64106	0.566157	0.552208		0.368619
ENSG00000027001.7			0.543618			0.590644	0.495428
ENSG00000027697.8	0.56075	0.470864	0.461466	0.48468	0.549565	0.463057	0.5655
ENSG00000027847.9		0.565576	0.554263			0.512832	0.531258
ENSG00000027869.7	0.774726		0.702715	0.657826		0.823769
ENSG00000028116.12	0.487668	0.562027	0.475646	0.740694	0.50962	0.343829
ENSG00000028137.12	0.613447	0.392746	0.649749	0.338952		0.501171	0.585109
ENSG00000028203.13	0.590167	0.494408	0.546507	0.463735	0.462007	0.658071	0.510047
ENSG00000028310.13	0.449915	0.483441	0.408467		0.463267		0.599844
ENSG00000028528.10		0.588597	0.56816	0.569656	0.5393		0.529288
ENSG00000028839.5	0.7628		0.466732	0.527877	0.448513	0.423169
ENSG00000029153.10	0.545454		0.577042	0.17436		0.620777	0.402706
ENSG00000029363.11							0.450537
ENSG00000029364.7	0.533254	0.539385	0.474631	0.444222	0.245966	0.566141	0.55287
ENSG00000029534.15		0.665277
ENSG00000029639.6	0.50957	0.333569	0.351554	0.605705	0.73489		0.555909
ENSG00000029725.12	0.458572	0.62747	0.462728		0.440293	0.494059	0.335293
ENSG00000030066.9	0.62212	0.56749	0.466337	0.557789	0.391634	0.464551	0.489436
ENSG00000030110.8		0.356471	0.255909	0.54093	0.432513
ENSG00000030419.12			0.701421	0.415233	0.349458		0.321582
ENSG00000030582.12	0.504972	0.503216	0.507121	0.498136	0.444958	0.485814
ENSG00000031003.6	0.56517	0.485016	0.438577	0.432306	0.456604		0.428841
ENSG00000031081.6	0.316958	0.415372	0.466083	0.234593	0.598793	0.440284	0.569619
ENSG00000031544.10	0.502291
ENSG00000031691.6			0.380512	0.593308	0.493369
ENSG00000031698.8	0.457922	0.424895	0.524361		0.626101	0.64959
ENSG00000031823.10	0.647971	0.656021	0.596073	0.282652	0.400661	0.451141	0.604992
ENSG00000032219.14	0.420531	0.40808		0.509271	0.423212	0.436429	0.595409
ENSG00000032389.8	0.53783	0.631114	0.585076			0.527815	0.478992
ENSG00000032444.11	0.52115	0.545696	0.537419	0.564179	0.533662	0.489534	0.524558
ENSG00000032742.13					0.347316
ENSG00000033011.7	0.472807	0.501202	0.538601	0.456231	0.574129	0.551603
ENSG00000033030.9	0.491395	0.707887	0.424126	0.755417	0.557847
ENSG00000033050.3	0.388125	0.68234	0.455624	0.554726		0.555228
ENSG00000033100.10	0.506834	0.55453	0.453583	0.41759		0.444562
ENSG00000033170.12	0.389476	0.484787	0.470985	0.397435	0.58576	0.468841
ENSG00000033178.8	0.580246	0.608829	0.619812	0.450823	0.466233	0.514376
ENSG00000033327.8				0.452351	0.365234	0.462464
ENSG00000033627.10				0.594111
ENSG00000033800.9	0.288686		0.692722	0.584311			0.525625
ENSG00000033867.12	0.483837	0.551275	0.516874	0.521619	0.520587		0.427962
ENSG00000034053.10	0.285027	0.661083	0.441295		0.564639
ENSG00000034063.9		0.544256	0.455081	0.463413	0.444347		0.529418
ENSG00000034693.10				0.126861
ENSG00000034713.3	0.719684					0.147613
ENSG00000035115.17			0.501032	0.426688	0.397874	0.414867	0.643577
ENSG00000035141.3	0.454192	0.476672	0.462283	0.522147	0.528988	0.398878
ENSG00000035403.12	0.508193				0.529196	0.468401	0.481659
ENSG00000035499.8				0.318094		0.703832
ENSG00000035681.3		0.524863	0.358474	0.500456		0.597106	0.546305
ENSG00000035687.9	0.568313	0.662429	0.571377	0.684618	0.2514
ENSG00000035928.10	0.528813	0.515106					0.520631
ENSG00000036054.8		0.503577	0.467901		0.53834
ENSG00000036257.8						0.515287	0.521554
ENSG00000036549.8			0.481649			0.41297	0.392046
ENSG00000036672.11		0.509155	0.47144			0.350963
ENSG00000037042.8	0.393961	0.397227		0.672698	0.270893	0.691197	0.332607
ENSG00000037280.11	0.389075	0.462029	0.643048	0.500552	0.596161		0.405466
ENSG00000037474.10	0.50216	0.369613	0.462503	0.310495		0.544713	0.527974
ENSG00000037637.6	0.52094	0.517257	0.551818	0.44412	0.410985	0.54227
ENSG00000037897.12	0.532034		0.520497	0.408228		0.497743	0.57462
ENSG00000038002.4							0.819928
ENSG00000038210.9	0.457905		0.463523	0.471782	0.564099	0.476265	0.44856
ENSG00000038219.8	0.469785	0.518425	0.445132	0.467934	0.540256	0.463431	0.560011
ENSG00000038274.12	0.4457	0.452193	0.38254		0.555516		0.498091
ENSG00000038358.10			0.480638	0.457259	0.486277		0.527909
ENSG00000038382.13		0.594157	0.479563	0.538777	0.562573	0.560687	0.572437
ENSG00000038427.11	0.581953	0.444435	0.47957	0.555059	0.586053	0.704155	0.489058
ENSG00000038532.10	0.464522	0.4447	0.507492	0.436872	0.612319	0.457696	0.430282
ENSG00000039068.14	0.48726			0.523112	0.48136	0.530749	0.464875
ENSG00000039123.11	0.50793	0.541112	0.49141	0.461119	0.537325
ENSG00000039139.9	0.497809		0.564024			0.125844
ENSG00000039319.12				0.471224		0.363377
ENSG00000039523.13			0.489415	0.40023	0.482136		0.479203
ENSG00000039560.9		0.5592	0.527117	0.469859	0.458462	0.507068	0.469152
ENSG00000039600.6			0.619935
ENSG00000039650.5		0.53753	0.427789	0.430342		0.531902
ENSG00000040199.14	0.512972	0.445284	0.450122	0.427418	0.591527	0.630979
ENSG00000040275.12	0.471413						0.54964
ENSG00000040341.13	0.54612	0.549547	0.465237	0.455704	0.463457	0.444853
ENSG00000040487.8	0.472388	0.436009	0.472097	0.619378	0.626165	0.557449	0.443827
ENSG00000040531.10			0.426618		0.596956	0.6611	0.441137
ENSG00000040633.8			0.494352			0.526363
ENSG00000040933.11	0.4303	0.582142	0.413431	0.45857	0.498892	0.563748	0.572777
ENSG00000041357.11	0.539797	0.569936	0.482975		0.514682	0.460085	0.489287
ENSG00000041802.6	0.462139	0.472306	0.489326	0.459198	0.552989	0.476206	0.521573
ENSG00000041880.10			0.384494
ENSG00000041982.10	0.563283	0.541526	0.570054	0.544313	0.407272	0.54652	0.408428
ENSG00000041988.11	0.59142	0.512647	0.554297		0.50622	0.4817	0.543197
ENSG00000042062.7	0.585625		0.498236			0.417784
ENSG00000042088.9			0.554541
ENSG00000042286.10	0.553192	0.22359	0.449248	0.399219		0.579655
ENSG00000042317.12			0.427196	0.546733
ENSG00000042429.6	0.546931		0.526459	0.466652		0.472462
ENSG00000042445.9	0.66638			0.92885		0.660246	0.601944
ENSG00000042493.11	0.491093	0.518921	0.480847		0.53369	0.425475	0.513638
ENSG00000042753.7				0.49958	0.303403	0.570017
ENSG00000042781.8		0.807034
ENSG00000043093.9	0.484646	0.432633	0.459505	0.5347		0.503272
ENSG00000043143.16	0.529048	0.479476	0.538521	0.570301	0.41165	0.475497	0.545518
ENSG00000043355.6	0.600605	0.616344	0.468159	0.441049	0.453847	0.532167	0.485429
ENSG00000043514.11	0.566892	0.56291	0.555427	0.585367	0.519465		0.485765
ENSG00000044459.10	0.43023		0.429424	0.53838		0.436544
ENSG00000044574.7			0.497861		0.325456	0.568266	0.44618
ENSG00000046604.8	0.625099		0.379551	0.487779	0.517465
ENSG00000046889.14	0.442123	0.559838	0.520224	0.465442	0.610906
ENSG00000047056.10	0.472694	0.523477	0.408582	0.581924	0.609297		0.576357
ENSG00000047188.11	0.509149	0.567505	0.451779	0.529534		0.578253
ENSG00000047249.12				0.544336		0.37026
ENSG00000047315.10	0.475576	0.605461	0.486049	0.486156	0.541254
ENSG00000047346.8		0.533335		0.440248	0.42648	0.545033	0.424997
ENSG00000047410.9	0.507786	0.518111	0.501363			0.52646	0.479701
ENSG00000047457.9	0.543894	0.657917	0.478483		0.469591	0.410892	0.41893
ENSG00000047578.8		0.523395			0.584538		0.427325
ENSG00000047579.15	0.544175		0.431173	0.407868			0.381723
ENSG00000047617.10		0.342545					0.109812
ENSG00000047621.7		0.411221		0.510739	0.556732		0.364964
ENSG00000047662.4	0.552322	0.661912
ENSG00000047849.17	0.549011		0.532993	0.540539	0.481929		0.455254
ENSG00000047932.9			0.508742	0.658336	0.554758
ENSG00000048028.7			0.46411			0.488086
ENSG00000048052.17			0.43282	0.364471		0.434564
ENSG00000048140.13		0.552935	0.526523	0.535887		0.475317	0.537175
ENSG00000048162.15	0.503614	0.323569	0.426272	0.315332	0.65533		0.406983
ENSG00000048342.11	0.456863		0.426546	0.50714			0.487259
ENSG00000048392.7	0.475021	0.662154		0.469689	0.442319
ENSG00000048405.5			0.346565	0.677183		0.498889
ENSG00000048471.9			0.529516			0.443347	0.616579
ENSG00000048540.10			0.552673	0.487643		0.540806
ENSG00000048544.5	0.605905	0.54562					0.382252
ENSG00000048649.9	0.556313	0.419591	0.525828	0.51474	0.475795	0.55828	0.600804
ENSG00000048707.9	0.587418	0.403375	0.619988	0.40636	0.641045	0.513253	0.58746
ENSG00000048740.13	0.602211		0.543618	0.497149	0.54068	0.358221
ENSG00000048828.12	0.548917	0.522715	0.478893	0.526547		0.519896	0.487678
ENSG00000048991.12	0.507287	0.529278	0.543618	0.302347		0.54353
ENSG00000049089.9	0.516107	0.374529			0.776664	0.716392
ENSG00000049130.9	0.59761	0.440588	0.567037	0.583945	0.551656	0.414625	0.607165
ENSG00000049167.9	0.518526		0.627203		0.38675
ENSG00000049239.8		0.44085	0.514711	0.592614	0.569175	0.637878	0.581159
ENSG00000049245.8		0.46533					0.472935
ENSG00000049246.10	0.480556	0.615899	0.465796	0.576177	0.623759	0.397083	0.393441
ENSG00000049283.13		0.410397	0.444934		0.582416	0.453121	0.238503
ENSG00000049323.11	0.45021	0.592367	0.462492	0.546948	0.528046	0.428082	0.601299
ENSG00000049449.4	0.693742	0.438225	0.654056		0.678887		0.629923
ENSG00000049540.12	0.501717	0.531601			0.477039	0.663616	0.58636
ENSG00000049541.6	0.602931	0.60759					0.62812
ENSG00000049618.17		0.46488			0.53566	0.468837	0.516796
ENSG00000049656.9	0.58732	0.381132	0.39546	0.130564	0.677327
ENSG00000049759.12					0.518782
ENSG00000049860.9		0.532015	0.473683	0.205156	0.0986887	0.508096	0.445145
ENSG00000049883.10	0.438264	0.477651	0.448329	0.554157	0.564658	0.405286	0.585155
ENSG00000050130.13	0.549114		0.535552	0.53957	0.548005	0.457078
ENSG00000050165.13	0.56925	0.734707	0.494377	0.719182	0.515481	0.463846
ENSG00000050327.10	0.327613	0.57105	0.550823	0.549542	0.480432
ENSG00000050344.8	0.532307		0.442639	0.420726		0.453211
ENSG00000050393.7	0.539862	0.439357	0.551219	0.538024	0.482593	0.428874
ENSG00000050405.9	0.549875		0.504049	0.515616		0.439554
ENSG00000050426.11	0.483729		0.55142		0.465483	0.440311
ENSG00000050438.12	0.587453	0.454637	0.670851	0.534757	0.606645	0.569047	0.337471
ENSG00000050555.13	0.608159	0.40237	0.429243	0.558731	0.571148	0.444456	0.449824
ENSG00000050748.13	0.431117	0.462411			0.444475		0.43383
ENSG00000050767.11		0.533272	0.485951	0.555369	0.480856	0.41867	0.579933
ENSG00000050820.12	0.523244	0.531507	0.439836			0.424267	0.576029
ENSG00000051009.6			0.448425	0.387233			0.477514
ENSG00000051108.10	0.455806		0.607272	0.623555	0.538808		0.627177
ENSG00000051128.14	0.502189		0.426776			0.580233	0.393173
ENSG00000051180.12	0.53177						0.566438
ENSG00000051341.9				0.390357		0.41397
ENSG00000051523.6	0.557556	0.410478	0.525985	0.423305	0.578063	0.575939	0.62314
ENSG00000051620.6	0.543887	0.382329	0.594044	0.50611	0.656783	0.496556
ENSG00000051825.10		0.484991	0.454059			0.465771	0.380472
ENSG00000052126.10			0.584983	0.562012		0.403534
ENSG00000052344.11	0.559866				0.596109		0.289044
ENSG00000052723.7	0.50721		0.532319			0.4862	0.451056
ENSG00000052749.9	0.517349	0.550865		0.45944	0.444192	0.48867	0.539116
ENSG00000052795.8	0.472767	0.331062	0.555413		0.415462
ENSG00000052802.8	0.544705	0.523825	0.521182	0.519019	0.508757	0.477777	0.502038
ENSG00000052841.10	0.508583	0.543351					0.421292
ENSG00000053108.12	0.58916	0.454078	0.475042	0.633852	0.246583		0.587947
ENSG00000053254.11	0.529691	0.532848	0.637334		0.487409	0.453309	0.533619
ENSG00000053372.4		0.537461	0.539891	0.521277	0.512085		0.469079
ENSG00000053501.8			0.421817	0.336583
ENSG00000053524.7	0.47222	0.536728	0.570286		0.42238	0.645804
ENSG00000053702.10		0.695527	0.459495	0.445401		0.176418
ENSG00000053770.7	0.524003	0.499556	0.66853				0.600567
ENSG00000053900.6	0.534	0.543119	0.482349	0.533954	0.435609	0.486577	0.535466
ENSG00000053918.11			0.963488
ENSG00000054116.7	0.658014	0.176106	0.37107	0.290701	0.264196	0.665476
ENSG00000054118.9	0.462291	0.512538	0.480395	0.494487	0.524983	0.309005	0.512471
ENSG00000054148.13					0.643863
ENSG00000054179.7	0.609676	0.523154	0.725009	0.564491	0.57467		0.286097
ENSG00000054267.16	0.489959	0.482521			0.548822		0.444888
ENSG00000054277.8	0.394433		0.370559	0.498027			0.461383
ENSG00000054282.11	0.605886	0.624197	0.561372	0.53075	0.518099	0.597425	0.645324
ENSG00000054356.9		0.625497	0.269525	0.688334		0.711344
ENSG00000054523.12		0.450684	0.529755	0.472128		0.526501
ENSG00000054611.9	0.464973	0.467871	0.600553	0.440275			0.53779
ENSG00000054654.11	0.519546	0.688926	0.538317	0.593636	0.436323	0.388151
ENSG00000054690.9	0.455394	0.545789	0.546428	0.443645	0.541589	0.578311	0.424798
ENSG00000054793.9	0.434187	0.568187	0.457384	0.423624	0.57466	0.461416	0.563729
ENSG00000054965.6							0.479112
ENSG00000054967.8							0.0987649
ENSG00000054983.12	0.480476	0.480242	0.475511	0.388	0.536876	0.440519	0.542128
ENSG00000055044.6		0.131314	0.50765				0.459902
ENSG00000055118.10	0.421217	0.453419	0.616899		0.442997	0.181068	0.394076
ENSG00000055130.11	0.579959	0.394105	0.533002	0.526049	0.619777	0.662381	0.622033
ENSG00000055147.13	0.495733	0.464969					0.397366
ENSG00000055163.14		0.469271					0.482942
ENSG00000055208.13	0.522518	0.534405	0.470683	0.465543		0.514405	0.54579
ENSG00000055211.8						0.471802
ENSG00000055332.12			0.541845	0.38818		0.477476	0.557462
ENSG00000055483.15	0.522175	0.469579	0.534043	0.533208	0.534794		0.539581
ENSG00000055609.13	0.530311	0.525315	0.464405	0.479224	0.454495		0.495324
ENSG00000055732.8			0.404762	0.648175	0.554253	0.639996	0.459965
ENSG00000055813.5			0.130569
ENSG00000055917.11	0.447053		0.633099	0.647231	0.462795		0.498155
ENSG00000055950.12				0.461094	0.548257
ENSG00000056050.6			0.372193	0.538916	0.619229
ENSG00000056097.11	0.33324			0.498524	0.486277	0.521064	0.606936
ENSG00000056487.11						0.390496
ENSG00000056558.6			0.417434		0.467302	0.669775	0.557643
ENSG00000056586.11	0.438314	0.543013		0.545312	0.496085	0.55484	0.446106
ENSG00000056661.9	0.486691	0.512453	0.366718		0.527736		0.239786
ENSG00000056736.5	0.426963	0.565777	0.45749	0.426189		0.43771	0.564756
ENSG00000056972.14			0.468232	0.550796	0.548442	0.621036	0.608882
ENSG00000057019.11	0.450292		0.532639	0.543681	0.566674	0.447895	0.476748
ENSG00000057149.10						0.606547
ENSG00000057252.8	0.463115	0.462559	0.462496	0.403683	0.385691	0.553265	0.286829
ENSG00000057294.9	0.286256	0.45907	0.53696	0.518824		0.458551
ENSG00000057468.6	0.562811	0.599508		0.566574
ENSG00000057593.9	0.653747		0.567392
ENSG00000057608.12	0.522105						0.531711
ENSG00000057704.6	0.558605	0.531428	0.558159	0.687141	0.62024	0.339205	0.666779
ENSG00000057757.5	0.491658						0.532435
ENSG00000057935.9	0.56442	0.368102	0.578997	0.416635	0.622985	0.362578	0.596839
ENSG00000058056.4				0.537869	0.432453		0.531047
ENSG00000058063.11	0.649704	0.619837	0.59684	0.404414		0.646026	0.339321
ENSG00000058085.10	0.418582	0.390107	0.559557	0.627303		0.582208
ENSG00000058091.12	0.550265	0.761698	0.591371	0.573257	0.502124	0.534227
ENSG00000058262.5		0.373434
ENSG00000058272.11	0.479731	0.488459	0.528288	0.465036		0.451323	0.523868
ENSG00000058335.11	0.72075	0.419336
ENSG00000058453.12	0.442825	0.375728	0.624854	0.654896	0.552078	0.371352	0.248784
ENSG00000058600.11		0.543993	0.527072		0.52552	0.448966	0.450293
ENSG00000058668.10	0.450258		0.548264	0.556591	0.547107		0.442162
ENSG00000058673.11		0.449843	0.46766	0.466852		0.584127	0.437316
ENSG00000058729.6					0.466838	0.47695	0.454944
ENSG00000058799.9		0.434854	0.483263	0.449943		0.406455
ENSG00000058866.10			0.578386	0.620906			0.547064
ENSG00000059122.12	0.450339	0.568486	0.531335	0.422812	0.396429	0.404915	0.632643
ENSG00000059145.14	0.597544	0.576012	0.47288	0.565109	0.383356	0.452057	0.625629
ENSG00000059378.8			0.664882	0.423209	0.330989	0.624818	0.155796
ENSG00000059573.4	0.504309	0.542248	0.489676	0.48378	0.532282	0.495544	0.517654
ENSG00000059588.5	0.468266	0.44861	0.445005	0.456544	0.438127	0.482251	0.601623
ENSG00000059691.7	0.488971	0.504693	0.473564	0.55918
ENSG00000059728.6	0.372908	0.440287	0.551629	0.351117	0.6467	0.556707	0.567803
ENSG00000059758.3			0.53607	0.443062	0.551847		0.474918
ENSG00000059804.11		0.443738	0.452181	0.500952	0.453383	0.618679
ENSG00000059915.12		0.349154	0.507198		0.629045	0.603234	0.37686
ENSG00000060069.12			0.699919	0.54279	0.532663
ENSG00000060138.8	0.483474	0.459997	0.521043	0.387727	0.459663		0.572235
ENSG00000060140.4			0.42777	0.52532			0.443192
ENSG00000060237.12	0.483425	0.500069		0.51246	0.50783		0.543251
ENSG00000060339.9		0.459027	0.553861	0.442191		0.553027	0.594507
ENSG00000060491.12	0.576296	0.443207	0.49015	0.441111		0.441295	0.582118
ENSG00000060558.3	0.634636	0.491306	0.553015
ENSG00000060642.6	0.427806		0.447899	0.397999	0.623988		0.747159
ENSG00000060656.15	0.520032	0.537582	0.460467	0.598613	0.551949	0.531291	0.527924
ENSG00000060688.8	0.661131		0.347379	0.586014	0.50845	0.384701
ENSG00000060718.14	0.57126	0.384225	0.628904		0.433804	0.45163	0.333475
ENSG00000060749.10				0.471206	0.516419		0.548467
ENSG00000060762.14	0.503499	0.634679	0.53094	0.56788	0.614225	0.461592
ENSG00000060971.13	0.461333	0.475181		0.510118	0.585426	0.497887	0.431201
ENSG00000060982.10	0.518756	0.479168	0.479529	0.525628	0.473846	0.453483	0.51943
ENSG00000061273.13		0.428461	0.538623		0.587678
ENSG00000061337.11		0.440653	0.537095	0.539904	0.398975	0.453694	0.558753
ENSG00000061676.10	0.53159	0.453567	0.468829	0.451985	0.597821	0.52235	0.445445
ENSG00000061794.8	0.513413						0.473493
ENSG00000061918.8			0.552614	0.516046	0.308818	0.338798	0.393558
ENSG00000061936.5	0.538299		0.580541	0.504178	0.54437
ENSG00000061938.12	0.42978	0.4591	0.549958	0.424659	0.61944	0.519503	0.429945
ENSG00000061987.10	0.461701	0.429493	0.561234	0.547561		0.300309	0.570807
ENSG00000062038.9	0.477927	0.477748	0.481569	0.485363	0.518781	0.473434	0.532091
ENSG00000062194.11	0.519715	0.468533	0.480848	0.459755	0.478037	0.459062	0.504915
ENSG00000062282.10							0.463464
ENSG00000062370.12		0.603243	0.476492		0.687086
ENSG00000062524.11			0.868813
ENSG00000062598.13		0.438603				0.493371	0.60861
ENSG00000062650.13	0.45865	0.704415	0.451818	0.49567	0.604117	0.527839	0.485591
ENSG00000062822.8				0.407108	0.548565		0.485766
ENSG00000063015.15	0.345433	0.536493		0.259722		0.411134	0.561046
ENSG00000063046.13				0.831765
ENSG00000063127.11		0.257762
ENSG00000063169.6	0.483119	0.534207	0.451061		0.437294	0.59076	0.507781
ENSG00000063176.11	0.538929	0.472789	0.636597	0.375947	0.691332	0.269636	0.572411
ENSG00000063177.8	0.429556	0.412981				0.651253	0.460264
ENSG00000063241.3	0.522536	0.519195	0.530426	0.525446	0.519754	0.475392
ENSG00000063244.8	0.421584	0.490572	0.533481		0.6679
ENSG00000063245.10			0.868813
ENSG00000063322.9		0.482943	0.463283		0.51673		0.525022
ENSG00000063438.12	0.481897	0.547403	0.45117	0.467402	0.512136	0.533735
ENSG00000063660.4	0.47925	0.539367	0.456444	0.539316	0.528848		0.56317
ENSG00000063761.11	0.565633		0.397024	0.371971	0.550995	0.51911	0.56687
ENSG00000063854.8	0.514266	0.514499			0.747926
ENSG00000063978.11	0.631681	0.721491	0.529255	0.518711	0.537554
ENSG00000064012.17	0.621173	0.438175	0.632504	0.527229		0.49395	0.378005
ENSG00000064042.13	0.621598						0.407564
ENSG00000064102.10	0.462141			0.542798	0.516263	0.529746	0.478364
ENSG00000064115.6		0.392546	0.373484	0.47239		0.608745	0.512676
ENSG00000064199.2			0.531532
ENSG00000064201.11			0.641907
ENSG00000064225.8	0.673557		0.444313	0.647369		0.443183
ENSG00000064270.8	0.531385	0.323959	0.388896	0.499048	0.301194	0.663437
ENSG00000064300.4				0.448629		0.394562
ENSG00000064309.10	0.499626	0.612244	0.372002	0.429881	0.413516	0.54745	0.556762
ENSG00000064313.7			0.533631	0.473392	0.553023	0.526287
ENSG00000064393.11	0.457969	0.450888	0.518756	0.569873	0.439346	0.624907	0.451444
ENSG00000064419.9			0.484891	0.464889			0.522604
ENSG00000064490.9	0.583692		0.526579	0.665752	0.751165
ENSG00000064545.10		0.422187	0.51496	0.57931	0.468754	0.470229
ENSG00000064547.9		0.443027	0.444153	0.444385	0.503785		0.569769
ENSG00000064601.12	0.680517	0.400128	0.259039	0.230787	0.71578	0.58959	0.391776
ENSG00000064607.12	0.634636	0.517434	0.49391	0.499651	0.455833	0.516675	0.620066
ENSG00000064651.9		0.661934	0.410619	0.589082	0.635317		0.612995
ENSG00000064652.6			0.398272
ENSG00000064655.14	0.452802		0.560342	0.694427	0.379052		0.630462
ENSG00000064666.10	0.515053		0.531561		0.486414
ENSG00000064687.8	0.588608		0.544748	0.564544
ENSG00000064703.7	0.522572	0.501606	0.480719	0.406879	0.439898	0.454128
ENSG00000064726.5		0.546268		0.530659	0.469574		0.520136
ENSG00000064763.6	0.541022	0.551013	0.595045	0.582466		0.566891	0.511131
ENSG00000064787.8			0.66406
ENSG00000064932.11					0.455383
ENSG00000064933.12	0.461349		0.47951	0.542779		0.404008
ENSG00000064961.14	0.379315	0.524297	0.534256	0.395616	0.430457		0.504403
ENSG00000064989.8	0.34625		0.339842	0.302134		0.434402	0.313439
ENSG00000064995.12	0.550587	0.493803	0.427471	0.553627	0.426056	0.452621
ENSG00000064999.12	0.555551	0.534915	0.469438	0.449985	0.546602	0.550476	0.480421
ENSG00000065000.11	0.535524	0.484777		0.470528	0.555763	0.51073	0.541732
ENSG00000065029.10			0.509505		0.376621	0.525121
ENSG00000065054.9	0.609743						0.720928
ENSG00000065057.3	0.506831						0.255587
ENSG00000065060.12	0.457016	0.530203	0.536429	0.445786	0.449468	0.574962	0.44111
ENSG00000065135.7	0.512955	0.435468		0.545648	0.458165	0.527487	0.475747
ENSG00000065150.14			0.371563	0.556184	0.6679	0.457085	0.477967
ENSG00000065154.7	0.503796	0.469479	0.508874	0.497194
ENSG00000065183.11				0.475778		0.466598
ENSG00000065243.14	0.518297	0.48343	0.483918	0.539379	0.54716	0.439351	0.483526
ENSG00000065268.6					0.424632
ENSG00000065308.4	0.551611	0.453011	0.442225		0.436798	0.435991	0.516071
ENSG00000065320.4	0.507058	0.545496	0.406666	0.427255	0.651236	0.660246	0.534544
ENSG00000065328.12	0.527875	0.451479	0.5195	0.450309	0.455067	0.560316	0.560775
ENSG00000065357.15		0.475184	0.552087		0.522783
ENSG00000065361.10	0.492142	0.488189					0.637235
ENSG00000065427.10		0.47939				0.506025	0.466446
ENSG00000065457.6	0.448783	0.449056		0.554963	0.573722	0.599937	0.419047
ENSG00000065485.13	0.432171	0.510411	0.473072	0.525977	0.574415	0.557353	0.491084
ENSG00000065491.8							0.476536
ENSG00000065518.7	0.428023	0.620571	0.624512	0.559352	0.471476	0.426034	0.403989
ENSG00000065526.6		0.464339	0.448623	0.553145	0.553823	0.464753
ENSG00000065534.14	0.638286	0.432966	0.591918	0.619328	0.465235		0.62195
ENSG00000065548.13	0.564071		0.409301	0.584976		0.87246
ENSG00000065559.10	0.51585	0.494158	0.533274	0.553421	0.459139	0.470778
ENSG00000065600.8	0.475164	0.622253	0.738012	0.157063	0.15055	0.581642	0.562707
ENSG00000065609.10	0.702084
ENSG00000065613.9	0.542863		0.46645	0.575666	0.574145	0.519065
ENSG00000065621.10	0.453936	0.478086	0.109822	0.377285	0.444772	0.587157	0.337915
ENSG00000065665.16	0.545775	0.437843	0.452421	0.550919			0.547793
ENSG00000065675.10		0.586662	0.28512	0.281082	0.548385		0.432821
ENSG00000065717.10		0.536623		0.637216	0.53072	0.368477	0.431585
ENSG00000065802.7		0.543281	0.470542	0.414552	0.524656	0.582944	0.491742
ENSG00000065809.9	0.545415	0.475568	0.449414	0.597572	0.50955	0.553792	0.463568
ENSG00000065833.7	0.553496	0.464749			0.458643		0.462365
ENSG00000065882.11	0.688616	0.577142	0.532089	0.535432	0.474364	0.486601	0.411919
ENSG00000065883.10	0.529577	0.507212	0.540874	0.536655	0.498458	0.505564
ENSG00000065911.7			0.639621	0.62249	0.498892
ENSG00000065970.4	0.468657	0.518148	0.57326	0.399759	0.499972	0.403418	0.550175
ENSG00000065978.13	0.432714	0.567144	0.632979	0.412105		0.237822	0.301004
ENSG00000065989.11	0.473994		0.521602			0.568492
ENSG00000066027.7	0.537488	0.525781	0.535116	0.541751	0.50212	0.477528	0.537355
ENSG00000066032.14		0.459996		0.444807		0.425547	0.590462
ENSG00000066044.9	0.460982	0.479154	0.469566			0.474355	0.483098
ENSG00000066084.8	0.575129	0.455278	0.529314	0.586382	0.417513
ENSG00000066117.10	0.590066		0.70184	0.654774		0.240333
ENSG00000066135.8	0.47513	0.506374	0.478801	0.50053		0.572886
ENSG00000066136.15	0.544769	0.435544	0.529148	0.565118	0.429123	0.442179	0.450188
ENSG00000066185.8	0.38679	0.383106	0.239471	0.66909
ENSG00000066230.6	0.201888	0.127391	0.235678	0.544984	0.221192		0.352389
ENSG00000066248.10	0.531385				0.57162	0.489544
ENSG00000066279.12	0.539161	0.573781	0.475184	0.468213		0.509235	0.562215
ENSG00000066379.10			0.364348	0.71743	0.336592
ENSG00000066382.12	0.409688	0.562967	0.471562	0.579417			0.331376
ENSG00000066427.17	0.593932	0.526471	0.625686	0.582425		0.549993	0.486904
ENSG00000066455.8		0.479217	0.556038	0.552459		0.484954	0.487637
ENSG00000066468.16	0.603107	0.394314	0.52697		0.439049	0.598601	0.568996
ENSG00000066557.5	0.491377	0.492912	0.466494	0.491062		0.506807	0.533413
ENSG00000066583.7					0.464056		0.419604
ENSG00000066629.12	0.527342	0.591365	0.534718	0.506303	0.555207	0.555793	0.537594
ENSG00000066651.13					0.45643	0.672301
ENSG00000066654.8			0.541831			0.462377
ENSG00000066735.10	0.454655	0.538659	0.345222	0.538307	0.447305	0.53647	0.466484
ENSG00000066739.7	0.429203	0.460777	0.636218	0.525833	0.435401	0.571217	0.405761
ENSG00000066777.4	0.450723	0.509759	0.560664				0.492207
ENSG00000066827.11	0.577353	0.469012			0.407182	0.598485
ENSG00000066855.11	0.423322	0.490742	0.562835	0.553065	0.5743
ENSG00000066923.13	0.630657	0.560689			0.334466	0.442932
ENSG00000066926.6	0.37639	0.4103	0.434454	0.561619	0.248865
ENSG00000066933.11	0.549284		0.554203	0.595656	0.563482	0.455448
ENSG00000067057.12	0.469616	0.53651	0.455401	0.456609	0.447805	0.466926	0.533232
ENSG00000067064.6			0.387205	0.406087	0.303264
ENSG00000067082.10	0.464337		0.373156			0.433008	0.353717
ENSG00000067113.12	0.597073	0.485704	0.686994	0.683044	0.308706
ENSG00000067141.12	0.554789	0.527555	0.558622		0.473131	0.488001
ENSG00000067182.3			0.500925	0.474335	0.45044	0.528149	0.536257
ENSG00000067191.11	0.573457	0.470896	0.469545	0.462943		0.591452	0.547304
ENSG00000067221.9	0.502215	0.563728	0.699283	0.587764	0.403891	0.538856	0.624483
ENSG00000067225.13	0.491273			0.334248	0.519012	0.447903
ENSG00000067248.5	0.51135	0.532009	0.478159	0.45357	0.46313
ENSG00000067334.9	0.527131	0.485909	0.494961	0.541095		0.522786	0.472779
ENSG00000067365.10	0.560401	0.579164	0.453142	0.62964	0.427655	0.481354	0.467854
ENSG00000067369.9	0.470989	0.497736	0.465235	0.434441		0.391941	0.447056
ENSG00000067533.5	0.473337						0.46727
ENSG00000067560.6	0.326749			0.525999	0.486975		0.501845
ENSG00000067596.6	0.540964	0.569409	0.576383	0.605035	0.463294	0.433512	0.516041
ENSG00000067606.11		0.536307	0.506235	0.584563	0.637596		0.451372
ENSG00000067704.8	0.515663			0.512048		0.520222	0.466422
ENSG00000067715.9	0.443631	0.608959				0.573453
ENSG00000067798.9	0.632176		0.540418
ENSG00000067836.8			0.510415	0.516926	0.442427	0.555497
ENSG00000067955.9		0.541687					0.433081
ENSG00000068001.9						0.516655
ENSG00000068024.12	0.46045	0.421292	0.576702	0.627608	0.555777	0.601285	0.544102
ENSG00000068028.13		0.56368		0.255448	0.525792	0.520844
ENSG00000068078.13	0.548631	0.457398	0.478422	0.617198	0.540722	0.506025
ENSG00000068120.10	0.528182	0.473227			0.526111		0.530134
ENSG00000068137.10		0.464969	0.463954			0.541296
ENSG00000068305.13	0.422761	0.47356	0.45942		0.56572	0.56095	0.638988
ENSG00000068383.14	0.469117		0.542885	0.386919			0.548112
ENSG00000068489.8		0.472593	0.666786	0.453899
ENSG00000068615.12	0.357805		0.468758	0.204805	0.702259
ENSG00000068650.14	0.536443		0.451181	0.569533	0.548704	0.44741
ENSG00000068654.11	0.491482	0.55422	0.4625	0.568139	0.430338	0.560489
ENSG00000068697.6	0.439403		0.307581	0.50611			0.617966
ENSG00000068724.11	0.592238	0.669806	0.509467	0.529813	0.411052	0.483062	0.449426
ENSG00000068745.10	0.503205	0.684303	0.522264	0.513697
ENSG00000068781.16	0.530443	0.430889	0.587705	0.562629	0.688768		0.341593
ENSG00000068784.8	0.543739	0.527054
ENSG00000068793.13	0.381438	0.409458	0.53074		0.61819	0.5464
ENSG00000068796.12	0.420141
ENSG00000068831.14	0.499903	0.493766	0.41679	0.514062	0.556724	0.581737	0.657236
ENSG00000068878.10	0.464657	0.432996	0.446021	0.455154	0.489135	0.545125
ENSG00000068885.10	0.485425	0.560162		0.513994	0.487917	0.55094	0.470081
ENSG00000068903.15	0.447733	0.448931	0.577397	0.308554	0.648548
ENSG00000068912.9				0.563147	0.515467
ENSG00000068971.9			0.454473			0.516125
ENSG00000068976.9	0.530082	0.527281	0.577341			0.570325
ENSG00000069020.14				0.247712	0.370955	0.630979
ENSG00000069188.12	0.518182	0.467917	0.426618	0.424946	0.550482	0.595048	0.600696
ENSG00000069248.9	0.507018	0.511263					0.48128
ENSG00000069275.12				0.493944	0.493576	0.48709
ENSG00000069329.11	0.576348	0.623127
ENSG00000069424.10	0.560486	0.462271	0.417009		0.439543	0.400243	0.586586
ENSG00000069482.6	0.584311	0.625505	0.443382		0.546116	0.414741	0.625559
ENSG00000069493.10				0.625353	0.614411	0.640581
ENSG00000069667.11	0.327696	0.414132	0.598864	0.336385	0.623077	0.543815	0.698492
ENSG00000069696.6	0.505456						0.426763
ENSG00000069702.6	0.669243	0.358688	0.635475	0.656852	0.597558	0.31644	0.402476
ENSG00000069712.9	0.579595						0.664868
ENSG00000069849.6	0.64775			0.663287	0.461948	0.66957	0.322345
ENSG00000069869.11			0.5995	0.567485	0.511728	0.60757	0.68531
ENSG00000069943.5	0.278098		0.536765	0.633784
ENSG00000069956.7	0.499262		0.510748			0.519396
ENSG00000069966.14	0.491395		0.549107	0.521784			0.54699
ENSG00000069974.11	0.2933		0.367411	0.425551		0.565377
ENSG00000069998.8						0.597894
ENSG00000070010.14	0.408335		0.58378
ENSG00000070018.4	0.538216	0.451138	0.520231	0.480184	0.39912	0.490982	0.466138
ENSG00000070047.7			0.462605	0.551206		0.486422	0.547858
ENSG00000070061.10	0.470539	0.465343		0.450412	0.462248		0.450987
ENSG00000070081.11	0.417457	0.424177	0.43971	0.435682		0.542334	0.394454
ENSG00000070087.9	0.54924	0.500493
ENSG00000070159.9	0.410319	0.540071
ENSG00000070182.13	0.614511	0.583744	0.588971		0.36106	0.370547	0.580502
ENSG00000070214.11				0.507074	0.480208
ENSG00000070269.9						0.407389
ENSG00000070366.9	0.51292	0.478575	0.47082	0.548111	0.407271	0.423817	0.536312
ENSG00000070367.11	0.439755	0.519205					0.537918
ENSG00000070371.11	0.569142	0.263436	0.681081	0.620847		0.713271	0.445742
ENSG00000070388.7			0.388519
ENSG00000070404.5
ENSG00000070413.14		0.502588	0.489268		0.512333	0.498084
ENSG00000070423.13		0.533419	0.490486	0.454117	0.487804
ENSG00000070444.10	0.383165		0.704808	0.365604	0.637427	0.402959	0.691166
ENSG00000070476.10	0.449318	0.441319	0.424319	0.42335	0.447012	0.556879	0.593528
ENSG00000070495.10		0.606439		0.547951		0.447953	0.729104
ENSG00000070501.7	0.461701		0.324555		0.554299
ENSG00000070540.8		0.491023	0.63681	0.447709		0.633532	0.49824
ENSG00000070610.10	0.478605		0.474011			0.505799
ENSG00000070614.10	0.451968	0.516031	0.53228	0.484988	0.458997	0.524396	0.495958
ENSG00000070669.12			0.750917	0.29008	0.587306	0.539501	0.554681
ENSG00000070718.7	0.539934		0.433781	0.227427	0.413549	0.547065	0.61619
ENSG00000070731.5					0.40792
ENSG00000070756.9	0.345356	0.39281	0.639159	0.31579	0.642027	0.414493
ENSG00000070759.12	0.550299	0.426692	0.511862	0.55978		0.411651	0.442421
ENSG00000070761.3		0.406811	0.446324			0.470066
ENSG00000070770.4	0.436153	0.522844	0.452399	0.556082	0.436191	0.50623	0.504614
ENSG00000070778.8			0.71094	0.540454
ENSG00000070785.12			0.459663	0.477982
ENSG00000070814.13	0.518966	0.525271	0.47082	0.479491	0.483334	0.516504	0.479358
ENSG00000070882.8				0.427104	0.527507	0.442563
ENSG00000070886.6	0.409013	0.423157	0.437942	0.500472		0.586523
ENSG00000070950.5	0.445322	0.488748	0.5367	0.556713	0.490238
ENSG00000070961.10			0.465969		0.447138
ENSG00000071051.9	0.526001			0.566562	0.556725	0.529319	0.53182
ENSG00000071054.11	0.451794	0.449625	0.490662	0.525788	0.549319
ENSG00000071073.8	0.468858	0.618951	0.551903			0.458763	0.634378
ENSG00000071082.6	0.528371	0.736638	0.548555	0.498645	0.285274	0.585222	0.559726
ENSG00000071127.12	0.489978	0.480475	0.366372	0.374424	0.481631	0.597891	0.495055
ENSG00000071189.17	0.611166	0.741282		0.428916	0.423203		0.449836
ENSG00000071205.7			0.355384	0.562379	0.582254	0.566278	0.401227
ENSG00000071242.7	0.537673	0.453384	0.528631	0.569813	0.416202	0.548005	0.537373
ENSG00000071243.11	0.436233	0.510541			0.579602	0.537127	0.513077
ENSG00000071246.6	0.535374		0.56453	0.594457			0.454969
ENSG00000071282.7		0.49229	0.536961		0.545495	0.434555
ENSG00000071462.7	0.411711	0.51927	0.42456	0.42822	0.496562	0.558805	0.573696
ENSG00000071537.9	0.631797	0.412363	0.559279		0.473246		0.422054
ENSG00000071539.9			0.52761	0.515901		0.492413
ENSG00000071564.10	0.53038	0.45554	0.519586	0.455807	0.440861	0.528792	0.492885
ENSG00000071575.7	0.461945	0.506535	0.463191	0.505496	0.527677	0.445717	0.434095
ENSG00000071626.12					0.510165
ENSG00000071655.13	0.515541	0.471188	0.506749		0.552414	0.48727	0.466939
ENSG00000071794.11	0.552923		0.545577		0.519026		0.515107
ENSG00000071894.10	0.439929	0.56076	0.543569			0.528111	0.439004
ENSG00000071967.7	0.415574	0.712408	0.328571	0.754918	0.350812	0.569391
ENSG00000071994.6	0.579494	0.355596	0.465142	0.553227	0.452273	0.484992
ENSG00000072041.12				0.530741	0.554354		0.533781
ENSG00000072042.8	0.469423	0.526753	0.460713	0.473497	0.498756	0.485733
ENSG00000072071.12	0.520668		0.536595	0.523013	0.462783	0.509058
ENSG00000072110.9	0.499899	0.456013	0.508171	0.494014	0.517336	0.600402	0.624594
ENSG00000072121.11	0.587285	0.580277	0.424347	0.396075		0.64212	0.559196
ENSG00000072134.11							0.575273
ENSG00000072135.8			0.453605	0.620776	0.486348	0.539342
ENSG00000072163.14	0.374632	0.606054	0.37991	0.526219	0.472622	0.419057
ENSG00000072195.10	0.552453	0.422331	0.422297	0.544244	0.401221	0.563861
ENSG00000072201.9	0.582811	0.432256	0.520698	0.405577	0.584596	0.557494	0.412626
ENSG00000072210.14	0.49448	0.485044	0.444934	0.57081	0.703045		0.329195
ENSG00000072274.8	0.497246	0.504334	0.477849	0.490824	0.480706		0.489321
ENSG00000072310.12	0.41974	0.361063	0.379219	0.605299		0.774308	0.452696
ENSG00000072364.8	0.478685		0.540157		0.563573	0.475865
ENSG00000072422.12	0.62723	0.513982			0.264225		0.428101
ENSG00000072518.16				0.545312	0.53865	0.578851	0.464237
ENSG00000072571.15	0.510909	0.524266	0.48193	0.483287	0.521311	0.500104	0.531539
ENSG00000072609.13	0.527298	0.55157	0.449425	0.45125	0.443501	0.461563	0.57428
ENSG00000072657.4		0.491482	0.43677	0.310423
ENSG00000072682.14	0.243721	0.484323	0.404495	0.532605	0.420645		0.391086
ENSG00000072736.14			0.617577		0.601262		0.664913
ENSG00000072756.12		0.629305	0.4344		0.645678
ENSG00000072778.15	0.164943		0.48089	0.535814	0.529731	0.555424
ENSG00000072786.8	0.473167	0.435375	0.488728	0.506103	0.593013	0.528356	0.456654
ENSG00000072803.13					0.501177
ENSG00000072818.7	0.479618	0.531812	0.509311	0.419668	0.383505		0.400933
ENSG00000072832.10	0.539025	0.4535	0.465009	0.465332	0.614699	0.387194	0.593088
ENSG00000072840.8	0.647287	0.351481				0.376263
ENSG00000072849.6	0.573505	0.593287	0.500945	0.423205	0.369355	0.601052	0.335293
ENSG00000072864.8	0.544218				0.592338		0.439883
ENSG00000072952.14	0.754471		0.561292	0.571952	0.409667		0.657958
ENSG00000072954.2	0.53033	0.501545	0.441936	0.400532	0.573078	0.605657
ENSG00000072958.4	0.570878		0.55752	0.580433
ENSG00000073008.10	0.517944	0.62263	0.467207	0.200791	0.389858	0.612593
ENSG00000073050.7	0.490158	0.47315	0.519235	0.46296			0.481123
ENSG00000073060.11	0.51112	0.555831	0.525341	0.483071	0.477781	0.464204	0.468227
ENSG00000073111.9		0.496445	0.494194			0.506245
ENSG00000073146.11		0.383481
ENSG00000073150.9	0.465927	0.345199				0.481087	0.31396
ENSG00000073169.9	0.623017	0.314315	0.381897	0.591483	0.526664	0.637731	0.356529
ENSG00000073350.9	0.466769	0.466558	0.468791	0.459374	0.528646	0.505618	0.475146
ENSG00000073417.10	0.545055			0.47009		0.474948
ENSG00000073536.13	0.310084	0.34996	0.380552	0.590848	0.47237	0.632532	0.501755
ENSG00000073578.12	0.494244	0.485257	0.482675	0.506975	0.475349	0.520787
ENSG00000073584.14	0.340194	0.491803	0.243505			0.802853	0.696835
ENSG00000073605.14	0.629409	0.565042	0.435673	0.612146
ENSG00000073614.7	0.515426						0.47222
ENSG00000073670.9				0.397318		0.43558	0.410818
ENSG00000073711.6		0.536949	0.450448		0.560505	0.544791	0.518412
ENSG00000073712.9	0.479401	0.501004		0.545937	0.197407		0.489653
ENSG00000073792.11	0.445324	0.41109	0.708098		0.254051	0.701065
ENSG00000073803.9			0.425658
ENSG00000073849.10	0.485346	0.521122	0.580459	0.472453	0.523781	0.474655
ENSG00000073910.15	0.589461	0.297578	0.642021	0.650387	0.460282	0.357856	0.378922
ENSG00000073921.13	0.55358		0.488041	0.376131	0.534579	0.471005	0.529618
ENSG00000073969.14	0.52989	0.466249			0.575444		0.574672
ENSG00000074047.16			0.43677
ENSG00000074054.13	0.526213	0.51774	0.611615	0.418824	0.571656		0.655179
ENSG00000074071.9	0.539646		0.469843		0.519863	0.443555	0.487958
ENSG00000074181.4	0.545586		0.478355	0.434588		0.535366
ENSG00000074201.4	0.335931	0.391055	0.442816	0.403422		0.379921	0.491071
ENSG00000074211.9			0.437241	0.426312
ENSG00000074219.9	0.40245	0.462004	0.384636	0.40432	0.534038	0.672903
ENSG00000074266.13				0.58588	0.418837		0.487863
ENSG00000074317.6	0.437089	0.516513	0.476017	0.439937	0.453118		0.398162
ENSG00000074356.12	0.565748	0.55384	0.526306	0.458434	0.369617	0.542356
ENSG00000074370.13			0.468969	0.558864	0.46468
ENSG00000074410.9					0.342346		0.417881
ENSG00000074527.7	0.372333	0.585298	0.377695	0.2624	0.589495	0.749067
ENSG00000074582.8	0.527329	0.360626	0.471265	0.515383	0.50386	0.516188	0.569898
ENSG00000074590.9	0.444227	0.551542			0.439445	0.446383	0.51052
ENSG00000074603.14	0.443943	0.550709	0.547086	0.524334	0.466968	0.486396	0.559726
ENSG00000074621.9	0.531993	0.393713	0.556601	0.661892	0.414498	0.49504
ENSG00000074657.9	0.542385	0.479569	0.699499	0.642057	0.643059	0.533138	0.54954
ENSG00000074660.11			0.318087		0.453275	0.639618
ENSG00000074695.5	0.470937	0.487591			0.481043	0.480869	0.522516
ENSG00000074696.8		0.540727	0.527722	0.525349	0.529532
ENSG00000074706.9	0.444344
ENSG00000074755.10	0.448001	0.44186					0.538449
ENSG00000074800.9	0.423011	0.441678	0.544779	0.533696		0.443451	0.436087
ENSG00000074803.13			0.498105			0.760941
ENSG00000074842.3					0.552154
ENSG00000074855.6	0.524485	0.580341	0.541527	0.463977	0.558272
ENSG00000074935.9			0.338111	0.375947	0.357285	0.605438	0.458215
ENSG00000074964.12	0.467809	0.455807	0.522262	0.452358	0.458927	0.475114	0.462444
ENSG00000075035.5	0.422251	0.742238	0.571249	0.372976		0.62695	0.629923
ENSG00000075043.13	0.565125	0.414587	0.458864	0.434471	0.390097
ENSG00000075131.5					0.483393
ENSG00000075142.9	0.609812		0.448677		0.587026		0.498272
ENSG00000075151.15	0.474786	0.460065	0.449744	0.515161		0.602655
ENSG00000075188.4			0.876363	0.335761		0.62614
ENSG00000075213.6	0.442419	0.433957	0.469058	0.419808	0.555161	0.443901	0.566
ENSG00000075218.14				0.499028
ENSG00000075223.9			0.401699			0.205561
ENSG00000075239.9	0.669667		0.388415	0.475999	0.536852	0.504974
ENSG00000075240.12	0.431908	0.464857	0.45495	0.539255	0.557456	0.563844	0.473158
ENSG00000075275.12	0.550902		0.487072		0.624866
ENSG00000075290.7	0.539255	0.638904
ENSG00000075292.14	0.615488	0.553884	0.541288	0.633497	0.528712		0.473771
ENSG00000075336.7		0.531551	0.502502	0.521002
ENSG00000075340.18	0.551043	0.521816	0.477604	0.534584	0.532679	0.525023	0.56378
ENSG00000075391.12		0.384014	0.459383	0.567091	0.690326	0.515289	0.562399
ENSG00000075399.8	0.545714		0.628011	0.450217			0.624128
ENSG00000075407.13	0.35376	0.652709	0.600429	0.718647	0.430055	0.354352	0.529533
ENSG00000075413.13	0.468962	0.479069	0.483417	0.475048		0.407205
ENSG00000075420.8	0.51815	0.508516	0.543984	0.50976	0.467437	0.585856	0.412661
ENSG00000075426.7	0.44297	0.432067			0.616135
ENSG00000075429.4			0.189018			0.74687
ENSG00000075461.5	0.590111	0.470388	0.517203	0.273544	0.453325		0.641119
ENSG00000075539.9						0.558588	0.6314
ENSG00000075568.12	0.546301	0.451266	0.561337	0.580273	0.466049	0.567108	0.567505
ENSG00000075618.13	0.388712		0.276705	0.610645	0.597854	0.572613
ENSG00000075624.9	0.467191	0.506858	0.45896	0.441601	0.475173		0.482645
ENSG00000075643.5	0.405391	0.557106	0.453259	0.486046	0.605945	0.562058	0.472448
ENSG00000075651.11				0.497475		0.58445
ENSG00000075673.7		0.597319	0.256041	0.54344		0.50845
ENSG00000075702.12	0.539129		0.627852	0.464457	0.415019	0.457901	0.558577
ENSG00000075711.16	0.525479	0.37744	0.564784	0.474821	0.465885	0.525318	0.675171
ENSG00000075785.8		0.544798	0.482127			0.531459
ENSG00000075790.6	0.392248		0.599945	0.361406		0.537939
ENSG00000075826.12	0.537779	0.59325	0.478538	0.795011			0.437394
ENSG00000075856.7	0.483384	0.477237	0.492411	0.456598	0.410116		0.474737
ENSG00000075945.8	0.573803		0.318883	0.25805			0.357543
ENSG00000075975.11	0.511848		0.50913		0.455725	0.555253
ENSG00000076003.4	0.486625	0.560738	0.482445	0.449513			0.516483
ENSG00000076043.5					0.424308		0.437095
ENSG00000076067.7	0.483707	0.546769	0.538343	0.382285	0.567017		0.373826
ENSG00000076108.7	0.538429	0.477579	0.491327	0.437315	0.485372		0.525341
ENSG00000076201.10	0.533886	0.44627				0.520271
ENSG00000076242.10		0.546798	0.32845			0.713108	0.505882
ENSG00000076248.6	0.666138	0.579061	0.651702	0.419127	0.467582	0.267023	0.889756
ENSG00000076258.5	0.582746		0.279466			0.498829
ENSG00000076321.6		0.439214	0.296006	0.46344	0.442994
ENSG00000076351.8	0.465065	0.564745	0.576662	0.550181	0.522312
ENSG00000076356.6	0.43788		0.669554			0.748669
ENSG00000076382.12	0.273869	0.186175	0.394019	0.47003			0.538683
ENSG00000076513.12	0.558488	0.516192					0.419908
ENSG00000076554.11	0.403204	0.456952		0.555846	0.473236
ENSG00000076555.11	0.580765	0.324896	0.544244	0.457145	0.391068	0.652958	0.457788
ENSG00000076604.10	0.522944	0.510406	0.515897	0.535019			0.554348
ENSG00000076650.2		0.487337	0.461753	0.502368		0.541527
ENSG00000076662.5	0.543326		0.466924	0.598656	0.527409	0.516588	0.461021
ENSG00000076685.14	0.459645	0.532843	0.459184	0.541904	0.475516	0.521291	0.621641
ENSG00000076706.10	0.548337	0.467897	0.454957		0.491784	0.371291	0.452905
ENSG00000076864.15	0.567868		0.827418			0.448587	0.536632
ENSG00000076924.7	0.57085	0.466229	0.502014			0.432276	0.528988
ENSG00000076928.13	0.492768		0.533481
ENSG00000076944.10	0.56087	0.459533	0.546091			0.454104	0.498418
ENSG00000076984.13	0.383521	0.615365	0.265545		0.459936		0.428813
ENSG00000077009.9	0.543322	0.473462	0.665479				0.477451
ENSG00000077044.5	0.526166	0.541801			0.477236	0.467029	0.533961
ENSG00000077063.6	0.360737	0.365151	0.356911		0.539545	0.594073	0.298666
ENSG00000077097.9	0.468424					0.505009	0.484425
ENSG00000077147.10		0.451138	0.453778	0.523216	0.481963		0.437925
ENSG00000077150.13	0.466611	0.509571					0.427073
ENSG00000077152.5	0.524336	0.497527			0.512153
ENSG00000077157.16	0.45079	0.574578	0.416893	0.411445	0.434629		0.56192
ENSG00000077232.12	0.515995	0.47484	0.462226	0.521635	0.468623	0.481946	0.466917
ENSG00000077235.13	0.554078
ENSG00000077238.9	0.47735	0.537377	0.53142	0.554635	0.517969	0.523568	0.545398
ENSG00000077254.10	0.45596	0.566182	0.488854	0.509521		0.463846	0.478125
ENSG00000077312.4	0.462445		0.56323				0.522568
ENSG00000077348.4			0.468059		0.572675
ENSG00000077380.11			0.442581
ENSG00000077454.11	0.443806	0.455119	0.57062	0.605505
ENSG00000077458.8	0.524294	0.407239			0.4121	0.456701	0.46021
ENSG00000077463.10				0.53388		0.491448
ENSG00000077514.4		0.580175	0.432194	0.343845	0.566808	0.47707	0.495437
ENSG00000077549.13	0.594976	0.407863	0.610506		0.537435	0.616393	0.367417
ENSG00000077585.9	0.419468	0.40838	0.617775			0.357509
ENSG00000077616.6	0.578136	0.422315	0.652189			0.597601	0.556808
ENSG00000077684.11	0.306568	0.285664	0.696378	0.776664		0.674559
ENSG00000077782.15	0.509345		0.513129	0.521959			0.608845
ENSG00000077942.13	0.517134	0.372189	0.525003	0.48994	0.483646
ENSG00000078043.11	0.599331	0.420655	0.414972	0.571895		0.406662	0.414203
ENSG00000078053.12	0.52269	0.556053	0.563885	0.557543	0.386431	0.503235	0.333799
ENSG00000078070.7	0.423587	0.547872	0.463947	0.561046	0.552581	0.650393
ENSG00000078081.3	0.472752
ENSG00000078114.14				0.561648	0.397756	0.575531
ENSG00000078124.7				0.562299	0.434045	0.469558	0.572632
ENSG00000078142.7			0.440729		0.409175	0.647204	0.441164
ENSG00000078177.9	0.44925	0.555612	0.487142	0.515783	0.536154	0.462483	0.510885
ENSG00000078237.4	0.532329	0.552589	0.519607	0.4524	0.559911	0.474169	0.449499
ENSG00000078246.11		0.415883	0.524801	0.533551		0.521595	0.536029
ENSG00000078269.9	0.435207	0.55144	0.584725	0.435604	0.344067		0.638952
ENSG00000078295.11	0.61355	0.631452	0.523722	0.593573	0.495182	0.535939	0.426791
ENSG00000078304.15			0.434025	0.437868		0.572586
ENSG00000078328.15	0.399905		0.692192	0.672407
ENSG00000078369.13		0.468464					0.596646
ENSG00000078401.6		0.723047	0.580281		0.751005	0.570617
ENSG00000078403.12	0.515473	0.550574	0.530066	0.532683		0.532825	0.591259
ENSG00000078487.13					0.498689
ENSG00000078549.10	0.538188	0.423135	0.54463	0.560232	0.535733	0.448023
ENSG00000078618.15	0.488559	0.492541	0.516858	0.51488	0.518695		0.51677
ENSG00000078668.9		0.451911	0.515828	0.510854	0.604001		0.492605
ENSG00000078674.13	0.465719	0.544441	0.519735	0.400803	0.548508	0.478407	0.547172
ENSG00000078687.12			0.554249	0.415248	0.473526	0.556164
ENSG00000078699.17	0.4392	0.410574	0.460656	0.572522	0.419103
ENSG00000078725.8	0.405331		0.56876	0.425659		0.518958
ENSG00000078747.8		0.468243	0.452001			0.449803	0.526901
ENSG00000078808.12		0.427038	0.580466	0.53567	0.537026	0.33094	0.521944
ENSG00000078900.10		0.403893	0.664695	0.455708		0.435967
ENSG00000078902.11		0.450979	0.423032		0.457761	0.464357	0.469751
ENSG00000079101.12	0.753028
ENSG00000079134.7	0.248046	0.422393			0.348449		0.404591
ENSG00000079156.12	0.729387	0.4454	0.57031	0.435073	0.527857		0.625126
ENSG00000079215.9		0.471286		0.308071		0.138903	0.335016
ENSG00000079246.11	0.466549	0.474473	0.531746		0.479772	0.50768
ENSG00000079257.3							0.547606
ENSG00000079263.14	0.577233	0.448933	0.446987	0.441535	0.613539		0.236855
ENSG00000079277.15						0.508636	0.524564
ENSG00000079308.12	0.41193	0.398946	0.586624	0.391637	0.298807	0.342984	0.5806
ENSG00000079313.7	0.466465	0.546832	0.480125	0.553573	0.432276
ENSG00000079332.10	0.437755		0.400993			0.507776
ENSG00000079335.13		0.663391		0.499111	0.548804		0.60699
ENSG00000079337.11			0.58292	0.455686
ENSG00000079387.9					0.373724	0.546169
ENSG00000079393.16		0.408294	0.520349	0.636337		0.416067	0.555801
ENSG00000079432.3	0.475199	0.519577		0.460234	0.736879	0.593637	0.480516
ENSG00000079435.5			0.518567	0.557888		0.501069	0.501764
ENSG00000079459.8	0.478784	0.484407	0.484247	0.528137	0.524281	0.483354
ENSG00000079691.15	0.469108	0.550411	0.538419	0.553395	0.458446	0.55671	0.551711
ENSG00000079739.11	0.512134	0.493864	0.491777	0.52055	0.467822	0.475211	0.502983
ENSG00000079785.10	0.478258	0.539833	0.541092		0.459952	0.473229	0.527009
ENSG00000079805.12	0.481122		0.526114			0.485506
ENSG00000079819.12	0.474737	0.497105	0.455814	0.470277	0.472592	0.480079	0.543975
ENSG00000079950.9	0.39767	0.634417	0.542333	0.444697	0.524891	0.466297	0.396981
ENSG00000079999.9	0.462913				0.452023		0.537755
ENSG00000080189.10	0.683857	0.794922	0.331425	0.484657	0.616368		0.668687
ENSG00000080200.5	0.403693				0.437286		0.570669
ENSG00000080293.5			0.171503
ENSG00000080298.11	0.442004		0.592255			0.406053
ENSG00000080345.13	0.486269		0.529587		0.533608
ENSG00000080371.4	0.435192	0.4147	0.573955	0.566616		0.444545	0.452733
ENSG00000080503.15			0.331394	0.354864		0.525965
ENSG00000080511.2		0.750454
ENSG00000080546.9		0.633449	0.472751	0.45153	0.330214	0.528786
ENSG00000080573.6	0.47759	0.524135	0.6022		0.448278	0.323101
ENSG00000080603.12				0.355362		0.596866
ENSG00000080608.9		0.501577	0.398403		0.501131	0.637896
ENSG00000080644.11	0.360235		0.617217	0.400487	0.410686	0.421623	0.404452
ENSG00000080709.10	0.308019		0.458194			0.396667
ENSG00000080802.14	0.270389		0.527757		0.571128	0.714574
ENSG00000080815.14	0.602437	0.565373	0.441256	0.464638	0.45657	0.563794
ENSG00000080819.2	0.473285	0.37116	0.536208	0.557084	0.48641		0.454121
ENSG00000080822.12		0.525475					0.435315
ENSG00000080824.14	0.501607	0.49309	0.495773		0.517212	0.555365
ENSG00000080839.7		0.529422	0.520421	0.429981		0.463789	0.498222
ENSG00000080845.13	0.680951	0.521917	0.592386
ENSG00000080854.10	0.541098		0.56415	0.411351	0.557797	0.589609
ENSG00000080947.10	0.423357	0.726132	0.374113	0.374508	0.391389	0.591099	0.40935
ENSG00000080986.8		0.357787	0.540104	0.455983	0.604001		0.493511
ENSG00000081014.6	0.441232	0.582481	0.399383	0.599549	0.531468	0.436672
ENSG00000081019.9	0.525905	0.562967		0.42905		0.560426	0.302552
ENSG00000081026.14			0.498731	0.654177	0.498934
ENSG00000081052.10	0.743414	0.627403	0.448602	0.544513		0.610116
ENSG00000081059.15					0.411794
ENSG00000081087.10			0.356832	0.352609		0.419665
ENSG00000081138.9	0.594633		0.456382
ENSG00000081154.7		0.580176		0.300493	0.61486		0.287912
ENSG00000081177.14	0.545544	0.468952		0.467225	0.455497	0.459081	0.563512
ENSG00000081189.9	0.492835
ENSG00000081248.6			0.827361			0.879404
ENSG00000081307.8		0.474644	0.510598	0.586831	0.476978
ENSG00000081320.6	0.546599	0.576127	0.450223	0.444116	0.263837
ENSG00000081377.12	0.457435	0.530599	0.489818			0.487135
ENSG00000081479.8		0.770361	0.591071	0.775718		0.459136	0.414698
ENSG00000081665.9	0.203777	0.380292	0.378832	0.642309	0.560513	0.27852
ENSG00000081692.8	0.537753	0.465997	0.460611			0.410339	0.435687
ENSG00000081721.7	0.480914		0.536266	0.468626	0.464355	0.66434	0.466314
ENSG00000081760.12	0.679285		0.617385	0.509573	0.449197	0.430243	0.412563
ENSG00000081791.4	0.486507		0.432277	0.543278	0.403193	0.461792	0.476228
ENSG00000081803.11	0.538028	0.416873	0.478855		0.450795		0.442935
ENSG00000081842.13	0.577732	0.563781		0.803734	0.558818	0.528812
ENSG00000081870.7					0.276659
ENSG00000081913.9	0.479148	0.477331	0.523052	0.521051			0.482234
ENSG00000081923.6	0.622927	0.584841	0.402339	0.394448	0.619271	0.630572	0.613955
ENSG00000081985.6		0.392052	0.487801	0.443625
ENSG00000082014.12			0.561298	0.530452		0.432498
ENSG00000082146.8	0.51755	0.526998				0.542411
ENSG00000082153.13						0.354752
ENSG00000082196.16	0.843826	0.666186	0.889783			0.668653
ENSG00000082212.7	0.458763	0.415671	0.46567		0.4566	0.451031
ENSG00000082213.13	0.434459	0.438544	0.430263	0.460976	0.442504		0.478767
ENSG00000082258.8	0.367941	0.469819	0.526627	0.525944	0.469132	0.438313	0.524218
ENSG00000082269.12	0.453494	0.415154			0.458393	0.476845	0.443956
ENSG00000082397.11	0.506874	0.483595	0.514586	0.444533		0.545358	0.40814
ENSG00000082438.11		0.437395	0.393073		0.443155		0.298263
ENSG00000082497.7	0.346282	0.662414				0.408446	0.648791
ENSG00000082512.10	0.472436		0.611762	0.546733	0.405267
ENSG00000082515.12		0.469896		0.521653	0.519783		0.529058
ENSG00000082516.8		0.491077		0.572692	0.437386	0.473687	0.537308
ENSG00000082641.11		0.549554	0.46121	0.488996	0.516828	0.444258	0.518933
ENSG00000082684.10	0.474388	0.539567	0.444157	0.462391	0.447261	0.38527	0.42141
ENSG00000082701.10		0.528167	0.568471	0.554329	0.533116	0.524241
ENSG00000082781.7	0.767695			0.465208	0.388915	0.45759
ENSG00000082805.15	0.438484	0.551613	0.478045	0.342009	0.59304	0.447622	0.437446
ENSG00000082898.12	0.436246	0.446355					0.525311
ENSG00000082996.15	0.498491		0.56135	0.519108		0.460825
ENSG00000083067.18	0.674705	0.634044	0.596935	0.625492	0.404106	0.489603	0.557415
ENSG00000083099.6	0.448336	0.548724	0.523508	0.548907	0.543224	0.410538	0.429206
ENSG00000083123.10	0.467697		0.384396	0.515777	0.541638	0.494349	0.517461
ENSG00000083168.5	0.453064		0.539159	0.463606	0.590705	0.560261	0.482382
ENSG00000083223.13				0.44205	0.416202	0.413271
ENSG00000083290.15	0.398614	0.404743	0.410394	0.589027		0.553801
ENSG00000083307.6	0.550449	0.46417	0.376963	0.518434		0.447922	0.549888
ENSG00000083312.13	0.561416		0.453779	0.542816	0.484566	0.469031	0.522936
ENSG00000083444.12		0.534157	0.550674	0.539502		0.470842
ENSG00000083454.17	0.390328	0.645377					0.455117
ENSG00000083457.7	0.566092	0.635252	0.428125		0.389904
ENSG00000083520.10	0.595445	0.616759		0.552989	0.574005	0.466408
ENSG00000083535.11	0.54818	0.427236		0.509835	0.288528	0.744534
ENSG00000083544.9		0.445097	0.128761	0.468779			0.779397
ENSG00000083642.14	0.434002	0.408082			0.450375	0.569661	0.43022
ENSG00000083720.8			0.756529
ENSG00000083807.5		0.491892					0.524631
ENSG00000083812.7
ENSG00000083814.8			0.396741	0.463109	0.439775		0.467829
ENSG00000083817.8
ENSG00000083828.11
ENSG00000083838.11
ENSG00000083844.6			0.638918		0.596804		0.779675
ENSG00000083845.4				0.502529
ENSG00000083857.9	0.532177	0.547511	0.479816	0.45801	0.632997	0.531697	0.535893
ENSG00000083937.4		0.469202	0.478426	0.529043	0.620701	0.584519
ENSG00000084070.7	0.432939	0.447421	0.452053	0.391977	0.424281
ENSG00000084072.12	0.427216	0.398375	0.400935	0.333797	0.544988	0.581883
ENSG00000084073.4			0.483135	0.543154		0.89677
ENSG00000084090.9	0.514032	0.473601	0.515097	0.521528	0.477801	0.519753	0.53375
ENSG00000084093.11	0.54486	0.539537	0.5351	0.550671	0.450312	0.484203
ENSG00000084112.10			0.521737	0.594036	0.560163	0.36805	0.582348
ENSG00000084207.11	0.516429	0.505584	0.521884	0.537154	0.487046		0.505598
ENSG00000084234.12		0.416809	0.626104	0.352186		0.398877
ENSG00000084444.9	0.561602	0.498951	0.491944		0.440439
ENSG00000084453.12	0.438438	0.39681	0.38848	0.351209	0.330503	0.670792	0.660397
ENSG00000084463.3	0.524581	0.451497	0.502759		0.500608
ENSG00000084623.7	0.613209		0.617395	0.555043
ENSG00000084628.5	0.490558		0.507397	0.560451		0.527237
ENSG00000084636.13	0.580028	0.456656	0.446612	0.615099	0.413191	0.407499	0.520637
ENSG00000084652.11	0.461853		0.526148	0.458357			0.226532
ENSG00000084676.11		0.348454			0.560106		0.625817
ENSG00000084693.11	0.525625		0.422554	0.527525	0.437267	0.40512	0.557597
ENSG00000084710.9		0.378834	0.428095	0.550716	0.448106		0.560596
ENSG00000084731.9	0.460104		0.546015	0.56974			0.44103
ENSG00000084733.6	0.487601	0.481384	0.530518	0.526306	0.481894		0.452755
ENSG00000084754.6	0.491372	0.445097	0.55485	0.364551	0.480645		0.519985
ENSG00000084764.6			0.550542		0.638448	0.679253
ENSG00000084774.9	0.514348			0.529867	0.482731	0.533621	0.53149
ENSG00000085063.10	0.491606	0.462303	0.485738		0.543438	0.435464	0.547228
ENSG00000085117.7	0.485771	0.573195	0.413124	0.344933	0.581883	0.402314	0.508949
ENSG00000085231.9	0.256586		0.49498		0.626276
ENSG00000085274.11	0.544992	0.517617					0.472891
ENSG00000085365.13	0.563502	0.4652	0.40652	0.548529		0.464212	0.565033
ENSG00000085377.9	0.451217	0.360441					0.545777
ENSG00000085382.7	0.562179	0.474722	0.475481	0.55865		0.526106	0.562234
ENSG00000085415.11	0.353715	0.556765	0.538485		0.422532	0.812835	0.486587
ENSG00000085433.11				0.467196		0.551174
ENSG00000085449.10			0.411871	0.50398		0.520739
ENSG00000085465.11	0.405154		0.642641	0.371775	0.301194		0.664989
ENSG00000085491.11				0.363117	0.681448
ENSG00000085511.15					0.462324
ENSG00000085514.11		0.448508	0.562378		0.502213	0.187165	0.365594
ENSG00000085552.12	0.369883	0.568773	0.391921	0.391835	0.555574	0.461552	0.56373
ENSG00000085644.9	0.446278	0.593689	0.610841	0.437942	0.595566	0.428985	0.499838
ENSG00000085662.9				0.41964	0.668748		0.576782
ENSG00000085719.7	0.526961	0.554216	0.55113	0.366883	0.518229		0.455732
ENSG00000085721.8		0.585357		0.474375		0.514367	0.55758
ENSG00000085733.11	0.485803	0.519305	0.543856		0.453582	0.522811	0.436571
ENSG00000085760.10	0.520401	0.466724	0.460131	0.478945		0.504254
ENSG00000085788.9		0.422842	0.487654		0.365954
ENSG00000085832.12	0.530641	0.480537	0.567422	0.514386	0.529569		0.50918
ENSG00000085840.8						0.502626
ENSG00000085872.10	0.483468		0.496905	0.514546		0.513003
ENSG00000085978.17	0.382933	0.337363	0.529531	0.478197	0.565527	0.421856	0.64108
ENSG00000085982.9	0.421886	0.474872				0.622581	0.523518
ENSG00000085998.9	0.467011	0.458275			0.470754	0.505114
ENSG00000085999.7						0.456036
ENSG00000086015.16	0.481259	0.469417	0.491854	0.445421	0.525647	0.492726	0.544517
ENSG00000086061.11		0.478635	0.483341	0.456809	0.524543	0.511931	0.478187
ENSG00000086062.8	0.523393	0.525854	0.488176	0.439128	0.41367	0.523727	0.538236
ENSG00000086102.14			0.401825	0.477607		0.644124
ENSG00000086189.5	0.507202	0.522929	0.517562	0.521189		0.569129	0.450377
ENSG00000086200.12	0.473537	0.437942	0.481644	0.529842
ENSG00000086232.8	0.515979	0.546345	0.468739	0.465833	0.530525	0.320495	0.541521
ENSG00000086475.10		0.459301	0.615812		0.496024	0.689155	0.462125
ENSG00000086504.11	0.480886			0.492669	0.513386	0.476934	0.497518
ENSG00000086544.2	0.720566	0.579535	0.530889		0.650402	0.511728	0.494628
ENSG00000086598.6	0.510857	0.525337		0.519692	0.488818	0.507859	0.794884
ENSG00000086619.9	0.590443		0.571458		0.583995	0.338527	0.0780173
ENSG00000086666.14	0.319261	0.491021		0.644785	0.382331	0.459172	0.362439
ENSG00000086827.4				0.555104		0.464819
ENSG00000086967.9	0.363266	0.617088	0.389843	0.364513	0.606151	0.460453
ENSG00000087008.11		0.522719	0.476387	0.429268	0.597517	0.0621634
ENSG00000087053.14	0.519535	0.541941			0.479284	0.450855	0.532756
ENSG00000087074.7				0.419257	0.575516	0.450447	0.40537
ENSG00000087076.4	0.823923					0.53231	0.482741
ENSG00000087077.7	0.466419		0.461318	0.437337	0.462105		0.539003
ENSG00000087086.9						0.499631
ENSG00000087087.14	0.509458		0.523979	0.515621	0.455736		0.542657
ENSG00000087088.15	0.731189	0.492283	0.491381	0.449871	0.485799
ENSG00000087095.8			0.527257	0.544297	0.551194
ENSG00000087111.16	0.602312
ENSG00000087116.9	0.549727	0.424666	0.457602	0.581357	0.655668	0.614151	0.62314
ENSG00000087128.5	0.751113		0.372518				0.271606
ENSG00000087152.11				0.480415		0.495532
ENSG00000087157.14	0.523491	0.451154	0.582785		0.362472	0.703195	0.397498
ENSG00000087191.8	0.513416	0.515003	0.513652	0.522748		0.482882
ENSG00000087206.12		0.523849			0.515918	0.536948	0.527875
ENSG00000087245.8	0.477325	0.459836	0.526918	0.535337	0.513616	0.514536	0.424014
ENSG00000087253.7	0.546005	0.54754	0.4776	0.588538	0.623957
ENSG00000087258.9	0.547135	0.472525	0.524468	0.497638	0.475164	0.474411	0.442515
ENSG00000087266.11	0.493985	0.465716	0.465046	0.551078	0.541277	0.550338	0.563425
ENSG00000087269.11	0.569257	0.514124	0.34882			0.506807	0.481125
ENSG00000087274.12	0.586264	0.470553	0.475102	0.539102	0.487639	0.516212	0.480741
ENSG00000087299.7	0.438704	0.380207		0.54716	0.3964	0.429627	0.58457
ENSG00000087301.4		0.459961	0.569051	0.517901			0.479457
ENSG00000087303.12	0.590449	0.475983	0.600053	0.485026	0.39221	0.439744	0.546397
ENSG00000087338.4	0.466868	0.48578	0.55751	0.499546	0.549123	0.547942	0.47909
ENSG00000087365.10	0.506637	0.516992	0.509271	0.511203	0.48411	0.447953
ENSG00000087448.5	0.550903	0.526553	0.462769	0.530402		0.5551	0.472422
ENSG00000087460.19	0.563773	0.518704		0.850815	0.419577	0.609506	0.448366
ENSG00000087502.13	0.579177	0.585472	0.575922	0.403728		0.460106	0.449387
ENSG00000087510.5		0.449347	0.551963	0.447382	0.441056		0.328576
ENSG00000087586.13	0.526286	0.457722	0.480989	0.518679	0.446236	0.461686
ENSG00000087884.10		0.619863	0.615389	0.390418
ENSG00000087903.8	0.383196	0.322507	0.392416	0.614896	0.520555		0.606074
ENSG00000087995.11		0.627398	0.525895	0.43308
ENSG00000088002.7	0.621755	0.674357	0.646838	0.426131		0.433312	0.726536
ENSG00000088035.11	0.482583	0.608157	0.548643	0.469218	0.515625	0.509122	0.465273
ENSG00000088038.13	0.465721	0.488774	0.473056	0.594963		0.457384	0.339173
ENSG00000088179.4	0.427242				0.500028		0.386034
ENSG00000088205.8	0.540315	0.519577	0.538646	0.536236	0.455767	0.520258	0.533219
ENSG00000088247.11	0.51344	0.485446	0.520246	0.514271	0.503911	0.505009	0.551946
ENSG00000088256.4	0.606502				0.612423		0.533526
ENSG00000088280.14	0.528774	0.492218		0.559238	0.516047	0.592585	0.47094
ENSG00000088298.8	0.464068	0.445119	0.39274	0.469909	0.44818	0.514703
ENSG00000088305.14	0.514162	0.471848	0.518146	0.512594	0.518056		0.530946
ENSG00000088325.11	0.570838			0.497933	0.509963		0.505337
ENSG00000088340.11	0.366337					0.434612
ENSG00000088367.16		0.63522	0.591191	0.589972		0.636443	0.573666
ENSG00000088386.11	0.570714	0.395879		0.391778		0.632409	0.647513
ENSG00000088387.13	0.552893	0.437536	0.45546	0.576573			0.473974
ENSG00000088448.10	0.530102	0.551186		0.530744	0.469248		0.496472
ENSG00000088538.12	0.2933	0.407323	0.449558				0.438574
ENSG00000088543.10	0.544289	0.49114	0.540843	0.463949	0.395514	0.413516	0.376698
ENSG00000088682.9	0.630486		0.385693	0.582406	0.623723
ENSG00000088727.8			0.590411		0.637914
ENSG00000088756.8	0.452754	0.531843	0.593248	0.458633			0.371143
ENSG00000088766.7	0.492942		0.353595		0.329521	0.735335
ENSG00000088808.12	0.515186	0.508944	0.469491	0.309509			0.538792
ENSG00000088812.13	0.545419	0.543569	0.528255	0.546697	0.534938	0.53254	0.453729
ENSG00000088826.13			0.475483	0.458443		0.481369	0.550795
ENSG00000088832.10	0.517275	0.458552	0.506845	0.410413	0.398183	0.456949	0.531927
ENSG00000088833.13	0.522762	0.467633		0.478857	0.465085
ENSG00000088836.8	0.580162	0.482116	0.470918	0.689753	0.470014	0.563238	0.453642
ENSG00000088854.11	0.541371	0.606926	0.441578	0.470875	0.598972	0.564623	0.652737
ENSG00000088876.7		0.626407	0.503097		0.538588	0.588289
ENSG00000088881.16	0.541704	0.522307	0.394861	0.467147			0.597996
ENSG00000088882.7	0.247965					0.631265
ENSG00000088888.13	0.53715	0.54988	0.486424	0.535911	0.547607		0.494015
ENSG00000088899.10	0.464979	0.52508	0.460498	0.472849	0.426843	0.479157	0.580433
ENSG00000088930.6	0.70107	0.273143	0.3519		0.401152
ENSG00000088970.11	0.602754			0.547469	0.668088	0.780756
ENSG00000088986.6	0.659559	0.573926				0.554232	0.60929
ENSG00000088992.13			0.281179
ENSG00000089006.12	0.560218	0.255227	0.521871	0.48391	0.585036	0.378855	0.543528
ENSG00000089009.11			0.575545	0.632978
ENSG00000089022.9	0.593811	0.428248	0.56585	0.346825			0.371471
ENSG00000089048.10		0.502932	0.449616	0.55478		0.440286	0.487448
ENSG00000089050.10	0.442873	0.461854	0.532662	0.591939	0.532125		0.564209
ENSG00000089053.8	0.489611	0.654549	0.475923	0.467414	0.507058		0.65313
ENSG00000089057.10	0.521759	0.474298	0.456867	0.490749	0.573755	0.578859	0.429619
ENSG00000089060.7			0.443438	0.554672	0.554382		0.584494
ENSG00000089063.10		0.451349				0.590753	0.478659
ENSG00000089091.12	0.603504	0.359107	0.421674	0.542852	0.64999		0.557612
ENSG00000089094.12	0.56298	0.475217			0.474157		0.541373
ENSG00000089123.11			0.311336	0.662515		0.247894
ENSG00000089154.6	0.486851	0.508518	0.53316	0.541808	0.471977	0.463265
ENSG00000089157.11	0.489735	0.46644	0.631968	0.518421	0.516137	0.639511	0.514233
ENSG00000089159.11	0.503887	0.515024	0.489639	0.461205	0.523389	0.461319	0.523519
ENSG00000089177.13		0.555041	0.458616		0.425926	0.444754	0.471759
ENSG00000089195.10	0.25204	0.508814	0.519453	0.491262		0.533251
ENSG00000089199.5		0.437829	0.318969	0.723904	0.428811	0.564792	0.635408
ENSG00000089220.4	0.464136	0.505454	0.502122	0.488613	0.445079	0.526294	0.496577
ENSG00000089234.11			0.516764	0.513061		0.440566
ENSG00000089248.6	0.456678	0.363156	0.486393	0.550325	0.497787		0.731554
ENSG00000089250.14	0.544193	0.639788	0.61377	0.440281	0.376772	0.672903	0.46469
ENSG00000089280.14				0.494911		0.496063
ENSG00000089327.10	0.510614	0.520815	0.478292	0.52833	0.527312	0.535333	0.495351
ENSG00000089335.16	0.520266	0.5492			0.472709	0.46842	0.28811
ENSG00000089351.10		0.487856			0.577177		0.467335
ENSG00000089486.12	0.448705	0.544615	0.467037	0.515554	0.556235
ENSG00000089505.13	0.483095	0.490438	0.39522	0.334248			0.331537
ENSG00000089597.12	0.556479	0.538558	0.567986	0.466618	0.501384
ENSG00000089639.6	0.500672		0.453287	0.453808	0.642563
ENSG00000089685.10			0.524049	0.539469	0.486304
ENSG00000089692.4	0.410981	0.380487	0.594685	0.625492			0.664756
ENSG00000089693.6						0.516466
ENSG00000089723.5			0.428145	0.43788	0.398228	0.515049
ENSG00000089737.11			0.469493	0.532632	0.542155
ENSG00000089775.7	0.623091	0.400309		0.409597	0.424289	0.440583	0.352438
ENSG00000089818.12	0.330333	0.50761					0.578633
ENSG00000089847.8	0.578592			0.384115	0.379729	0.372051	0.442928
ENSG00000089876.7	0.486361	0.548047	0.465183	0.480183	0.534052	0.462622	0.485602
ENSG00000089902.8	0.47845	0.477952	0.527939	0.475171	0.543734		0.54626
ENSG00000089916.13	0.553868		0.473255	0.380621	0.591632	0.424998	0.423323
ENSG00000090006.13	0.483728	0.553566	0.541064	0.630502	0.445423		0.542713
ENSG00000090013.5	0.492788						0.501717
ENSG00000090020.6		0.487183	0.527259		0.417304		0.466374
ENSG00000090054.9	0.686151	0.3814	0.492732	0.360001	0.426153	0.374369	0.348885
ENSG00000090060.13	0.431979	0.455612	0.423888	0.400931	0.568947	0.453928
ENSG00000090061.13			0.555674	0.539557		0.327533
ENSG00000090097.16	0.475692			0.57075	0.388454		0.460731
ENSG00000090238.7	0.4546	0.429144	0.400544				0.629923
ENSG00000090263.11	0.522458	0.470073	0.562465	0.482914		0.462536
ENSG00000090266.8	0.485556	0.4985	0.565357	0.51534	0.687688	0.508401
ENSG00000090273.9	0.514772		0.477427		0.481857	0.554113	0.549809
ENSG00000090316.11	0.469087	0.580734	0.591802		0.496814		0.530028
ENSG00000090339.4	0.470046	0.471156	0.442642	0.569081	0.568597		0.5463
ENSG00000090372.10	0.479284	0.483318		0.527169	0.477291	0.520615	0.482094
ENSG00000090376.4	0.70808		0.373156			0.561601
ENSG00000090432.5		0.539696	0.552646	0.457848	0.469194	0.544165	0.504746
ENSG00000090447.7		0.442591	0.499873		0.552908		0.541802
ENSG00000090487.6		0.446	0.487321	0.50761			0.504441
ENSG00000090520.6			0.532952	0.467395	0.504017	0.468937	0.481897
ENSG00000090530.5			0.591762	0.62488	0.512358		0.559937
ENSG00000090534.13	0.536819	0.5212
ENSG00000090565.11	0.605631	0.490669	0.462704	0.549468	0.463983	0.640658	0.553501
ENSG00000090581.5	0.376571	0.54714	0.659725			0.42254	0.338105
ENSG00000090612.16	0.453395	0.459256	0.460682	0.57486	0.438595	0.47331
ENSG00000090615.8	0.441921	0.531043	0.561674	0.415612	0.45395	0.453445	0.550843
ENSG00000090621.9	0.526532	0.481934	0.548545		0.45323
ENSG00000090661.7	0.488564	0.520984		0.464945	0.475867	0.530839
ENSG00000090674.11	0.563453	0.466898	0.462963	0.4934	0.409161		0.426799
ENSG00000090686.11	0.635545	0.413991	0.423007	0.658434	0.693455	0.479317	0.295673
ENSG00000090857.9						0.445596
ENSG00000090861.11		0.497602	0.636623	0.485564	0.452854	0.557995	0.539795
ENSG00000090863.7	0.477322	0.705661	0.519005	0.469078	0.484006
ENSG00000090905.13	0.534896	0.547152	0.521362	0.532186		0.477332	0.528361
ENSG00000090920.9	0.473275	0.382184	0.392791			0.616278
ENSG00000090924.10			0.537569	0.480319	0.479692	0.426047
ENSG00000090932.6				0.43234	0.413194
ENSG00000090971.4	0.501656	0.503541	0.606491	0.512614	0.498891	0.482161	0.467117
ENSG00000090975.8		0.731481	0.315058			0.553805
ENSG00000090989.13	0.4595		0.517956	0.501225		0.463923
ENSG00000091009.6	0.545946		0.560653	0.562428	0.545036		0.450007
ENSG00000091039.12	0.513434	0.494533	0.510674	0.46218		0.575033	0.479713
ENSG00000091073.15		0.549293	0.561332	0.48188	0.538289		0.428676
ENSG00000091127.9	0.606321	0.587618	0.433608	0.561151	0.418846		0.497962
ENSG00000091129.15				0.425294	0.643614	0.568468	0.594786
ENSG00000091136.9	0.598713	0.487197	0.523977	0.432794	0.520499	0.472155	0.528496
ENSG00000091140.8		0.511233	0.462301	0.612451	0.416147	0.569301
ENSG00000091157.9	0.586909	0.568875			0.553881	0.481111	0.417615
ENSG00000091164.8	0.668527
ENSG00000091262.10			0.56323
ENSG00000091317.7	0.52089			0.470259	0.486464	0.533539	0.471995
ENSG00000091409.10	0.466682	0.523617
ENSG00000091483.6	0.505325	0.521434	0.514625	0.486692	0.510292		0.507213
ENSG00000091490.6			0.506899	0.573855		0.53289	0.397998
ENSG00000091536.12	0.453213	0.280414	0.632114
ENSG00000091542.8	0.539149	0.579465	0.567125	0.558505		0.54426
ENSG00000091592.11	0.537805	0.542542	0.519256	0.342077	0.600626	0.781709	0.271606
ENSG00000091622.11	0.568025	0.625002	0.45182	0.442059	0.64319	0.397851	0.668463
ENSG00000091640.3			0.484141	0.500902
ENSG00000091651.4			0.448917	0.446323
ENSG00000091656.11			0.542179
ENSG00000091732.11			0.530206	0.469314		0.492905	0.527773
ENSG00000091844.3	0.5653	0.448088	0.606141	0.550996	0.402142	0.349576	0.460825
ENSG00000091972.14	0.480707		0.631589	0.540684	0.560689	0.442752	0.453909
ENSG00000091986.11	0.70208	0.106394		0.86733	0.430031
ENSG00000092051.12	0.514403	0.528078	0.574169	0.501368		0.576394
ENSG00000092054.12	0.340787		0.601689			0.411202
ENSG00000092068.14	0.565363	0.501896	0.437943	0.433028	0.533887	0.52107	0.506442
ENSG00000092094.6		0.483845	0.46602	0.540247		0.557673	0.373208
ENSG00000092096.10	0.368409		0.415682			0.548855	0.569619
ENSG00000092098.12	0.515436	0.524779			0.441844
ENSG00000092108.16	0.484789	0.430298	0.482075	0.462064		0.424284
ENSG00000092140.10	0.594633	0.734528	0.392832	0.250526		0.519778
ENSG00000092148.8	0.562288				0.442738	0.485655	0.536057
ENSG00000092199.13	0.518832				0.490442	0.534273	0.478143
ENSG00000092200.8	0.550075		0.692994			0.634264
ENSG00000092201.5	0.48712						0.483622
ENSG00000092203.9					0.451566
ENSG00000092295.7	0.693264
ENSG00000092330.11	0.485484	0.502807	0.483451	0.512323		0.563748
ENSG00000092345.9	0.410052	0.467688	0.646902	0.549592	0.651509	0.562419	0.421107
ENSG00000092421.12		0.553626	0.498427			0.477449
ENSG00000092439.9	0.59427	0.50046	0.603817	0.475368	0.445143	0.538779	0.552756
ENSG00000092445.7	0.488489	0.465141	0.514423	0.725094	0.55273	0.438961	0.482859
ENSG00000092470.7		0.542759		0.378892		0.605744	0.460349
ENSG00000092529.18	0.453398			0.473781	0.591168		0.63819
ENSG00000092621.7	0.461397	0.464649	0.392944	0.600461	0.479237	0.476831	0.553527
ENSG00000092758.11	0.630057	0.560347	0.62487	0.666117	0.470059	0.430319	0.397045
ENSG00000092820.13	0.420289	0.538012	0.589178	0.63827	0.296323	0.503515	0.615132
ENSG00000092841.14	0.432927		0.579063	0.411697
ENSG00000092847.6			0.522878	0.492259	0.522233	0.483573
ENSG00000092853.9						0.460663
ENSG00000092871.12			0.525536	0.572342	0.583175	0.462864	0.564659
ENSG00000092929.7			0.536594	0.489005		0.536069
ENSG00000092931.7		0.486479	0.448321	0.494386			0.483564
ENSG00000092964.12		0.525993	0.514988	0.457836	0.523851	0.523715	0.520173
ENSG00000092978.6	0.615604	0.3435	0.339121	0.568409		0.454848
ENSG00000093000.14	0.339388	0.470354	0.537706			0.464189
ENSG00000093009.5	0.400228	0.461834	0.424411	0.289208	0.564126	0.518296	0.37686
ENSG00000093010.7	0.476673			0.476698	0.479792	0.465085	0.529203
ENSG00000093072.11						0.735592
ENSG00000093100.13			0.523089	0.54601	0.421877	0.557811	0.567976
ENSG00000093144.14	0.500409	0.473736	0.471486	0.454213	0.581553		0.468154
ENSG00000093167.13		0.473357		0.443488		0.326939	0.560291
ENSG00000093183.9	0.564817	0.445523	0.473409	0.634478	0.572312	0.548806
ENSG00000094755.12	0.631792	0.530059	0.373671	0.584384	0.567803	0.455311	0.395623
ENSG00000094804.5	0.517326	0.52627	0.503843			0.481491	0.44907
ENSG00000094880.6			0.869335	0.46942		0.531993	0.480136
ENSG00000094914.8	0.436903	0.375497					0.446491
ENSG00000094916.9	0.483962	0.47273	0.518801			0.52976
ENSG00000094975.9		0.447995	0.453732	0.463876	0.381273		0.479588
ENSG00000095002.8	0.583535	0.520041	0.41806	0.468224		0.628706
ENSG00000095015.5	0.478984						0.588775
ENSG00000095059.11		0.55126					0.376226
ENSG00000095066.7	0.425146	0.470256	0.509142	0.550509	0.371392		0.423656
ENSG00000095139.9		0.474503	0.514902	0.520079	0.469575
ENSG00000095203.10	0.565117	0.415106	0.587273	0.405657		0.448906	0.566629
ENSG00000095209.7	0.599369	0.552516	0.433442			0.434724
ENSG00000095261.9			0.51862	0.486758	0.459911		0.452206
ENSG00000095303.10	0.573767		0.340396
ENSG00000095319.10	0.518246	0.492187	0.466409	0.508322	0.527378
ENSG00000095321.12	0.552559	0.441794		0.464854		0.535325	0.430108
ENSG00000095370.15	0.578075	0.453447		0.35913	0.589457	0.478218	0.435702
ENSG00000095380.10	0.516592	0.537164		0.539436	0.458575	0.543305	0.485459
ENSG00000095383.15	0.44652	0.593287	0.425936			0.526321
ENSG00000095397.9	0.474776	0.548104	0.394564	0.393275	0.565786	0.341147	0.749856
ENSG00000095485.12	0.408589			0.554123	0.453055		0.506335
ENSG00000095539.11					0.63513	0.541608	0.456396
ENSG00000095564.9			0.590467	0.475351
ENSG00000095574.7	0.421727	0.396474	0.551759	0.626993			0.526773
ENSG00000095587.8	0.617358	0.443516	0.545265	0.236308	0.260759	0.441262	0.751848
ENSG00000095596.7				0.581422	0.701432	0.385655
ENSG00000095637.16	0.539588	0.543497	0.538826	0.558813	0.579386	0.700685
ENSG00000095713.9	0.516229	0.332872
ENSG00000095752.2	0.46972	0.595319	0.600993	0.64716	0.551464		0.399103
ENSG00000095777.10	0.417863	0.609953	0.422562	0.336189	0.393494	0.372263	0.390205
ENSG00000095787.17	0.306749	0.291574	0.590545	0.434694	0.593788	0.533849
ENSG00000095794.15		0.285373
ENSG00000095906.12			0.481663		0.567041	0.51834
ENSG00000095917.9			0.419052
ENSG00000095932.5				0.412555		0.445508
ENSG00000095951.12	0.45305		0.531102		0.54618		0.44355
ENSG00000096060.10						0.537937
ENSG00000096063.10	0.49121	0.452227	0.547432	0.492228		0.455623	0.440917
ENSG00000096070.15	0.539482	0.503597					0.45274
ENSG00000096092.5	0.62723		0.500582		0.625486		0.473676
ENSG00000096093.10	0.577837	0.703644	0.330656		0.58327	0.554265	0.491818
ENSG00000096384.15	0.615839	0.74215	0.20998	0.714687	0.420205	0.699854	0.586295
ENSG00000096401.7						0.478374	0.516237
ENSG00000096433.6	0.536118	0.393483	0.458255	0.645396	0.386627		0.404722
ENSG00000096654.11		0.65662	0.525156		0.421258	0.613227	0.566119
ENSG00000096696.9	0.516893	0.549414	0.47313	0.538059	0.526852	0.467358	0.467506
ENSG00000096717.7			0.322771	0.755977		0.514585
ENSG00000096746.13	0.549068	0.415934	0.527259	0.544118	0.576385		0.528135
ENSG00000096872.11	0.534098	0.477557	0.457098	0.396172	0.441307	0.484653	0.556679
ENSG00000096968.8		0.4359	0.314663			0.394256
ENSG00000097007.13	0.497094	0.538977		0.460075		0.439815	0.50548
ENSG00000097033.10	0.463181	0.742238
ENSG00000097046.8	0.38693	0.444129	0.489309	0.493448	0.559096	0.479963	0.558536
ENSG00000097096.8				0.466243	0.687527	0.470656
ENSG00000099139.9	0.514015	0.500477	0.53167	0.602016	0.613257	0.554319	0.389477
ENSG00000099194.5	0.525563	0.521487					0.520851
ENSG00000099204.14	0.474892	0.483898	0.473864	0.464908	0.465035	0.524118	0.462357
ENSG00000099219.9		0.55453	0.538253	0.475524	0.543738	0.472653	0.461566
ENSG00000099246.12	0.51289	0.477256	0.513069	0.539401		0.473143
ENSG00000099250.13	0.377511		0.654345	0.2448	0.684363	0.442887	0.454718
ENSG00000099251.10			0.873632
ENSG00000099256.14	0.425196	0.553799	0.565904	0.582513	0.556962
ENSG00000099282.5	0.618625	0.657511	0.583345	0.532127	0.64929
ENSG00000099290.11			0.514215	0.49757		0.453471
ENSG00000099308.6		0.470701	0.20424		0.387516		0.563641
ENSG00000099326.4		0.364117
ENSG00000099330.4	0.418763	0.522483	0.481415	0.470667	0.480173	0.603404
ENSG00000099331.9	0.471831		0.530095	0.464123
ENSG00000099365.5	0.464161				0.632757		0.385088
ENSG00000099377.9	0.59591	0.614845			0.6396		0.318613
ENSG00000099381.12	0.473713		0.416282	0.705548	0.574212		0.476517
ENSG00000099622.9		0.427181	0.453392	0.430087	0.539521
ENSG00000099624.3
ENSG00000099625.8					0.348996
ENSG00000099783.7	0.509719	0.659119	0.352005	0.667142	0.237562	0.410988	0.53122
ENSG00000099785.6			0.389779				0.436115
ENSG00000099795.2	0.450575	0.458929	0.463412	0.476422			0.467711
ENSG00000099797.7		0.597476					0.48215
ENSG00000099800.3	0.67937		0.535628		0.532228	0.434622	0.549608
ENSG00000099804.4		0.521189	0.490776	0.5104
ENSG00000099814.11	0.460174	0.584434	0.569034	0.441226	0.601385	0.433685	0.458168
ENSG00000099817.7					0.539876
ENSG00000099821.9		0.530003			0.531321
ENSG00000099822.2				0.552973	0.643403
ENSG00000099840.9		0.565782					0.753759
ENSG00000099849.10	0.472408	0.504708		0.47519		0.440228	0.463263
ENSG00000099860.4	0.581937		0.481056		0.590881	0.532553
ENSG00000099864.13		0.495784	0.529511	0.5301	0.564111
ENSG00000099875.10	0.473964	0.500488		0.43253	0.840633	0.416999	0.55343
ENSG00000099889.9	0.575594	0.308693		0.556249	0.437549	0.427959	0.440933
ENSG00000099899.10		0.374503		0.44443		0.440359
ENSG00000099901.12	0.319548	0.416586	0.58023		0.442969	0.438213	0.339705
ENSG00000099904.11	0.466118	0.429383	0.54435	0.37941		0.59815
ENSG00000099910.12	0.612882	0.338555	0.535669	0.550719	0.501311	0.571055
ENSG00000099917.13	0.364615		0.434837	0.460271		0.471741
ENSG00000099940.7		0.463777	0.53061			0.557619
ENSG00000099942.8		0.524918	0.481248			0.498859
ENSG00000099949.14	0.555318	0.531563	0.529349	0.708836	0.440112	0.367948	0.607037
ENSG00000099953.5	0.546701		0.569849			0.605915
ENSG00000099954.14	0.519376	0.75314	0.524536	0.567974	0.534202	0.269387	0.463745
ENSG00000099956.13	0.609812		0.602366	0.455077	0.504744	0.555215	0.54921
ENSG00000099958.10	0.406069		0.597155	0.53277	0.705095	0.574695	0.774474
ENSG00000099968.13	0.510763	0.517599	0.454198	0.447312	0.438429		0.49828
ENSG00000099974.7			0.773612			0.639618
ENSG00000099977.9	0.198629	0.520151	0.444968		0.317175	0.384874	0.280194
ENSG00000099991.12	0.432454		0.527859	0.606617	0.553055		0.588161
ENSG00000099992.11	0.448581	0.457854	0.525454	0.388423	0.451165	0.529286	0.590819
ENSG00000099994.10	0.683341		0.810906	0.795035	0.923046
ENSG00000099995.14	0.4518	0.488214	0.433198	0.503416	0.610206	0.450175
ENSG00000099999.10	0.485562	0.545257	0.469507	0.408589	0.560683	0.490453
ENSG00000100003.13	0.541619	0.60911	0.547886			0.282645
ENSG00000100014.15	0.538115		0.571485	0.562142	0.530732
ENSG00000100023.13	0.54775	0.454357	0.451482	0.421773	0.416285	0.539614	0.546216
ENSG00000100027.10	0.664518			0.506172	0.476893	0.455676
ENSG00000100029.13	0.49276	0.556932	0.476311	0.532724
ENSG00000100030.10	0.525569	0.353877	0.400296	0.49026	0.532049	0.525819	0.466675
ENSG00000100033.12	0.352092	0.712855	0.361646	0.382429	0.448131	0.605729	0.280027
ENSG00000100034.9	0.572019		0.521315	0.518001	0.556787	0.432392	0.556978
ENSG00000100036.11	0.517346	0.421484	0.435688	0.405941
ENSG00000100038.15	0.565183			0.638718	0.483338	0.593802	0.557427
ENSG00000100053.5			0.415413
ENSG00000100056.7				0.428257		0.505544
ENSG00000100058.8		0.674627	0.651768
ENSG00000100060.13	0.450023		0.476426	0.475282	0.640172
ENSG00000100065.10	0.4264	0.576324		0.553887		0.529498	0.551189
ENSG00000100068.7	0.583206	0.598203	0.617264	0.645145	0.693916		0.626858
ENSG00000100075.5	0.327029	0.779306	0.592694	0.577765		0.597224	0.251852
ENSG00000100077.10					0.593427
ENSG00000100078.3	0.464596	0.466974	0.42276	0.448621	0.437728	0.476212	0.571927
ENSG00000100083.14	0.29192	0.674909	0.572749	0.464121	0.675188	0.550085	0.527923
ENSG00000100084.10					0.492991
ENSG00000100092.16				0.532638		0.450593
ENSG00000100095.14	0.847247		0.385814	0.53753	0.321491	0.503515
ENSG00000100099.16	0.539012	0.40155	0.51421	0.461821		0.439728
ENSG00000100100.8	0.566947	0.498665	0.418565	0.567179		0.306644	0.547159
ENSG00000100101.13							0.573399
ENSG00000100105.13	0.563771		0.497421	0.536554		0.546609	0.528046
ENSG00000100106.15						0.625145
ENSG00000100109.12	0.607173		0.478206	0.465382	0.556732	0.785669
ENSG00000100116.12			0.553015	0.42074	0.253705	0.572543	0.410936
ENSG00000100124.8		0.462194	0.476759			0.468351
ENSG00000100129.13							0.48941
ENSG00000100138.9	0.398679		0.404455	0.359284			0.645663
ENSG00000100142.10							0.456561
ENSG00000100146.12							0.746902
ENSG00000100154.10	0.534854	0.445399	0.525395	0.534817	0.417172	0.526082	0.602878
ENSG00000100156.6			0.226646
ENSG00000100167.15		0.531536	0.496967	0.483202			0.499493
ENSG00000100181.17							0.13464
ENSG00000100196.6	0.419282	0.455814		0.477802	0.368176	0.586612	0.52602
ENSG00000100197.16	0.198049
ENSG00000100201.14	0.482705	0.488726	0.499049	0.516576	0.538032	0.545044	0.482504
ENSG00000100207.14	0.530771	0.441113	0.523375	0.551314	0.602235	0.561631
ENSG00000100209.5				0.499495
ENSG00000100211.6	0.547532	0.477785		0.666191		0.581883	0.475638
ENSG00000100216.4	0.477104	0.517069		0.527603		0.524247	0.517224
ENSG00000100219.12	0.561888	0.462552	0.481419			0.482484
ENSG00000100220.7	0.473981	0.471372	0.554984	0.46464	0.514267	0.52579	0.53194
ENSG00000100221.6	0.473751	0.48002		0.405047		0.464734	0.502984
ENSG00000100225.13	0.53446	0.546299	0.443057	0.478001	0.463744	0.562604	0.571422
ENSG00000100226.11	0.452218	0.22359		0.413232		0.44757
ENSG00000100227.13	0.51166	0.513102	0.512585	0.481685	0.510498	0.528362	0.517763
ENSG00000100228.8	0.610049	0.677806	0.42223	0.667359	0.801892		0.633825
ENSG00000100234.11			0.34379	0.604804	0.430732	0.577623
ENSG00000100239.11	0.623288	0.529104	0.38608	0.454165	0.55165	0.554107	0.450649
ENSG00000100241.16	0.513045	0.473958	0.471071	0.425836	0.550664	0.515682	0.530455
ENSG00000100242.11	0.497597		0.492466	0.609991	0.562231		0.527556
ENSG00000100243.16	0.426459	0.467306	0.491651	0.436274	0.498972	0.535879
ENSG00000100246.8	0.438609	0.44674	0.493299	0.414598	0.498806	0.592176	0.424962
ENSG00000100253.8			0.25669
ENSG00000100258.13		0.475344	0.51971	0.459867	0.46343	0.656137	0.503537
ENSG00000100263.9				0.433886		0.539185	0.49388
ENSG00000100266.13	0.461546	0.461112	0.456639	0.549353		0.491958
ENSG00000100271.12		0.450403	0.508997	0.436952	0.437492		0.449668
ENSG00000100280.12	0.516678	0.483709		0.511191	0.526461	0.475463	0.525104
ENSG00000100281.9	0.479702	0.520997	0.521796	0.481874	0.458977
ENSG00000100284.16	0.34855		0.386452		0.509362
ENSG00000100285.9			0.58456	0.608568
ENSG00000100288.15	0.360937	0.372917	0.553373		0.393401	0.415082
ENSG00000100290.2	0.242429	0.242302
ENSG00000100294.8		0.494039	0.466543	0.550743	0.38507	0.555678	0.606314
ENSG00000100296.9			0.480821	0.570305
ENSG00000100297.11	0.599873	0.722658		0.547706	0.437085	0.508636	0.422671
ENSG00000100298.11	0.558915		0.277553	0.199803
ENSG00000100299.13	0.484243	0.410105	0.566131	0.58513	0.413069	0.518332	0.557343
ENSG00000100300.13				0.45632	0.542689	0.511076	0.447572
ENSG00000100302.6	0.562307	0.367532	0.586484	0.624131	0.588224		0.613915
ENSG00000100304.12	0.461026	0.425851	0.522297	0.475491	0.470961	0.444387	0.530925
ENSG00000100307.8	0.511602	0.369554		0.471055	0.522922	0.574762	0.542476
ENSG00000100316.11	0.548846		0.462412	0.570281	0.576523	0.433272
ENSG00000100319.11	0.540932	0.599873	0.528344			0.499981
ENSG00000100320.18	0.432085	0.440857			0.302122		0.589494
ENSG00000100321.10	0.176077	0.430242	0.454241		0.429233	0.575849
ENSG00000100324.9	0.417166	0.610807	0.37051	0.734679	0.543494		0.332195
ENSG00000100325.10	0.459303	0.463645	0.51627	0.566648		0.541222
ENSG00000100330.11	0.421168	0.541294	0.511503	0.504174			0.248868
ENSG00000100335.8	0.478194		0.413697	0.45501	0.383505
ENSG00000100341.7	0.528887	0.362688	0.572765		0.592574		0.690378
ENSG00000100344.6	0.561566		0.461975	0.458624	0.597335	0.437761	0.538653
ENSG00000100345.16	0.532807	0.461059	0.524455	0.485851	0.536483	0.526084	0.526101
ENSG00000100347.10	0.482293		0.519447	0.466012	0.474585	0.474643	0.486667
ENSG00000100350.10	0.520471	0.41764	0.455502	0.454128		0.520833	0.554306
ENSG00000100354.16	0.555812	0.444072		0.463045	0.498955	0.359054	0.423691
ENSG00000100359.16	0.705179	0.808834	0.819661			0.748959	0.333482
ENSG00000100360.10	0.570132	0.376663		0.34503		0.631182	0.633813
ENSG00000100362.8			0.566759	0.625878	0.570213
ENSG00000100364.14	0.549578	0.534771	0.468006	0.547343	0.478893	0.496822	0.451988
ENSG00000100372.10					0.511671
ENSG00000100373.5	0.716248	0.422621		0.247712
ENSG00000100376.7	0.554984	0.548508	0.418984	0.557493	0.5926	0.424595	0.589225
ENSG00000100379.13	0.702901				0.477356
ENSG00000100385.9	0.463635		0.569155	0.50611		0.640327	0.772178
ENSG00000100387.8	0.651041	0.504787	0.421477
ENSG00000100393.9	0.49039	0.520371			0.471559		0.533715
ENSG00000100395.10	0.311141	0.658463
ENSG00000100399.11	0.517328	0.483811		0.508248	0.574719	0.46385	0.443757
ENSG00000100401.15	0.459138	0.474221	0.46609	0.4692	0.544225	0.502716	0.475712
ENSG00000100403.10		0.472277	0.4799	0.545573	0.467653
ENSG00000100410.3					0.48744
ENSG00000100412.11	0.486336	0.572895	0.478991	0.544851	0.499922	0.339132	0.482506
ENSG00000100413.12	0.460342	0.425214	0.41493	0.541441	0.351458
ENSG00000100416.8		0.57021	0.353394	0.377463		0.456495
ENSG00000100418.7					0.310601
ENSG00000100422.9	0.451508	0.452192		0.462926	0.535955	0.519386	0.439362
ENSG00000100425.14	0.437107	0.529188	0.453469	0.445314	0.539814	0.499458
ENSG00000100433.11	0.17124	0.325498
ENSG00000100439.6	0.315562		0.625758	0.687712	0.421296	0.333301	0.296941
ENSG00000100441.5		0.53229	0.437882	0.448488	0.598232	0.552039	0.389188
ENSG00000100442.6	0.292848		0.431338	0.345384	0.551464	0.535208
ENSG00000100445.12			0.468261	0.466482	0.471445
ENSG00000100461.13	0.549542	0.466253	0.515003	0.451089	0.464664	0.470222
ENSG00000100473.11	0.539908	0.435286	0.446173	0.514294	0.529643
ENSG00000100479.8	0.572065	0.464422		0.421101	0.29701		0.557064
ENSG00000100483.9	0.539293	0.57377		0.425701	0.410215	0.600718
ENSG00000100485.7	0.599831	0.488944		0.494377	0.622746	0.590633
ENSG00000100490.5	0.783778	0.601549		0.635864	0.597756		0.602611
ENSG00000100503.19	0.534584	0.3551	0.602663	0.565256			0.560933
ENSG00000100504.12	0.373333	0.474446	0.513669	0.525586		0.539384	0.535459
ENSG00000100505.9	0.553594	0.590846	0.327591	0.595386
ENSG00000100519.7	0.701984	0.504172	0.535109	0.466774	0.452378
ENSG00000100523.10	0.523792	0.61721	0.376279				0.389381
ENSG00000100528.7	0.486838	0.440753	0.498019		0.69897		0.514302
ENSG00000100532.7	0.54618		0.529506		0.367676
ENSG00000100554.7	0.566004	0.523316	0.536552	0.554525		0.573896
ENSG00000100564.4	0.556041	0.455714	0.464145	0.480137	0.468927	0.558034	0.536731
ENSG00000100568.6	0.527424	0.535128	0.465217	0.41304		0.545343	0.512093
ENSG00000100575.9		0.473856	0.533044		0.52501		0.440463
ENSG00000100577.14	0.483521	0.485451	0.338111	0.491258	0.516707	0.522468	0.487928
ENSG00000100578.10		0.448408	0.461413	0.398046			0.335293
ENSG00000100580.7	0.525516	0.533334		0.4665	0.497989	0.584701	0.545966
ENSG00000100583.4		0.624304		0.668524	0.358592		0.624853
ENSG00000100591.3		0.520606		0.482202	0.513883		0.505291
ENSG00000100592.11	0.52068	0.536756	0.587049	0.474092	0.36425	0.580652	0.460514
ENSG00000100596.2				0.484233	0.533463
ENSG00000100599.11	0.606312	0.662951	0.652437	0.413258	0.498689	0.426687
ENSG00000100600.10	0.697727	0.475509	0.624563		0.24631	0.479153	0.47256
ENSG00000100601.5	0.532237		0.428318	0.627024	0.203391	0.448137	0.425144
ENSG00000100603.9	0.522328		0.376005			0.524059	0.515461
ENSG00000100604.8	0.494951	0.692836	0.578819	0.774276	0.477562
ENSG00000100605.12	0.505886	0.511368	0.480055	0.492279	0.475253	0.462011	0.509612
ENSG00000100612.9						0.573971
ENSG00000100614.13	0.414481
ENSG00000100625.8	0.502204	0.556237	0.442914	0.408861	0.537636
ENSG00000100626.12	0.417691	0.527383	0.580252	0.579263	0.589615	0.461508	0.389456
ENSG00000100629.12	0.579947		0.434652		0.501039		0.432349
ENSG00000100632.6	0.485336	0.504026	0.650848	0.565302	0.371603	0.598807	0.491299
ENSG00000100647.7	0.62151	0.56371	0.452076	0.429142	0.41594	0.469014	0.566734
ENSG00000100650.11				0.534854	0.454377
ENSG00000100664.6	0.436799	0.387656	0.601698	0.439859		0.528184	0.655624
ENSG00000100678.14		0.611294	0.58208	0.531698		0.630979
ENSG00000100697.10		0.540831				0.510066	0.565352
ENSG00000100711.9	0.518448	0.460431	0.46843	0.516618		0.48112	0.545905
ENSG00000100714.11				0.503973	0.478588	0.51364
ENSG00000100722.14	0.553934	0.531804	0.519451	0.528789	0.530504
ENSG00000100726.10	0.45269	0.422968	0.362928	0.440202	0.43596	0.455402	0.441886
ENSG00000100731.11	0.561523	0.549213	0.533188	0.433669	0.580676	0.589628
ENSG00000100744.10		0.697881	0.508294	0.51723	0.468192
ENSG00000100749.3	0.523901		0.518586	0.529794		0.506875	0.49188
ENSG00000100764.9	0.443214	0.436438	0.666545	0.342174	0.54331	0.542474	0.124084
ENSG00000100767.11	0.402741	0.595427	0.559108	0.426028	0.414504		0.595263
ENSG00000100796.13			0.518482	0.47219		0.479932
ENSG00000100802.10	0.577102	0.423546	0.417952	0.666215	0.531611
ENSG00000100804.14	0.628994	0.712094	0.556121	0.351426	0.329133		0.423347
ENSG00000100811.6	0.466852	0.56907				0.589926	0.596022
ENSG00000100813.10	0.521182	0.465796	0.472057	0.52437		0.475968
ENSG00000100814.13	0.525293	0.534241	0.472149	0.472539	0.334356
ENSG00000100815.8	0.702901	0.487357	0.443396	0.264724		0.411658	0.382693
ENSG00000100823.7	0.490326				0.494239		0.531348
ENSG00000100842.8					0.427959
ENSG00000100865.10	0.524934	0.523451	0.538	0.475533	0.435956		0.440618
ENSG00000100883.7	0.470834	0.457953	0.521159	0.437065	0.513898		0.559424
ENSG00000100888.8	0.535996	0.481109	0.513779	0.526885		0.463322	0.400149
ENSG00000100889.7	0.714587	0.572384	0.49689	0.551238	0.457396		0.363632
ENSG00000100890.11			0.607049	0.541602	0.416216
ENSG00000100897.13	0.0635502	0.0614527			0.488104
ENSG00000100902.6			0.493202	0.605528	0.648676		0.517504
ENSG00000100906.6			0.529921	0.560282		0.44848
ENSG00000100908.9	0.730411	0.714703			0.225474
ENSG00000100911.9	0.510417	0.53682			0.460054
ENSG00000100918.8	0.481092	0.504876	0.519913	0.534436	0.534939	0.472669	0.485768
ENSG00000100934.10			0.51493	0.514762	0.478522		0.518844
ENSG00000100938.13	0.46586	0.451641	0.550742	0.541605		0.429201	0.552199
ENSG00000100941.4			0.509652	0.504555	0.483039	0.498829	0.510078
ENSG00000100949.10		0.476121	0.541535	0.540807		0.353149	0.46377
ENSG00000100968.9	0.455136	0.516735	0.55727	0.566289	0.452033		0.446536
ENSG00000100979.10	0.572315	0.498391	0.356894
ENSG00000100982.7	0.480938						0.475726
ENSG00000100983.5	0.24135					0.794581	0.748069
ENSG00000100985.7	0.480454	0.38242	0.459785		0.467742	0.612706	0.429778
ENSG00000100991.7	0.547427	0.550844		0.437802	0.594151	0.489203	0.547159
ENSG00000100994.7	0.584991	0.488425	0.533864		0.454358		0.552983
ENSG00000100997.14		0.52959	0.477941	0.537895	0.471245		0.474997
ENSG00000101000.4	0.367012	0.503052	0.416654	0.323387	0.540637		0.732463
ENSG00000101003.8	0.452326	0.514422	0.529941		0.468475		0.53973
ENSG00000101004.10		0.552087	0.46851		0.522442		0.432894
ENSG00000101017.9	0.480567		0.562928	0.605612	0.252074	0.564002
ENSG00000101019.17	0.550321	0.449229	0.446336	0.519163	0.567678	0.574432
ENSG00000101040.15	0.672569		0.605524	0.534049	0.418165	0.476879	0.653931
ENSG00000101052.8		0.501157	0.540999		0.48442
ENSG00000101057.11		0.488239	0.504591		0.515092		0.522756
ENSG00000101079.16		0.5005
ENSG00000101084.12						0.566564
ENSG00000101096.15	0.391636
ENSG00000101098.8	0.28002		0.652077	0.472768	0.559305	0.541601
ENSG00000101104.8	0.528341	0.524665	0.521526	0.467679	0.590258	0.547614	0.446766
ENSG00000101109.7	0.466045	0.536297	0.480917	0.441625	0.562934	0.503407
ENSG00000101115.8	0.512937	0.473899	0.540733	0.454261	0.429064	0.533605	0.469098
ENSG00000101126.11	0.53064	0.542891				0.521327	0.525001
ENSG00000101132.5		0.27957	0.456197	0.544984
ENSG00000101134.7		0.601479	0.393512	0.519947	0.572622
ENSG00000101144.8	0.436496	0.456879	0.512699	0.551186	0.431072
ENSG00000101146.8	0.623456	0.491752	0.588206	0.589159	0.388519	0.410804
ENSG00000101150.13	0.456374	0.457173			0.503787		0.594768
ENSG00000101152.6	0.516012	0.510718	0.511006	0.448215			0.550344
ENSG00000101158.8	0.470699	0.582148	0.543254	0.428947	0.445125		0.609987
ENSG00000101160.9	0.555246		0.53165	0.512255	0.441181	0.47371
ENSG00000101161.6		0.280145			0.423561		0.601226
ENSG00000101166.11	0.486097		0.49817	0.497686	0.521711
ENSG00000101180.11	0.442903	0.572711		0.375392		0.509489
ENSG00000101181.13	0.546416	0.357592	0.508451	0.417309		0.54537	0.473934
ENSG00000101187.11	0.406984	0.57239	0.600637	0.347314	0.348483	0.568897	0.482978
ENSG00000101189.5	0.503737	0.467075
ENSG00000101190.8	0.460261		0.529924	0.590092		0.563047
ENSG00000101191.12	0.488287	0.559084	0.554922	0.461972	0.457538	0.54011	0.457996
ENSG00000101193.6		0.589454	0.540344	0.338952	0.453955	0.528776
ENSG00000101194.13		0.47822	0.333647		0.667522	0.667768	0.532796
ENSG00000101198.10	0.465757	0.307937	0.543588	0.56582	0.585025		0.620033
ENSG00000101199.8
ENSG00000101204.11	0.61231		0.504837		0.817297
ENSG00000101210.6							0.514238
ENSG00000101213.5	0.752035
ENSG00000101216.6
ENSG00000101220.13	0.683779	0.403425	0.532683	0.501865	0.501053	0.54649
ENSG00000101224.13		0.449768	0.450536			0.493337	0.489195
ENSG00000101236.12	0.522507	0.554191	0.441984	0.451	0.601956		0.646799
ENSG00000101246.15
ENSG00000101247.13	0.658966		0.625462	0.610776		0.475087
ENSG00000101255.6	0.471835		0.640226
ENSG00000101265.11	0.471791		0.599723	0.579016	0.603604	0.55179	0.438532
ENSG00000101266.12
ENSG00000101276.10		0.401394	0.686384	0.64087	0.518782
ENSG00000101280.6	0.557809		0.20424
ENSG00000101282.4				0.374104	0.385845	0.453748
ENSG00000101290.9	0.545786	0.438342	0.562236	0.543377	0.695559	0.456035
ENSG00000101292.6	0.535245	0.660933	0.583846	0.237519		0.63611	0.794107
ENSG00000101294.12		0.214877	0.0979809		0.663541
ENSG00000101298.9	0.454328	0.424802	0.571222	0.430462	0.688433	0.594632	0.426763
ENSG00000101310.10	0.466024			0.531644	0.651182		0.49525
ENSG00000101311.11		0.413661	0.458898	0.455914	0.42756		0.557295
ENSG00000101327.4	0.75654						0.62376
ENSG00000101333.12	0.585802	0.867906	0.314899	0.400909	0.43357	0.330029	0.543604
ENSG00000101335.5	0.361482
ENSG00000101336.8	0.648381	0.331846	0.522339		0.640271
ENSG00000101337.11	0.58082	0.362243	0.370905	0.429751	0.500418
ENSG00000101343.10		0.519094	0.51241	0.567996	0.493904	0.548911	0.515074
ENSG00000101346.7	0.54019	0.367766	0.579741	0.439484	0.483573		0.521204
ENSG00000101347.7		0.540115	0.564702	0.436218		0.464291	0.525011
ENSG00000101349.12	0.628105					0.32389
ENSG00000101350.6	0.531659	0.363776	0.517115	0.571018
ENSG00000101361.10	0.483067	0.531023	0.463509	0.470216	0.548737	0.482377
ENSG00000101363.8	0.536901	0.526264		0.477875	0.429368	0.475866	0.378908
ENSG00000101365.16	0.553175		0.580063	0.403318	0.446976
ENSG00000101384.7	0.564539	0.424354	0.554419	0.451636	0.391961	0.566341	0.523754
ENSG00000101391.16	0.44447	0.572539	0.483998	0.51805	0.535834
ENSG00000101407.8	0.335492	0.574673	0.524011	0.626604	0.497749	0.525249	0.558052
ENSG00000101412.9	0.529646	0.531178	0.52455	0.301262	0.526535
ENSG00000101413.7	0.47594		0.494016	0.436022	0.408359	0.431727
ENSG00000101417.7	0.4661	0.437015
ENSG00000101421.3		0.455188	0.528658		0.49566		0.524944
ENSG00000101439.4	0.505929						0.545216
ENSG00000101440.5	0.491603	0.453212	0.529011		0.420637		0.817185
ENSG00000101442.8	0.525106	0.538334	0.532451	0.44349			0.550548
ENSG00000101444.8	0.476375	0.5978				0.378294	0.475368
ENSG00000101445.5	0.566617	0.441052	0.427147	0.589116	0.418448	0.392701
ENSG00000101447.9	0.47726		0.471194	0.527048	0.522726	0.464302
ENSG00000101448.9	0.632176
ENSG00000101452.10	0.516694		0.476268		0.467951	0.488516
ENSG00000101457.8	0.700175			0.250865	0.601262	0.445043	0.557506
ENSG00000101463.5			0.345429	0.576628		0.447046
ENSG00000101464.6			0.507907	0.498062		0.523173
ENSG00000101470.5	0.525341			0.414668	0.506301	0.465098	0.436435
ENSG00000101473.12	0.613051	0.376475		0.34911	0.453825	0.541829	0.571128
ENSG00000101474.7	0.498463	0.47705	0.503403	0.535782	0.507587	0.436397	0.469932
ENSG00000101489.14	0.54829	0.490241
ENSG00000101493.6	0.448926	0.45115	0.532218	0.444492	0.444044	0.659287	0.395647
ENSG00000101544.4	0.545361	0.434673	0.536743			0.546295	0.523254
ENSG00000101546.8	0.578591	0.430332	0.53468			0.565191	0.436909
ENSG00000101557.10		0.544435			0.536404		0.501817
ENSG00000101558.9	0.569318	0.395591		0.571505	0.54635	0.442827	0.587402
ENSG00000101574.10			0.537248	0.432963		0.474343	0.450567
ENSG00000101577.5	0.466012		0.444742	0.472461	0.485875		0.53876
ENSG00000101596.10					0.528297	0.523639
ENSG00000101605.8	0.227613	0.543918	0.398515
ENSG00000101608.8	0.428972		0.631471	0.332471	0.626276	0.689451
ENSG00000101624.6	0.491852	0.370861	0.549413		0.416434	0.415811	0.589422
ENSG00000101639.14	0.44862	0.454091	0.453354		0.536834	0.537621	0.562394
ENSG00000101654.13							0.442398
ENSG00000101670.7	0.391174	0.404965	0.466487	0.381209	0.415565	0.443434
ENSG00000101680.9	0.528191	0.53107	0.452515	0.477814	0.544991	0.458903	0.530869
ENSG00000101745.11	0.588105	0.345879	0.555102	0.416192	0.476138	0.580656
ENSG00000101751.6	0.560382		0.427736	0.534801	0.539629	0.675145	0.607532
ENSG00000101752.7						0.455805
ENSG00000101773.12							0.475119
ENSG00000101782.10	0.566615		0.47315		0.570252	0.593557
ENSG00000102189.12							0.557054
ENSG00000102445.14			0.623995
ENSG00000102471.9		0.48119	0.473972		0.437873	0.459766	0.534308
ENSG00000102531.12			0.436862
ENSG00000102547.14	0.571842	0.563952			0.39404		0.429841
ENSG00000102572.10	0.489245	0.47385		0.524603		0.531
ENSG00000102575.6						0.446972
ENSG00000102580.10				0.481302	0.543471
ENSG00000102595.14	0.452168	0.579723	0.612791	0.435033	0.56207	0.386428
ENSG00000102606.13		0.426368	0.53273	0.434682	0.469192	0.471321	0.473393
ENSG00000102683.6	0.697738
ENSG00000102699.5	0.607556	0.578984	0.545864	0.455821	0.579611	0.453213	0.349997
ENSG00000102710.15			0.338231			0.480388	0.521601
ENSG00000102738.6		0.601549	0.287373
ENSG00000102743.10	0.463158	0.524181				0.535943	0.493093
ENSG00000102753.5	0.422904	0.423075	0.528242			0.471359	0.510417
ENSG00000102755.6		0.462832	0.519878	0.431115		0.568488	0.552032
ENSG00000102763.11	0.519438	0.422853	0.528317	0.470431	0.412146		0.43117
ENSG00000102780.12	0.561549	0.641301	0.384563	0.370043		0.672903	0.311763
ENSG00000102781.9	0.508113		0.404613	0.485676	0.549323	0.532065	0.65543
ENSG00000102786.10	0.53708	0.45072	0.544595	0.614019		0.573034	0.373805
ENSG00000102796.6	0.459867		0.366217		0.248995		0.372975
ENSG00000102802.5	0.751911		0.498989		0.459306
ENSG00000102804.10	0.416407		0.612173		0.662974	0.554426
ENSG00000102805.9					0.495545
ENSG00000102858.8	0.471444		0.539366		0.89171	0.63398	0.554124
ENSG00000102879.11	0.43652				0.39898		0.387923
ENSG00000102882.7	0.538846		0.475848	0.439925	0.39275		0.532749
ENSG00000102890.10	0.445002	0.527745	0.655566	0.550633	0.410575	0.503183	0.566685
ENSG00000102893.11	0.51229	0.449453	0.489528	0.468587	0.477638
ENSG00000102898.7			0.468802	0.433315	0.587066		0.448789
ENSG00000102900.8	0.389021	0.450633		0.516792	0.432792	0.52781
ENSG00000102901.8							0.620066
ENSG00000102908.16		0.544154	0.548794	0.415242	0.406196		0.421351
ENSG00000102910.9		0.480609					0.413886
ENSG00000102921.3				0.462356
ENSG00000102924.7			0.698357	0.37751	0.501108
ENSG00000102935.7	0.613296	0.414866	0.423782	0.53842	0.32906	0.538926	0.454237
ENSG00000102967.7	0.538941	0.375824		0.54477	0.408163	0.417276	0.556808
ENSG00000102974.10		0.46832	0.497146	0.471307	0.483932		0.493389
ENSG00000102977.9		0.406293	0.488623	0.43837	0.499523		0.496006
ENSG00000102981.5		0.573541					0.494689
ENSG00000102984.10	0.537592			0.4338			0.358881
ENSG00000102996.4	0.566684		0.443359	0.548413	0.437377	0.473192	0.486355
ENSG00000103005.7			0.502662			0.52221	0.458667
ENSG00000103018.12	0.482038	0.481689	0.528634	0.509272	0.480979	0.488646	0.562393
ENSG00000103021.5	0.927748		0.579872		0.269071	0.608531	0.636916
ENSG00000103023.7	0.438376	0.453794	0.406314	0.382627	0.595092		0.410031
ENSG00000103024.3	0.475858		0.484853		0.510205	0.513262	0.529074
ENSG00000103034.10	0.584557	0.455703	0.438661	0.469383			0.420185
ENSG00000103035.6	0.701622		0.684022	0.499512	0.514862
ENSG00000103037.7	0.535353	0.481501
ENSG00000103042.4	0.444293	0.550369	0.485397	0.528124	0.465561	0.454738	0.491942
ENSG00000103043.10	0.535967	0.398352	0.438914	0.552498	0.560562	0.576163	0.421168
ENSG00000103044.6	0.561198	0.560543			0.547687		0.567449
ENSG00000103047.3	0.577956	0.49214	0.516237	0.438565	0.464542	0.398698	0.481952
ENSG00000103051.14		0.600762	0.515253	0.560593	0.453671	0.366103	0.507353
ENSG00000103056.7			0.455333	0.630941			0.422205
ENSG00000103061.7			0.519217	0.568276	0.467204	0.51574	0.534047
ENSG00000103064.9				0.566574
ENSG00000103066.8	0.55173		0.554375	0.511095
ENSG00000103067.7			0.37554	0.450458			0.578499
ENSG00000103089.4	0.785253	0.463144	0.379359	0.207858		0.336513
ENSG00000103091.10	0.440125	0.49775	0.484846	0.581634	0.606241	0.526511	0.576394
ENSG00000103111.10	0.551395	0.522435			0.40384		0.534283
ENSG00000103121.4	0.166089						0.251791
ENSG00000103126.10	0.483141		0.594992	0.474014	0.580448	0.49414	0.462035
ENSG00000103145.6	0.512699	0.500911	0.493957	0.510374
ENSG00000103148.11			0.459858	0.468205
ENSG00000103152.7			0.409316	0.443488
ENSG00000103154.5	0.583639	0.405415	0.49809	0.55764	0.590369	0.461092
ENSG00000103160.7	0.601591	0.581993	0.472957				0.77764
ENSG00000103168.12	0.421055	0.551446	0.546722	0.580526	0.603572		0.607494
ENSG00000103174.7	0.437892	0.383481	0.653923	0.499108	0.411726		0.438493
ENSG00000103175.6		0.501609
ENSG00000103184.7		0.680358			0.302016		0.608849
ENSG00000103187.6	0.480144	0.48372		0.514701	0.487404
ENSG00000103194.11	0.482633	0.469578	0.475848	0.510813	0.449514	0.477696	0.501208
ENSG00000103196.7	0.578768	0.39728	0.585199	0.563062	0.580754	0.610612	0.456635
ENSG00000103197.12	0.472725	0.451981	0.54996	0.554639	0.463061		0.549345
ENSG00000103199.9	0.451958	0.447846	0.451635	0.610483	0.415508	0.421526	0.668511
ENSG00000103202.8	0.476581	0.527487	0.505385	0.472365
ENSG00000103222.14	0.528282	0.526519	0.476429	0.463419	0.520001	0.555954	0.465707
ENSG00000103227.14	0.455376	0.480217	0.53965	0.513424	0.577637	0.379128
ENSG00000103245.9	0.596672	0.342992	0.446723	0.433302	0.653478	0.458049
ENSG00000103248.13	0.435059	0.515771	0.54665			0.596915	0.616851
ENSG00000103249.13	0.585227	0.44354	0.546639	0.544166	0.594526	0.469092
ENSG00000103253.13	0.491548	0.434248	0.373153	0.434899	0.477945	0.572673
ENSG00000103254.5	0.709295	0.639032	0.655809	0.405889	0.72758	0.556704
ENSG00000103257.4	0.516429		0.483266	0.520783	0.531464	0.464883	0.493177
ENSG00000103264.11	0.700075	0.585258	0.492734	0.411311		0.50986	0.251991
ENSG00000103266.6		0.509872					0.579288
ENSG00000103269.9	0.491273	0.537026
ENSG00000103275.14		0.464147	0.483209	0.524917	0.486139	0.536124	0.52529
ENSG00000103316.6				0.463424		0.518202
ENSG00000103319.7		0.437585	0.544542	0.48834	0.523228	0.545949	0.540565
ENSG00000103326.6	0.567605	0.443504	0.462987	0.449635	0.531502	0.557258
ENSG00000103335.15	0.525122		0.530551	0.523517			0.604857
ENSG00000103342.8	0.484485	0.525342
ENSG00000103343.8		0.540951	0.320526	0.540788		0.536619	0.676663
ENSG00000103351.8	0.481916		0.578371				0.527069
ENSG00000103353.11					0.474905
ENSG00000103356.11					0.463001
ENSG00000103363.10	0.68604	0.617751	0.597979	0.516867	0.665432
[truncated: 13,142 more rows]
