# Supplementary material for: Subtle changes in chromatin loop contact propensity are associated with differential gene regulation and expression
Source: Nat Commun. 2019 Mar 5;10:1054. doi: 10.1038/s41467-019-08940-5 (PMC6401380; doi:10.1038/s41467-019-08940-5)
Supplement: Supplementary file 12 — Supplementary Data 9 [file 41467_2019_8940_MOESM12_ESM.xlsx]

## Sheet: Sheet1
Supplementary Data 9: Map of Loop anchors to Gene Promoters
Loop index	Anchor that Gene Promoter Overlaps	Gene promoter	Promoter strand
1	B	ENSG00000188976.6_promoter_chr1:880742-884440	-
1	B	ENSG00000188976.6_promoter_chr1:893638-896689	-
1	B	ENSG00000187961.9_promoter_chr1:893966-899131	+
1	A	ENSG00000272438.1_promoter_chr1:838213-840413	+
1	A	ENSG00000230699.2_promoter_chr1:844814-847014	+
2	B	ENSG00000217801.5_promoter_chr1:993113-1000097	+
2	B	ENSG00000273443.1_promoter_chr1:998468-1000668	-
2	A	ENSG00000187642.5_promoter_chr1:917273-919497	-
3	B	ENSG00000078808.12_promoter_chr1:1163776-1165976	-
3	B	ENSG00000176022.3_promoter_chr1:1165628-1167828	+
3	B	ENSG00000078808.12_promoter_chr1:1167148-1169411	-
3	B	ENSG00000184163.3_promoter_chr1:1178338-1184102	-
3	B	ENSG00000260179.1_promoter_chr1:1186514-1188714	-
3	A	ENSG00000131591.13_promoter_chr1:1051261-1053741	-
4	B	ENSG00000186827.6_promoter_chr1:1148678-1151518	-
5	A	ENSG00000248333.3_promoter_chr1:1588514-1592473	-
5	A	ENSG00000272004.1_promoter_chr1:1588785-1590985	+
6	A	ENSG00000008130.11_promoter_chr1:1709658-1713896	-
7	B	ENSG00000067606.11_promoter_chr1:1979908-1982446	+
7	A	ENSG00000142609.13_promoter_chr1:1886954-1889154	-
7	A	ENSG00000142609.13_promoter_chr1:1891345-1893547	-
8	B	ENSG00000067606.11_promoter_chr1:2098286-2100613	+
8	A	ENSG00000067606.11_promoter_chr1:2034154-2036377	+
8	A	ENSG00000067606.11_promoter_chr1:2041092-2043292	+
8	A	ENSG00000067606.11_promoter_chr1:2045643-2047843	+
9	B	ENSG00000157881.9_promoter_chr1:2450534-2454340	-
9	B	ENSG00000157881.9_promoter_chr1:2457426-2460039	-
9	B	ENSG00000197921.5_promoter_chr1:2461484-2463684	-
10	B	ENSG00000271847.1_promoter_chr1:2309599-2311799	-
10	B	ENSG00000178642.5_promoter_chr1:2314810-2317010	+
10	B	ENSG00000116151.9_promoter_chr1:2316360-2318560	-
10	A	ENSG00000162585.12_promoter_chr1:2125347-2128214	-
9	A	ENSG00000162585.12_promoter_chr1:2125347-2128214	-
10	A	ENSG00000162585.12_promoter_chr1:2130227-2133346	-
9	A	ENSG00000162585.12_promoter_chr1:2130227-2133346	-
11	A	ENSG00000157911.5_promoter_chr1:2341243-2347236	-
12	A	ENSG00000157911.5_promoter_chr1:2341243-2347236	-
12	B	ENSG00000272449.1_promoter_chr1:2475903-2478103	+
12	B	ENSG00000238164.2_promoter_chr1:2482837-2487684	-
11	A	ENSG00000149527.13_promoter_chr1:2355418-2357618	+
13	B	ENSG00000157881.9_promoter_chr1:2457426-2460039	-
13	B	ENSG00000197921.5_promoter_chr1:2461484-2463684	-
14	B	ENSG00000078900.10_promoter_chr1:3596929-3599129	+
14	B	ENSG00000078900.10_promoter_chr1:3605235-3607470	+
14	A	ENSG00000149527.13_promoter_chr1:2405753-2407953	+
14	A	ENSG00000149527.13_promoter_chr1:2408528-2411526	+
15	A	ENSG00000238164.2_promoter_chr1:2482837-2487684	-
15	B	ENSG00000142611.12_promoter_chr1:3339482-3341979	+
15	A	ENSG00000157873.13_promoter_chr1:2485077-2493439	+
15	A	ENSG00000238164.2_promoter_chr1:2488250-2490470	-
15	A	ENSG00000225931.3_promoter_chr1:2495848-2498048	+
16	A	ENSG00000233234.1_promoter_chr1:2729057-2731257	-
16	B	ENSG00000142611.12_promoter_chr1:3339482-3341979	+
16	A	ENSG00000231630.1_promoter_chr1:2731363-2733563	-
18	B	ENSG00000142611.12_promoter_chr1:3339482-3341979	+
20	A	ENSG00000256761.1_promoter_chr1:2978759-2980959	-
20	A	ENSG00000177133.6_promoter_chr1:2978115-2982350	-
20	B	ENSG00000272235.1_promoter_chr1:3226460-3228660	-
21	A	ENSG00000256761.1_promoter_chr1:2978759-2980959	-
21	A	ENSG00000177133.6_promoter_chr1:2978115-2982350	-
21	B	ENSG00000142611.12_promoter_chr1:3339482-3341979	+
22	B	ENSG00000142611.12_promoter_chr1:3311054-3313254	+
21	A	ENSG00000142611.12_promoter_chr1:2983731-2985974	+
20	A	ENSG00000142611.12_promoter_chr1:2983731-2985974	+
22	A	ENSG00000142611.12_promoter_chr1:2983731-2985974	+
21	A	ENSG00000177133.6_promoter_chr1:2984133-2987001	-
20	A	ENSG00000177133.6_promoter_chr1:2984133-2987001	-
22	A	ENSG00000177133.6_promoter_chr1:2984133-2987001	-
24	B	ENSG00000158109.10_promoter_chr1:3539565-3541813	+
24	B	ENSG00000238260.1_promoter_chr1:3541107-3543307	-
24	A	ENSG00000130762.10_promoter_chr1:3368989-3371189	+
25	A	ENSG00000272088.1_promoter_chr1:3401809-3404009	+
25	B	ENSG00000158109.10_promoter_chr1:3539565-3541813	+
25	B	ENSG00000238260.1_promoter_chr1:3541107-3543307	-
26	B	ENSG00000158109.10_promoter_chr1:3539565-3541813	+
26	B	ENSG00000238260.1_promoter_chr1:3541107-3543307	-
26	A	ENSG00000207776.1_promoter_chr1:3477154-3479354	-
27	B	ENSG00000235131.1_promoter_chr1:3630662-3632862	-
27	B	ENSG00000078900.10_promoter_chr1:3642041-3644241	+
27	A	ENSG00000116213.11_promoter_chr1:3566390-3568637	-
27	A	ENSG00000078900.10_promoter_chr1:3567083-3569328	+
27	A	ENSG00000116213.11_promoter_chr1:3569125-3571325	-
28	A	ENSG00000078900.10_promoter_chr1:3605235-3607470	+
28	A	ENSG00000078900.10_promoter_chr1:3612609-3614821	+
29	A	ENSG00000116198.8_promoter_chr1:3764068-3766268	-
30	A	ENSG00000236423.1_promoter_chr1:3814935-3817179	+
30	A	ENSG00000198912.6_promoter_chr1:3816611-3818857	-
31	A	ENSG00000196581.6_promoter_chr1:4712791-4715304	+
34	A	ENSG00000196581.6_promoter_chr1:4712791-4715304	+
35	A	ENSG00000196581.6_promoter_chr1:4712791-4715304	+
33	A	ENSG00000196581.6_promoter_chr1:4712791-4715304	+
32	A	ENSG00000196581.6_promoter_chr1:4712791-4715304	+
36	A	ENSG00000196581.6_promoter_chr1:4712791-4715304	+
37	A	ENSG00000196581.6_promoter_chr1:4712791-4715304	+
47	A	ENSG00000268332.1_promoter_chr1:6101199-6103399	-
47	A	ENSG00000069424.10_promoter_chr1:6103980-6106373	+
48	B	ENSG00000173673.7_promoter_chr1:6302251-6304451	+
50	B	ENSG00000069812.7_promoter_chr1:6476491-6478691	-
50	B	ENSG00000069812.7_promoter_chr1:6479763-6481979	-
50	A	ENSG00000173673.7_promoter_chr1:6302251-6304451	+
52	A	ENSG00000097021.15_promoter_chr1:6412109-6414309	-
52	A	ENSG00000097021.15_promoter_chr1:6419204-6422767	-
53	A	ENSG00000229519.2_promoter_chr1:6605964-6608164	+
53	B	ENSG00000007923.11_promoter_chr1:6704917-6707172	-
53	A	ENSG00000162408.10_promoter_chr1:6610348-6612548	-
53	A	ENSG00000173662.15_promoter_chr1:6613240-6615568	+
53	A	ENSG00000162408.10_promoter_chr1:6614360-6616595	-
54	B	ENSG00000207056.1_promoter_chr1:7277419-7279619	+
55	A	ENSG00000228750.1_promoter_chr1:6782696-6784896	+
56	A	ENSG00000228750.1_promoter_chr1:6782696-6784896	+
56	A	ENSG00000228750.1_promoter_chr1:6785586-6787786	+
57	A	ENSG00000228750.1_promoter_chr1:6785586-6787786	+
65	A	ENSG00000207056.1_promoter_chr1:7277419-7279619	+
66	A	ENSG00000207056.1_promoter_chr1:7277419-7279619	+
71	B	ENSG00000171735.14_promoter_chr1:7802973-7805220	+
73	B	ENSG00000142599.13_promoter_chr1:8763078-8765278	-
73	A	ENSG00000200344.1_promoter_chr1:8042843-8045043	-
74	A	ENSG00000200344.1_promoter_chr1:8042843-8045043	-
75	A	ENSG00000200344.1_promoter_chr1:8042843-8045043	-
75	B	ENSG00000162426.10_promoter_chr1:8375885-8378368	+
76	B	ENSG00000162426.10_promoter_chr1:8375885-8378368	+
76	A	ENSG00000116285.8_promoter_chr1:8075493-8077693	-
77	A	ENSG00000238290.1_promoter_chr1:8084797-8086997	+
77	A	ENSG00000116285.8_promoter_chr1:8086143-8088368	-
78	B	ENSG00000162426.10_promoter_chr1:8375885-8378368	+
79	A	ENSG00000232912.1_promoter_chr1:8482704-8485897	+
80	A	ENSG00000232912.1_promoter_chr1:8482704-8485897	+
80	B	ENSG00000142599.13_promoter_chr1:8763078-8765278	-
79	A	ENSG00000142599.13_promoter_chr1:8483279-8487272	-
80	A	ENSG00000142599.13_promoter_chr1:8483279-8487272	-
84	B	ENSG00000142599.13_promoter_chr1:8877324-8879702	-
90	A	ENSG00000180758.10_promoter_chr1:9171229-9173429	-
89	A	ENSG00000180758.10_promoter_chr1:9171229-9173429	-
91	A	ENSG00000049239.8_promoter_chr1:9323588-9325788	+
94	A	ENSG00000171621.9_promoter_chr1:9350938-9354786	+
95	A	ENSG00000235263.1_promoter_chr1:9563330-9565530	-
96	B	ENSG00000171608.11_promoter_chr1:9768255-9770455	+
96	B	ENSG00000171608.11_promoter_chr1:9773756-9778326	+
97	B	ENSG00000178585.10_promoter_chr1:9931950-9934150	-
98	B	ENSG00000175279.17_promoter_chr1:10488158-10491379	+
98	B	ENSG00000251503.3_promoter_chr1:10488158-10491514	+
98	B	ENSG00000271989.1_promoter_chr1:10490534-10492734	-
98	B	ENSG00000251503.3_promoter_chr1:10492723-10494923	+
99	B	ENSG00000142657.16_promoter_chr1:10456648-10459888	+
99	B	ENSG00000142657.16_promoter_chr1:10470890-10473090	+
99	A	ENSG00000171603.12_promoter_chr1:9793344-9795544	-
100	A	ENSG00000271264.1_promoter_chr1:9838879-9841079	+
101	B	ENSG00000228150.1_promoter_chr1:10000980-10003180	+
101	B	ENSG00000173614.9_promoter_chr1:10001485-10003745	+
101	B	ENSG00000162441.7_promoter_chr1:10002626-10005465	-
102	B	ENSG00000130939.14_promoter_chr1:10090889-10093853	+
103	B	ENSG00000130939.14_promoter_chr1:10186396-10188596	+
101	A	ENSG00000178585.10_promoter_chr1:9931950-9934150	-
102	A	ENSG00000178585.10_promoter_chr1:9931950-9934150	-
103	A	ENSG00000178585.10_promoter_chr1:9931950-9934150	-
104	B	ENSG00000130939.14_promoter_chr1:10090889-10093853	+
106	B	ENSG00000130939.14_promoter_chr1:10216411-10218611	+
107	A	ENSG00000175279.17_promoter_chr1:10488158-10491379	+
107	A	ENSG00000251503.3_promoter_chr1:10488158-10491514	+
107	A	ENSG00000271989.1_promoter_chr1:10490534-10492734	-
107	A	ENSG00000251503.3_promoter_chr1:10492723-10494923	+
112	A	ENSG00000142655.8_promoter_chr1:10593944-10596144	+
113	B	ENSG00000272078.1_promoter_chr1:10697297-10699497	+
113	B	ENSG00000130940.10_promoter_chr1:10698620-10700820	-
114	B	ENSG00000130940.10_promoter_chr1:10856505-10858707	-
115	A	ENSG00000130940.10_promoter_chr1:10753769-10756536	-
116	A	ENSG00000130940.10_promoter_chr1:10856505-10858707	-
117	B	ENSG00000230337.1_promoter_chr1:11157731-11159931	+
117	B	ENSG00000171824.9_promoter_chr1:11159694-11161938	-
117	A	ENSG00000120948.11_promoter_chr1:11078643-11080843	+
118	A	ENSG00000271895.1_promoter_chr1:11087715-11089915	+
119	A	ENSG00000171824.9_promoter_chr1:11137508-11144680	-
119	B	ENSG00000238173.1_promoter_chr1:11291019-11293219	+
120	B	ENSG00000238173.1_promoter_chr1:11291019-11293219	+
123	B	ENSG00000204624.6_promoter_chr1:11537222-11539494	+
124	A	ENSG00000204624.6_promoter_chr1:11537222-11539494	+
125	A	ENSG00000116661.9_promoter_chr1:11710570-11712770	-
125	A	ENSG00000132879.9_promoter_chr1:11712431-11716321	+
125	A	ENSG00000116661.9_promoter_chr1:11713386-11717842	-
125	A	ENSG00000132879.9_promoter_chr1:11716598-11718798	+
125	A	ENSG00000116663.6_promoter_chr1:11722180-11724742	+
125	A	ENSG00000116663.6_promoter_chr1:11726752-11728952	+
126	A	ENSG00000242349.1_promoter_chr1:11899073-11901273	+
127	A	ENSG00000242349.1_promoter_chr1:11899073-11901273	+
127	B	ENSG00000083444.12_promoter_chr1:12022744-12024958	+
126	A	ENSG00000242349.1_promoter_chr1:11901917-11904117	+
127	A	ENSG00000242349.1_promoter_chr1:11901917-11904117	+
129	A	ENSG00000120949.10_promoter_chr1:12183955-12186190	+
128	A	ENSG00000120949.10_promoter_chr1:12183955-12186190	+
130	B	ENSG00000116726.4_promoter_chr1:12832983-12835183	+
131	B	ENSG00000162496.4_promoter_chr1:12676500-12679737	-
131	B	ENSG00000272482.1_promoter_chr1:12679050-12681250	-
132	A	ENSG00000238771.1_promoter_chr1:12797692-12799892	+
135	A	ENSG00000237445.2_promoter_chr1:13986205-13988405	-
134	A	ENSG00000237445.2_promoter_chr1:13986205-13988405	-
139	B	ENSG00000142621.15_promoter_chr1:15630256-15632482	+
139	B	ENSG00000142621.15_promoter_chr1:15636600-15638800	+
144	B	ENSG00000189337.11_promoter_chr1:14923199-14925412	+
147	B	ENSG00000142621.15_promoter_chr1:15611540-15613740	+
147	A	ENSG00000252151.1_promoter_chr1:14450630-14452830	-
151	B	ENSG00000142621.15_promoter_chr1:15611540-15613740	+
151	B	ENSG00000142621.15_promoter_chr1:15630256-15632482	+
151	B	ENSG00000142621.15_promoter_chr1:15636600-15638800	+
152	B	ENSG00000189337.11_promoter_chr1:15254295-15256495	+
152	A	ENSG00000189337.11_promoter_chr1:14923199-14925412	+
151	A	ENSG00000189337.11_promoter_chr1:14923199-14925412	+
155	A	ENSG00000189337.11_promoter_chr1:15248625-15250825	+
156	A	ENSG00000171729.9_promoter_chr1:15477027-15480484	+
158	A	ENSG00000171729.9_promoter_chr1:15477027-15480484	+
158	A	ENSG00000175147.7_promoter_chr1:15478698-15480960	-
156	A	ENSG00000175147.7_promoter_chr1:15478698-15480960	-
160	B	ENSG00000162438.7_promoter_chr1:15762934-15767045	+
159	A	ENSG00000142621.15_promoter_chr1:15648964-15651164	+
160	A	ENSG00000142621.15_promoter_chr1:15648964-15651164	+
160	A	ENSG00000142621.15_promoter_chr1:15651312-15653815	+
161	B	ENSG00000237938.1_promoter_chr1:16063191-16065391	-
161	B	ENSG00000162461.7_promoter_chr1:16060899-16065729	+
161	B	ENSG00000162460.6_promoter_chr1:16066916-16069241	+
162	B	ENSG00000116809.7_promoter_chr1:16269017-16275787	-
162	B	ENSG00000116809.7_promoter_chr1:16279268-16281468	-
164	A	ENSG00000233078.1_promoter_chr1:16332966-16335166	-
164	B	ENSG00000184908.13_promoter_chr1:16373283-16375483	+
164	B	ENSG00000184908.13_promoter_chr1:16376817-16379017	+
165	A	ENSG00000185519.8_promoter_chr1:16399921-16402127	-
165	B	ENSG00000055070.12_promoter_chr1:16691577-16694405	+
165	B	ENSG00000226457.1_promoter_chr1:16695825-16698025	-
167	B	ENSG00000233929.1_promoter_chr1:16567693-16569893	-
168	B	ENSG00000037637.6_promoter_chr1:16678749-16680949	-
168	B	ENSG00000055070.12_promoter_chr1:16691577-16694405	+
169	B	ENSG00000233929.1_promoter_chr1:16567693-16569893	-
168	A	ENSG00000234166.1_promoter_chr1:16522348-16524548	+
169	A	ENSG00000234166.1_promoter_chr1:16522348-16524548	+
170	A	ENSG00000080947.10_promoter_chr1:16809636-16811836	-
170	B	ENSG00000058453.12_promoter_chr1:17261285-17265603	+
170	B	ENSG00000058453.12_promoter_chr1:17268619-17270819	+
171	A	ENSG00000219481.6_promoter_chr1:16929344-16933429	-
171	B	ENSG00000235241.1_promoter_chr1:17213589-17215789	+
171	B	ENSG00000238142.1_promoter_chr1:17215668-17218144	-
171	B	ENSG00000207005.1_promoter_chr1:17220474-17222674	+
171	A	ENSG00000219481.6_promoter_chr1:16934945-16937145	-
172	A	ENSG00000271732.1_promoter_chr1:16941885-16944085	+
172	B	ENSG00000058453.12_promoter_chr1:17268619-17270819	+
172	B	ENSG00000058453.12_promoter_chr1:17271361-17275085	+
173	B	ENSG00000228823.1_promoter_chr1:21739586-21741786	-
173	B	ENSG00000236009.1_promoter_chr1:21740390-21743014	+
173	A	ENSG00000264742.1_promoter_chr1:17005749-17007949	+
173	A	ENSG00000236698.1_promoter_chr1:17012350-17014550	-
173	A	ENSG00000268869.1_promoter_chr1:17018604-17020804	-
174	A	ENSG00000268869.1_promoter_chr1:17036914-17039114	-
174	B	ENSG00000235241.1_promoter_chr1:17213589-17215789	+
174	B	ENSG00000238142.1_promoter_chr1:17215668-17218144	-
174	B	ENSG00000207005.1_promoter_chr1:17220474-17222674	+
175	B	ENSG00000117118.5_promoter_chr1:17371172-17373714	-
176	A	ENSG00000117118.5_promoter_chr1:17378783-17382665	-
176	B	ENSG00000142623.8_promoter_chr1:17557775-17560049	+
176	B	ENSG00000142623.8_promoter_chr1:17564126-17566326	+
177	B	ENSG00000227751.1_promoter_chr1:17731255-17733455	+
178	A	ENSG00000117115.8_promoter_chr1:17445730-17447948	-
179	B	ENSG00000142623.8_promoter_chr1:17564126-17566326	+
180	B	ENSG00000227751.1_promoter_chr1:17731255-17733455	+
181	A	ENSG00000142623.8_promoter_chr1:17564126-17566326	+
181	A	ENSG00000142619.4_promoter_chr1:17573592-17575792	+
184	B	ENSG00000117148.6_promoter_chr1:18079807-18082007	+
186	B	ENSG00000074964.12_promoter_chr1:17926665-17928865	+
190	B	ENSG00000117154.7_promoter_chr1:18432239-18434439	+
198	A	ENSG00000117154.7_promoter_chr1:18432239-18434439	+
207	B	ENSG00000158748.3_promoter_chr1:19989779-19991979	+
207	A	ENSG00000265606.1_promoter_chr1:19209569-19211769	-
207	A	ENSG00000159423.12_promoter_chr1:19211913-19214113	-
207	A	ENSG00000159423.12_promoter_chr1:19217185-19219385	-
207	A	ENSG00000221662.1_promoter_chr1:19223442-19225642	-
208	A	ENSG00000221662.1_promoter_chr1:19223442-19225642	-
208	B	ENSG00000127463.9_promoter_chr1:19566998-19569198	-
208	B	ENSG00000053372.4_promoter_chr1:19576032-19578528	+
208	B	ENSG00000127463.9_promoter_chr1:19577803-19580046	-
208	B	ENSG00000053372.4_promoter_chr1:19582205-19584405	+
208	A	ENSG00000159423.12_promoter_chr1:19228822-19231275	-
209	A	ENSG00000159423.12_promoter_chr1:19228822-19231275	-
209	B	ENSG00000266098.1_promoter_chr1:19409945-19412145	-
209	B	ENSG00000127481.10_promoter_chr1:19419734-19421934	-
210	A	ENSG00000169991.6_promoter_chr1:19238286-19240486	-
208	A	ENSG00000169991.6_promoter_chr1:19238286-19240486	-
211	A	ENSG00000127481.10_promoter_chr1:19431210-19433410	-
211	B	ENSG00000127481.10_promoter_chr1:19494349-19496549	-
211	B	ENSG00000127481.10_promoter_chr1:19504039-19506239	-
212	B	ENSG00000203394.2_promoter_chr1:21067479-21069679	+
212	B	ENSG00000127483.13_promoter_chr1:21076040-21078744	-
212	B	ENSG00000127483.13_promoter_chr1:21101298-21105097	-
212	B	ENSG00000127483.13_promoter_chr1:21106834-21109034	-
211	A	ENSG00000127481.10_promoter_chr1:19436852-19441181	-
212	A	ENSG00000127481.10_promoter_chr1:19436852-19441181	-
211	A	ENSG00000127481.10_promoter_chr1:19445143-19447343	-
212	A	ENSG00000127481.10_promoter_chr1:19445143-19447343	-
212	A	ENSG00000127481.10_promoter_chr1:19453995-19456195	-
212	A	ENSG00000127481.10_promoter_chr1:19472422-19474622	-
213	B	ENSG00000270136.1_promoter_chr1:19921472-19923761	+
213	B	ENSG00000173436.9_promoter_chr1:19921476-19923763	+
213	B	ENSG00000235185.1_promoter_chr1:19923126-19925326	-
214	B	ENSG00000158747.9_promoter_chr1:19967725-19974303	+
215	B	ENSG00000158747.9_promoter_chr1:19967725-19974303	+
217	B	ENSG00000227066.1_promoter_chr1:20478830-20481030	+
217	A	ENSG00000188784.4_promoter_chr1:20249910-20252110	-
218	A	ENSG00000188784.4_promoter_chr1:20249910-20252110	-
219	B	ENSG00000227066.1_promoter_chr1:20478830-20481030	+
219	B	ENSG00000227066.1_promoter_chr1:20482184-20484384	+
219	A	ENSG00000188257.6_promoter_chr1:20305360-20308932	-
220	B	ENSG00000236963.1_promoter_chr1:20755032-20757275	-
220	B	ENSG00000236963.1_promoter_chr1:20757527-20759727	-
223	B	ENSG00000236963.1_promoter_chr1:20755032-20757275	-
224	B	ENSG00000162545.5_promoter_chr1:20810938-20814713	-
225	A	ENSG00000236963.1_promoter_chr1:20755032-20757275	-
225	A	ENSG00000236963.1_promoter_chr1:20757527-20759727	-
227	B	ENSG00000158828.5_promoter_chr1:20957947-20960147	+
227	B	ENSG00000158828.5_promoter_chr1:20962621-20964821	+
227	A	ENSG00000215520.3_promoter_chr1:20850481-20852681	+
226	A	ENSG00000215520.3_promoter_chr1:20850481-20852681	+
229	A	ENSG00000235432.1_promoter_chr1:21020306-21022506	-
230	A	ENSG00000235432.1_promoter_chr1:21020306-21022506	-
229	A	ENSG00000117245.8_promoter_chr1:21024732-21026932	-
230	A	ENSG00000117245.8_promoter_chr1:21024732-21026932	-
231	A	ENSG00000233069.1_promoter_chr1:21057372-21059572	+
231	A	ENSG00000189410.7_promoter_chr1:21057468-21061330	-
233	B	ENSG00000076864.15_promoter_chr1:21993974-21997801	-
235	B	ENSG00000162551.9_promoter_chr1:21894795-21896995	+
235	B	ENSG00000162551.9_promoter_chr1:21898970-21901170	+
235	B	ENSG00000233431.1_promoter_chr1:21910964-21913164	+
236	A	ENSG00000117298.10_promoter_chr1:21583010-21585210	-
235	A	ENSG00000117298.10_promoter_chr1:21583010-21585210	-
235	A	ENSG00000236936.1_promoter_chr1:21590574-21592774	+
237	B	ENSG00000162551.9_promoter_chr1:21894795-21896995	+
237	B	ENSG00000162551.9_promoter_chr1:21898970-21901170	+
237	B	ENSG00000233431.1_promoter_chr1:21910964-21913164	+
238	B	ENSG00000076864.15_promoter_chr1:21978113-21981800	-
241	A	ENSG00000187952.8_promoter_chr1:21752795-21755003	+
241	A	ENSG00000227001.2_promoter_chr1:21754251-21756460	-
242	A	ENSG00000162551.9_promoter_chr1:21833857-21836089	+
242	B	ENSG00000162551.9_promoter_chr1:21894795-21896995	+
242	B	ENSG00000162551.9_promoter_chr1:21898970-21901170	+
243	A	ENSG00000076864.15_promoter_chr1:21993974-21997801	-
243	B	ENSG00000219073.3_promoter_chr1:22301513-22304585	+
243	A	ENSG00000090686.11_promoter_chr1:22007545-22009745	-
243	A	ENSG00000090686.11_promoter_chr1:22030908-22033108	-
244	A	ENSG00000142798.12_promoter_chr1:22222564-22224803	-
244	A	ENSG00000232037.2_promoter_chr1:22232590-22234877	+
245	B	ENSG00000173372.12_promoter_chr1:22960998-22964272	+
245	B	ENSG00000159189.7_promoter_chr1:22968122-22970345	+
246	A	ENSG00000162552.10_promoter_chr1:22456144-22458344	-
245	A	ENSG00000162552.10_promoter_chr1:22456144-22458344	-
247	A	ENSG00000162552.10_promoter_chr1:22456144-22458344	-
248	B	ENSG00000159189.7_promoter_chr1:22968122-22970345	+
252	B	ENSG00000173372.12_promoter_chr1:22960998-22964272	+
252	B	ENSG00000159189.7_promoter_chr1:22968122-22970345	+
255	B	ENSG00000169641.9_promoter_chr1:23504101-23506301	-
256	A	ENSG00000133216.12_promoter_chr1:23035331-23037662	+
258	B	ENSG00000007968.6_promoter_chr1:23857512-23859712	-
259	B	ENSG00000004487.11_promoter_chr1:23396616-23398816	+
264	B	ENSG00000232482.2_promoter_chr1:23735324-23737524	+
264	A	ENSG00000125944.14_promoter_chr1:23664428-23667042	-
267	B	ENSG00000179163.11_promoter_chr1:24194584-24196784	-
268	B	ENSG00000188822.6_promoter_chr1:24239652-24241852	-
269	B	ENSG00000142677.3_promoter_chr1:24469411-24471611	-
269	A	ENSG00000230703.1_promoter_chr1:24391263-24393463	+
269	A	ENSG00000142661.14_promoter_chr1:24392869-24395069	-
270	A	ENSG00000142661.14_promoter_chr1:24392869-24395069	-
270	B	ENSG00000001460.13_promoter_chr1:24717969-24720561	-
271	B	ENSG00000239106.1_promoter_chr1:24951804-24954004	-
271	B	ENSG00000133226.12_promoter_chr1:24956206-24959756	+
272	B	ENSG00000001460.13_promoter_chr1:24717969-24720561	-
272	A	ENSG00000230023.2_promoter_chr1:24524729-24526929	+
271	A	ENSG00000230023.2_promoter_chr1:24524729-24526929	+
273	A	ENSG00000001460.13_promoter_chr1:24727621-24729949	-
274	A	ENSG00000001460.13_promoter_chr1:24727621-24729949	-
274	B	ENSG00000133226.12_promoter_chr1:24956206-24959756	+
273	A	ENSG00000001460.13_promoter_chr1:24737069-24745424	-
275	A	ENSG00000001460.13_promoter_chr1:24737069-24745424	-
275	A	ENSG00000001461.12_promoter_chr1:24740283-24742547	+
275	A	ENSG00000001461.12_promoter_chr1:24744037-24746237	+
276	B	ENSG00000133226.12_promoter_chr1:24956206-24959756	+
277	B	ENSG00000231953.1_promoter_chr1:25532629-25534829	+
277	B	ENSG00000117614.5_promoter_chr1:25558723-25560993	-
279	B	ENSG00000169504.10_promoter_chr1:25069847-25072099	+
283	B	ENSG00000231953.1_promoter_chr1:25532629-25534829	+
284	A	ENSG00000020633.14_promoter_chr1:25255089-25258368	-
285	B	ENSG00000231953.1_promoter_chr1:25532629-25534829	+
288	B	ENSG00000162430.12_promoter_chr1:26124666-26126883	+
288	B	ENSG00000255054.3_promoter_chr1:26135960-26138160	+
288	B	ENSG00000162430.12_promoter_chr1:26137218-26139418	+
288	A	ENSG00000117616.13_promoter_chr1:25569945-25576010	-
288	A	ENSG00000272432.1_promoter_chr1:25572327-25574527	+
289	B	ENSG00000188672.12_promoter_chr1:25728993-25731193	-
289	B	ENSG00000266468.1_promoter_chr1:25730721-25732921	+
291	A	ENSG00000188672.12_promoter_chr1:25728993-25731193	-
291	A	ENSG00000266468.1_promoter_chr1:25730721-25732921	+
292	B	ENSG00000255054.3_promoter_chr1:26135960-26138160	+
292	B	ENSG00000162430.12_promoter_chr1:26137218-26139418	+
292	B	ENSG00000255054.3_promoter_chr1:26138463-26140663	+
292	B	ENSG00000117640.13_promoter_chr1:26143130-26149686	+
292	A	ENSG00000204178.5_promoter_chr1:25755387-25757610	+
292	A	ENSG00000188672.12_promoter_chr1:25756483-25758683	-
293	A	ENSG00000225643.1_promoter_chr1:25905968-25908168	+
293	B	ENSG00000158006.9_promoter_chr1:26323912-26326648	-
293	B	ENSG00000252190.1_promoter_chr1:26330496-26332696	+
293	B	ENSG00000252691.1_promoter_chr1:26330706-26332906	+
293	B	ENSG00000158008.5_promoter_chr1:26344374-26349879	+
294	B	ENSG00000162430.12_promoter_chr1:26124666-26126883	+
295	B	ENSG00000117643.10_promoter_chr1:26010992-26013192	+
296	B	ENSG00000158006.9_promoter_chr1:26323912-26326648	-
296	A	ENSG00000272478.1_promoter_chr1:26158425-26160625	-
296	A	ENSG00000127423.6_promoter_chr1:26163838-26166038	-
297	B	ENSG00000197245.4_promoter_chr1:26483510-26485710	+
297	A	ENSG00000229786.1_promoter_chr1:26211850-26214050	+
297	A	ENSG00000223624.1_promoter_chr1:26213460-26215660	+
297	A	ENSG00000117632.16_promoter_chr1:26218898-26221098	-
298	B	ENSG00000158006.9_promoter_chr1:26323912-26326648	-
299	B	ENSG00000197245.4_promoter_chr1:26483510-26485710	+
300	A	ENSG00000158014.10_promoter_chr1:26371742-26374624	-
302	B	ENSG00000130695.9_promoter_chr1:26558690-26560892	+
302	A	ENSG00000142675.13_promoter_chr1:26501893-26504202	+
302	A	ENSG00000142675.13_promoter_chr1:26504658-26509894	+
303	A	ENSG00000142669.9_promoter_chr1:26603666-26606812	+
304	A	ENSG00000142669.9_promoter_chr1:26603666-26606812	+
304	B	ENSG00000158062.16_promoter_chr1:26644556-26646854	-
306	B	ENSG00000060642.6_promoter_chr1:27111962-27115618	+
307	B	ENSG00000226698.1_promoter_chr1:27200623-27202823	+
309	B	ENSG00000060642.6_promoter_chr1:27111962-27115618	+
309	A	ENSG00000260063.1_promoter_chr1:27020422-27022622	-
309	A	ENSG00000117713.13_promoter_chr1:27020523-27023094	+
310	A	ENSG00000253368.3_promoter_chr1:27318197-27321009	+
311	B	ENSG00000142784.11_promoter_chr1:27612199-27614399	+
312	B	ENSG00000090020.6_promoter_chr1:27425973-27428173	-
312	B	ENSG00000090020.6_promoter_chr1:27429086-27432513	-
313	B	ENSG00000126705.9_promoter_chr1:27929725-27932942	-
314	B	ENSG00000174950.6_promoter_chr1:27709593-27711870	-
314	B	ENSG00000231207.1_promoter_chr1:27713971-27716171	+
314	B	ENSG00000181773.6_promoter_chr1:27717147-27719347	+
314	A	ENSG00000090020.6_promoter_chr1:27425973-27428173	-
313	A	ENSG00000090020.6_promoter_chr1:27425973-27428173	-
315	B	ENSG00000142784.11_promoter_chr1:27612199-27614399	+
315	A	ENSG00000090020.6_promoter_chr1:27429086-27432513	-
314	A	ENSG00000090020.6_promoter_chr1:27429086-27432513	-
313	A	ENSG00000090020.6_promoter_chr1:27429086-27432513	-
316	A	ENSG00000214973.3_promoter_chr1:27527764-27529964	-
317	B	ENSG00000181773.6_promoter_chr1:27717147-27719347	+
318	B	ENSG00000126705.9_promoter_chr1:27929725-27932942	-
317	A	ENSG00000142784.11_promoter_chr1:27629504-27631704	+
318	A	ENSG00000142784.11_promoter_chr1:27629504-27631704	+
319	B	ENSG00000233975.1_promoter_chr1:27989033-27991233	-
320	B	ENSG00000126705.9_promoter_chr1:27929725-27932942	-
321	A	ENSG00000126705.9_promoter_chr1:27879615-27881815	-
321	B	ENSG00000126705.9_promoter_chr1:27929725-27932942	-
322	B	ENSG00000233975.1_promoter_chr1:27989033-27991233	-
323	B	ENSG00000169403.7_promoter_chr1:28520184-28522447	-
323	B	ENSG00000269804.1_promoter_chr1:28525069-28527269	+
323	B	ENSG00000215902.1_promoter_chr1:28526952-28529152	-
323	B	ENSG00000126698.6_promoter_chr1:28531661-28533861	-
323	B	ENSG00000126698.6_promoter_chr1:28535120-28537320	-
323	A	ENSG00000130775.11_promoter_chr1:28197054-28199282	+
323	A	ENSG00000130775.11_promoter_chr1:28201194-28203394	+
325	A	ENSG00000158161.11_promoter_chr1:28414875-28417207	-
325	B	ENSG00000126698.6_promoter_chr1:28531661-28533861	-
325	B	ENSG00000126698.6_promoter_chr1:28535120-28537320	-
326	B	ENSG00000221216.1_promoter_chr1:28805873-28808073	+
326	A	ENSG00000130766.4_promoter_chr1:28584037-28586237	+
329	A	ENSG00000180198.11_promoter_chr1:28834588-28836788	+
329	B	ENSG00000233427.1_promoter_chr1:29203648-29205848	-
330	A	ENSG00000238821.1_promoter_chr1:28841987-28844187	+
329	A	ENSG00000238821.1_promoter_chr1:28841987-28844187	+
329	A	ENSG00000180198.11_promoter_chr1:28842647-28845406	+
330	A	ENSG00000180198.11_promoter_chr1:28842647-28845406	+
331	A	ENSG00000270103.2_promoter_chr1:28973111-28975311	+
333	B	ENSG00000233427.1_promoter_chr1:29203648-29205848	-
337	B	ENSG00000116353.11_promoter_chr1:29526901-29529101	-
337	B	ENSG00000116353.11_promoter_chr1:29529482-29531713	-
337	B	ENSG00000116353.11_promoter_chr1:29533140-29535340	-
338	B	ENSG00000162510.5_promoter_chr1:31188782-31190982	-
338	B	ENSG00000186056.5_promoter_chr1:31189350-31191828	+
339	A	ENSG00000199756.1_promoter_chr1:29208147-29210347	-
337	A	ENSG00000199756.1_promoter_chr1:29208147-29210347	-
338	A	ENSG00000199756.1_promoter_chr1:29208147-29210347	-
340	A	ENSG00000199756.1_promoter_chr1:29208147-29210347	-
340	A	ENSG00000159023.14_promoter_chr1:29211602-29213883	+
339	A	ENSG00000159023.14_promoter_chr1:29211602-29213883	+
337	A	ENSG00000159023.14_promoter_chr1:29211602-29213883	+
338	A	ENSG00000159023.14_promoter_chr1:29211602-29213883	+
342	B	ENSG00000162510.5_promoter_chr1:31188782-31190982	-
342	B	ENSG00000186056.5_promoter_chr1:31189350-31191828	+
342	B	ENSG00000162510.5_promoter_chr1:31191898-31194098	-
345	B	ENSG00000228176.1_promoter_chr1:30182194-30184394	-
345	A	ENSG00000116353.11_promoter_chr1:29557203-29559454	-
343	A	ENSG00000116353.11_promoter_chr1:29557203-29559454	-
344	A	ENSG00000116353.11_promoter_chr1:29557203-29559454	-
345	A	ENSG00000060656.15_promoter_chr1:29561027-29563350	+
343	A	ENSG00000060656.15_promoter_chr1:29561027-29563350	+
344	A	ENSG00000060656.15_promoter_chr1:29561027-29563350	+
346	A	ENSG00000060656.15_promoter_chr1:29561027-29563350	+
347	A	ENSG00000060656.15_promoter_chr1:29561027-29563350	+
348	B	ENSG00000060656.15_promoter_chr1:29635857-29638057	+
348	B	ENSG00000060656.15_promoter_chr1:29642271-29644471	+
348	B	ENSG00000060656.15_promoter_chr1:29644721-29646921	+
347	A	ENSG00000221550.1_promoter_chr1:29579995-29582195	-
354	A	ENSG00000225011.4_promoter_chr1:29823205-29825405	-
356	B	ENSG00000162510.5_promoter_chr1:31188782-31190982	-
357	A	ENSG00000228176.1_promoter_chr1:30182194-30184394	-
365	A	ENSG00000236335.1_promoter_chr1:30884285-30886485	-
365	A	ENSG00000231949.1_promoter_chr1:30886671-30888871	+
366	A	ENSG00000162510.5_promoter_chr1:31188782-31190982	-
366	A	ENSG00000186056.5_promoter_chr1:31189350-31191828	+
366	A	ENSG00000162510.5_promoter_chr1:31191898-31194098	-
367	A	ENSG00000162510.5_promoter_chr1:31196234-31198434	-
366	A	ENSG00000162510.5_promoter_chr1:31196234-31198434	-
367	A	ENSG00000186056.5_promoter_chr1:31196566-31198766	+
366	A	ENSG00000186056.5_promoter_chr1:31196566-31198766	+
368	B	ENSG00000162512.11_promoter_chr1:31381408-31383608	-
369	A	ENSG00000134644.11_promoter_chr1:31426391-31428604	-
369	B	ENSG00000060688.8_promoter_chr1:31755130-31757330	-
369	B	ENSG00000060688.8_promoter_chr1:31762066-31764266	-
369	B	ENSG00000121766.10_promoter_chr1:31767841-31770093	+
369	B	ENSG00000060688.8_promoter_chr1:31769417-31771662	-
370	B	ENSG00000232768.1_promoter_chr1:31521718-31523918	+
370	A	ENSG00000134644.11_promoter_chr1:31437519-31441227	-
369	A	ENSG00000134644.11_promoter_chr1:31437519-31441227	-
370	A	ENSG00000200181.1_promoter_chr1:31440883-31443083	-
369	A	ENSG00000200181.1_promoter_chr1:31440883-31443083	-
371	A	ENSG00000084628.5_promoter_chr1:31654323-31656523	-
372	A	ENSG00000084628.5_promoter_chr1:31654323-31656523	-
373	A	ENSG00000084628.5_promoter_chr1:31654323-31656523	-
372	A	ENSG00000084628.5_promoter_chr1:31660800-31663243	-
373	A	ENSG00000084628.5_promoter_chr1:31660800-31663243	-
375	A	ENSG00000060688.8_promoter_chr1:31733724-31736669	-
375	A	ENSG00000229447.2_promoter_chr1:31736328-31738528	-
375	A	ENSG00000060688.8_promoter_chr1:31742313-31744513	-
376	A	ENSG00000268950.1_promoter_chr1:31902414-31904614	-
378	B	ENSG00000121753.8_promoter_chr1:32209074-32212333	-
378	A	ENSG00000084636.13_promoter_chr1:32127161-32131057	-
379	A	ENSG00000084636.13_promoter_chr1:32127161-32131057	-
379	B	ENSG00000254545.1_promoter_chr1:32252730-32254930	+
380	A	ENSG00000084636.13_promoter_chr1:32127161-32131057	-
378	A	ENSG00000084636.13_promoter_chr1:32131482-32133986	-
380	A	ENSG00000084636.13_promoter_chr1:32131482-32133986	-
379	A	ENSG00000084636.13_promoter_chr1:32131482-32133986	-
381	A	ENSG00000134668.8_promoter_chr1:32279530-32283652	-
382	B	ENSG00000116478.7_promoter_chr1:32790789-32793074	+
382	B	ENSG00000116478.7_promoter_chr1:32793080-32797336	+
382	B	ENSG00000175130.6_promoter_chr1:32801780-32803980	-
382	A	ENSG00000160055.15_promoter_chr1:32681196-32685028	-
383	B	ENSG00000142920.12_promoter_chr1:33544704-33548706	+
383	B	ENSG00000004455.12_promoter_chr1:33546397-33548597	-
383	B	ENSG00000142920.12_promoter_chr1:33556842-33560444	+
384	B	ENSG00000162522.6_promoter_chr1:33229234-33231467	+
384	A	ENSG00000160058.14_promoter_chr1:32859826-32862332	-
383	A	ENSG00000160058.14_promoter_chr1:32859826-32862332	-
385	B	ENSG00000162521.14_promoter_chr1:33131919-33135056	+
386	B	ENSG00000160097.11_promoter_chr1:33328417-33332320	-
386	B	ENSG00000160097.11_promoter_chr1:33336214-33340083	-
385	A	ENSG00000224333.1_promoter_chr1:32868516-32870716	-
386	A	ENSG00000224333.1_promoter_chr1:32868516-32870716	-
383	A	ENSG00000224333.1_promoter_chr1:32868516-32870716	-
383	A	ENSG00000270850.1_promoter_chr1:32885579-32887779	+
387	B	ENSG00000162522.6_promoter_chr1:33229234-33231467	+
388	A	ENSG00000162520.10_promoter_chr1:33168161-33171197	-
388	B	ENSG00000162522.6_promoter_chr1:33229234-33231467	+
389	A	ENSG00000221423.1_promoter_chr1:33389894-33392094	+
389	B	ENSG00000142920.12_promoter_chr1:33544704-33548706	+
390	A	ENSG00000221423.1_promoter_chr1:33389894-33392094	+
391	B	ENSG00000234512.1_promoter_chr1:33929849-33932049	+
391	B	ENSG00000121903.10_promoter_chr1:33936245-33938460	+
392	B	ENSG00000121904.13_promoter_chr1:34067877-34070077	-
393	B	ENSG00000270115.1_promoter_chr1:33724812-33727012	+
394	B	ENSG00000234512.1_promoter_chr1:33929849-33932049	+
394	B	ENSG00000121903.10_promoter_chr1:33936245-33938460	+
395	B	ENSG00000134686.12_promoter_chr1:33858166-33860366	-
398	B	ENSG00000234512.1_promoter_chr1:33929849-33932049	+
398	B	ENSG00000121903.10_promoter_chr1:33936245-33938460	+
397	A	ENSG00000256142.1_promoter_chr1:33762974-33765174	+
398	A	ENSG00000256142.1_promoter_chr1:33762974-33765174	+
396	A	ENSG00000256142.1_promoter_chr1:33762974-33765174	+
399	B	ENSG00000234512.1_promoter_chr1:33929849-33932049	+
399	B	ENSG00000121903.10_promoter_chr1:33936245-33938460	+
399	A	ENSG00000134686.12_promoter_chr1:33840994-33843194	-
403	B	ENSG00000201148.1_promoter_chr1:34576549-34578749	+
408	A	ENSG00000142698.10_promoter_chr1:34641270-34643470	+
407	A	ENSG00000142698.10_promoter_chr1:34641270-34643470	+
408	A	ENSG00000221053.1_promoter_chr1:34641350-34643550	-
407	A	ENSG00000221053.1_promoter_chr1:34641350-34643550	-
411	A	ENSG00000216162.1_promoter_chr1:35244045-35246245	-
411	A	ENSG00000188910.7_promoter_chr1:35244789-35248078	+
412	B	ENSG00000230163.1_promoter_chr1:35314294-35316494	+
412	A	ENSG00000255811.1_promoter_chr1:35253498-35255698	-
411	A	ENSG00000255811.1_promoter_chr1:35253498-35255698	-
412	A	ENSG00000187513.8_promoter_chr1:35256598-35258799	+
413	B	ENSG00000142687.13_promoter_chr1:35908656-35911831	-
413	A	ENSG00000116560.6_promoter_chr1:35653443-35655643	-
413	A	ENSG00000116560.6_promoter_chr1:35655975-35658175	-
414	A	ENSG00000116560.6_promoter_chr1:35658549-35660749	-
414	A	ENSG00000201868.1_promoter_chr1:35659569-35661769	+
415	B	ENSG00000240374.2_promoter_chr1:35757899-35760099	-
416	A	ENSG00000142687.13_promoter_chr1:35908656-35911831	-
416	B	ENSG00000092853.9_promoter_chr1:36214175-36216375	-
416	A	ENSG00000142687.13_promoter_chr1:35913600-35917607	-
417	A	ENSG00000142687.13_promoter_chr1:35913600-35917607	-
417	A	ENSG00000142687.13_promoter_chr1:35919688-35922308	-
416	A	ENSG00000142687.13_promoter_chr1:35919688-35922308	-
419	A	ENSG00000116819.6_promoter_chr1:36036970-36039170	+
419	A	ENSG00000239636.1_promoter_chr1:36039148-36041348	-
421	B	ENSG00000264592.1_promoter_chr1:36655515-36657715	+
422	B	ENSG00000054118.9_promoter_chr1:36753318-36755518	+
421	A	ENSG00000171812.6_promoter_chr1:36565650-36567850	-
422	A	ENSG00000171812.6_promoter_chr1:36565650-36567850	-
423	B	ENSG00000054118.9_promoter_chr1:36753318-36755518	+
423	A	ENSG00000054116.7_promoter_chr1:36614688-36617098	-
424	A	ENSG00000054116.7_promoter_chr1:36614688-36617098	-
424	A	ENSG00000116871.11_promoter_chr1:36619179-36623015	+
423	A	ENSG00000116871.11_promoter_chr1:36619179-36623015	+
425	B	ENSG00000201448.1_promoter_chr1:36883979-36886179	-
425	B	ENSG00000116885.14_promoter_chr1:36884694-36886894	-
425	B	ENSG00000116885.14_promoter_chr1:36887582-36891072	-
425	A	ENSG00000196182.6_promoter_chr1:36826741-36830257	-
428	B	ENSG00000163873.5_promoter_chr1:37499526-37501730	-
432	B	ENSG00000223944.1_promoter_chr1:37790501-37792701	-
432	B	ENSG00000230451.2_promoter_chr1:37794452-37796652	+
434	B	ENSG00000116922.10_promoter_chr1:38149664-38151864	-
435	B	ENSG00000183431.7_promoter_chr1:38426165-38428365	-
435	B	ENSG00000183431.7_promoter_chr1:38444671-38448461	-
435	A	ENSG00000134697.8_promoter_chr1:38048210-38050947	-
435	A	ENSG00000134697.8_promoter_chr1:38059493-38063536	-
436	A	ENSG00000134697.8_promoter_chr1:38059493-38063536	-
438	B	ENSG00000183431.7_promoter_chr1:38444671-38448461	-
438	A	ENSG00000183317.12_promoter_chr1:38180492-38182692	-
439	B	ENSG00000183431.7_promoter_chr1:38444671-38448461	-
439	A	ENSG00000252448.1_promoter_chr1:38347908-38350108	+
439	A	ENSG00000222282.1_promoter_chr1:38348694-38350894	+
439	A	ENSG00000204084.8_promoter_chr1:38353816-38357345	-
440	A	ENSG00000183520.7_promoter_chr1:38476405-38478650	+
440	B	ENSG00000168653.6_promoter_chr1:39489989-39492189	+
440	A	ENSG00000183520.7_promoter_chr1:38480254-38482454	+
446	B	ENSG00000127603.19_promoter_chr1:39544987-39550038	+
448	A	ENSG00000228436.2_promoter_chr1:39323671-39325954	+
448	B	ENSG00000127603.19_promoter_chr1:39544987-39550038	+
448	A	ENSG00000116954.7_promoter_chr1:39325295-39327495	-
449	A	ENSG00000116954.7_promoter_chr1:39325295-39327495	-
450	A	ENSG00000131233.8_promoter_chr1:39347085-39349289	-
450	A	ENSG00000214114.4_promoter_chr1:39347069-39349289	-
450	B	ENSG00000226438.1_promoter_chr1:39723121-39725321	-
451	B	ENSG00000182109.3_promoter_chr1:40002754-40004954	-
451	B	ENSG00000182109.3_promoter_chr1:40007232-40009513	-
451	B	ENSG00000182109.3_promoter_chr1:40011233-40013859	-
452	B	ENSG00000225333.5_promoter_chr1:40181699-40183899	+
452	B	ENSG00000252413.1_promoter_chr1:40189099-40191299	-
453	B	ENSG00000226438.1_promoter_chr1:39723121-39725321	-
452	A	ENSG00000127603.19_promoter_chr1:39569082-39571300	+
453	A	ENSG00000127603.19_promoter_chr1:39569082-39571300	+
454	A	ENSG00000127603.19_promoter_chr1:39569082-39571300	+
451	A	ENSG00000127603.19_promoter_chr1:39569082-39571300	+
455	B	ENSG00000226438.1_promoter_chr1:39723121-39725321	-
455	A	ENSG00000127603.19_promoter_chr1:39667917-39670622	+
455	A	ENSG00000270040.1_promoter_chr1:39670183-39672383	+
458	B	ENSG00000127603.19_promoter_chr1:39916204-39919708	+
458	B	ENSG00000127603.19_promoter_chr1:39920377-39922577	+
458	B	ENSG00000127603.19_promoter_chr1:39922794-39927895	+
459	B	ENSG00000090621.9_promoter_chr1:40027482-40032905	-
459	B	ENSG00000201457.1_promoter_chr1:40032980-40035180	-
459	B	ENSG00000090621.9_promoter_chr1:40033880-40040156	-
461	B	ENSG00000225333.5_promoter_chr1:40181699-40183899	+
461	B	ENSG00000252413.1_promoter_chr1:40189099-40191299	-
462	B	ENSG00000225333.5_promoter_chr1:40181699-40183899	+
463	B	ENSG00000116990.9_promoter_chr1:40367354-40369928	-
467	B	ENSG00000227311.2_promoter_chr1:40799029-40801230	-
467	B	ENSG00000084070.7_promoter_chr1:40808521-40810721	+
467	A	ENSG00000131238.12_promoter_chr1:40544307-40546507	-
467	A	ENSG00000131238.12_promoter_chr1:40547793-40549993	-
468	B	ENSG00000227311.2_promoter_chr1:40799029-40801230	-
471	B	ENSG00000228940.1_promoter_chr1:41405235-41407435	-
471	B	ENSG00000233118.2_promoter_chr1:41407987-41410187	-
472	B	ENSG00000198974.1_promoter_chr1:41218026-41220226	+
472	B	ENSG00000207962.1_promoter_chr1:41220955-41223155	+
472	B	ENSG00000066136.15_promoter_chr1:41221624-41223824	+
473	B	ENSG00000117016.5_promoter_chr1:41130917-41133329	-
475	A	ENSG00000117013.10_promoter_chr1:41247683-41249965	+
477	A	ENSG00000010803.12_promoter_chr1:41502924-41505124	-
477	A	ENSG00000010803.12_promoter_chr1:41511308-41516432	-
479	B	ENSG00000235358.1_promoter_chr1:41706044-41708446	+
479	B	ENSG00000010803.12_promoter_chr1:41707582-41709826	-
480	A	ENSG00000213987.4_promoter_chr1:41730334-41732534	-
482	A	ENSG00000204060.4_promoter_chr1:41825593-41827793	+
483	B	ENSG00000127129.5_promoter_chr1:41949556-41952344	-
484	B	ENSG00000164007.6_promoter_chr1:43205611-43207925	-
484	B	ENSG00000117385.11_promoter_chr1:43213047-43216414	-
485	B	ENSG00000227538.1_promoter_chr1:42504267-42506467	+
486	B	ENSG00000228776.2_promoter_chr1:42604305-42606505	+
488	B	ENSG00000197273.3_promoter_chr1:42630189-42632389	-
488	A	ENSG00000127124.9_promoter_chr1:42045371-42047571	-
487	A	ENSG00000127124.9_promoter_chr1:42045371-42047571	-
489	B	ENSG00000127124.9_promoter_chr1:42501396-42503596	-
489	B	ENSG00000227538.1_promoter_chr1:42504267-42506467	+
491	B	ENSG00000117385.11_promoter_chr1:43213047-43216414	-
493	B	ENSG00000198815.4_promoter_chr1:42780930-42783130	-
493	A	ENSG00000198815.4_promoter_chr1:42655280-42657480	-
494	B	ENSG00000171960.6_promoter_chr1:43122095-43125115	+
494	A	ENSG00000227527.2_promoter_chr1:42803847-42806047	-
495	B	ENSG00000117385.11_promoter_chr1:43213047-43216414	-
496	A	ENSG00000200254.1_promoter_chr1:43032703-43034903	+
496	A	ENSG00000236180.2_promoter_chr1:43034640-43036840	+
497	B	ENSG00000164007.6_promoter_chr1:43205611-43207925	-
497	A	ENSG00000186409.10_promoter_chr1:43045104-43047304	+
499	A	ENSG00000228452.1_promoter_chr1:43242261-43244461	-
498	A	ENSG00000228452.1_promoter_chr1:43242261-43244461	-
501	B	ENSG00000198198.9_promoter_chr1:43884427-43886627	+
501	B	ENSG00000198198.9_promoter_chr1:43886796-43888996	+
503	A	ENSG00000243710.3_promoter_chr1:43679026-43681226	+
504	A	ENSG00000243710.3_promoter_chr1:43679026-43681226	+
503	B	ENSG00000142949.12_promoter_chr1:44069252-44071452	+
503	B	ENSG00000142949.12_promoter_chr1:44076810-44079010	+
504	B	ENSG00000066135.8_promoter_chr1:44129955-44132155	+
505	B	ENSG00000117407.12_promoter_chr1:44396991-44401678	+
507	A	ENSG00000142949.12_promoter_chr1:43988857-43991057	+
507	B	ENSG00000142949.12_promoter_chr1:44054691-44057320	+
507	B	ENSG00000142949.12_promoter_chr1:44061744-44064709	+
508	B	ENSG00000117407.12_promoter_chr1:44396991-44401678	+
508	B	ENSG00000117408.6_promoter_chr1:44410610-44413441	+
508	B	ENSG00000237950.1_promoter_chr1:44411758-44414223	-
509	B	ENSG00000066135.8_promoter_chr1:44113828-44116406	+
509	B	ENSG00000066135.8_promoter_chr1:44116976-44119176	+
507	A	ENSG00000142949.12_promoter_chr1:43992232-43994432	+
509	A	ENSG00000142949.12_promoter_chr1:43992232-43994432	+
508	A	ENSG00000142949.12_promoter_chr1:43992232-43994432	+
507	A	ENSG00000142949.12_promoter_chr1:43994546-43996773	+
509	A	ENSG00000142949.12_promoter_chr1:43994546-43996773	+
508	A	ENSG00000142949.12_promoter_chr1:43994546-43996773	+
508	A	ENSG00000142949.12_promoter_chr1:44001868-44004068	+
510	A	ENSG00000066135.8_promoter_chr1:44129955-44132155	+
510	B	ENSG00000142945.8_promoter_chr1:45210065-45212277	+
511	B	ENSG00000117407.12_promoter_chr1:44396991-44401678	+
512	B	ENSG00000230615.2_promoter_chr1:44499797-44501997	+
512	B	ENSG00000230615.2_promoter_chr1:44507168-44509799	+
513	A	ENSG00000227163.2_promoter_chr1:44553949-44556149	-
513	B	ENSG00000178028.9_promoter_chr1:44677126-44680704	+
514	A	ENSG00000227163.2_promoter_chr1:44553949-44556149	-
515	A	ENSG00000178028.9_promoter_chr1:44682036-44685291	+
516	A	ENSG00000233602.1_promoter_chr1:44709745-44711945	-
516	A	ENSG00000117419.10_promoter_chr1:44713438-44715674	-
518	A	ENSG00000187147.13_promoter_chr1:45077936-45080136	+
519	B	ENSG00000070759.12_promoter_chr1:45956615-45958872	-
520	B	ENSG00000126107.10_promoter_chr1:45471060-45476223	-
520	B	ENSG00000126088.8_promoter_chr1:45475818-45480418	+
520	B	ENSG00000126107.10_promoter_chr1:45476801-45479001	-
520	A	ENSG00000200169.1_promoter_chr1:45196642-45198842	-
519	A	ENSG00000200169.1_promoter_chr1:45196642-45198842	-
521	A	ENSG00000200169.1_promoter_chr1:45196642-45198842	-
521	B	ENSG00000162415.6_promoter_chr1:45771681-45773881	-
521	A	ENSG00000142945.8_promoter_chr1:45203489-45205824	+
522	B	ENSG00000085999.7_promoter_chr1:46736137-46738376	+
522	A	ENSG00000142945.8_promoter_chr1:45224151-45228011	+
522	A	ENSG00000225721.1_promoter_chr1:45227649-45229849	-
523	B	ENSG00000126107.10_promoter_chr1:45471060-45476223	-
523	B	ENSG00000126088.8_promoter_chr1:45475818-45480418	+
523	B	ENSG00000126107.10_promoter_chr1:45476801-45479001	-
524	A	ENSG00000117425.9_promoter_chr1:45288732-45290932	-
524	B	ENSG00000070759.12_promoter_chr1:45956615-45958872	-
526	B	ENSG00000126107.10_promoter_chr1:45471060-45476223	-
526	B	ENSG00000126088.8_promoter_chr1:45475818-45480418	+
526	B	ENSG00000126107.10_promoter_chr1:45476801-45479001	-
527	A	ENSG00000126088.8_promoter_chr1:45475818-45480418	+
528	A	ENSG00000126088.8_promoter_chr1:45475818-45480418	+
529	A	ENSG00000126088.8_promoter_chr1:45475818-45480418	+
528	B	ENSG00000070759.12_promoter_chr1:45956615-45958872	-
529	B	ENSG00000117448.9_promoter_chr1:46030540-46034921	+
530	B	ENSG00000070759.12_promoter_chr1:45956615-45958872	-
530	A	ENSG00000162415.6_promoter_chr1:45771681-45773881	-
531	A	ENSG00000132781.13_promoter_chr1:45805407-45808142	-
531	B	ENSG00000117448.9_promoter_chr1:46030540-46034921	+
531	A	ENSG00000238945.1_promoter_chr1:45824220-45826420	-
532	A	ENSG00000238945.1_promoter_chr1:45824220-45826420	-
532	B	ENSG00000070759.12_promoter_chr1:45956615-45958872	-
533	B	ENSG00000232467.2_promoter_chr1:46313066-46315266	-
534	A	ENSG00000132763.10_promoter_chr1:45973104-45975304	+
534	B	ENSG00000117448.9_promoter_chr1:46030540-46034921	+
535	A	ENSG00000132780.12_promoter_chr1:46076840-46083108	+
535	B	ENSG00000117472.5_promoter_chr1:46638744-46641137	+
535	B	ENSG00000250719.1_promoter_chr1:46641950-46644150	-
535	B	ENSG00000117461.10_promoter_chr1:46641960-46644160	-
535	B	ENSG00000117472.5_promoter_chr1:46647104-46650738	+
535	B	ENSG00000085998.9_promoter_chr1:46655039-46662323	-
535	A	ENSG00000159588.10_promoter_chr1:46088245-46091729	-
535	A	ENSG00000159592.6_promoter_chr1:46095187-46098429	-
536	A	ENSG00000225447.1_promoter_chr1:46111669-46113869	-
536	A	ENSG00000234329.1_promoter_chr1:46117298-46119498	-
537	B	ENSG00000117481.6_promoter_chr1:46803848-46809883	+
537	A	ENSG00000086015.16_promoter_chr1:46497539-46499739	+
538	B	ENSG00000250719.1_promoter_chr1:46641950-46644150	-
538	B	ENSG00000117461.10_promoter_chr1:46641960-46644160	-
537	A	ENSG00000226957.1_promoter_chr1:46510489-46512689	+
539	A	ENSG00000232022.2_promoter_chr1:46895800-46902016	+
539	B	ENSG00000159658.6_promoter_chr1:47184536-47186824	-
542	B	ENSG00000226252.1_promoter_chr1:47689468-47691668	+
542	B	ENSG00000162367.7_promoter_chr1:47689548-47691748	-
542	B	ENSG00000162367.7_promoter_chr1:47694925-47699892	-
544	A	ENSG00000159658.6_promoter_chr1:47150036-47152236	-
544	B	ENSG00000123473.11_promoter_chr1:47749545-47751745	-
544	A	ENSG00000159658.6_promoter_chr1:47152401-47154601	-
544	A	ENSG00000159658.6_promoter_chr1:47155108-47157363	-
544	A	ENSG00000159658.6_promoter_chr1:47162068-47164268	-
545	A	ENSG00000236476.2_promoter_chr1:47206000-47208200	+
545	B	ENSG00000261196.1_promoter_chr1:47459974-47462174	-
546	A	ENSG00000142973.8_promoter_chr1:47221509-47223749	+
548	A	ENSG00000142973.8_promoter_chr1:47221509-47223749	+
549	B	ENSG00000261196.1_promoter_chr1:47459974-47462174	-
550	B	ENSG00000162365.7_promoter_chr1:47601106-47603326	+
550	A	ENSG00000187048.8_promoter_chr1:47406897-47409156	-
551	B	ENSG00000224805.2_promoter_chr1:47642921-47645121	+
551	B	ENSG00000225506.2_promoter_chr1:47644743-47646943	-
552	A	ENSG00000224805.2_promoter_chr1:47642921-47645121	+
552	A	ENSG00000225506.2_promoter_chr1:47644743-47646943	-
552	B	ENSG00000186790.4_promoter_chr1:47879743-47881943	+
552	A	ENSG00000162366.3_promoter_chr1:47650816-47653016	-
552	A	ENSG00000162366.3_promoter_chr1:47655479-47658716	-
553	A	ENSG00000162366.3_promoter_chr1:47655479-47658716	-
554	A	ENSG00000162366.3_promoter_chr1:47655479-47658716	-
556	B	ENSG00000142700.7_promoter_chr1:50887104-50891172	-
555	A	ENSG00000226252.1_promoter_chr1:47689468-47691668	+
556	A	ENSG00000226252.1_promoter_chr1:47689468-47691668	+
555	A	ENSG00000162367.7_promoter_chr1:47689548-47691748	-
556	A	ENSG00000162367.7_promoter_chr1:47689548-47691748	-
556	A	ENSG00000162367.7_promoter_chr1:47694925-47699892	-
557	B	ENSG00000117834.8_promoter_chr1:48686356-48688610	+
557	B	ENSG00000117834.8_promoter_chr1:48692751-48694951	+
557	B	ENSG00000272491.1_promoter_chr1:48695033-48697233	-
557	B	ENSG00000117834.8_promoter_chr1:48702097-48706255	+
557	A	ENSG00000225762.1_promoter_chr1:47873949-47876149	-
557	A	ENSG00000186790.4_promoter_chr1:47879743-47881943	+
558	A	ENSG00000186564.5_promoter_chr1:47899688-47901888	+
558	A	ENSG00000237424.1_promoter_chr1:47900113-47902313	-
559	B	ENSG00000142700.7_promoter_chr1:50887104-50891172	-
564	B	ENSG00000221447.1_promoter_chr1:48086649-48088849	-
567	B	ENSG00000223720.1_promoter_chr1:48669636-48671836	+
567	B	ENSG00000117834.8_promoter_chr1:48686356-48688610	+
567	B	ENSG00000117834.8_promoter_chr1:48692751-48694951	+
567	B	ENSG00000272491.1_promoter_chr1:48695033-48697233	-
568	B	ENSG00000232514.1_promoter_chr1:48963208-48965408	-
566	A	ENSG00000273395.1_promoter_chr1:48227090-48229290	-
571	B	ENSG00000117834.8_promoter_chr1:48686356-48688610	+
571	B	ENSG00000117834.8_promoter_chr1:48692751-48694951	+
571	B	ENSG00000272491.1_promoter_chr1:48695033-48697233	-
572	A	ENSG00000269113.3_promoter_chr1:48459684-48461884	-
572	A	ENSG00000269113.3_promoter_chr1:48462367-48464567	-
573	B	ENSG00000223720.1_promoter_chr1:48669636-48671836	+
575	B	ENSG00000232514.1_promoter_chr1:48963208-48965408	-
575	A	ENSG00000269709.1_promoter_chr1:48567305-48569505	+
574	A	ENSG00000269709.1_promoter_chr1:48567305-48569505	+
576	B	ENSG00000223720.1_promoter_chr1:48669636-48671836	+
577	B	ENSG00000232514.1_promoter_chr1:48963208-48965408	-
577	A	ENSG00000117834.8_promoter_chr1:48702097-48706255	+
581	B	ENSG00000186094.12_promoter_chr1:49146374-49148574	-
586	A	ENSG00000230828.1_promoter_chr1:50578608-50580808	+
587	B	ENSG00000239101.1_promoter_chr1:51652134-51654334	+
587	B	ENSG00000221492.1_promoter_chr1:51654554-51656754	+
588	B	ENSG00000185104.15_promoter_chr1:51171523-51173723	-
590	B	ENSG00000123080.6_promoter_chr1:51432366-51435815	+
590	A	ENSG00000142700.7_promoter_chr1:50887104-50891172	-
591	B	ENSG00000185104.15_promoter_chr1:51072416-51074616	-
591	B	ENSG00000185104.15_promoter_chr1:51077970-51080170	-
591	A	ENSG00000271782.1_promoter_chr1:50902778-50904978	-
592	B	ENSG00000239101.1_promoter_chr1:51652134-51654334	+
592	B	ENSG00000221492.1_promoter_chr1:51654554-51656754	+
592	A	ENSG00000230585.2_promoter_chr1:51244011-51246211	+
593	B	ENSG00000239101.1_promoter_chr1:51652134-51654334	+
593	B	ENSG00000221492.1_promoter_chr1:51654554-51656754	+
594	B	ENSG00000117859.14_promoter_chr1:52235747-52237947	+
594	A	ENSG00000085832.12_promoter_chr1:51887576-51890990	-
595	B	ENSG00000117859.14_promoter_chr1:52223295-52226577	+
595	B	ENSG00000117859.14_promoter_chr1:52229211-52231411	+
595	B	ENSG00000117859.14_promoter_chr1:52235747-52237947	+
596	B	ENSG00000264613.1_promoter_chr1:52459411-52461611	+
596	A	ENSG00000265769.1_promoter_chr1:52366443-52368643	-
597	A	ENSG00000265769.1_promoter_chr1:52366443-52368643	-
600	B	ENSG00000157077.10_promoter_chr1:52759566-52761766	+
600	A	ENSG00000157077.10_promoter_chr1:52606045-52608245	+
598	A	ENSG00000157077.10_promoter_chr1:52606045-52608245	+
601	B	ENSG00000157184.5_promoter_chr1:53660100-53662730	+
601	A	ENSG00000134748.12_promoter_chr1:52868235-52870499	+
601	A	ENSG00000085840.8_promoter_chr1:52869859-52872131	-
601	A	ENSG00000239063.1_promoter_chr1:52875113-52877313	+
603	A	ENSG00000134744.9_promoter_chr1:52933962-52936162	-
604	A	ENSG00000134744.9_promoter_chr1:53018454-53021159	-
604	A	ENSG00000272371.1_promoter_chr1:53018489-53020689	+
605	A	ENSG00000162377.4_promoter_chr1:53163540-53166038	-
606	A	ENSG00000162377.4_promoter_chr1:53163540-53166038	-
607	A	ENSG00000203995.5_promoter_chr1:53306182-53308607	+
608	A	ENSG00000121310.12_promoter_chr1:53370319-53374773	-
608	A	ENSG00000121310.12_promoter_chr1:53377127-53381749	-
609	A	ENSG00000174348.9_promoter_chr1:53525853-53528084	+
609	A	ENSG00000174348.9_promoter_chr1:53534580-53536780	+
609	A	ENSG00000227644.2_promoter_chr1:53538861-53541061	-
609	A	ENSG00000174348.9_promoter_chr1:53542282-53544521	+
609	A	ENSG00000232993.1_promoter_chr1:53550974-53553174	-
609	A	ENSG00000162383.7_promoter_chr1:53556454-53558654	-
610	A	ENSG00000157193.10_promoter_chr1:53727969-53730169	-
610	A	ENSG00000234578.1_promoter_chr1:53731606-53733806	+
610	A	ENSG00000157193.10_promoter_chr1:53732061-53736270	-
610	A	ENSG00000157193.10_promoter_chr1:53741135-53743335	-
611	A	ENSG00000157193.10_promoter_chr1:53741135-53743335	-
616	A	ENSG00000058804.10_promoter_chr1:54303740-54306533	-
616	A	ENSG00000229687.2_promoter_chr1:54305219-54307419	+
616	B	ENSG00000006555.6_promoter_chr1:55253265-55255668	-
616	B	ENSG00000237453.1_promoter_chr1:55256557-55258757	+
616	B	ENSG00000006555.6_promoter_chr1:55266671-55268940	-
616	B	ENSG00000162398.7_promoter_chr1:55269735-55271974	+
617	B	ENSG00000116209.7_promoter_chr1:54510415-54512615	-
617	B	ENSG00000116209.7_promoter_chr1:54513486-54515686	-
617	B	ENSG00000116205.6_promoter_chr1:54517259-54520006	+
617	B	ENSG00000264208.1_promoter_chr1:54517751-54519951	+
617	B	ENSG00000116209.7_promoter_chr1:54518665-54521177	-
619	B	ENSG00000006555.6_promoter_chr1:55266671-55268940	-
619	B	ENSG00000162398.7_promoter_chr1:55269735-55271974	+
621	B	ENSG00000157216.11_promoter_chr1:54870106-54874092	-
619	A	ENSG00000225183.1_promoter_chr1:54553528-54555728	+
624	A	ENSG00000157216.11_promoter_chr1:54694307-54696507	-
624	A	ENSG00000198711.4_promoter_chr1:54701709-54703909	+
624	A	ENSG00000157216.11_promoter_chr1:54717144-54719533	-
625	B	ENSG00000157216.11_promoter_chr1:54870106-54874092	-
627	A	ENSG00000157216.11_promoter_chr1:54870106-54874092	-
628	B	ENSG00000237453.1_promoter_chr1:55256557-55258757	+
628	B	ENSG00000006555.6_promoter_chr1:55266671-55268940	-
628	B	ENSG00000162398.7_promoter_chr1:55269735-55271974	+
628	A	ENSG00000265404.1_promoter_chr1:54968340-54970540	+
628	A	ENSG00000235741.1_promoter_chr1:54982732-54984932	-
629	B	ENSG00000006555.6_promoter_chr1:55253265-55255668	-
629	B	ENSG00000237453.1_promoter_chr1:55256557-55258757	+
630	B	ENSG00000233271.1_promoter_chr1:55457747-55459947	-
630	B	ENSG00000162399.6_promoter_chr1:55462605-55464805	+
632	B	ENSG00000162601.5_promoter_chr1:59147368-59149568	-
633	B	ENSG00000224980.1_promoter_chr1:57051715-57053915	-
636	B	ENSG00000224980.1_promoter_chr1:57051715-57053915	-
637	B	ENSG00000187889.8_promoter_chr1:57284844-57287369	-
640	A	ENSG00000232198.2_promoter_chr1:55838789-55840989	-
640	B	ENSG00000162407.8_promoter_chr1:57045041-57047241	-
640	B	ENSG00000224980.1_promoter_chr1:57051715-57053915	-
641	A	ENSG00000199831.1_promoter_chr1:55842325-55844525	-
640	A	ENSG00000199831.1_promoter_chr1:55842325-55844525	-
643	B	ENSG00000224980.1_promoter_chr1:57051715-57053915	-
644	B	ENSG00000162407.8_promoter_chr1:57045041-57047241	-
645	B	ENSG00000162407.8_promoter_chr1:57045041-57047241	-
646	B	ENSG00000162407.8_promoter_chr1:57045041-57047241	-
646	A	ENSG00000223956.1_promoter_chr1:56878634-56880834	+
648	A	ENSG00000187889.8_promoter_chr1:57227486-57229686	-
650	A	ENSG00000229913.1_promoter_chr1:57292393-57294593	-
649	A	ENSG00000229913.1_promoter_chr1:57292393-57294593	-
651	A	ENSG00000229913.1_promoter_chr1:57292393-57294593	-
651	B	ENSG00000238773.1_promoter_chr1:58220755-58222955	+
652	B	ENSG00000173406.11_promoter_chr1:57889529-57891729	-
653	B	ENSG00000173406.11_promoter_chr1:59012206-59014406	-
653	B	ENSG00000162600.7_promoter_chr1:59012178-59014474	-
654	B	ENSG00000236341.1_promoter_chr1:57427558-57429758	+
654	B	ENSG00000221591.1_promoter_chr1:57429952-57432152	+
654	B	ENSG00000021852.8_promoter_chr1:57431488-57433813	-
655	B	ENSG00000229887.3_promoter_chr1:58514763-58516963	-
656	B	ENSG00000162600.7_promoter_chr1:59004290-59006490	-
656	B	ENSG00000162600.7_promoter_chr1:59012178-59014474	-
656	B	ENSG00000173406.11_promoter_chr1:59012206-59014406	-
656	B	ENSG00000270209.1_promoter_chr1:59018805-59021005	-
657	A	ENSG00000173406.11_promoter_chr1:57889529-57891729	-
655	A	ENSG00000173406.11_promoter_chr1:57889529-57891729	-
656	A	ENSG00000173406.11_promoter_chr1:57889529-57891729	-
665	B	ENSG00000172456.12_promoter_chr1:59760309-59762883	+
665	A	ENSG00000234807.4_promoter_chr1:59248822-59251031	+
666	A	ENSG00000234807.4_promoter_chr1:59248822-59251031	+
666	A	ENSG00000177606.5_promoter_chr1:59249585-59251785	-
665	A	ENSG00000177606.5_promoter_chr1:59249585-59251785	-
667	A	ENSG00000177606.5_promoter_chr1:59249585-59251785	-
667	B	ENSG00000224609.2_promoter_chr1:59612299-59614547	-
668	B	ENSG00000270457.1_promoter_chr1:59755112-59757312	-
669	A	ENSG00000270457.1_promoter_chr1:59755112-59757312	-
669	A	ENSG00000172456.12_promoter_chr1:59760309-59762883	+
673	A	ENSG00000265535.1_promoter_chr1:60440526-60442726	-
672	A	ENSG00000265535.1_promoter_chr1:60440526-60442726	-
671	A	ENSG00000265535.1_promoter_chr1:60440526-60442726	-
674	A	ENSG00000265535.1_promoter_chr1:60440526-60442726	-
674	B	ENSG00000212360.1_promoter_chr1:62316170-62318370	+
681	B	ENSG00000212360.1_promoter_chr1:62316170-62318370	+
685	A	ENSG00000162599.11_promoter_chr1:61328930-61331130	+
688	B	ENSG00000212360.1_promoter_chr1:62316170-62318370	+
689	B	ENSG00000212360.1_promoter_chr1:62316170-62318370	+
690	A	ENSG00000162599.11_promoter_chr1:61517501-61519701	+
689	A	ENSG00000162599.11_promoter_chr1:61517501-61519701	+
691	A	ENSG00000162599.11_promoter_chr1:61517501-61519701	+
692	A	ENSG00000162599.11_promoter_chr1:61540945-61543145	+
692	B	ENSG00000162599.11_promoter_chr1:61816121-61818321	+
692	A	ENSG00000162599.11_promoter_chr1:61545438-61548625	+
692	A	ENSG00000263380.1_promoter_chr1:61549002-61551202	-
692	A	ENSG00000162599.11_promoter_chr1:61552083-61554283	+
693	B	ENSG00000212360.1_promoter_chr1:62316170-62318370	+
695	B	ENSG00000242860.2_promoter_chr1:62536119-62538319	+
694	A	ENSG00000132849.14_promoter_chr1:62415979-62418183	+
695	A	ENSG00000132849.14_promoter_chr1:62415979-62418183	+
699	A	ENSG00000270549.1_promoter_chr1:62994306-62996506	+
701	B	ENSG00000142856.12_promoter_chr1:63912531-63915460	-
701	A	ENSG00000229537.1_promoter_chr1:63476396-63480142	-
702	A	ENSG00000229537.1_promoter_chr1:63476396-63480142	-
703	A	ENSG00000224209.2_promoter_chr1:63781558-63784902	-
703	A	ENSG00000187140.4_promoter_chr1:63786729-63788929	+
703	A	ENSG00000230798.1_promoter_chr1:63787000-63792112	-
704	A	ENSG00000230798.1_promoter_chr1:63787000-63792112	-
705	A	ENSG00000079739.11_promoter_chr1:64086763-64088963	+
711	A	ENSG00000185483.7_promoter_chr1:64237692-64241160	+
712	A	ENSG00000185483.7_promoter_chr1:64237692-64241160	+
716	B	ENSG00000235804.2_promoter_chr1:65543614-65545814	-
716	B	ENSG00000234496.2_promoter_chr1:65558097-65560297	-
723	A	ENSG00000158966.9_promoter_chr1:64934427-64936674	+
727	A	ENSG00000162434.7_promoter_chr1:65330339-65332539	-
726	A	ENSG00000162434.7_promoter_chr1:65330339-65332539	-
728	A	ENSG00000162434.7_promoter_chr1:65330339-65332539	-
728	B	ENSG00000162434.7_promoter_chr1:65431987-65434187	-
729	A	ENSG00000162434.7_promoter_chr1:65330339-65332539	-
730	A	ENSG00000162434.7_promoter_chr1:65344546-65346746	-
729	A	ENSG00000162434.7_promoter_chr1:65344546-65346746	-
731	A	ENSG00000265996.1_promoter_chr1:65523325-65525525	-
731	A	ENSG00000199135.1_promoter_chr1:65523991-65526191	-
731	A	ENSG00000231485.1_promoter_chr1:65533220-65535420	-
732	A	ENSG00000231485.1_promoter_chr1:65533220-65535420	-
736	B	ENSG00000222624.1_promoter_chr1:65879498-65881698	+
736	B	ENSG00000116678.14_promoter_chr1:65884247-65886602	+
736	B	ENSG00000213625.4_promoter_chr1:65884269-65886592	+
733	A	ENSG00000116675.11_promoter_chr1:65711901-65714101	+
736	A	ENSG00000116675.11_promoter_chr1:65711901-65714101	+
734	A	ENSG00000116675.11_promoter_chr1:65711901-65714101	+
734	A	ENSG00000116675.11_promoter_chr1:65718144-65720344	+
736	A	ENSG00000116675.11_promoter_chr1:65718144-65720344	+
747	B	ENSG00000221655.2_promoter_chr1:67196541-67198741	-
750	B	ENSG00000184588.13_promoter_chr1:66794410-66798071	+
752	B	ENSG00000221655.2_promoter_chr1:67196541-67198741	-
753	A	ENSG00000118473.17_promoter_chr1:67079621-67081821	+
755	B	ENSG00000162594.10_promoter_chr1:67671298-67673548	+
757	A	ENSG00000152760.5_promoter_chr1:67238728-67242037	+
754	A	ENSG00000152760.5_promoter_chr1:67238728-67242037	+
758	A	ENSG00000152760.5_promoter_chr1:67238728-67242037	+
755	A	ENSG00000152760.5_promoter_chr1:67238728-67242037	+
762	A	ENSG00000203963.7_promoter_chr1:67697335-67699536	-
762	A	ENSG00000221733.1_promoter_chr1:67705010-67707210	-
764	A	ENSG00000223263.1_promoter_chr1:67880896-67883096	+
764	A	ENSG00000142864.10_promoter_chr1:67886048-67888248	-
765	B	ENSG00000235055.3_promoter_chr1:68507012-68509212	+
765	B	ENSG00000228431.1_promoter_chr1:68515228-68517428	-
765	B	ENSG00000162595.4_promoter_chr1:68516260-68519314	-
765	B	ENSG00000263542.1_promoter_chr1:68521859-68524059	+
765	A	ENSG00000235200.1_promoter_chr1:67993312-67995512	+
766	A	ENSG00000235200.1_promoter_chr1:67993312-67995512	+
767	A	ENSG00000235200.1_promoter_chr1:67993312-67995512	+
768	A	ENSG00000235200.1_promoter_chr1:67993312-67995512	+
766	B	ENSG00000116717.7_promoter_chr1:68148743-68151558	+
769	A	ENSG00000207504.1_promoter_chr1:68004809-68007009	+
768	A	ENSG00000207504.1_promoter_chr1:68004809-68007009	+
777	B	ENSG00000033122.14_promoter_chr1:70223857-70226069	+
778	B	ENSG00000116745.6_promoter_chr1:68915442-68917642	-
781	A	ENSG00000116729.9_promoter_chr1:68697170-68700803	-
784	B	ENSG00000116754.9_promoter_chr1:70685052-70687606	+
784	B	ENSG00000228988.1_promoter_chr1:70686506-70688706	-
784	B	ENSG00000116754.9_promoter_chr1:70692104-70697430	+
784	A	ENSG00000024526.12_promoter_chr1:68947721-68949921	-
791	B	ENSG00000033122.14_promoter_chr1:70571432-70573632	+
792	B	ENSG00000235079.1_promoter_chr1:71512537-71514737	+
792	B	ENSG00000050628.16_promoter_chr1:71513081-71515491	-
792	A	ENSG00000237919.1_promoter_chr1:70496705-70498905	-
793	A	ENSG00000237919.1_promoter_chr1:70496705-70498905	-
794	A	ENSG00000033122.14_promoter_chr1:70592279-70594479	+
795	B	ENSG00000235079.1_promoter_chr1:71522005-71524205	+
794	A	ENSG00000033122.14_promoter_chr1:70601814-70604166	+
795	A	ENSG00000033122.14_promoter_chr1:70601814-70604166	+
795	A	ENSG00000033122.14_promoter_chr1:70605064-70607264	+
797	B	ENSG00000132485.8_promoter_chr1:71532569-71537283	-
797	B	ENSG00000207721.1_promoter_chr1:71533199-71535399	-
796	A	ENSG00000116754.9_promoter_chr1:70701163-70703363	+
797	A	ENSG00000116754.9_promoter_chr1:70701163-70703363	+
800	B	ENSG00000235079.1_promoter_chr1:71512537-71514737	+
800	B	ENSG00000050628.16_promoter_chr1:71513081-71515491	-
800	A	ENSG00000233020.1_promoter_chr1:70994208-70996408	+
799	A	ENSG00000233020.1_promoter_chr1:70994208-70996408	+
801	B	ENSG00000235079.1_promoter_chr1:71512537-71514737	+
801	B	ENSG00000050628.16_promoter_chr1:71513081-71515491	-
801	B	ENSG00000235079.1_promoter_chr1:71522005-71524205	+
802	B	ENSG00000235079.1_promoter_chr1:71512537-71514737	+
802	B	ENSG00000050628.16_promoter_chr1:71513081-71515491	-
804	A	ENSG00000229956.5_promoter_chr1:71556812-71559012	+
803	A	ENSG00000229956.5_promoter_chr1:71556812-71559012	+
807	A	ENSG00000229956.5_promoter_chr1:71665770-71667970	+
806	A	ENSG00000229956.5_promoter_chr1:71665770-71667970	+
815	A	ENSG00000227207.2_promoter_chr1:72765154-72767354	+
818	A	ENSG00000212366.1_promoter_chr1:73183252-73185452	-
819	B	ENSG00000233894.1_promoter_chr1:74931878-74934396	+
819	B	ENSG00000162621.5_promoter_chr1:74948833-74951033	-
824	B	ENSG00000223479.3_promoter_chr1:74098898-74101098	+
826	A	ENSG00000223479.3_promoter_chr1:74173050-74175250	+
827	B	ENSG00000272864.1_promoter_chr1:75164817-75167017	-
827	B	ENSG00000116791.9_promoter_chr1:75174311-75176511	-
828	B	ENSG00000162621.5_promoter_chr1:74948833-74951033	-
831	B	ENSG00000272864.1_promoter_chr1:75164817-75167017	-
833	B	ENSG00000272864.1_promoter_chr1:75164817-75167017	-
833	A	ENSG00000162621.5_promoter_chr1:74948833-74951033	-
834	A	ENSG00000162623.11_promoter_chr1:75227576-75229776	+
835	B	ENSG00000261213.1_promoter_chr1:75589412-75591612	-
835	B	ENSG00000162624.10_promoter_chr1:75592118-75594318	+
835	B	ENSG00000224149.1_promoter_chr1:75598061-75600261	-
835	B	ENSG00000224127.1_promoter_chr1:75598543-75600743	-
835	B	ENSG00000162624.10_promoter_chr1:75598566-75602775	+
836	B	ENSG00000230863.2_promoter_chr1:76107572-76109772	-
843	B	ENSG00000226084.4_promoter_chr1:77592767-77594998	+
848	B	ENSG00000226084.4_promoter_chr1:77592767-77594998	+
849	B	ENSG00000117069.10_promoter_chr1:77331125-77333366	+
850	B	ENSG00000184005.9_promoter_chr1:76777597-76779797	+
851	B	ENSG00000117069.10_promoter_chr1:77331125-77333366	+
852	B	ENSG00000226084.4_promoter_chr1:77592767-77594998	+
854	B	ENSG00000202263.1_promoter_chr1:78560399-78562599	-
855	B	ENSG00000162614.14_promoter_chr1:78390253-78392453	+
855	B	ENSG00000162614.14_promoter_chr1:78395346-78397546	+
856	B	ENSG00000154027.14_promoter_chr1:77995791-77997991	+
858	A	ENSG00000077254.10_promoter_chr1:78184197-78186397	-
858	B	ENSG00000162613.12_promoter_chr1:78411380-78416952	-
858	B	ENSG00000162613.12_promoter_chr1:78420767-78423143	-
858	A	ENSG00000077254.10_promoter_chr1:78186690-78190084	-
859	A	ENSG00000077254.10_promoter_chr1:78193821-78196021	-
860	B	ENSG00000162614.14_promoter_chr1:78352197-78354546	+
860	B	ENSG00000235927.2_promoter_chr1:78353174-78357224	-
861	A	ENSG00000162613.12_promoter_chr1:78420767-78423143	-
861	A	ENSG00000162613.12_promoter_chr1:78426270-78428470	-
861	A	ENSG00000162616.8_promoter_chr1:78442858-78446067	+
861	A	ENSG00000137960.5_promoter_chr1:78443225-78445425	+
861	A	ENSG00000162613.12_promoter_chr1:78444545-78446794	-
865	A	ENSG00000227556.1_promoter_chr1:78782747-78784947	-
866	A	ENSG00000137959.11_promoter_chr1:79083606-79086353	+
866	A	ENSG00000137959.11_promoter_chr1:79089354-79091554	+
866	A	ENSG00000137959.11_promoter_chr1:79091590-79095519	+
867	A	ENSG00000221683.1_promoter_chr1:79150744-79152944	+
878	B	ENSG00000233008.1_promoter_chr1:84326029-84328706	-
879	B	ENSG00000235089.1_promoter_chr1:81672252-81674452	+
893	B	ENSG00000117114.15_promoter_chr1:82264081-82266281	+
896	A	ENSG00000234108.1_promoter_chr1:80959587-80961787	+
900	B	ENSG00000233008.1_promoter_chr1:84326029-84328706	-
902	B	ENSG00000233008.1_promoter_chr1:84326029-84328706	-
903	B	ENSG00000117114.15_promoter_chr1:82264081-82266281	+
903	A	ENSG00000117114.15_promoter_chr1:81769844-81772083	+
904	B	ENSG00000117114.15_promoter_chr1:82264081-82266281	+
904	A	ENSG00000224494.1_promoter_chr1:81890140-81892340	+
905	B	ENSG00000233008.1_promoter_chr1:84326029-84328706	-
906	B	ENSG00000117114.15_promoter_chr1:82419450-82421650	+
907	B	ENSG00000117114.15_promoter_chr1:82264081-82266281	+
906	A	ENSG00000234953.2_promoter_chr1:82023187-82025387	-
906	A	ENSG00000242598.1_promoter_chr1:82023317-82025517	-
908	A	ENSG00000117114.15_promoter_chr1:82264081-82266281	+
909	A	ENSG00000117114.15_promoter_chr1:82443572-82447736	+
909	A	ENSG00000117114.15_promoter_chr1:82448000-82450200	+
910	A	ENSG00000117114.15_promoter_chr1:82452075-82454275	+
909	A	ENSG00000117114.15_promoter_chr1:82452075-82454275	+
911	B	ENSG00000233008.1_promoter_chr1:84326029-84328706	-
912	B	ENSG00000233008.1_promoter_chr1:84326029-84328706	-
914	B	ENSG00000233008.1_promoter_chr1:84326029-84328706	-
916	A	ENSG00000137941.12_promoter_chr1:84355825-84358025	-
916	B	ENSG00000153898.8_promoter_chr1:85395327-85397527	-
917	A	ENSG00000137941.12_promoter_chr1:84373018-84375218	-
916	A	ENSG00000137941.12_promoter_chr1:84373018-84375218	-
916	A	ENSG00000137941.12_promoter_chr1:84378463-84380663	-
921	B	ENSG00000153898.8_promoter_chr1:85395327-85397527	-
924	A	ENSG00000142875.15_promoter_chr1:84607953-84610204	+
923	A	ENSG00000142875.15_promoter_chr1:84607953-84610204	+
928	A	ENSG00000174021.6_promoter_chr1:84969316-84971516	-
927	A	ENSG00000174021.6_promoter_chr1:84969316-84971516	-
928	A	ENSG00000122432.12_promoter_chr1:84969973-84972279	+
927	A	ENSG00000122432.12_promoter_chr1:84969973-84972279	+
927	A	ENSG00000174021.6_promoter_chr1:84972048-84974248	-
928	A	ENSG00000174021.6_promoter_chr1:84972048-84974248	-
929	B	ENSG00000153898.8_promoter_chr1:85395327-85397527	-
930	A	ENSG00000180869.3_promoter_chr1:85097231-85099431	-
929	A	ENSG00000180869.3_promoter_chr1:85097231-85099431	-
930	A	ENSG00000180869.3_promoter_chr1:85100503-85102703	-
929	A	ENSG00000180869.3_promoter_chr1:85100503-85102703	-
930	A	ENSG00000232622.1_promoter_chr1:85102589-85104789	-
929	A	ENSG00000232622.1_promoter_chr1:85102589-85104789	-
929	A	ENSG00000117155.12_promoter_chr1:85117924-85120124	-
929	A	ENSG00000117155.12_promoter_chr1:85121496-85123696	-
929	A	ENSG00000117155.12_promoter_chr1:85136798-85138998	-
934	B	ENSG00000055732.8_promoter_chr1:85489003-85491203	-
938	B	ENSG00000122417.11_promoter_chr1:86820800-86824227	-
938	B	ENSG00000122417.11_promoter_chr1:86826019-86828604	-
940	B	ENSG00000201620.1_promoter_chr1:86349281-86351481	-
941	B	ENSG00000153904.14_promoter_chr1:86042341-86045933	-
941	B	ENSG00000272691.1_promoter_chr1:86044225-86046425	-
941	B	ENSG00000142871.11_promoter_chr1:86044443-86047082	+
944	B	ENSG00000153904.14_promoter_chr1:85930067-85932827	-
944	B	ENSG00000273264.1_promoter_chr1:85930977-85933177	+
945	B	ENSG00000153904.14_promoter_chr1:86042341-86045933	-
945	B	ENSG00000272691.1_promoter_chr1:86044225-86046425	-
945	B	ENSG00000142871.11_promoter_chr1:86044443-86047082	+
945	A	ENSG00000153904.14_promoter_chr1:85930067-85932827	-
945	A	ENSG00000273264.1_promoter_chr1:85930977-85933177	+
946	A	ENSG00000153904.14_promoter_chr1:85961764-85963964	-
948	A	ENSG00000230285.1_promoter_chr1:86062813-86065013	+
950	A	ENSG00000122417.11_promoter_chr1:86836539-86840264	-
949	A	ENSG00000122417.11_promoter_chr1:86836539-86840264	-
950	B	ENSG00000236915.1_promoter_chr1:87158686-87160886	-
950	B	ENSG00000097033.10_promoter_chr1:87168258-87170777	+
950	B	ENSG00000261737.1_promoter_chr1:87169945-87172145	-
950	A	ENSG00000122417.11_promoter_chr1:86840483-86842683	-
949	A	ENSG00000122417.11_promoter_chr1:86840483-86842683	-
951	A	ENSG00000122417.11_promoter_chr1:86840483-86842683	-
949	A	ENSG00000122417.11_promoter_chr1:86848562-86850879	-
952	A	ENSG00000122417.11_promoter_chr1:86848562-86850879	-
950	A	ENSG00000122417.11_promoter_chr1:86848562-86850879	-
951	A	ENSG00000122417.11_promoter_chr1:86848562-86850879	-
952	A	ENSG00000122417.11_promoter_chr1:86851027-86853227	-
950	A	ENSG00000122417.11_promoter_chr1:86851027-86853227	-
951	A	ENSG00000122417.11_promoter_chr1:86851027-86853227	-
954	B	ENSG00000097033.10_promoter_chr1:87168258-87170777	+
954	B	ENSG00000261737.1_promoter_chr1:87169945-87172145	-
961	B	ENSG00000270507.1_promoter_chr1:88776835-88779035	+
959	A	ENSG00000267272.1_promoter_chr1:87593447-87597937	+
960	A	ENSG00000267272.1_promoter_chr1:87593447-87597937	+
961	A	ENSG00000267272.1_promoter_chr1:87593447-87597937	+
962	A	ENSG00000267272.1_promoter_chr1:87593447-87597937	+
963	A	ENSG00000221222.1_promoter_chr1:87614980-87617180	+
964	B	ENSG00000270507.1_promoter_chr1:88776835-88779035	+
977	B	ENSG00000252797.1_promoter_chr1:90453303-90455503	-
977	B	ENSG00000162664.12_promoter_chr1:90458670-90460926	+
977	B	ENSG00000228175.2_promoter_chr1:90459668-90461880	-
977	A	ENSG00000137944.12_promoter_chr1:89453838-89456038	-
977	A	ENSG00000137944.12_promoter_chr1:89458087-89460636	-
977	A	ENSG00000213516.5_promoter_chr1:89458242-89460643	-
978	A	ENSG00000137944.12_promoter_chr1:89458087-89460636	-
978	A	ENSG00000213516.5_promoter_chr1:89458242-89460643	-
978	B	ENSG00000171488.10_promoter_chr1:90227103-90229303	+
978	B	ENSG00000239176.1_promoter_chr1:90233677-90235877	-
979	A	ENSG00000137944.12_promoter_chr1:89458087-89460636	-
980	A	ENSG00000137944.12_promoter_chr1:89458087-89460636	-
979	A	ENSG00000213516.5_promoter_chr1:89458242-89460643	-
980	A	ENSG00000213516.5_promoter_chr1:89458242-89460643	-
979	B	ENSG00000154451.10_promoter_chr1:89734339-89740544	-
980	B	ENSG00000183347.13_promoter_chr1:89827616-89829818	+
984	B	ENSG00000183347.13_promoter_chr1:89827616-89829818	+
985	B	ENSG00000252797.1_promoter_chr1:90453303-90455503	-
985	B	ENSG00000162664.12_promoter_chr1:90458670-90460926	+
985	B	ENSG00000228175.2_promoter_chr1:90459668-90461880	-
986	B	ENSG00000171488.10_promoter_chr1:90227103-90229303	+
988	B	ENSG00000252797.1_promoter_chr1:90453303-90455503	-
989	A	ENSG00000171488.10_promoter_chr1:90096630-90098939	+
988	A	ENSG00000171488.10_promoter_chr1:90096630-90098939	+
989	A	ENSG00000271949.1_promoter_chr1:90096698-90098898	+
988	A	ENSG00000271949.1_promoter_chr1:90096698-90098898	+
989	A	ENSG00000231999.2_promoter_chr1:90097550-90100453	-
988	A	ENSG00000231999.2_promoter_chr1:90097550-90100453	-
990	B	ENSG00000252797.1_promoter_chr1:90453303-90455503	-
992	B	ENSG00000097046.8_promoter_chr1:91964407-91966916	+
999	B	ENSG00000162676.7_promoter_chr1:92949311-92954433	-
999	A	ENSG00000143032.7_promoter_chr1:91182594-91184794	-
1001	B	ENSG00000122482.16_promoter_chr1:91486814-91489829	-
1001	B	ENSG00000232393.1_promoter_chr1:91487475-91489675	+
1006	A	ENSG00000122482.16_promoter_chr1:91486814-91489829	-
1006	A	ENSG00000232393.1_promoter_chr1:91487475-91489675	+
1009	B	ENSG00000097046.8_promoter_chr1:91964407-91966916	+
1010	B	ENSG00000174842.12_promoter_chr1:92751849-92754149	-
1011	B	ENSG00000266532.1_promoter_chr1:92402825-92405025	+
1012	A	ENSG00000097046.8_promoter_chr1:91976683-91978883	+
1013	B	ENSG00000174842.12_promoter_chr1:92751849-92754149	-
1015	B	ENSG00000067208.10_promoter_chr1:93091291-93093491	-
1016	B	ENSG00000174842.12_promoter_chr1:92751849-92754149	-
1017	B	ENSG00000067208.10_promoter_chr1:93091291-93093491	-
1021	A	ENSG00000222664.1_promoter_chr1:93489808-93492008	+
1021	A	ENSG00000251837.1_promoter_chr1:93492863-93495063	-
1023	B	ENSG00000137936.12_promoter_chr1:94033484-94035684	-
1024	B	ENSG00000211575.1_promoter_chr1:94310387-94312587	+
1024	B	ENSG00000260464.1_promoter_chr1:94310729-94312929	+
1024	B	ENSG00000137936.12_promoter_chr1:94311068-94314706	-
1024	A	ENSG00000223745.3_promoter_chr1:93775120-93777320	-
1023	A	ENSG00000223745.3_promoter_chr1:93775120-93777320	-
1022	A	ENSG00000223745.3_promoter_chr1:93775120-93777320	-
1025	A	ENSG00000223745.3_promoter_chr1:93775120-93777320	-
1026	B	ENSG00000137942.12_promoter_chr1:94007382-94009582	+
1027	B	ENSG00000137936.12_promoter_chr1:94079454-94081654	-
1028	B	ENSG00000211575.1_promoter_chr1:94310387-94312587	+
1028	B	ENSG00000260464.1_promoter_chr1:94310729-94312929	+
1028	B	ENSG00000137936.12_promoter_chr1:94311068-94314706	-
1029	B	ENSG00000137936.12_promoter_chr1:94050458-94052692	-
1029	B	ENSG00000137936.12_promoter_chr1:94055735-94057935	-
1029	B	ENSG00000224093.1_promoter_chr1:94055755-94060146	+
1027	A	ENSG00000137942.12_promoter_chr1:93911687-93914038	+
1028	A	ENSG00000137942.12_promoter_chr1:93911687-93914038	+
1029	A	ENSG00000137942.12_promoter_chr1:93911687-93914038	+
1033	B	ENSG00000137962.8_promoter_chr1:94702921-94705189	-
1033	B	ENSG00000231363.1_promoter_chr1:94711463-94713663	+
1033	A	ENSG00000198691.7_promoter_chr1:94526795-94528995	-
1032	A	ENSG00000198691.7_promoter_chr1:94526795-94528995	-
1034	B	ENSG00000236098.1_promoter_chr1:94789925-94792125	-
1034	B	ENSG00000226835.1_promoter_chr1:94796822-94799022	+
1034	A	ENSG00000231363.1_promoter_chr1:94711463-94713663	+
1035	A	ENSG00000117528.7_promoter_chr1:94977029-94979229	+
1035	B	ENSG00000122481.12_promoter_chr1:95697710-95700023	+
1035	B	ENSG00000226026.1_promoter_chr1:95699335-95701538	-
1038	B	ENSG00000224081.3_promoter_chr1:95123606-95125806	-
1038	A	ENSG00000117525.9_promoter_chr1:95006993-95009356	-
1040	B	ENSG00000122481.12_promoter_chr1:95697710-95700023	+
1040	B	ENSG00000226026.1_promoter_chr1:95699335-95701538	-
1040	B	ENSG00000122481.12_promoter_chr1:95709613-95711813	+
1041	B	ENSG00000117519.11_promoter_chr1:95389803-95394834	-
1041	B	ENSG00000235501.1_promoter_chr1:95391121-95393783	+
1042	A	ENSG00000237416.2_promoter_chr1:95320782-95322982	-
1041	A	ENSG00000237416.2_promoter_chr1:95320782-95322982	-
1040	A	ENSG00000237416.2_promoter_chr1:95320782-95322982	-
1043	A	ENSG00000117519.11_promoter_chr1:95389803-95394834	-
1043	A	ENSG00000235501.1_promoter_chr1:95391121-95393783	+
1044	B	ENSG00000122481.12_promoter_chr1:95697710-95700023	+
1044	B	ENSG00000226026.1_promoter_chr1:95699335-95701538	-
1044	A	ENSG00000152078.5_promoter_chr1:95580893-95583678	+
1044	A	ENSG00000271092.1_promoter_chr1:95581478-95583678	+
1047	B	ENSG00000117569.14_promoter_chr1:97248503-97250949	+
1048	B	ENSG00000225206.4_promoter_chr1:98515219-98517419	-
1059	A	ENSG00000228504.1_promoter_chr1:95783619-95785819	-
1053	A	ENSG00000228504.1_promoter_chr1:95783619-95785819	-
1063	B	ENSG00000225206.4_promoter_chr1:98510707-98513780	-
1063	B	ENSG00000225206.4_promoter_chr1:98515219-98517419	-
1066	B	ENSG00000200800.1_promoter_chr1:96689456-96691656	+
1070	B	ENSG00000225206.4_promoter_chr1:98510707-98513780	-
1070	B	ENSG00000225206.4_promoter_chr1:98515219-98517419	-
1072	B	ENSG00000235777.1_promoter_chr1:98260476-98262720	+
1073	B	ENSG00000225206.4_promoter_chr1:98510707-98513780	-
1073	B	ENSG00000225206.4_promoter_chr1:98515219-98517419	-
1077	B	ENSG00000225206.4_promoter_chr1:98510707-98513780	-
1079	B	ENSG00000225206.4_promoter_chr1:98515219-98517419	-
1082	B	ENSG00000225206.4_promoter_chr1:98510707-98513780	-
1082	B	ENSG00000225206.4_promoter_chr1:98515219-98517419	-
1083	A	ENSG00000226128.1_promoter_chr1:98049417-98051617	+
1086	A	ENSG00000233557.2_promoter_chr1:98540555-98542755	+
1087	B	ENSG00000223656.1_promoter_chr1:100161797-100163997	+
1089	B	ENSG00000223656.1_promoter_chr1:100161797-100163997	+
1091	B	ENSG00000099260.6_promoter_chr1:100146821-100149021	+
1094	B	ENSG00000156869.8_promoter_chr1:100177864-100180064	-
1094	B	ENSG00000156869.8_promoter_chr1:100181015-100183215	-
1095	B	ENSG00000223656.1_promoter_chr1:100161797-100163997	+
1098	B	ENSG00000261254.1_promoter_chr1:100494121-100496321	+
1098	B	ENSG00000156875.9_promoter_chr1:100501652-100503852	+
1099	B	ENSG00000225169.1_promoter_chr1:100676848-100679048	+
1099	A	ENSG00000162688.11_promoter_chr1:100338025-100340225	+
1101	A	ENSG00000241073.1_promoter_chr1:100549827-100552027	-
1101	A	ENSG00000226952.1_promoter_chr1:100562794-100564994	+
1102	A	ENSG00000122435.5_promoter_chr1:100596705-100598970	+
1102	A	ENSG00000156876.8_promoter_chr1:100598244-100600511	-
1103	A	ENSG00000122435.5_promoter_chr1:100606462-100608662	+
1105	B	ENSG00000162692.6_promoter_chr1:101183297-101185519	+
1110	B	ENSG00000170989.8_promoter_chr1:101700443-101703845	+
1110	B	ENSG00000225938.1_promoter_chr1:101701884-101704084	-
1110	B	ENSG00000260940.1_promoter_chr1:101706713-101708913	+
1111	B	ENSG00000252765.1_promoter_chr1:101596708-101598908	+
1111	A	ENSG00000117543.15_promoter_chr1:101487076-101489276	-
1111	A	ENSG00000233184.2_promoter_chr1:101489433-101491674	+
1112	A	ENSG00000233184.2_promoter_chr1:101489433-101491674	+
1112	B	ENSG00000170989.8_promoter_chr1:101700443-101703845	+
1112	B	ENSG00000225938.1_promoter_chr1:101701884-101704084	-
1111	A	ENSG00000117543.15_promoter_chr1:101490707-101493644	-
1112	A	ENSG00000117543.15_promoter_chr1:101490707-101493644	-
1114	B	ENSG00000170989.8_promoter_chr1:101700443-101703845	+
1114	B	ENSG00000225938.1_promoter_chr1:101701884-101704084	-
1114	B	ENSG00000260940.1_promoter_chr1:101706713-101708913	+
1116	A	ENSG00000231671.1_promoter_chr1:101786892-101789592	+
1123	B	ENSG00000118733.12_promoter_chr1:102462261-102464586	-
1129	B	ENSG00000060718.14_promoter_chr1:103469837-103472037	-
1129	B	ENSG00000060718.14_promoter_chr1:103473849-103476049	-
1130	A	ENSG00000226715.1_promoter_chr1:102187297-102189497	+
1131	B	ENSG00000222069.1_promoter_chr1:104064183-104066383	+
1131	B	ENSG00000185946.11_promoter_chr1:104066312-104068792	+
1131	B	ENSG00000224613.2_promoter_chr1:104067883-104070105	-
1138	A	ENSG00000118733.12_promoter_chr1:102462261-102464586	-
1148	A	ENSG00000234257.1_promoter_chr1:103566060-103568260	-
1147	A	ENSG00000234257.1_promoter_chr1:103566060-103568260	-
1150	A	ENSG00000060718.14_promoter_chr1:103573534-103576052	-
1148	A	ENSG00000060718.14_promoter_chr1:103573534-103576052	-
1149	A	ENSG00000060718.14_promoter_chr1:103573534-103576052	-
1164	B	ENSG00000162631.14_promoter_chr1:107680628-107685897	+
1164	B	ENSG00000162631.14_promoter_chr1:107689215-107691415	+
1169	B	ENSG00000230768.3_promoter_chr1:106148429-106150629	-
1170	B	ENSG00000162631.14_promoter_chr1:107680628-107685897	+
1170	B	ENSG00000162631.14_promoter_chr1:107689215-107691415	+
1171	A	ENSG00000233047.1_promoter_chr1:106565634-106567834	-
1170	A	ENSG00000233047.1_promoter_chr1:106565634-106567834	-
1173	B	ENSG00000162631.14_promoter_chr1:107680628-107685897	+
1173	B	ENSG00000162631.14_promoter_chr1:107689215-107691415	+
1175	B	ENSG00000224550.1_promoter_chr1:108045824-108048024	+
1176	B	ENSG00000134215.11_promoter_chr1:108291930-108294130	-
1179	B	ENSG00000134215.11_promoter_chr1:108291930-108294130	-
1181	A	ENSG00000265536.1_promoter_chr1:108318678-108320878	-
1182	B	ENSG00000230489.1_promoter_chr1:108505064-108507264	+
1182	B	ENSG00000134215.11_promoter_chr1:108505922-108509766	-
1182	A	ENSG00000134215.11_promoter_chr1:108328046-108330246	-
1183	A	ENSG00000134215.11_promoter_chr1:108505922-108509766	-
1185	A	ENSG00000226483.2_promoter_chr1:109049195-109051395	+
1186	A	ENSG00000226483.2_promoter_chr1:109049195-109051395	+
1187	A	ENSG00000162641.14_promoter_chr1:109373156-109375356	-
1188	B	ENSG00000143126.7_promoter_chr1:109805890-109808090	+
1188	A	ENSG00000116299.12_promoter_chr1:109740812-109743012	+
1189	B	ENSG00000134243.7_promoter_chr1:109940283-109942573	-
1191	A	ENSG00000162650.11_promoter_chr1:110029961-110033837	+
1191	A	ENSG00000174151.10_promoter_chr1:110034673-110036936	+
1193	B	ENSG00000116337.11_promoter_chr1:110160125-110164090	+
1193	B	ENSG00000116337.11_promoter_chr1:110164435-110173459	+
1193	B	ENSG00000228703.1_promoter_chr1:110172727-110174927	-
1193	A	ENSG00000156097.8_promoter_chr1:110085932-110088132	+
1192	A	ENSG00000156097.8_promoter_chr1:110085932-110088132	+
1193	A	ENSG00000254942.1_promoter_chr1:110086259-110088459	-
1192	A	ENSG00000254942.1_promoter_chr1:110086259-110088459	-
1194	A	ENSG00000156097.8_promoter_chr1:110085932-110088132	+
1194	A	ENSG00000254942.1_promoter_chr1:110086259-110088459	-
1194	B	ENSG00000168710.13_promoter_chr1:110525307-110527836	+
1193	A	ENSG00000065135.7_promoter_chr1:110089232-110091432	+
1192	A	ENSG00000065135.7_promoter_chr1:110089232-110091432	+
1194	A	ENSG00000065135.7_promoter_chr1:110089232-110091432	+
1196	B	ENSG00000168710.13_promoter_chr1:110525307-110527836	+
1197	B	ENSG00000168710.13_promoter_chr1:110525307-110527836	+
1198	B	ENSG00000184371.9_promoter_chr1:110450863-110453807	+
1198	B	ENSG00000184371.9_promoter_chr1:110456278-110458478	+
1200	B	ENSG00000186150.3_promoter_chr1:110653061-110655261	+
1200	A	ENSG00000258634.2_promoter_chr1:110598961-110601161	+
1201	A	ENSG00000258634.2_promoter_chr1:110598961-110601161	+
1201	B	ENSG00000143125.5_promoter_chr1:110991821-110994021	+
1201	B	ENSG00000270380.1_promoter_chr1:110999776-111001976	-
1200	A	ENSG00000258634.2_promoter_chr1:110601483-110603683	+
1201	A	ENSG00000258634.2_promoter_chr1:110601483-110603683	+
1201	A	ENSG00000156150.6_promoter_chr1:110613122-110615322	-
1204	B	ENSG00000143125.5_promoter_chr1:110991821-110994021	+
1204	B	ENSG00000270380.1_promoter_chr1:110999776-111001976	-
1205	A	ENSG00000224699.4_promoter_chr1:110952636-110956670	+
1205	B	ENSG00000143125.5_promoter_chr1:110991821-110994021	+
1205	B	ENSG00000270380.1_promoter_chr1:110999776-111001976	-
1205	A	ENSG00000224699.4_promoter_chr1:110956684-110960310	+
1206	A	ENSG00000143105.5_promoter_chr1:111061597-111063797	-
1208	B	ENSG00000229283.1_promoter_chr1:111866403-111868603	-
1208	B	ENSG00000173947.9_promoter_chr1:111886909-111891162	+
1208	A	ENSG00000177301.9_promoter_chr1:111173896-111176096	-
1209	A	ENSG00000177301.9_promoter_chr1:111173896-111176096	-
1210	B	ENSG00000215867.4_promoter_chr1:112191966-112194166	-
1210	B	ENSG00000201028.1_promoter_chr1:112192959-112195159	-
1212	A	ENSG00000064886.9_promoter_chr1:111767637-111773587	+
1210	A	ENSG00000064886.9_promoter_chr1:111767637-111773587	+
1210	A	ENSG00000064886.9_promoter_chr1:111775637-111777837	+
1213	A	ENSG00000173947.9_promoter_chr1:111886909-111891162	+
1214	B	ENSG00000231246.1_promoter_chr1:112902950-112905150	-
1214	B	ENSG00000234388.2_promoter_chr1:112903902-112906102	+
1214	B	ENSG00000238761.1_promoter_chr1:112911625-112913825	+
1214	A	ENSG00000143110.7_promoter_chr1:112014413-112017389	+
1214	A	ENSG00000121933.13_promoter_chr1:112031246-112035329	-
1214	A	ENSG00000200360.1_promoter_chr1:112032845-112035045	-
1217	B	ENSG00000197852.8_promoter_chr1:112290121-112292321	-
1217	B	ENSG00000064703.7_promoter_chr1:112295866-112298720	+
1217	B	ENSG00000197852.8_promoter_chr1:112297931-112300446	-
1217	B	ENSG00000064703.7_promoter_chr1:112301018-112305238	+
1220	A	ENSG00000232558.1_promoter_chr1:112399327-112401527	-
1221	A	ENSG00000231437.3_promoter_chr1:112530391-112533357	+
1221	A	ENSG00000171385.5_promoter_chr1:112531577-112533777	-
1222	B	ENSG00000007341.14_promoter_chr1:113153328-113155584	-
1222	B	ENSG00000007341.14_promoter_chr1:113159708-113165447	-
1222	B	ENSG00000116489.8_promoter_chr1:113159794-113162653	+
1223	B	ENSG00000198799.7_promoter_chr1:113613830-113616030	+
1223	B	ENSG00000238198.1_promoter_chr1:113615527-113617727	-
1224	B	ENSG00000134245.13_promoter_chr1:113007162-113010255	+
1225	B	ENSG00000155366.12_promoter_chr1:113246075-113252056	-
1222	A	ENSG00000143079.10_promoter_chr1:112936802-112939340	+
1225	A	ENSG00000143079.10_promoter_chr1:112936802-112939340	+
1223	A	ENSG00000143079.10_promoter_chr1:112936802-112939340	+
1226	A	ENSG00000116489.8_promoter_chr1:113159794-113162653	+
1226	A	ENSG00000007341.14_promoter_chr1:113159708-113165447	-
1226	B	ENSG00000155366.12_promoter_chr1:113246075-113252056	-
1228	A	ENSG00000271810.1_promoter_chr1:113253646-113256055	-
1227	A	ENSG00000271810.1_promoter_chr1:113253646-113256055	-
1228	A	ENSG00000155367.11_promoter_chr1:113255393-113257593	-
1227	A	ENSG00000155367.11_promoter_chr1:113255393-113257593	-
1229	A	ENSG00000271810.1_promoter_chr1:113253646-113256055	-
1230	A	ENSG00000271810.1_promoter_chr1:113253646-113256055	-
1229	A	ENSG00000155367.11_promoter_chr1:113255393-113257593	-
1230	A	ENSG00000155367.11_promoter_chr1:113255393-113257593	-
1230	B	ENSG00000232450.1_promoter_chr1:114242053-114244253	-
1228	A	ENSG00000261595.1_promoter_chr1:113256293-113258493	+
1229	A	ENSG00000261595.1_promoter_chr1:113256293-113258493	+
1227	A	ENSG00000261595.1_promoter_chr1:113256293-113258493	+
1230	A	ENSG00000261595.1_promoter_chr1:113256293-113258493	+
1228	A	ENSG00000155367.11_promoter_chr1:113257677-113260099	-
1229	A	ENSG00000155367.11_promoter_chr1:113257677-113260099	-
1227	A	ENSG00000155367.11_promoter_chr1:113257677-113260099	-
1230	A	ENSG00000155367.11_promoter_chr1:113257677-113260099	-
1231	A	ENSG00000155367.11_promoter_chr1:113257677-113260099	-
1227	A	ENSG00000184599.9_promoter_chr1:113261040-113263398	+
1228	A	ENSG00000184599.9_promoter_chr1:113261040-113263398	+
1231	A	ENSG00000184599.9_promoter_chr1:113261040-113263398	+
1229	A	ENSG00000184599.9_promoter_chr1:113261040-113263398	+
1230	A	ENSG00000184599.9_promoter_chr1:113261040-113263398	+
1233	B	ENSG00000198799.7_promoter_chr1:113613830-113616030	+
1233	B	ENSG00000238198.1_promoter_chr1:113615527-113617727	-
1234	B	ENSG00000198799.7_promoter_chr1:113613830-113616030	+
1235	B	ENSG00000213281.4_promoter_chr1:115259315-115261515	-
1235	B	ENSG00000009307.11_promoter_chr1:115261359-115263559	-
1235	B	ENSG00000009307.11_promoter_chr1:115266708-115270969	-
1235	B	ENSG00000201900.1_promoter_chr1:115268340-115270540	+
1235	A	ENSG00000198799.7_promoter_chr1:113639344-113643218	+
1237	B	ENSG00000081026.14_promoter_chr1:113931370-113934082	+
1245	A	ENSG00000116774.7_promoter_chr1:114520062-114522894	+
1244	A	ENSG00000116774.7_promoter_chr1:114520062-114522894	+
1248	A	ENSG00000271419.1_promoter_chr1:114894607-114896807	+
1249	A	ENSG00000271419.1_promoter_chr1:114894607-114896807	+
1250	A	ENSG00000009307.11_promoter_chr1:115289280-115291480	-
1250	A	ENSG00000009307.11_promoter_chr1:115292611-115294811	-
1251	A	ENSG00000009307.11_promoter_chr1:115292611-115294811	-
1251	A	ENSG00000009307.11_promoter_chr1:115300385-115303297	-
1252	B	ENSG00000233730.1_promoter_chr1:115640292-115642492	+
1253	B	ENSG00000226973.1_promoter_chr1:116012561-116014761	+
1254	B	ENSG00000233730.1_promoter_chr1:115640292-115642492	+
1256	A	ENSG00000198765.7_promoter_chr1:115518177-115520377	+
1254	A	ENSG00000198765.7_promoter_chr1:115518177-115520377	+
1253	A	ENSG00000198765.7_promoter_chr1:115518177-115520377	+
1255	A	ENSG00000198765.7_promoter_chr1:115518177-115520377	+
1260	B	ENSG00000226973.1_promoter_chr1:116012561-116014761	+
1261	B	ENSG00000118729.10_promoter_chr1:116311135-116313402	-
1263	A	ENSG00000228035.1_promoter_chr1:115823654-115825854	+
1264	A	ENSG00000226973.1_promoter_chr1:116012561-116014761	+
1265	B	ENSG00000224950.1_promoter_chr1:117041634-117043834	-
1265	A	ENSG00000239984.2_promoter_chr1:116147091-116149291	+
1266	A	ENSG00000239984.2_promoter_chr1:116147091-116149291	+
1266	B	ENSG00000118729.10_promoter_chr1:116311135-116313402	-
1267	A	ENSG00000239984.2_promoter_chr1:116147091-116149291	+
1269	A	ENSG00000173218.10_promoter_chr1:116192022-116194222	+
1271	B	ENSG00000118729.10_promoter_chr1:116311135-116313402	-
1272	B	ENSG00000224950.1_promoter_chr1:117041634-117043834	-
1273	B	ENSG00000163393.8_promoter_chr1:116517118-116519434	+
1274	B	ENSG00000224950.1_promoter_chr1:117041634-117043834	-
1275	B	ENSG00000163399.11_promoter_chr1:116923032-116926191	+
1275	B	ENSG00000269279.1_promoter_chr1:116926518-116928718	-
1275	B	ENSG00000163399.11_promoter_chr1:116927924-116931548	+
1276	A	ENSG00000163399.11_promoter_chr1:116940092-116943951	+
1276	A	ENSG00000163399.11_promoter_chr1:116946730-116948930	+
1277	B	ENSG00000233154.1_promoter_chr1:117020649-117023464	-
1277	A	ENSG00000212385.1_promoter_chr1:116956291-116958491	-
1276	A	ENSG00000212385.1_promoter_chr1:116956291-116958491	-
1278	B	ENSG00000143061.13_promoter_chr1:117208853-117212375	-
1278	B	ENSG00000211543.2_promoter_chr1:117212370-117214570	+
1279	B	ENSG00000116830.7_promoter_chr1:117600924-117603183	+
1278	A	ENSG00000116815.11_promoter_chr1:117113406-117115661	-
1279	A	ENSG00000116815.11_promoter_chr1:117113406-117115661	-
1281	B	ENSG00000116830.7_promoter_chr1:117600924-117603183	+
1281	A	ENSG00000223489.1_promoter_chr1:117285031-117287231	-
1283	A	ENSG00000223489.1_promoter_chr1:117285031-117287231	-
1284	A	ENSG00000134247.9_promoter_chr1:117450678-117452878	+
1284	A	ENSG00000272715.1_promoter_chr1:117451953-117454153	-
1285	A	ENSG00000116830.7_promoter_chr1:117600924-117603183	+
1285	A	ENSG00000236137.1_promoter_chr1:117601912-117604112	-
1286	B	ENSG00000196505.6_promoter_chr1:118430155-118432355	-
1286	B	ENSG00000196505.6_promoter_chr1:118441552-118443752	-
1287	A	ENSG00000116830.7_promoter_chr1:117615916-117618116	+
1289	B	ENSG00000196505.6_promoter_chr1:118462630-118464830	-
1289	A	ENSG00000134253.5_promoter_chr1:117658034-117660234	-
1290	A	ENSG00000134253.5_promoter_chr1:117658034-117660234	-
1291	A	ENSG00000134253.5_promoter_chr1:117664150-117667209	-
1290	A	ENSG00000134253.5_promoter_chr1:117664150-117667209	-
1290	A	ENSG00000228453.1_promoter_chr1:117678850-117681050	+
1293	B	ENSG00000196505.6_promoter_chr1:118430155-118432355	-
1297	B	ENSG00000092607.9_promoter_chr1:119530228-119534179	-
1297	B	ENSG00000226172.2_promoter_chr1:119543815-119546015	-
1297	B	ENSG00000239216.1_promoter_chr1:119543828-119546028	-
1298	B	ENSG00000116882.10_promoter_chr1:119909401-119911660	+
1298	B	ENSG00000230921.1_promoter_chr1:119909568-119911768	+
1301	B	ENSG00000092607.9_promoter_chr1:119530228-119534179	-
1303	B	ENSG00000116882.10_promoter_chr1:119909401-119911660	+
1303	B	ENSG00000230921.1_promoter_chr1:119909568-119911768	+
1304	B	ENSG00000249798.1_promoter_chr1:120079131-120081331	+
1304	A	ENSG00000235595.1_promoter_chr1:120005444-120007644	-
1304	A	ENSG00000187481.2_promoter_chr1:120007843-120010043	+
1306	B	ENSG00000092621.7_promoter_chr1:120260249-120262449	+
1307	B	ENSG00000092621.7_promoter_chr1:120200420-120202620	+
1311	B	ENSG00000252744.1_promoter_chr1:147800395-147802595	+
1311	B	ENSG00000202408.1_promoter_chr1:147806686-147808886	-
1311	A	ENSG00000178104.15_promoter_chr1:144904479-144906714	-
1312	A	ENSG00000178104.15_promoter_chr1:144916093-144918293	-
1312	A	ENSG00000178104.15_promoter_chr1:144918811-144921011	-
1312	A	ENSG00000178104.15_promoter_chr1:144921703-144924065	-
1313	A	ENSG00000178104.15_promoter_chr1:144931948-144934552	-
1313	B	ENSG00000272824.1_promoter_chr1:147830615-147832815	-
1314	B	ENSG00000202408.1_promoter_chr1:147806686-147808886	-
1315	B	ENSG00000206737.1_promoter_chr1:149224021-149226221	-
1316	B	ENSG00000186364.7_promoter_chr1:145588763-145591439	-
1319	A	ENSG00000181039.7_promoter_chr1:145468507-145470707	+
1319	B	ENSG00000244619.2_promoter_chr1:145542029-145544229	-
1319	A	ENSG00000121851.8_promoter_chr1:145470174-145472388	-
1320	B	ENSG00000131778.13_promoter_chr1:146712290-146714595	+
1320	B	ENSG00000131781.8_promoter_chr1:146714500-146716700	-
1321	B	ENSG00000131778.13_promoter_chr1:146712290-146714595	+
1321	B	ENSG00000131781.8_promoter_chr1:146714500-146716700	-
1321	A	ENSG00000237188.3_promoter_chr1:146642349-146645163	+
1321	A	ENSG00000273071.1_promoter_chr1:146642764-146644964	+
1321	A	ENSG00000131791.6_promoter_chr1:146643846-146646129	-
1321	A	ENSG00000271721.1_promoter_chr1:146645180-146647380	+
1322	A	ENSG00000131778.13_promoter_chr1:146740564-146744029	+
1323	A	ENSG00000131778.13_promoter_chr1:146740564-146744029	+
1326	B	ENSG00000227139.1_promoter_chr1:147167913-147170113	+
1331	B	ENSG00000116128.5_promoter_chr1:147069987-147072187	+
1331	A	ENSG00000116128.5_promoter_chr1:147011181-147013381	+
1334	B	ENSG00000224481.1_promoter_chr1:147799123-147801323	+
1334	B	ENSG00000252744.1_promoter_chr1:147800395-147802595	+
1334	B	ENSG00000202408.1_promoter_chr1:147806686-147808886	-
1335	B	ENSG00000179571.9_promoter_chr1:149101094-149103294	-
1335	B	ENSG00000226028.2_promoter_chr1:149112654-149114854	+
1336	B	ENSG00000223945.2_promoter_chr1:150023845-150026045	+
1336	A	ENSG00000206737.1_promoter_chr1:149224021-149226221	-
1337	A	ENSG00000206737.1_promoter_chr1:149224021-149226221	-
1336	A	ENSG00000232721.1_promoter_chr1:149228715-149230915	+
1337	A	ENSG00000232721.1_promoter_chr1:149228715-149230915	+
1336	A	ENSG00000223779.4_promoter_chr1:149237530-149240093	+
1337	A	ENSG00000223779.4_promoter_chr1:149237530-149240093	+
1336	A	ENSG00000223779.4_promoter_chr1:149240294-149242494	+
1337	A	ENSG00000223779.4_promoter_chr1:149240294-149242494	+
1336	A	ENSG00000223779.4_promoter_chr1:149243049-149245249	+
1337	A	ENSG00000223779.4_promoter_chr1:149243049-149245249	+
1338	A	ENSG00000184260.4_promoter_chr1:149856524-149858724	+
1338	A	ENSG00000178096.8_promoter_chr1:149857439-149859639	+
1338	A	ENSG00000184678.8_promoter_chr1:149858032-149860232	-
1338	B	ENSG00000136631.8_promoter_chr1:150037368-150040084	+
1338	A	ENSG00000184270.3_promoter_chr1:149859266-149861466	-
1339	B	ENSG00000014914.15_promoter_chr1:149905600-149910791	-
1339	A	ENSG00000178096.8_promoter_chr1:149869149-149871378	+
1341	B	ENSG00000223945.2_promoter_chr1:150023845-150026045	+
1342	A	ENSG00000136631.8_promoter_chr1:150047268-150049468	+
1343	A	ENSG00000118298.6_promoter_chr1:150227553-150230688	+
1343	A	ENSG00000271845.1_promoter_chr1:150229481-150231681	-
1344	A	ENSG00000117360.8_promoter_chr1:150291924-150294201	+
1344	B	ENSG00000143398.15_promoter_chr1:151202727-151209309	+
1344	B	ENSG00000143398.15_promoter_chr1:151212587-151214787	+
1344	A	ENSG00000117360.8_promoter_chr1:150298233-150302420	+
1345	A	ENSG00000117360.8_promoter_chr1:150313626-150315826	+
1345	A	ENSG00000117360.8_promoter_chr1:150316015-150318215	+
1345	A	ENSG00000117360.8_promoter_chr1:150319159-150321359	+
1346	B	ENSG00000200175.1_promoter_chr1:150784974-150787174	-
1346	B	ENSG00000143437.16_promoter_chr1:150790717-150792917	-
1348	B	ENSG00000224690.2_promoter_chr1:150770948-150773148	+
1348	B	ENSG00000143387.8_promoter_chr1:150779044-150782799	-
1348	B	ENSG00000200175.1_promoter_chr1:150784974-150787174	-
1349	B	ENSG00000163154.5_promoter_chr1:151127104-151129304	+
1349	B	ENSG00000163156.7_promoter_chr1:151127139-151129339	+
1349	A	ENSG00000200759.1_promoter_chr1:150995128-150997328	-
1349	A	ENSG00000143363.11_promoter_chr1:150995217-150997417	+
1350	A	ENSG00000143458.7_promoter_chr1:151063721-151065921	+
1350	B	ENSG00000159352.11_promoter_chr1:151225178-151227444	+
1351	B	ENSG00000163154.5_promoter_chr1:151127104-151129304	+
1351	B	ENSG00000163156.7_promoter_chr1:151127139-151129339	+
1352	A	ENSG00000143393.12_promoter_chr1:151266749-151268949	-
1352	B	ENSG00000178796.8_promoter_chr1:151698846-151701104	+
1353	B	ENSG00000143390.13_promoter_chr1:151316943-151321833	-
1353	B	ENSG00000237976.1_promoter_chr1:151317442-151319642	+
1353	A	ENSG00000143393.12_promoter_chr1:151271268-151273510	-
1352	A	ENSG00000143393.12_promoter_chr1:151271268-151273510	-
1354	A	ENSG00000143393.12_promoter_chr1:151271268-151273510	-
1354	B	ENSG00000159377.6_promoter_chr1:151370009-151373576	+
1353	A	ENSG00000265753.1_promoter_chr1:151273239-151275439	-
1354	A	ENSG00000265753.1_promoter_chr1:151273239-151275439	-
1352	A	ENSG00000265753.1_promoter_chr1:151273239-151275439	-
1353	A	ENSG00000143393.12_promoter_chr1:151274142-151276342	-
1354	A	ENSG00000143393.12_promoter_chr1:151274142-151276342	-
1352	A	ENSG00000143393.12_promoter_chr1:151274142-151276342	-
1352	A	ENSG00000143393.12_promoter_chr1:151278709-151280909	-
1355	A	ENSG00000238711.1_promoter_chr1:151409475-151411675	+
1355	B	ENSG00000143365.12_promoter_chr1:151804026-151806348	-
1355	B	ENSG00000234614.1_promoter_chr1:151812352-151814552	+
1355	B	ENSG00000225556.1_promoter_chr1:151812833-151815033	-
1356	A	ENSG00000143442.17_promoter_chr1:151414480-151416954	-
1355	A	ENSG00000143442.17_promoter_chr1:151414480-151416954	-
1357	A	ENSG00000143442.17_promoter_chr1:151414480-151416954	-
1357	B	ENSG00000143375.10_promoter_chr1:151504615-151508553	+
1357	B	ENSG00000143367.11_promoter_chr1:151510780-151513009	+
1357	B	ENSG00000232536.1_promoter_chr1:151510991-151513191	+
1357	B	ENSG00000207606.1_promoter_chr1:151516271-151518471	+
1358	A	ENSG00000143375.10_promoter_chr1:151504615-151508553	+
1358	A	ENSG00000143367.11_promoter_chr1:151510780-151513009	+
1358	A	ENSG00000232536.1_promoter_chr1:151510991-151513191	+
1359	A	ENSG00000143367.11_promoter_chr1:151510780-151513009	+
1359	A	ENSG00000232536.1_promoter_chr1:151510991-151513191	+
1359	B	ENSG00000143365.12_promoter_chr1:151798367-151800567	-
1359	A	ENSG00000207606.1_promoter_chr1:151516271-151518471	+
1361	B	ENSG00000143365.12_promoter_chr1:151804026-151806348	-
1361	B	ENSG00000234614.1_promoter_chr1:151812352-151814552	+
1361	B	ENSG00000225556.1_promoter_chr1:151812833-151815033	-
1361	B	ENSG00000201134.1_promoter_chr1:151814113-151816313	-
1362	B	ENSG00000143365.12_promoter_chr1:151804026-151806348	-
1362	A	ENSG00000178796.8_promoter_chr1:151698846-151701104	+
1363	B	ENSG00000229021.2_promoter_chr1:151965006-151967206	+
1363	B	ENSG00000197747.4_promoter_chr1:151964854-151968866	-
1365	B	ENSG00000237975.2_promoter_chr1:152159826-152162026	+
1367	A	ENSG00000237975.2_promoter_chr1:152159826-152162026	+
1368	B	ENSG00000185962.1_promoter_chr1:152595379-152597579	-
1369	B	ENSG00000229713.1_promoter_chr1:152707993-152710193	+
1370	B	ENSG00000230779.1_promoter_chr1:153195555-153197755	+
1369	A	ENSG00000176075.6_promoter_chr1:152625952-152628152	+
1371	A	ENSG00000176075.6_promoter_chr1:152625952-152628152	+
1370	A	ENSG00000176075.6_promoter_chr1:152625952-152628152	+
1372	A	ENSG00000187223.3_promoter_chr1:152633871-152636071	+
1374	B	ENSG00000230779.1_promoter_chr1:153195555-153197755	+
1376	B	ENSG00000143545.4_promoter_chr1:153957638-153960834	-
1376	B	ENSG00000177954.7_promoter_chr1:153961234-153963438	+
1376	B	ENSG00000231416.1_promoter_chr1:153966107-153968307	+
1376	B	ENSG00000252669.1_promoter_chr1:153970427-153972627	-
1376	A	ENSG00000163218.10_promoter_chr1:153320254-153323316	-
1377	B	ENSG00000143624.9_promoter_chr1:153736950-153739506	+
1377	B	ENSG00000143554.9_promoter_chr1:153744829-153751876	+
1376	A	ENSG00000163220.10_promoter_chr1:153328329-153330529	+
1377	A	ENSG00000163220.10_promoter_chr1:153328329-153330529	+
1379	B	ENSG00000143624.9_promoter_chr1:153721329-153724752	+
1379	B	ENSG00000243613.1_promoter_chr1:153723503-153725703	-
1379	B	ENSG00000233222.2_promoter_chr1:153724452-153726652	-
1379	B	ENSG00000238511.1_promoter_chr1:153726503-153728703	-
1379	B	ENSG00000143624.9_promoter_chr1:153728112-153732349	+
1379	B	ENSG00000143624.9_promoter_chr1:153736950-153739506	+
1379	B	ENSG00000143554.9_promoter_chr1:153744829-153751876	+
1380	B	ENSG00000160741.12_promoter_chr1:153930399-153933101	-
1380	B	ENSG00000143570.13_promoter_chr1:153935415-153938048	-
1380	B	ENSG00000273026.1_promoter_chr1:153936991-153939191	+
1380	B	ENSG00000143578.11_promoter_chr1:153938009-153942071	+
1380	B	ENSG00000143570.13_promoter_chr1:153939897-153942188	-
1381	B	ENSG00000196754.6_promoter_chr1:153536509-153542366	-
1382	B	ENSG00000188643.6_promoter_chr1:153580598-153583820	-
1382	B	ENSG00000188643.6_promoter_chr1:153585359-153587621	-
1382	B	ENSG00000189334.4_promoter_chr1:153588214-153591462	-
1382	B	ENSG00000160678.7_promoter_chr1:153598401-153601139	+
1382	B	ENSG00000189171.9_promoter_chr1:153599324-153602724	-
1381	A	ENSG00000238279.1_promoter_chr1:153504078-153506278	+
1381	A	ENSG00000197956.5_promoter_chr1:153508267-153510720	-
1383	A	ENSG00000196754.6_promoter_chr1:153536509-153542366	-
1383	B	ENSG00000160678.7_promoter_chr1:153598401-153601139	+
1383	B	ENSG00000189171.9_promoter_chr1:153599324-153602724	-
1383	B	ENSG00000189171.9_promoter_chr1:153603636-153605836	-
1383	B	ENSG00000272030.1_promoter_chr1:153604473-153608873	-
1383	B	ENSG00000160679.8_promoter_chr1:153604524-153606755	+
1383	B	ENSG00000271853.1_promoter_chr1:153606325-153608816	-
1383	B	ENSG00000189171.9_promoter_chr1:153606368-153608568	-
1384	B	ENSG00000143569.14_promoter_chr1:154213405-154215605	+
1384	A	ENSG00000143621.12_promoter_chr1:153636750-153638950	-
1385	B	ENSG00000143545.4_promoter_chr1:153957638-153960834	-
1385	B	ENSG00000177954.7_promoter_chr1:153961234-153963438	+
1385	A	ENSG00000143621.12_promoter_chr1:153642508-153645524	-
1384	A	ENSG00000143621.12_promoter_chr1:153642508-153645524	-
1386	A	ENSG00000143621.12_promoter_chr1:153642508-153645524	-
1386	B	ENSG00000143624.9_promoter_chr1:153721329-153724752	+
1386	B	ENSG00000243613.1_promoter_chr1:153723503-153725703	-
1386	B	ENSG00000233222.2_promoter_chr1:153724452-153726652	-
1386	B	ENSG00000238511.1_promoter_chr1:153726503-153728703	-
1387	B	ENSG00000143554.9_promoter_chr1:153744829-153751876	+
1387	A	ENSG00000169418.9_promoter_chr1:153649112-153653476	+
1386	A	ENSG00000169418.9_promoter_chr1:153649112-153653476	+
1388	B	ENSG00000143624.9_promoter_chr1:153698542-153701158	+
1388	B	ENSG00000199565.1_promoter_chr1:153698629-153700829	-
1388	A	ENSG00000169418.9_promoter_chr1:153659199-153661399	+
1389	A	ENSG00000231827.2_promoter_chr1:153765648-153767848	+
1389	B	ENSG00000272654.1_promoter_chr1:153948218-153950418	+
1389	B	ENSG00000143543.10_promoter_chr1:153949670-153952164	-
1390	B	ENSG00000198837.5_promoter_chr1:153912928-153921172	-
1391	B	ENSG00000143569.14_promoter_chr1:154213405-154215605	+
1391	A	ENSG00000264384.1_promoter_chr1:154138825-154141025	-
1392	B	ENSG00000143575.10_promoter_chr1:154242986-154246573	+
1392	A	ENSG00000143549.15_promoter_chr1:154148518-154152659	-
1392	A	ENSG00000143549.15_promoter_chr1:154155354-154158292	-
1392	A	ENSG00000143549.15_promoter_chr1:154164224-154166687	-
1392	A	ENSG00000215938.1_promoter_chr1:154166019-154168219	-
1392	A	ENSG00000143549.15_promoter_chr1:154166924-154169124	-
1393	A	ENSG00000215938.1_promoter_chr1:154166019-154168219	-
1393	A	ENSG00000143549.15_promoter_chr1:154166924-154169124	-
1393	B	ENSG00000143515.12_promoter_chr1:154296028-154301474	+
1393	B	ENSG00000143515.12_promoter_chr1:154301962-154304162	+
1394	B	ENSG00000163239.8_promoter_chr1:154505016-154507216	+
1394	B	ENSG00000163239.8_promoter_chr1:154512386-154514586	+
1394	B	ENSG00000160714.5_promoter_chr1:154524077-154527552	-
1394	B	ENSG00000229780.1_promoter_chr1:154524084-154526284	+
1394	A	ENSG00000169291.5_promoter_chr1:154458320-154460520	-
1395	A	ENSG00000229780.1_promoter_chr1:154524084-154526284	+
1395	A	ENSG00000160714.5_promoter_chr1:154524077-154527552	-
1395	B	ENSG00000143537.9_promoter_chr1:155025884-155034836	+
1395	B	ENSG00000243364.3_promoter_chr1:155034206-155036436	+
1395	B	ENSG00000143590.9_promoter_chr1:155034223-155036423	+
1395	B	ENSG00000251246.1_promoter_chr1:155034223-155036423	+
1396	B	ENSG00000270361.1_promoter_chr1:154907845-154910045	+
1396	B	ENSG00000163344.5_promoter_chr1:154909267-154911467	-
1395	A	ENSG00000160714.5_promoter_chr1:154530909-154533504	-
1397	A	ENSG00000160714.5_promoter_chr1:154530909-154533504	-
1396	A	ENSG00000160714.5_promoter_chr1:154530909-154533504	-
1397	A	ENSG00000160716.4_promoter_chr1:154538256-154540456	+
1396	A	ENSG00000160716.4_promoter_chr1:154538256-154540456	+
1401	B	ENSG00000143603.14_promoter_chr1:154840595-154844756	-
1402	B	ENSG00000160685.9_promoter_chr1:154973126-154975520	+
1402	A	ENSG00000163346.12_promoter_chr1:154926033-154928233	-
1403	A	ENSG00000163346.12_promoter_chr1:154926033-154928233	-
1403	B	ENSG00000232093.1_promoter_chr1:155018394-155020594	-
1403	B	ENSG00000143537.9_promoter_chr1:155021041-155024029	+
1403	B	ENSG00000143537.9_promoter_chr1:155025884-155034836	+
1402	A	ENSG00000163346.12_promoter_chr1:154928380-154930599	-
1403	A	ENSG00000163346.12_promoter_chr1:154928380-154930599	-
1403	A	ENSG00000271380.1_promoter_chr1:154932300-154934500	+
1404	B	ENSG00000143537.9_promoter_chr1:155025884-155034836	+
1404	A	ENSG00000160685.9_promoter_chr1:154984923-154987123	+
1405	A	ENSG00000143590.9_promoter_chr1:155055991-155058197	+
1407	A	ENSG00000160767.16_promoter_chr1:155221399-155223859	-
1406	A	ENSG00000160767.16_promoter_chr1:155221399-155223859	-
1406	B	ENSG00000225082.2_promoter_chr1:155554434-155556634	+
1406	B	ENSG00000223503.1_promoter_chr1:155560853-155563053	-
1407	B	ENSG00000160752.10_promoter_chr1:155276538-155278975	+
1407	B	ENSG00000160752.10_promoter_chr1:155285965-155289645	+
1407	B	ENSG00000160753.11_promoter_chr1:155288686-155295557	+
1407	B	ENSG00000225855.2_promoter_chr1:155291118-155293335	-
1407	B	ENSG00000225855.2_promoter_chr1:155293759-155295967	-
1407	A	ENSG00000160767.16_promoter_chr1:155224499-155227274	-
1406	A	ENSG00000160767.16_promoter_chr1:155224499-155227274	-
1406	A	ENSG00000116521.6_promoter_chr1:155228506-155234221	-
1407	A	ENSG00000116521.6_promoter_chr1:155228506-155234221	-
1407	A	ENSG00000176444.14_promoter_chr1:155238954-155242632	-
1407	A	ENSG00000176444.14_promoter_chr1:155242878-155245307	-
1408	B	ENSG00000225082.2_promoter_chr1:155554434-155556634	+
1408	B	ENSG00000223503.1_promoter_chr1:155560853-155563053	-
1408	A	ENSG00000116539.6_promoter_chr1:155314182-155318220	-
1408	A	ENSG00000207720.1_promoter_chr1:155316036-155318236	-
1408	A	ENSG00000116539.6_promoter_chr1:155318942-155321142	-
1408	A	ENSG00000207134.1_promoter_chr1:155328409-155330609	-
1409	A	ENSG00000132680.6_promoter_chr1:155886533-155889365	-
1409	B	ENSG00000228155.1_promoter_chr1:156291301-156293501	+
1409	A	ENSG00000207475.1_promoter_chr1:155889636-155891836	-
1409	A	ENSG00000132680.6_promoter_chr1:155891605-155893805	-
1409	A	ENSG00000132680.6_promoter_chr1:155895354-155897554	-
1409	A	ENSG00000252808.1_promoter_chr1:155895677-155897877	-
1410	A	ENSG00000132680.6_promoter_chr1:155903964-155906191	-
1410	B	ENSG00000132698.9_promoter_chr1:156036002-156038202	+
1411	A	ENSG00000132680.6_promoter_chr1:155903964-155906191	-
1411	B	ENSG00000116584.13_promoter_chr1:155959090-155963003	-
1411	B	ENSG00000224276.1_promoter_chr1:155959180-155961380	+
1411	A	ENSG00000173080.4_promoter_chr1:155909479-155911679	+
1410	A	ENSG00000173080.4_promoter_chr1:155909479-155911679	+
1412	A	ENSG00000116584.13_promoter_chr1:155931548-155934763	-
1412	B	ENSG00000132698.9_promoter_chr1:156036002-156038202	+
1412	A	ENSG00000116584.13_promoter_chr1:155936070-155938270	-
1412	A	ENSG00000116584.13_promoter_chr1:155939320-155944111	-
1414	B	ENSG00000160789.15_promoter_chr1:156093950-156096793	+
1415	A	ENSG00000196189.8_promoter_chr1:156115156-156117356	+
1415	A	ENSG00000196189.8_promoter_chr1:156117513-156120193	+
1416	B	ENSG00000228155.1_promoter_chr1:156291301-156293501	+
1416	A	ENSG00000198952.7_promoter_chr1:156237179-156239379	-
1417	A	ENSG00000237390.1_promoter_chr1:156356017-156358217	+
1418	A	ENSG00000237390.1_promoter_chr1:156356017-156358217	+
1419	B	ENSG00000183856.6_promoter_chr1:156542132-156544396	-
1419	B	ENSG00000187862.7_promoter_chr1:156547518-156554540	+
1419	B	ENSG00000265960.1_promoter_chr1:156557547-156559747	-
1419	A	ENSG00000116604.13_promoter_chr1:156449372-156451572	-
1420	B	ENSG00000132692.14_promoter_chr1:156624520-156626720	+
1421	B	ENSG00000143319.12_promoter_chr1:156695459-156700591	-
1421	B	ENSG00000143303.7_promoter_chr1:156696233-156699507	+
1421	B	ENSG00000143303.7_promoter_chr1:156699816-156706149	+
1422	B	ENSG00000187800.9_promoter_chr1:156861489-156863722	+
1423	B	ENSG00000198400.7_promoter_chr1:156828606-156830904	+
1423	B	ENSG00000027644.4_promoter_chr1:156828610-156830810	-
1425	A	ENSG00000132694.14_promoter_chr1:156915223-156920806	-
1429	A	ENSG00000229961.1_promoter_chr1:157153177-157155377	+
1428	A	ENSG00000229961.1_promoter_chr1:157153177-157155377	+
1435	B	ENSG00000132704.11_promoter_chr1:157739900-157742100	-
1435	B	ENSG00000132704.11_promoter_chr1:157746709-157748922	-
1439	B	ENSG00000132704.11_promoter_chr1:157739900-157742100	-
1439	B	ENSG00000132704.11_promoter_chr1:157746709-157748922	-
1439	A	ENSG00000163518.6_promoter_chr1:157550127-157552327	-
1441	A	ENSG00000132704.11_promoter_chr1:157737364-157739564	-
1440	A	ENSG00000132704.11_promoter_chr1:157737364-157739564	-
1441	A	ENSG00000132704.11_promoter_chr1:157739900-157742100	-
1440	A	ENSG00000132704.11_promoter_chr1:157739900-157742100	-
1444	B	ENSG00000198703.2_promoter_chr1:158459008-158461208	+
1444	B	ENSG00000236656.1_promoter_chr1:158464307-158466676	-
1445	B	ENSG00000163565.14_promoter_chr1:158967757-158969957	+
1447	B	ENSG00000163568.9_promoter_chr1:159042855-159045055	-
1448	B	ENSG00000163568.9_promoter_chr1:159042855-159045055	-
1448	B	ENSG00000163568.9_promoter_chr1:159046491-159048691	-
1448	B	ENSG00000233473.2_promoter_chr1:159051385-159053585	-
1448	A	ENSG00000229914.1_promoter_chr1:158165721-158167921	-
1449	B	ENSG00000163565.14_promoter_chr1:158967757-158969957	+
1449	B	ENSG00000163565.14_promoter_chr1:158973751-158975951	+
1449	B	ENSG00000163565.14_promoter_chr1:158976784-158979999	+
1450	B	ENSG00000198965.3_promoter_chr1:158447667-158449867	+
1450	B	ENSG00000198703.2_promoter_chr1:158459008-158461208	+
1450	B	ENSG00000236656.1_promoter_chr1:158464307-158466676	-
1450	A	ENSG00000176320.2_promoter_chr1:158173467-158175667	-
1449	A	ENSG00000176320.2_promoter_chr1:158173467-158175667	-
1448	A	ENSG00000176320.2_promoter_chr1:158173467-158175667	-
1451	B	ENSG00000236656.1_promoter_chr1:158464307-158466676	-
1452	B	ENSG00000163565.14_promoter_chr1:158967757-158969957	+
1452	A	ENSG00000236656.1_promoter_chr1:158464307-158466676	-
1453	B	ENSG00000163568.9_promoter_chr1:159042855-159045055	-
1453	B	ENSG00000163568.9_promoter_chr1:159046491-159048691	-
1454	B	ENSG00000163568.9_promoter_chr1:159042855-159045055	-
1454	B	ENSG00000163568.9_promoter_chr1:159046491-159048691	-
1454	A	ENSG00000229724.1_promoter_chr1:158763803-158766003	+
1455	A	ENSG00000229724.1_promoter_chr1:158763803-158766003	+
1456	B	ENSG00000181036.9_promoter_chr1:159768300-159772413	+
1457	B	ENSG00000162706.8_promoter_chr1:159164631-159166831	+
1458	A	ENSG00000162706.8_promoter_chr1:159139398-159141748	+
1461	B	ENSG00000237409.2_promoter_chr1:159988089-159990289	+
1460	A	ENSG00000181036.9_promoter_chr1:159768300-159772413	+
1461	A	ENSG00000181036.9_promoter_chr1:159768300-159772413	+
1462	A	ENSG00000085552.12_promoter_chr1:159902059-159905724	-
1462	B	ENSG00000162728.4_promoter_chr1:160049359-160051559	+
1464	B	ENSG00000162728.4_promoter_chr1:160049359-160051559	+
1465	A	ENSG00000162729.9_promoter_chr1:160068279-160070733	-
1466	A	ENSG00000018625.10_promoter_chr1:160083548-160085766	+
1466	A	ENSG00000018625.10_promoter_chr1:160091747-160093947	+
1466	A	ENSG00000018625.10_promoter_chr1:160095461-160097661	+
1467	A	ENSG00000132681.12_promoter_chr1:160134317-160136517	+
1469	B	ENSG00000162755.9_promoter_chr1:161066150-161069497	+
1471	A	ENSG00000117091.5_promoter_chr1:160681393-160683641	-
1471	B	ENSG00000228917.1_promoter_chr1:161052254-161054454	+
1473	B	ENSG00000158764.6_promoter_chr1:160920602-160923264	-
1473	B	ENSG00000158764.6_promoter_chr1:160924389-160926589	-
1474	B	ENSG00000158764.6_promoter_chr1:160920602-160923264	-
1474	B	ENSG00000158764.6_promoter_chr1:160924389-160926589	-
1475	B	ENSG00000162755.9_promoter_chr1:161066150-161069497	+
1476	A	ENSG00000158859.9_promoter_chr1:161168643-161170846	-
1476	B	ENSG00000236484.2_promoter_chr1:161348948-161351148	-
1476	A	ENSG00000158864.8_promoter_chr1:161169835-161172365	+
1477	B	ENSG00000081721.7_promoter_chr1:161717547-161719794	+
1477	A	ENSG00000268387.1_promoter_chr1:161188159-161190359	+
1477	A	ENSG00000158874.7_promoter_chr1:161192998-161195421	-
1477	A	ENSG00000158882.8_promoter_chr1:161193792-161198419	+
1478	A	ENSG00000158874.7_promoter_chr1:161192998-161195421	-
1478	A	ENSG00000158882.8_promoter_chr1:161193792-161198419	+
1478	B	ENSG00000158887.11_promoter_chr1:161275780-161279261	-
1478	A	ENSG00000263548.1_promoter_chr1:161194975-161197175	+
1477	A	ENSG00000263548.1_promoter_chr1:161194975-161197175	+
1479	A	ENSG00000158874.7_promoter_chr1:161192998-161195421	-
1479	A	ENSG00000263548.1_promoter_chr1:161194975-161197175	+
1479	A	ENSG00000158882.8_promoter_chr1:161193792-161198419	+
1479	B	ENSG00000236484.2_promoter_chr1:161348948-161351148	-
1480	B	ENSG00000231586.2_promoter_chr1:161589175-161591375	-
1480	B	ENSG00000162747.5_promoter_chr1:161599840-161603753	-
1482	B	ENSG00000241347.2_promoter_chr1:161703597-161705797	+
1484	B	ENSG00000227818.1_promoter_chr1:162006805-162009005	+
1485	B	ENSG00000132196.9_promoter_chr1:162767293-162769821	+
1485	B	ENSG00000132196.9_promoter_chr1:162770707-162772907	+
1490	B	ENSG00000132196.9_promoter_chr1:162767293-162769821	+
1490	B	ENSG00000132196.9_promoter_chr1:162770707-162772907	+
1492	A	ENSG00000185860.9_promoter_chr1:162838351-162840605	-
1491	A	ENSG00000185860.9_promoter_chr1:162838351-162840605	-
1491	B	ENSG00000143228.8_promoter_chr1:163289679-163292035	+
1493	B	ENSG00000117152.9_promoter_chr1:163036564-163042135	+
1494	A	ENSG00000117152.9_promoter_chr1:163036564-163042135	+
1495	A	ENSG00000117152.9_promoter_chr1:163036564-163042135	+
1495	B	ENSG00000143228.8_promoter_chr1:163289679-163292035	+
1496	B	ENSG00000232995.3_promoter_chr1:163278167-163280367	-
1497	B	ENSG00000162761.10_promoter_chr1:165324783-165327952	-
1498	B	ENSG00000252359.1_promoter_chr1:165041581-165043781	-
1500	B	ENSG00000185630.14_promoter_chr1:164593242-164595472	+
1500	B	ENSG00000185630.14_promoter_chr1:164598217-164600417	+
1503	B	ENSG00000252359.1_promoter_chr1:165041581-165043781	-
1505	B	ENSG00000185630.14_promoter_chr1:164754879-164757079	+
1505	A	ENSG00000225122.1_promoter_chr1:163392754-163394954	-
1506	B	ENSG00000252359.1_promoter_chr1:165041581-165043781	-
1507	B	ENSG00000185630.14_promoter_chr1:164754879-164757079	+
1508	B	ENSG00000185630.14_promoter_chr1:164544020-164546220	+
1510	B	ENSG00000207082.1_promoter_chr1:164606801-164609001	+
1514	B	ENSG00000252359.1_promoter_chr1:165041581-165043781	-
1515	B	ENSG00000233693.1_promoter_chr1:164743678-164745878	-
1516	A	ENSG00000185630.14_promoter_chr1:164526436-164529449	+
1516	B	ENSG00000185630.14_promoter_chr1:164754879-164757079	+
1516	A	ENSG00000185630.14_promoter_chr1:164530041-164532241	+
1517	B	ENSG00000252359.1_promoter_chr1:165041581-165043781	-
1518	B	ENSG00000185630.14_promoter_chr1:164754879-164757079	+
1518	B	ENSG00000185630.14_promoter_chr1:164759728-164761928	+
1519	B	ENSG00000185630.14_promoter_chr1:164754879-164757079	+
1520	A	ENSG00000185630.14_promoter_chr1:164759728-164761928	+
1520	B	ENSG00000252359.1_promoter_chr1:165041581-165043781	-
1520	A	ENSG00000185630.14_promoter_chr1:164779964-164782164	+
1521	B	ENSG00000252359.1_promoter_chr1:165041581-165043781	-
1522	B	ENSG00000237783.2_promoter_chr1:165548849-165551049	+
1522	B	ENSG00000237463.1_promoter_chr1:165551141-165553392	-
1522	B	ENSG00000236206.1_promoter_chr1:165565699-165567899	+
1523	B	ENSG00000162761.10_promoter_chr1:165324783-165327952	-
1525	B	ENSG00000162761.10_promoter_chr1:165324783-165327952	-
1526	B	ENSG00000237783.2_promoter_chr1:165548849-165551049	+
1526	B	ENSG00000237463.1_promoter_chr1:165551141-165553392	-
1530	A	ENSG00000236206.1_promoter_chr1:165565699-165567899	+
1531	A	ENSG00000143149.8_promoter_chr1:165667345-165670100	-
1531	B	ENSG00000225325.1_promoter_chr1:166421669-166423869	-
1531	A	ENSG00000215838.4_promoter_chr1:165675519-165677719	+
1531	A	ENSG00000273365.1_promoter_chr1:165676321-165678521	-
1535	A	ENSG00000215952.1_promoter_chr1:166123835-166126035	-
1538	B	ENSG00000143162.7_promoter_chr1:167515217-167517417	-
1539	B	ENSG00000143190.17_promoter_chr1:167188065-167190342	+
1539	B	ENSG00000272205.1_promoter_chr1:167189549-167191749	-
1539	A	ENSG00000152382.5_promoter_chr1:166845364-166847564	-
1538	A	ENSG00000152382.5_promoter_chr1:166845364-166847564	-
1540	B	ENSG00000198821.6_promoter_chr1:167408658-167410877	-
1541	B	ENSG00000143195.8_promoter_chr1:166944361-166946719	-
1541	A	ENSG00000237096.1_promoter_chr1:166877117-166879317	-
1539	A	ENSG00000237096.1_promoter_chr1:166877117-166879317	-
1540	A	ENSG00000237096.1_promoter_chr1:166877117-166879317	-
1543	A	ENSG00000143195.8_promoter_chr1:166944361-166946719	-
1544	B	ENSG00000198821.6_promoter_chr1:167408658-167410877	-
1545	B	ENSG00000227776.1_promoter_chr1:167486772-167488972	+
1545	B	ENSG00000198821.6_promoter_chr1:167487566-167489847	-
1546	B	ENSG00000143190.17_promoter_chr1:167188065-167190342	+
1546	B	ENSG00000272205.1_promoter_chr1:167189549-167191749	-
1550	B	ENSG00000198821.6_promoter_chr1:167408658-167410877	-
1553	A	ENSG00000198821.6_promoter_chr1:167408658-167410877	-
1555	A	ENSG00000143162.7_promoter_chr1:167522804-167525004	-
1557	B	ENSG00000143164.11_promoter_chr1:167903020-167906590	+
[truncated: 27,125 more rows]
