# Supplementary material for: Subtle changes in chromatin loop contact propensity are associated with differential gene regulation and expression
Source: Nat Commun. 2019 Mar 5;10:1054. doi: 10.1038/s41467-019-08940-5 (PMC6401380; doi:10.1038/s41467-019-08940-5)
Supplement: Supplementary file 13 — Supplementary Data 10 [file 41467_2019_8940_MOESM13_ESM.xlsx]

## Sheet: Sheet1
Supplementary Data 10. iPSC-CM H3K27ac ChIP-seq Allelic Imbalance p-values
Peak	iPSCORE_2_1	iPSCORE_2_2	iPSCORE_2_3	iPSCORE_2_4	iPSCORE_2_6	iPSCORE_2_7	iPSCORE_2_9
chr1:10002016-10004426	0.3409	0.55109	0.26367	0.08107	NA	0.86394	0.35998
chr1:100056200-100056560	1	NA	0.8297	NA	NA	0.5482	NA
chr1:10010126-10011347	NA	1	0.92204	0.60963	NA	0.29653	NA
chr1:10020046-10022017	NA	0.50136	0.88335	0.86067	NA	1	NA
chr1:100231533-100232310	NA	0.45457	0.65669	0.35393	0.17994	1	0.02572
chr1:100233520-100234626	NA	0.17323	0.92158	0.02071	NA	0.58136	NA
chr1:100237329-100237574	NA	0.54007	0.16326	NA	NA	NA	NA
chr1:100249484-100250401	NA	NA	NA	NA	0.75292	NA	NA
chr1:100273885-100275852	0.63932	NA	NA	0.9946	0.00311	0.54619	0.19357
chr1:100314207-100316857	0.7152	0.26605	NA	0.27447	0.10673	0.10516	0.74848
chr1:1004036-1005236	0.28091	NA	0.11889	NA	0.50681	NA	NA
chr1:100502362-100505060	NA	0.55353	NA	NA	0.5023	0.8466	0.57828
chr1:10057153-10058018	NA	0.50472	0.39142	0.47707	NA	1	NA
chr1:100597847-100599623	NA	NA	NA	0.8967	0.3011	NA	NA
chr1:100642973-100644490	0.80246	NA	0.28866	NA	NA	NA	NA
chr1:100714062-100716191	NA	0.30271	NA	0.16132	0.00712	NA	0.25731
chr1:100731028-100733419	NA	0.51865	0.19084	0.00131	0.04634	NA	0.88121
chr1:100744747-100745783	NA	0.10846	NA	0.0476	NA	NA	NA
chr1:100746223-100746651	NA	NA	NA	0.07689	NA	NA	NA
chr1:100816401-100819977	NA	0.52382	NA	0.17606	1	NA	0.56033
chr1:100825748-100826472	NA	NA	NA	0.69458	NA	NA	NA
chr1:100827046-100827606	0.83769	NA	1	0.80066	NA	NA	NA
chr1:10088850-10096065	NA	0.87113	0.84645	0.44521	NA	0.33657	NA
chr1:101185775-101186553	NA	NA	NA	0.75499	NA	NA	NA
chr1:101222288-101226490	0.72423	NA	0.74671	NA	0.90543	NA	0.56827
chr1:10125313-10125791	0.42771	0.21485	0.03431	0.0084	NA	0.26014	NA
chr1:101260060-101262396	0.65513	NA	0.58615	NA	0.42375	NA	0.66045
chr1:101331560-101331847	0.45421	NA	NA	NA	NA	NA	NA
chr1:101360016-101362950	0.02476	0.64741	0.08667	0.01376	0.50378	0.84513	0.61238
chr1:10144552-10145594	0.38187	NA	NA	NA	NA	NA	0.54643
chr1:1014487-1016054	0.05723	NA	0.00055	NA	0.6392	NA	NA
chr1:101454912-101455919	0.00448	NA	1e-05	NA	NA	0.12104	NA
chr1:101490387-101492401	0.39372	0.53604	NA	NA	0.00299	0.54335	NA
chr1:101510403-101510705	1	NA	NA	NA	NA	1	NA
chr1:101595408-101597417	0.05792	0.88439	0.67687	NA	0.03835	0.43252	NA
chr1:101601980-101603507	0.13927	0.00261	0.08087	NA	NA	0.06454	NA
chr1:101604332-101604920	0.77636	NA	0.64856	NA	NA	NA	NA
chr1:101614580-101615153	NA	NA	0.54347	NA	NA	NA	NA
chr1:101630525-101632562	NA	0.50732	0.71809	0.54267	NA	1	0.72489
chr1:101633078-101633555	NA	NA	0.67646	NA	NA	NA	NA
chr1:101655685-101656595	NA	0.54182	8e-05	0.10506	0.10245	0.75171	NA
chr1:101663795-101665170	NA	NA	0.09507	0.00203	NA	0.06987	NA
chr1:101665604-101666528	NA	NA	0.39975	NA	NA	NA	NA
chr1:101668163-101671989	0.28481	0.78445	0.38342	0.09231	0.90244	0.14878	0.26214
chr1:101673209-101673748	NA	NA	0.16303	0.54921	NA	NA	NA
chr1:101676298-101676796	0.12036	NA	0.35457	NA	NA	NA	NA
chr1:101677038-101677595	NA	1	NA	NA	NA	NA	NA
chr1:101678065-101678790	0.33649	1	0.30484	0.70398	0.79085	0.40154	NA
chr1:101680731-101685118	0.56162	1	0.22381	0.85837	0.23304	0.22361	0.33169
chr1:101698675-101704711	0.43095	1	0.07452	0.13961	0.29734	0.41954	0.75914
chr1:101772674-101775564	0.21644	0.5468	0.42722	0	0.56276	0.00979	0.46909
chr1:101829632-101830348	0.01865	NA	0.72569	0.01717	NA	NA	NA
chr1:101909456-101911446	NA	NA	NA	1	NA	0.30078	NA
chr1:101946685-101946956	NA	NA	NA	1	NA	1	NA
chr1:101947399-101947770	0.16055	NA	NA	1	NA	0.20007	0.69867
chr1:101972861-101973254	0.14251	1	NA	0.04826	NA	0.07514	0.226
chr1:102341760-102341990	NA	NA	0.52325	0.59892	NA	NA	NA
chr1:102586145-102586552	NA	NA	NA	1	0.57446	NA	NA
chr1:10269131-10272900	NA	0.62586	0.20623	0.34192	NA	0.27369	NA
chr1:102845853-102846135	NA	NA	NA	1	NA	NA	NA
chr1:10310945-10311175	NA	0.80364	0.14144	0.26369	NA	0.509	NA
chr1:10312551-10314883	NA	0.77013	1	0.23828	NA	0.63224	NA
chr1:10342935-10344358	NA	NA	1	0.07613	NA	0.7926	NA
chr1:10345133-10347561	NA	0.63385	0.83371	0.69505	NA	0.68222	NA
chr1:10348235-10349906	NA	NA	NA	0.28857	NA	1	NA
chr1:104443716-104444029	NA	NA	NA	0.5472	NA	1e-05	NA
chr1:10447733-10448122	NA	0.14176	0.648	0.66328	NA	NA	NA
chr1:10458145-10460594	0.50712	0.71464	0.91417	0.73608	NA	0.76999	0.87702
chr1:10460846-10462040	NA	0.75437	0.57695	0.83251	NA	1	NA
chr1:104722555-104722911	NA	0.75531	NA	NA	NA	NA	NA
chr1:104779190-104779657	0.70452	0.55141	0.5379	0.17122	1	NA	1
chr1:104780602-104781311	0.46252	NA	NA	0.02471	0.06527	NA	0.33481
chr1:104784696-104786930	0.02851	NA	NA	0.81452	0.16938	NA	0.18142
chr1:104797960-104799012	0.74645	NA	NA	1	0.52323	NA	0.5587
chr1:10486625-10487226	0.18056	NA	1	NA	NA	NA	NA
chr1:10490188-10491799	0.58019	0.59427	0.92557	NA	0.60599	NA	0.00297
chr1:10497859-10499992	1	NA	NA	NA	NA	NA	NA
chr1:1050629-1051543	0.25771	NA	0.27837	NA	NA	NA	NA
chr1:10516286-10518022	0.06661	0.05072	0.2487	NA	0.29443	NA	1
chr1:1051795-1052449	0.52466	NA	0.62836	NA	NA	NA	NA
chr1:10534462-10536476	NA	NA	NA	0.22445	1	NA	NA
chr1:10554982-10556754	NA	0.37724	NA	NA	NA	NA	NA
chr1:10568409-10569341	NA	0.34035	NA	NA	NA	1	1
chr1:10587749-10589530	0.57679	NA	NA	0.33823	NA	0.8352	NA
chr1:10615551-10617008	0.77243	0.64927	NA	0.26099	1	0.73546	NA
chr1:106774249-106775610	0.12607	NA	NA	NA	NA	NA	0.64331
chr1:106776333-106776804	0.03545	NA	NA	NA	NA	NA	NA
chr1:10690273-10692519	0.46037	NA	0.37632	NA	1	NA	NA
chr1:10698471-10698956	NA	NA	NA	0.79178	NA	NA	NA
chr1:10710873-10712336	0.83828	NA	1	NA	NA	0.34446	NA
chr1:10717373-10717947	NA	NA	NA	0.82283	NA	NA	NA
chr1:10720986-10721419	0.05833	NA	NA	NA	NA	0.34179	NA
chr1:10722150-10733190	0.59691	0.05657	0.07042	0.29513	0.19955	0.09398	0.8142
chr1:10735370-10748809	0.7612	0.85754	0.71838	0.84713	1	0.51468	0.80463
chr1:10750040-10750271	NA	0.34608	0.81309	0.0404	NA	NA	NA
chr1:10751953-10756044	NA	0.50139	1	NA	NA	NA	0.54257
chr1:107598811-107600636	0.07077	0.60707	NA	NA	NA	NA	0.58417
chr1:10764003-10765413	1	0.14099	0.77994	0.11855	NA	0.524	NA
chr1:10766021-10767238	NA	0.21225	0.19495	0.3495	NA	0.1158	NA
chr1:10769116-10770761	NA	NA	0.05209	0.28927	NA	NA	NA
chr1:10772253-10790544	0.88913	0.03059	0.37993	0.42968	NA	0.70784	NA
chr1:10790785-10791868	NA	NA	0.5995	0.82219	NA	NA	NA
chr1:10792543-10798740	0.79962	1	0.18623	0.35872	0.72645	0.17846	0.75742
chr1:1079783-1080537	0.18622	NA	1	NA	NA	NA	NA
chr1:10799213-10799968	0.58084	NA	0.33495	1	NA	NA	NA
chr1:108358444-108358713	NA	NA	NA	1	NA	NA	NA
chr1:10839957-10840247	NA	NA	NA	0.8119	NA	NA	NA
chr1:10842538-10843253	0.26879	NA	1	NA	NA	NA	NA
chr1:10845532-10847580	0.58732	0.86676	0.18668	0.18466	NA	0.25933	NA
chr1:10848622-10849453	0.80075	NA	NA	NA	NA	NA	NA
chr1:10849864-10850371	0.81655	NA	0.235	0.53349	NA	0.33532	NA
chr1:10851264-10852169	NA	NA	NA	NA	NA	0.77194	NA
chr1:10853262-10856702	0.77651	1	0.22767	0.14357	NA	0.28616	0.15486
chr1:108558697-108559205	0.60858	NA	0.83208	0.42633	NA	NA	NA
chr1:108559489-108559884	0.89136	NA	0.31829	0.50316	NA	NA	NA
chr1:108587604-108590211	0.44825	0.84455	0.13057	NA	0.02099	0.45191	0.08576
chr1:108594100-108594723	1	NA	0.74428	0.50307	NA	NA	0.79055
chr1:108741806-108743599	NA	1	0.88088	0.0126	0.54451	0.93979	0.80399
chr1:10874994-10876111	NA	NA	NA	0.79095	NA	NA	NA
chr1:10878347-10885251	0.3124	1	0.08064	0.36443	0.21626	0.63522	0.66837
chr1:10889830-10890632	1	0.10781	0.01931	0.57882	NA	0.10864	NA
chr1:10895708-10896002	NA	NA	NA	0.68935	NA	NA	NA
chr1:109044995-109047109	1	0.72669	0.67368	0.10762	NA	NA	NA
chr1:109102133-109103698	0.0386	0.49756	0.49897	0.19267	NA	NA	NA
chr1:109139546-109142783	0.04793	0.21089	0.38188	0.83241	NA	0.29657	NA
chr1:109143007-109144132	0.17888	0.86303	0.91138	NA	NA	0.57624	1
chr1:109144374-109146246	0.42503	0.8219	0.29236	0.01791	NA	0.34441	NA
chr1:109151909-109153638	NA	NA	NA	0.82227	NA	0.17257	NA
chr1:10917899-10918144	NA	0.5095	0.14162	0.62716	NA	1	NA
chr1:10921880-10924412	0.32927	1	0.01986	0.6163	NA	0.57034	0.50534
chr1:109233984-109236423	0.82978	0.22401	0.44126	NA	NA	0.6036	NA
chr1:10925734-10926140	0.82513	NA	NA	0.50194	NA	0.2212	NA
chr1:109258483-109258926	0.27868	NA	NA	NA	NA	NA	NA
chr1:10926951-10927577	NA	0.54239	NA	NA	NA	NA	0.38487
chr1:1092886-1094009	0.7411	NA	NA	NA	NA	NA	0.13589
chr1:109288747-109290288	0.00022	NA	2e-05	0.17026	0.00485	0.00016	0.00228
chr1:109358751-109359817	0.83312	0.64823	0.8069	0.09364	NA	0.5519	0.26689
chr1:109505055-109506724	0.24321	NA	1	0.76919	NA	0.77748	1
chr1:109617764-109619488	NA	0.85159	0.93824	NA	NA	0.22922	0.41925
chr1:109632575-109634661	0.10539	0.12156	0.46553	0.16564	NA	NA	NA
chr1:109642238-109644240	0.89626	0.50212	0.84141	0.47998	NA	NA	NA
chr1:109654191-109655396	0.67964	0.56553	0.5471	0.35814	NA	NA	NA
chr1:109655622-109656622	0.20427	1	0.70462	0.84697	NA	NA	NA
chr1:109739336-109741301	0.02159	0.60705	0.80555	NA	0.64494	0.66415	NA
chr1:109825203-109826934	0.29384	0.45083	0.78401	0.19239	0.35379	0.88241	0.19549
chr1:109840379-109843881	0.05032	NA	0.86856	NA	NA	NA	0.56543
chr1:109848131-109851086	0.79049	NA	1	NA	NA	1	0.42866
chr1:109913166-109916323	0.34566	NA	NA	0.83415	NA	1	NA
chr1:109923483-109923771	0.72715	NA	NA	0.77307	NA	0.76827	NA
chr1:109924118-109927622	0.01866	NA	NA	NA	NA	NA	0.34268
chr1:109932047-109937566	0.16732	NA	NA	NA	NA	NA	0.48173
chr1:109937863-109941573	0.04321	NA	NA	0.25567	0.16591	NA	0.74522
chr1:109967122-109970067	0.17842	NA	NA	0.08814	0.49874	0.23846	0.82234
chr1:110008707-110010673	0.54832	0.1193	NA	2e-05	NA	0.82285	0.00161
chr1:110025849-110026232	0.816	NA	NA	NA	NA	NA	NA
chr1:110026482-110027301	0.40276	NA	NA	NA	NA	NA	0.06161
chr1:110036252-110037379	0.35866	NA	NA	NA	NA	NA	0.79036
chr1:110051930-110052747	0.41546	0.81719	NA	0.32877	NA	0.00612	0.02016
chr1:110075134-110076192	0.26683	NA	NA	NA	NA	NA	NA
chr1:110077394-110079679	0.35416	0.38633	NA	0.91246	NA	0.00232	0.13514
chr1:110089117-110092116	NA	0.89366	NA	0.20799	NA	0.33236	0.20131
chr1:110109262-110110062	0.03539	0.10977	NA	NA	NA	0.77126	NA
chr1:110152665-110154625	NA	NA	NA	0.44706	NA	0.23227	NA
chr1:110161673-110164609	0.83703	0.51113	NA	0.90734	0.2294	NA	NA
chr1:110197826-110199835	0.76017	0.04024	1	0.24542	1	NA	0.50248
chr1:110210211-110211427	0.66714	NA	NA	NA	NA	NA	1
chr1:110282347-110283373	0.00127	NA	0.1511	1	NA	NA	1
chr1:110333097-110336534	0.67945	NA	0.76729	0.65	0.31285	NA	0.73558
chr1:11036044-11036365	0.27016	NA	NA	NA	NA	NA	NA
chr1:11039844-11040337	1	NA	NA	NA	NA	NA	NA
chr1:110419372-110420635	0.26126	0.7552	0.1057	0.42466	NA	NA	NA
chr1:110432995-110433948	NA	NA	NA	0.42419	NA	0.77342	0.77229
chr1:110469960-110475315	0.79696	0.712	0.19025	0.25996	NA	NA	NA
chr1:110495851-110497221	0.77239	NA	0.06149	0.3547	NA	NA	NA
chr1:110497503-110497883	0.81158	0.75246	0.5935	0.09395	NA	NA	NA
chr1:110500860-110504629	0.78698	0.37456	0.9329	0.16567	NA	NA	NA
chr1:110526862-110528889	NA	NA	NA	0.18452	NA	0.78507	NA
chr1:110546095-110547445	NA	NA	NA	0.09556	NA	0.33538	NA
chr1:110576757-110578525	NA	NA	NA	0.92566	NA	0.36577	NA
chr1:110677970-110680958	0.27657	0.30186	NA	0.87923	NA	0.94445	0.95797
chr1:11071914-11074116	0.87731	0.58857	NA	0.03766	1	NA	NA
chr1:110729133-110731819	0.03179	0.20156	NA	NA	0.94429	0.46925	1
chr1:110752229-110753874	0.40996	0.09372	NA	0.79905	NA	NA	NA
chr1:110797508-110799363	0.38601	NA	0.16578	NA	NA	NA	0.0756
chr1:110867924-110868183	1	NA	NA	NA	NA	NA	NA
chr1:110879537-110883593	0.4747	0.58192	0.79529	0.09658	NA	NA	NA
chr1:110889474-110890640	1	NA	NA	NA	NA	NA	NA
chr1:110949119-110951175	0.82428	0.28594	0.05755	0.69256	0.90128	NA	NA
chr1:110978814-110980238	0.11253	0.6068	NA	0.11286	NA	NA	NA
chr1:111019367-111019706	NA	NA	NA	0.75013	NA	NA	NA
chr1:111020011-111020629	NA	NA	NA	0.11312	NA	NA	NA
chr1:11120254-11121403	NA	NA	NA	0.33833	0.45392	NA	NA
chr1:11159229-11160517	NA	NA	NA	0.23311	0.50196	NA	NA
chr1:111681099-111683717	NA	0.558	NA	0.79169	0.85013	NA	0.93294
chr1:111755108-111756050	NA	1	0.11929	1	NA	NA	0.34527
chr1:111756532-111758998	0.74094	0.10677	0.41195	0.7752	NA	0.80489	0.14257
chr1:111761674-111763621	0.8437	0.8806	0.03927	NA	NA	NA	0.10535
chr1:111766031-111766319	0.29938	0.17792	NA	NA	NA	NA	NA
chr1:111792159-111793160	0.61008	0.35726	0.4996	NA	0.03773	NA	1
chr1:111838270-111838643	0.4951	NA	1	0.49722	0.11027	NA	0.26542
chr1:111888036-111890166	0.21582	0.08852	0.85703	0.90418	NA	NA	0.51121
chr1:111902084-111905223	0.47664	0.80526	0.27424	0.00573	NA	0.34946	0.8206
chr1:111905586-111908030	0.22026	NA	0.5134	NA	NA	0.29404	NA
chr1:111908499-111910103	NA	NA	NA	0.23137	NA	NA	0.38598
chr1:111990759-111993200	0.18417	NA	0.10063	0.15144	0.07419	NA	0.55316
chr1:111996270-111997343	NA	NA	NA	1	NA	NA	NA
chr1:112010272-112011296	0.17109	NA	1	NA	0.51049	NA	1
chr1:112018646-112019027	0.75495	NA	0.10793	NA	NA	NA	NA
chr1:112019309-112019777	0.34638	NA	0.23784	0.23487	NA	NA	NA
chr1:112023523-112025256	0.29634	NA	0.14767	0.1825	NA	NA	NA
chr1:112049959-112051329	0.02842	0.54173	0.00331	0.1675	NA	0.00058	0.15214
chr1:112078122-112078719	NA	0.33001	0.47341	NA	NA	NA	NA
chr1:112094433-112095014	NA	NA	0.07727	NA	0.75412	NA	NA
chr1:112102366-112103557	0.39828	0.17842	0.84462	0.27544	NA	0.6604	NA
chr1:11211906-11212803	0.814	0.3346	1	NA	0.50349	NA	NA
chr1:112134968-112136809	0.63946	NA	1	0.05409	NA	NA	NA
chr1:112146472-112146883	0.34357	NA	NA	NA	NA	NA	NA
chr1:112160835-112161104	NA	0.18168	NA	NA	NA	NA	NA
chr1:112161630-112163881	0.05587	0.61934	0.6184	0.29881	NA	NA	NA
chr1:112232279-112233169	0.25954	NA	0.36502	0.00282	NA	NA	NA
chr1:112247582-112248043	0.03659	1	0.49987	0.23581	0.50252	NA	NA
chr1:112267628-112268407	0.47121	NA	0.62778	0.66455	NA	NA	NA
chr1:112271631-112273813	0.24204	0.75604	0.59325	NA	NA	NA	NA
chr1:112274519-112275024	0.51828	NA	NA	0.40817	NA	NA	NA
chr1:112275988-112276900	0.81972	1	NA	NA	NA	NA	NA
chr1:112278257-112295016	0.29842	0.61757	0.59512	0.09334	0.35445	NA	NA
chr1:112295463-112295919	NA	NA	0.04395	NA	NA	NA	NA
chr1:112296296-112299476	0.1807	0.02796	0.28437	0.79919	0.21561	NA	NA
chr1:112317362-112322251	0.48388	NA	0.52477	0.4668	0.33899	NA	NA
chr1:11234234-11239935	0.83267	0.76846	NA	0.09372	0.7237	NA	NA
chr1:112343317-112344380	1	NA	0.11999	0.84218	1	0.32421	NA
chr1:112461929-112463732	0.06029	0.58041	NA	0.26292	NA	0.60621	0.38338
chr1:11247326-11248275	NA	NA	NA	0.07441	NA	NA	NA
chr1:11249015-11249393	1	NA	NA	0.54718	NA	NA	NA
chr1:112530523-112530898	1	NA	NA	NA	NA	NA	NA
chr1:112531634-112532875	NA	NA	NA	0.42614	NA	0.81409	NA
chr1:112687677-112688116	0.10637	NA	1	NA	NA	0.54299	NA
chr1:112936266-112939979	0.32348	NA	0.33807	0.27258	NA	NA	0.76913
chr1:112944640-112948269	NA	0.99271	0.75179	0.12096	NA	NA	NA
chr1:113044692-113044956	NA	0.57876	0.87635	NA	NA	0.5811	NA
chr1:113066170-113068020	NA	0.50058	0.11117	0.02114	NA	0.51576	NA
chr1:113079754-113080422	NA	NA	0.14187	0.50894	NA	0.77655	NA
chr1:113086132-113086464	NA	NA	1	NA	NA	NA	NA
chr1:113087033-113087287	NA	1	0.40065	NA	NA	0.63256	NA
chr1:113160591-113163651	NA	0.82974	0.1492	0.28908	NA	1	NA
chr1:113216561-113218665	0.08422	0.05332	0.7893	1	0.50314	0.21595	NA
chr1:11321817-11323407	0.348	0.13216	NA	0.64214	0.47824	NA	NA
chr1:113230150-113231505	0.00659	1	0.70217	0.95501	NA	0.05982	NA
chr1:113239684-113240064	NA	NA	NA	0.5824	NA	NA	NA
chr1:113240355-113250545	NA	0.24924	0.7679	0.77969	0.09519	0.57108	NA
chr1:113304826-113306666	0.11055	0.62236	0.74467	0.00749	NA	NA	0.10487
chr1:113383028-113384394	NA	NA	NA	0.84456	0.03824	NA	NA
chr1:113391958-113392926	0.75899	0.77498	0.11755	NA	NA	NA	0.6082
chr1:113424028-113424476	0.06449	0.18055	NA	NA	NA	NA	NA
chr1:113477235-113477540	0.83195	NA	NA	NA	NA	NA	0.03634
chr1:113495407-113497151	1	0.21003	NA	NA	NA	NA	0.30186
chr1:113524521-113527366	0.67995	0.74922	NA	NA	NA	NA	NA
chr1:113527716-113528963	0.42087	0.03501	NA	NA	NA	NA	0.72347
chr1:113534002-113542313	0.11587	0.76038	NA	0.74743	0.1647	0.72575	0.14169
chr1:113564262-113564668	0.83159	0.79104	0.33182	NA	NA	0.02149	1
chr1:113569476-113570500	NA	NA	0.11446	NA	NA	1	NA
chr1:113571743-113573331	0.2181	NA	0.21199	NA	NA	0.22738	NA
chr1:113583791-113586025	NA	0.24454	0.05966	1	NA	0.65792	NA
chr1:113601364-113602609	0.29032	NA	0.50411	NA	NA	NA	NA
chr1:113614163-113617684	0.01873	NA	0.01835	NA	NA	0.62121	1
chr1:113628801-113633875	0.29297	NA	0.1158	NA	NA	0.40755	0.33423
chr1:1136451-1137126	NA	0.82155	0.09376	0.32058	NA	NA	NA
chr1:113760085-113761094	0.11831	0.7532	NA	NA	NA	0.60548	NA
chr1:113863661-113863917	1	NA	0.65316	0.7713	NA	NA	NA
chr1:11391099-11391488	NA	NA	0.83262	1	NA	NA	NA
chr1:113931351-113934432	0.09781	NA	0.44236	0.61858	NA	NA	NA
chr1:11399675-11399943	NA	0.1766	0.5718	NA	NA	NA	NA
chr1:114300276-114303201	0.36153	0.47368	NA	NA	0.87677	0.38562	0.54864
chr1:114326968-114327501	0.65728	NA	NA	0.07806	NA	1	NA
chr1:114353599-114356229	0.49081	0.2457	NA	0.00929	NA	0.7085	0.58865
chr1:114446680-114448593	0.34828	0.64753	0.932	0.32595	0.18982	1	0.30107
chr1:114454870-114456295	NA	0.35791	0.21992	NA	NA	NA	NA
chr1:114470443-114474609	0.97569	0.54265	0.85571	0.48105	0.21011	0.64546	1
chr1:114489403-114490576	0.52037	0.03613	0.40008	0.32179	0.22469	0.54241	0.60385
chr1:114519168-114519616	0.56481	NA	0.74737	0.8347	0.75335	0.41481	0.30218
chr1:114520583-114523382	0.79056	0.03377	0.69969	0.42535	0.13425	0.88604	0.11055
chr1:114564075-114565020	NA	NA	NA	0.65767	NA	NA	NA
chr1:114636620-114636981	1	NA	0.67969	NA	0.50462	0.41531	0.26426
chr1:114888748-114889189	0.8232	0.62023	0.1482	NA	NA	0.06039	NA
chr1:114928455-114930305	1	0.75477	NA	NA	NA	NA	NA
chr1:114930685-114930936	0.64459	0.26438	NA	NA	NA	NA	0.23508
chr1:114972799-114973256	0.34307	NA	NA	NA	NA	NA	NA
chr1:114973553-114973909	0.77296	NA	NA	NA	NA	NA	NA
chr1:115052231-115054987	0.92677	0.07226	NA	NA	NA	NA	0.13664
chr1:115123545-115125065	0.28392	NA	0.36378	NA	NA	0.58706	NA
chr1:115258546-115260060	0.59743	NA	1	NA	0.54066	NA	0.08881
chr1:115299210-115301392	NA	NA	NA	NA	NA	NA	0.15593
chr1:11538865-11539294	0.77587	NA	NA	NA	NA	NA	0.48293
chr1:115577734-115578136	0.13649	NA	0.16195	NA	NA	0.83106	NA
chr1:115578362-115581436	0.33679	NA	0.11051	NA	0.31017	0.8946	0.09719
chr1:115581690-115581954	0.34274	NA	0.83672	NA	NA	0.03967	NA
chr1:115582553-115582945	NA	NA	1	NA	NA	0.01236	NA
chr1:115597026-115601395	0.63503	0.72582	0.77728	NA	NA	0.84232	NA
chr1:115607345-115608114	0.45854	0.33384	NA	NA	NA	NA	0.50707
chr1:115610273-115611184	NA	NA	NA	0.62947	NA	1	NA
chr1:115611506-115614101	0.28425	0.29091	0.7606	NA	1	NA	NA
chr1:115614409-115618386	0.30494	NA	0.08653	NA	NA	NA	NA
chr1:115623826-115629919	NA	NA	NA	NA	0.81617	0.01209	0.33541
chr1:115630474-115633677	0.948	0.57333	0.53151	0.16947	0.1815	0.28433	0.10002
chr1:115642276-115643070	NA	NA	NA	1	0.10433	NA	NA
chr1:115793566-115794356	NA	NA	NA	NA	NA	0.0067	0.65131
chr1:115842531-115843228	0.03843	NA	0.51782	0.51145	NA	NA	NA
chr1:115856772-115857245	1	NA	0.67662	NA	NA	NA	NA
chr1:115880095-115880754	NA	0.01339	0.2012	NA	NA	NA	NA
chr1:116086844-116087337	NA	NA	0.55833	0.6282	NA	0.77188	NA
chr1:116087579-116090425	0.2562	NA	0.15539	0.64026	0.84601	0.01155	NA
chr1:116184298-116186159	0.0549	0.25279	0.92131	0.62321	0.73496	0.53653	NA
chr1:116190250-116190478	NA	NA	NA	0.77572	NA	NA	NA
chr1:116190908-116193023	NA	NA	NA	0.1222	NA	0.26148	NA
chr1:116214882-116215248	NA	NA	NA	1	NA	0.75199	NA
chr1:116218834-116221482	0.06096	0.95594	0.82547	0.48363	0.45943	NA	0.17478
chr1:116221756-116224104	0.90303	1	0.21364	0.05347	NA	1	NA
chr1:11623370-11624479	NA	NA	0.72973	NA	1	NA	0.5089
chr1:116247594-116247817	NA	NA	NA	1	NA	0.54866	NA
chr1:116248128-116250274	0.80169	0.79956	0.74656	0.02988	1	0.05466	NA
chr1:116251001-116251599	NA	NA	0.3084	0.33447	NA	NA	NA
chr1:116253485-116253942	NA	NA	0.28531	0.35939	0.75384	0.09077	NA
chr1:116254650-116255054	NA	0.34201	0.6888	0.17531	NA	NA	NA
chr1:116255881-116256416	NA	0.25496	0.68929	NA	NA	NA	NA
chr1:116256704-116256975	NA	NA	NA	1	NA	NA	NA
chr1:116257311-116257920	NA	0.0312	0.10613	NA	0.41822	0.58244	NA
chr1:116269886-116271482	NA	0.39208	0.08579	0.77325	0.84833	0.83208	NA
chr1:116291377-116291753	1	1	0.56943	0.05232	NA	NA	NA
chr1:116296431-116298201	0.30239	0.07932	0.12638	1	NA	0.78974	NA
chr1:116307465-116307931	0.30163	0.06445	0.28151	NA	NA	NA	NA
chr1:116310111-116311763	0.02238	NA	0.02489	1	NA	0.80014	NA
chr1:116314213-116314536	0.74788	0.24542	0.20778	1	0.78962	NA	NA
chr1:116324914-116325729	0.10098	0.35664	0.72726	0.72224	1	NA	NA
chr1:116518539-116519860	0.69894	NA	0.8042	0.67767	NA	NA	NA
chr1:1165309-1165534	NA	NA	1	0.79074	NA	NA	NA
chr1:1165935-1168439	NA	0.83766	0.52788	1	NA	0.19647	NA
chr1:116605371-116605699	1	NA	0.40219	0.07371	NA	NA	NA
chr1:116606090-116606457	0.17912	NA	0.60925	0.54963	NA	NA	NA
chr1:116652283-116654869	0.54935	NA	0.77732	0.31979	NA	NA	NA
chr1:116655261-116655556	0.80084	NA	1	NA	NA	NA	NA
chr1:116658334-116659309	0.15241	NA	0.88112	0.34519	NA	NA	NA
chr1:116659951-116662322	0.30433	0.57829	0.35095	0.481	NA	NA	NA
chr1:116689497-116690157	1	NA	NA	0.23464	NA	NA	NA
chr1:116690520-116691616	0.12629	NA	0.34529	0.1291	NA	NA	NA
chr1:116693148-116693661	0.38468	NA	0.00413	1	NA	NA	NA
chr1:116693914-116695259	0.85932	0.5493	0.84789	0.70209	NA	NA	NA
chr1:116709870-116711302	0.02797	NA	0.06625	0.14589	NA	0.07416	0.34247
chr1:116761922-116762993	0.28285	NA	0.23223	1	NA	NA	NA
chr1:116767560-116768357	NA	1	0.851	NA	NA	NA	NA
chr1:116786200-116786964	0.84652	0.14499	0.50642	0.05107	NA	NA	NA
chr1:116797755-116798981	0.9158	NA	0.80994	0.62287	NA	NA	NA
chr1:116799244-116799474	NA	NA	NA	0.50873	NA	NA	NA
chr1:116805371-116807751	0.09145	NA	0.67421	NA	NA	NA	0.75337
chr1:116859112-116865262	1	NA	NA	0.49771	0.03858	NA	0.4854
chr1:116866913-116867669	NA	NA	NA	NA	NA	NA	1
chr1:116876084-116880348	NA	0.40619	0.81471	NA	0.20759	NA	0.81387
chr1:116889629-116890702	NA	0.7727	1	NA	NA	NA	NA
chr1:116907073-116909243	NA	NA	NA	0.58249	NA	NA	NA
chr1:116914737-116927755	0.88409	0.34568	NA	0.88853	NA	0.63366	0.80196
chr1:116933326-116935879	NA	NA	0.67728	0.77118	NA	1	NA
chr1:116937064-116937958	NA	NA	NA	0.7735	NA	NA	NA
chr1:116939215-116950276	0.84326	0.38067	1	0.19242	0.42237	0.48193	0.7624
chr1:116950870-116956523	0.25488	0.22408	NA	0.60997	1	0.50808	NA
chr1:116956957-116962225	0.01293	0.11409	NA	NA	NA	NA	0.05058
chr1:116975684-116976986	NA	NA	NA	0.54144	NA	1	NA
chr1:116998662-117004134	NA	0.50681	0.68825	NA	0.2255	NA	1
chr1:117004375-117010405	1	0.48014	0.15152	0.12408	NA	NA	0.23855
chr1:117014151-117014555	NA	NA	NA	0.26691	NA	NA	NA
chr1:117016686-117019173	0.40005	0.8055	NA	0.71795	NA	0.65302	0.01477
chr1:117019585-117021039	0.51911	0.85551	NA	0.21272	NA	0.54654	0.27812
chr1:117024106-117028852	0.00058	0.58675	0.06338	0.57392	NA	NA	0.44817
chr1:117030726-117031136	0.05578	NA	0.40147	NA	NA	NA	NA
chr1:117034829-117035111	1	NA	NA	NA	NA	NA	NA
chr1:117035949-117038694	NA	0.67365	0.62447	1	1	0.77231	NA
chr1:117040236-117041783	0.5467	NA	1	0.41962	NA	NA	NA
chr1:117046177-117046724	0.62521	NA	0.45291	0.38349	NA	NA	NA
chr1:117057866-117058264	1	NA	0.50551	NA	NA	NA	NA
chr1:117112577-117115948	0.65497	NA	0.45171	NA	NA	0.37157	NA
chr1:117128922-117129635	NA	NA	0.24925	NA	NA	NA	NA
chr1:117131804-117132117	0.42258	NA	NA	NA	NA	NA	NA
chr1:117134813-117135273	0.77315	NA	NA	NA	NA	NA	NA
chr1:117136551-117136818	0.50069	NA	NA	NA	NA	NA	NA
chr1:11714478-11715764	NA	0.02076	NA	0.27819	0.0371	NA	1
chr1:117169119-117171734	0.06528	0.14422	NA	NA	NA	NA	NA
chr1:117174883-117176240	NA	0.26456	1	1	NA	NA	NA
chr1:117187994-117194817	0.15062	NA	0.49594	0.0569	0.13445	0.11138	NA
chr1:117195420-117197223	NA	NA	NA	NA	NA	NA	0.38675
chr1:117200033-117201940	0.34124	NA	0.26688	0.76819	NA	1	NA
chr1:117208900-117210874	NA	0.32694	0.00077	0.74657	0.49488	0.23853	NA
chr1:117230418-117230777	0.17498	NA	0.38549	NA	NA	1	NA
chr1:11724048-11725020	0.3471	0.33623	0.87918	0.1775	NA	NA	0.25775
chr1:117362739-117363684	0.19848	NA	0.13806	NA	NA	0.12364	NA
chr1:117367404-117369148	0.92148	NA	0.09716	NA	NA	0.58873	NA
chr1:117394835-117396103	NA	NA	NA	NA	NA	NA	0.1796
chr1:117396339-117398400	NA	1	0.82406	0.75615	NA	NA	NA
chr1:11740416-11741904	0.52054	0.77266	0.77517	0.00496	NA	NA	0.25798
chr1:117419875-117423019	0.39903	NA	7e-05	NA	0.97417	NA	0.77454
chr1:117451843-117454906	NA	NA	NA	0.25368	0.23437	1	NA
chr1:117457673-117459483	NA	NA	NA	NA	NA	0.42668	NA
chr1:117482496-117483653	0.40231	0.42228	NA	0.46578	NA	NA	0.5825
chr1:117490205-117490785	0.82353	NA	NA	0.75486	NA	NA	NA
chr1:117492295-117494502	0.42199	0.64785	NA	0.78061	0.72589	NA	0.48098
chr1:117499201-117500125	1	0.03519	NA	1	NA	0.26418	NA
chr1:117500677-117501133	0.69004	NA	NA	NA	NA	NA	0.0214
chr1:117514591-117515008	0.67438	0.06466	NA	NA	NA	NA	0.75262
chr1:117601937-117602680	0.86749	NA	0.9197	NA	0.62707	NA	NA
chr1:117602968-117603533	1	1	0.6057	NA	0.79009	NA	NA
chr1:117635246-117637364	0.62748	0.81671	0.34259	NA	1	NA	NA
chr1:117663748-117665477	NA	0.87257	0.29485	NA	0.72804	NA	0.26382
chr1:11767581-11768501	0.70176	NA	0.76211	0.45718	NA	NA	NA
chr1:117721877-117722328	0.42037	NA	1	NA	NA	NA	0.74942
chr1:117810524-117812750	NA	NA	NA	0.58318	NA	0.09151	NA
chr1:117864335-117864827	NA	NA	NA	1	NA	NA	NA
chr1:117883604-117883874	NA	NA	NA	0.21785	0.72659	NA	NA
chr1:11789593-11789968	1	NA	NA	1	NA	NA	0.42288
chr1:117908069-117911626	NA	NA	NA	0.08475	1	NA	0.02816
chr1:117912841-117913077	NA	NA	NA	0.27775	NA	NA	NA
chr1:117913816-117914922	NA	NA	NA	0.38469	0.34035	NA	0.72777
chr1:11795389-11797498	0.85454	1	NA	0.84512	NA	NA	0.26156
chr1:11806523-11807579	0.22636	NA	NA	NA	NA	NA	NA
chr1:11812214-11814747	0.34721	NA	NA	NA	NA	NA	0.53853
chr1:118147689-118149805	NA	0.86441	0.0095	NA	0.47092	0.69035	NA
chr1:118154664-118157139	0.54826	0.34569	0.04024	0.91263	NA	0.10306	NA
chr1:118173613-118174666	NA	NA	0.52017	NA	NA	0.5486	NA
chr1:118238426-118238875	1	0.17866	NA	0.806	NA	0.38501	1
chr1:118239122-118239405	NA	NA	NA	0.26812	NA	0.72573	NA
chr1:118276755-118277414	1	NA	0.02494	0.68865	NA	NA	NA
chr1:118277790-118278286	0.17333	NA	0.13698	NA	NA	NA	NA
chr1:118356405-118357407	NA	0.70082	0.91683	1	0.79048	NA	NA
chr1:118357813-118359069	NA	0.01405	1e-05	0.78858	0.0466	0.22584	NA
chr1:118364142-118364447	NA	NA	0.88344	NA	NA	NA	NA
chr1:118364793-118365030	NA	NA	1	NA	NA	NA	NA
chr1:11844262-11855770	0.22473	0.15251	0.42815	0.00029	0.1758	0.01492	0.00241
chr1:118471025-118473516	NA	0.60932	0.76106	0.24619	0.38693	0.15984	NA
chr1:11856122-11857145	0.67889	NA	0.09732	NA	NA	NA	NA
chr1:11860606-11867722	0.8661	0.8217	0.12058	0.76379	0.27976	0.20036	0.53876
chr1:11881315-11881669	NA	0.10531	NA	NA	NA	0.60544	0.17103
chr1:118840751-118841161	1	NA	0.24452	0.80356	NA	NA	NA
chr1:11900164-11903844	NA	0.45662	NA	0.59315	0.77464	NA	1
chr1:11906062-11909394	NA	NA	NA	NA	NA	0.29983	NA
chr1:119106923-119107753	0.3444	NA	NA	NA	NA	NA	NA
chr1:11916871-11917467	NA	NA	NA	0.45258	NA	0.62757	NA
chr1:11917697-11920641	NA	0.40121	NA	1	1	0.07394	0.3266
chr1:119191947-119193411	0.01212	NA	0.53874	0.26305	NA	0.62857	NA
chr1:11933964-11934786	0.25822	NA	0.69143	NA	NA	NA	NA
chr1:11939251-11947965	0.01013	0.49941	0.03812	0.1135	0.26416	0.72017	NA
chr1:11948384-11949524	0.75945	NA	0.1996	NA	1	NA	NA
chr1:11949883-11951212	0.94326	NA	0.14876	NA	0.0386	NA	NA
chr1:11951585-11953174	0.74975	NA	0.42738	NA	NA	NA	NA
chr1:119659329-119659764	NA	NA	NA	NA	NA	0.60659	NA
chr1:11967008-11967523	0.07714	NA	0.2492	NA	NA	NA	NA
chr1:119678410-119679138	NA	NA	NA	0.16921	NA	NA	NA
chr1:11967868-11971099	0.47495	NA	0.3474	0.81526	0.07505	NA	NA
chr1:119681997-119684218	NA	NA	NA	0.68463	0.63962	0.52337	NA
chr1:11972623-11973197	1	NA	0.82981	NA	NA	NA	NA
chr1:11989442-11990487	NA	0.03825	0.7348	0.58381	NA	0.50433	NA
chr1:11992717-11995566	1	0.14763	0.07297	0.05203	0.66099	0.00541	NA
chr1:12002290-12005703	NA	0.83658	0.68976	0.83972	NA	0.09251	NA
chr1:120024102-120028303	NA	0.80137	0.27766	0.81418	0.42455	0.69043	1
chr1:120030029-120033749	NA	0.03523	1e-05	NA	0.00241	NA	NA
chr1:120059397-120061491	NA	NA	0.00709	NA	NA	NA	NA
chr1:120095339-120098104	NA	NA	NA	NA	NA	NA	0.26383
chr1:120128607-120130655	0.36471	0.75098	0.54061	0.60235	NA	0.72742	0.0698
chr1:120189515-120191691	NA	NA	NA	NA	NA	NA	1
chr1:120215965-120217177	0.47773	0.40761	NA	NA	NA	NA	0.30755
chr1:120254541-120257549	0.90004	0.74489	0.18083	0.10942	0.58326	0.63013	0.49905
chr1:120279862-120280305	NA	0.57733	0.60681	NA	NA	NA	NA
chr1:120284030-120285915	0.85719	0.90389	0.00435	NA	NA	0.74252	0.68579
chr1:120315839-120316866	0.79037	1	NA	0.64203	NA	0.33609	NA
chr1:120317187-120317786	NA	0.5796	NA	1	NA	NA	0.34266
chr1:120322497-120322970	NA	NA	NA	0.09219	NA	NA	NA
chr1:12037889-12053271	NA	0.81914	0.75633	0.89895	NA	0.79107	0.92785
chr1:120413821-120414090	NA	NA	NA	0.78854	NA	NA	NA
chr1:120508282-120509538	NA	0.50823	0.09101	NA	0.1414	NA	NA
chr1:12053517-12053770	NA	NA	NA	NA	NA	0.05342	NA
chr1:12054002-12056548	NA	NA	NA	NA	NA	0.9302	0.77519
chr1:12073873-12075909	0.35847	0.07214	0.05293	0.35828	NA	1	0.9518
chr1:1207728-1210151	NA	NA	NA	NA	NA	0.48827	NA
chr1:12078663-12080485	0.35912	NA	0.24399	0.45697	NA	0.33843	0.55528
chr1:12127942-12128685	0.35711	0.09076	NA	0.83794	0.75214	0.8236	NA
chr1:12134981-12135946	0.33046	1	NA	0.63236	NA	NA	NA
chr1:12136172-12137153	0.4528	0.79124	NA	1	0.72725	1	NA
chr1:12243915-12246495	0.32499	NA	0.33277	0.22593	0.72802	0.77214	0.95043
chr1:12308496-12310490	0.1174	NA	NA	NA	NA	NA	0.50882
chr1:1239760-1241673	0.23368	1	0.74146	1	NA	0.87442	NA
chr1:12401741-12403538	NA	NA	0.26406	NA	NA	NA	NA
chr1:1242605-1245193	NA	NA	0.07628	NA	NA	0.16131	NA
chr1:12440430-12441068	1	NA	NA	NA	NA	NA	0.60833
chr1:12492881-12494657	NA	0.50672	NA	NA	NA	NA	NA
chr1:12513370-12514915	0.17535	NA	NA	NA	NA	NA	0.60094
chr1:12520782-12521708	NA	NA	NA	0.60913	NA	NA	NA
chr1:12537556-12539393	NA	0.22956	0.33067	0.69616	NA	NA	NA
chr1:12570974-12571936	0.39957	NA	0.08732	NA	NA	NA	NA
chr1:1259427-1261135	NA	0.23086	0.32347	0.53321	NA	0.09764	NA
chr1:12599845-12602007	0.89609	1	0.47509	0.32275	1	NA	NA
chr1:12608965-12609840	1	NA	0.14404	0.16949	0.50516	0.72503	NA
chr1:12611853-12615790	0.76684	0.36724	0.53968	0.02837	0.87041	0.3178	NA
chr1:12616209-12617255	0.29203	NA	0.87868	NA	NA	NA	NA
chr1:12632895-12633178	0.79047	NA	0.38275	NA	NA	NA	NA
chr1:12653656-12658096	0.83128	0.68961	0.59936	0.2877	0.20924	0.13475	1
chr1:12660184-12661105	0.43042	0.50688	0.41842	0.47772	NA	0.37897	NA
chr1:12663472-12665176	0.71062	0.23733	NA	0.86828	0.38308	0.70382	NA
chr1:12675307-12679918	0.33924	0.13432	0.59933	0.83178	0.83792	0.70647	0.01221
chr1:12696175-12697010	0.58305	NA	0.71947	NA	NA	NA	NA
chr1:1290712-1291158	0.42388	NA	NA	NA	NA	NA	NA
chr1:1292203-1297971	0.1306	0.33022	0.9187	0.9362	NA	0.41034	0.02967
chr1:1309557-1311827	0.01296	0.28728	0.701	0.52792	NA	NA	0.66785
chr1:1330709-1331065	0.81748	0.53865	1	0.79141	NA	NA	NA
chr1:1333101-1336524	0.43287	0.00871	0.21364	0.43421	NA	NA	0.48002
chr1:1341618-1343698	0.26591	0.11044	0.96552	0.60664	NA	NA	NA
chr1:1345120-1346349	0.21205	NA	NA	NA	NA	NA	NA
chr1:1365467-1371594	0.20679	0.71244	0.22969	0.11445	NA	NA	0.13606
chr1:1375917-1376344	0.64496	NA	0.08763	0.03739	NA	NA	NA
chr1:13861464-13861753	0.81203	NA	0.00249	NA	NA	NA	NA
chr1:13862033-13863233	0.00026	NA	0.01957	0.26684	NA	NA	NA
chr1:13870750-13871058	NA	1	0.43958	1	NA	NA	NA
chr1:13909571-13911375	NA	0.07021	1	0.09876	0.50803	0.88	1
chr1:13913336-13913588	0.35434	NA	NA	NA	NA	NA	NA
chr1:13913986-13914933	0.4251	0.77528	0.60651	0.60393	NA	0.59694	NA
chr1:13926968-13928763	0.04943	NA	0.61415	0.77477	NA	0.72858	NA
chr1:1405988-1408688	0.75342	NA	NA	NA	NA	NA	0.66688
chr1:14075058-14076751	NA	NA	NA	0.10468	0.62934	0.59435	NA
chr1:14127220-14127696	NA	NA	NA	0.299	NA	NA	NA
chr1:1446004-1448616	0.73376	NA	NA	NA	NA	NA	0.89267
chr1:144923174-144923444	0.77429	NA	0.00677	0.56851	NA	NA	NA
chr1:144930475-144934275	0	5e-05	3e-05	0	0.12743	0	3e-05
chr1:144939642-144943479	0.55545	NA	0.76512	0.52088	NA	0.21533	NA
chr1:144999730-145000937	0.00733	NA	1e-05	0.00662	NA	0.05829	NA
chr1:145092211-145093072	NA	1	0.24157	NA	NA	0.33814	NA
chr1:145095799-145097354	NA	NA	NA	0.47349	NA	0.57537	NA
chr1:145381713-145383555	0	8e-05	0	0	0.00146	0	0
chr1:145394713-145398216	NA	1	0.9887	0.7338	0.80027	0.55342	1
chr1:145398634-145399142	NA	0.81127	0.20017	0.11388	NA	NA	0.14344
chr1:145437132-145441516	NA	NA	NA	NA	NA	NA	0.42748
chr1:145441853-145443359	NA	NA	NA	0.69897	NA	0.75473	NA
chr1:145443602-145444895	NA	0.79208	0.76656	NA	NA	0.76894	0.75355
chr1:145448080-145457546	NA	NA	0.88081	0.69108	NA	0.00052	NA
chr1:145469832-145474961	0.17711	NA	0.77201	0.04295	NA	0.01353	NA
chr1:145476638-145478668	NA	NA	NA	0.23449	NA	0.22169	0.64256
chr1:145478974-145479537	NA	NA	NA	0.66183	NA	0.50127	NA
chr1:145501807-145502826	NA	NA	0.83913	0.26383	NA	NA	NA
chr1:145505921-145508681	NA	0.01435	9e-05	0.06287	0.37685	0.00913	0.03692
chr1:145515514-145517125	NA	NA	NA	0.40622	NA	0.69475	NA
chr1:145541813-145543455	1	NA	0.59756	0.08099	NA	0.84529	NA
chr1:145649805-145652276	0.50298	0.39804	0.40947	0.54272	NA	NA	1
chr1:145670031-145670376	0.17051	NA	0.07279	0.30456	NA	NA	NA
chr1:145723111-145723488	0.10738	NA	0.0063	0.13718	NA	NA	0.21807
chr1:146555516-146557146	NA	0.05215	0.60739	0.94858	0.00257	0.025	NA
chr1:146641380-146645179	0.87624	0.79559	NA	0.20794	0.08144	0.92426	0.89346
chr1:146685711-146685981	NA	NA	NA	0.50389	NA	0.7537	NA
chr1:146697000-146697537	0.2033	0.28999	NA	0.11898	NA	0.50864	NA
chr1:146713932-146715801	0.66119	0.3378	NA	0.44144	0.89786	0.78959	0.25855
chr1:1468365-1470413	1	NA	NA	1	NA	NA	0.50785
chr1:146975846-146978146	0.68334	0.56122	NA	NA	0.2955	0.06007	NA
chr1:146981379-146983241	0.98237	0.57707	NA	NA	0.50888	0.79099	NA
chr1:146987505-146988537	NA	0.22715	0.71015	NA	NA	NA	NA
chr1:147009887-147015270	0.54088	0.10903	0.09385	0.20687	0.3833	NA	0.36219
chr1:147053247-147053526	NA	NA	NA	0.62608	NA	0.72804	NA
chr1:147057717-147059663	NA	NA	NA	0.02908	NA	0.0037	0.58004
chr1:147070164-147073009	NA	0.30538	0.6752	0.41702	1	0.15087	0.33111
chr1:147112453-147113674	NA	0.33152	1	0.3236	NA	NA	0.42494
chr1:147118242-147118817	NA	1	1	NA	0.55133	0.50329	1
chr1:1471293-1472868	0.16982	1	0.48756	1	NA	NA	0.41636
chr1:147141506-147143241	NA	0.65338	0.75807	NA	0.52468	NA	0.67396
chr1:147206081-147206891	NA	0.08729	1	NA	NA	0.29072	NA
chr1:147207338-147208850	0.73092	NA	NA	NA	NA	NA	NA
chr1:147209487-147209750	NA	NA	NA	NA	NA	NA	1
chr1:147219453-147221134	0.23193	NA	0.71912	NA	NA	0.01766	0.69069
chr1:147221386-147222368	0.44346	0.4339	NA	NA	NA	NA	0.75641
chr1:147224636-147225694	NA	0.2564	0.60723	NA	NA	0.80162	0.78803
chr1:147225968-147226378	NA	NA	0.00525	NA	NA	NA	NA
chr1:147228768-147229455	NA	1	0.62586	NA	NA	NA	0.10896
chr1:147232412-147232818	0.21081	NA	0.29413	NA	NA	0.72867	NA
chr1:147234492-147234784	0.32558	NA	0.09229	NA	NA	0.50827	1
chr1:147245087-147245688	NA	NA	NA	0.51457	NA	NA	NA
chr1:147283202-147283516	0.00773	NA	0.53886	0.39906	NA	NA	0.17944
chr1:1473967-1476485	1	0.01921	0.61522	0.19028	NA	0.33444	NA
chr1:147735386-147736596	0.55608	0.3934	NA	0.35439	NA	NA	0.1115
chr1:147806058-147807735	0.31233	0.1289	0	NA	0.22825	NA	0.0866
chr1:1481282-1481540	NA	NA	0.47513	0.25646	NA	NA	NA
chr1:148240667-148242202	0.80931	NA	0.84692	NA	NA	0.82972	NA
chr1:1485798-1486827	1	NA	NA	NA	NA	NA	NA
chr1:148930231-148931150	0.076	NA	0.32747	NA	NA	1	0.11582
chr1:1489836-1490232	0.80157	0.72517	0.29912	0.77309	NA	NA	NA
chr1:149214595-149216152	NA	NA	NA	0.83039	0.26645	NA	0.22706
chr1:149222623-149225400	0	0.00272	0	0	0.10704	0.04962	0
chr1:149230791-149231428	NA	NA	NA	0.24299	0.78823	NA	NA
chr1:14923789-14928285	0.21707	NA	0.89776	0.58327	0.30456	NA	0.50284
chr1:14929349-14929895	0.53716	NA	0.02624	0.64557	NA	0.54115	NA
chr1:14932874-14933251	1	NA	0.26163	0.4017	NA	NA	NA
chr1:14934100-14934390	0.32934	NA	0.02386	0.41798	NA	NA	NA
chr1:14942439-14948213	0.80074	0.22205	0.55272	0.17546	NA	0.13917	0.15594
chr1:14952374-14955955	0.38721	0.78922	0.81528	0.2835	NA	0.64487	0.77335
chr1:14960037-14962302	0.41525	0.82756	0.03644	0.62213	NA	0.90274	0.46677
chr1:14972793-14978773	0.23825	0.20354	0.48536	0.48322	NA	0.57684	0.309
chr1:149764200-149765269	NA	NA	NA	0.11637	NA	NA	NA
chr1:14979706-14982891	0.75825	0.02884	0.90876	0.50297	NA	0.32921	NA
chr1:149814869-149817842	0.39797	NA	0.38606	0.80484	0.41026	NA	0.54026
chr1:149818552-149819519	0.17907	NA	NA	NA	NA	NA	NA
chr1:149855807-149860888	NA	NA	NA	0.85333	0.54616	NA	NA
chr1:149871135-149872079	NA	NA	NA	0.86789	NA	NA	NA
chr1:149887506-149889479	NA	NA	NA	NA	NA	NA	0.72603
chr1:149899014-149902077	NA	NA	NA	0.14413	0.97612	NA	NA
chr1:149979773-149983272	NA	NA	NA	0.58229	0.55859	NA	NA
chr1:149989124-149989411	NA	NA	NA	NA	NA	NA	0.26589
chr1:149993191-149994266	NA	NA	NA	1	NA	NA	NA
chr1:150038678-150040880	NA	NA	NA	0.00336	0.77404	NA	NA
chr1:15003997-15004606	1	NA	0.66304	0.60996	NA	0.17963	NA
chr1:150065021-150065330	NA	NA	NA	1	NA	NA	NA
chr1:150114863-150115537	NA	NA	NA	0.29103	NA	NA	NA
chr1:150118904-150119638	0.53933	NA	1	0.18353	NA	0.03796	NA
chr1:150120341-150128605	0.08668	0.75581	0.02034	0.30175	0.35192	0.28126	NA
chr1:150129076-150129581	NA	NA	NA	0.45606	NA	NA	NA
chr1:150130976-150138900	0.82934	NA	0.1972	0.29358	0.23463	0.18156	NA
chr1:150159897-150160556	0.57834	NA	0.84991	0.30428	NA	NA	NA
chr1:150162137-150162915	NA	NA	NA	1	NA	NA	NA
chr1:150163329-150165340	0.7251	0.77124	NA	1	NA	NA	0.79917
chr1:150165958-150167905	0.62456	0.05993	NA	0.58004	NA	NA	0.30866
chr1:150185548-150186953	0.44157	0.79215	NA	NA	NA	NA	0.66191
chr1:150205790-150209377	0.37567	0.60009	NA	0.51157	0.71163	NA	0.15275
chr1:150227987-150233076	0.89088	0.44412	NA	NA	NA	NA	1
chr1:150240002-150242288	0.23034	0.45869	NA	NA	NA	NA	0.7563
chr1:150244414-150245799	0.44696	0.25582	NA	0.50087	NA	NA	0.50331
chr1:150253335-150255805	0.53684	1	NA	NA	0.41702	0.75587	NA
chr1:150264879-150267316	0.57382	0.72717	0.26742	0.85949	0.56964	0.2286	0.61726
chr1:150267583-150267826	0.79124	NA	0.02165	NA	NA	1	NA
chr1:150293242-150294725	0.1677	NA	0.8096	NA	NA	0.43544	NA
chr1:150335253-150339011	0.74916	NA	0.38983	0.84211	0.11209	0.72076	0.42591
chr1:150342138-150344229	0.49285	0.34555	0.75783	1	0.06306	0.78626	0.2605
chr1:150355338-150356140	NA	NA	NA	0.82537	NA	NA	NA
chr1:150412535-150412908	NA	NA	NA	1	NA	NA	NA
chr1:150441790-150444208	0.78049	NA	0.89292	0.68062	NA	0.09654	0.72535
chr1:150448540-150450806	0.857	NA	0.51335	0.70659	1	0.3815	0.60766
chr1:150456639-150456905	NA	NA	NA	0.11976	NA	NA	NA
chr1:150457382-150458141	0.57949	NA	0.58431	1	NA	1	0.5028
chr1:150458982-150460726	0.48917	NA	0.46579	0.30946	0.13358	0.773	0.36831
chr1:150487203-150488653	0.06919	NA	0.31039	NA	NA	0.58712	0.29063
chr1:150504627-150505174	1	1	NA	0.8075	NA	1	NA
chr1:150505428-150505651	0.02074	0.29879	NA	1	NA	NA	NA
chr1:150506955-150511742	0.60181	0.0032	0	0.3435	5e-05	0.89728	0.17872
chr1:150520932-150523953	NA	0.17219	0.76191	0.74481	NA	NA	1
chr1:150531389-150543063	0.53502	NA	0.22051	0.96111	0.20743	0.48114	0.0425
chr1:150544141-150545359	NA	NA	NA	0.33959	0.55301	0.9083	0.26577
chr1:150545586-150546648	NA	NA	NA	1	NA	0.57959	0.50326
chr1:150546951-150548553	NA	NA	NA	0.508	NA	0.05974	NA
chr1:150549385-150553727	NA	NA	NA	0.10562	0.74377	0.36245	0.06271
chr1:15056527-15057547	NA	NA	NA	NA	NA	0.77346	NA
chr1:150576731-150578886	NA	NA	NA	0.45621	NA	NA	NA
chr1:15057793-15060775	0	0.31238	0	0	0.28528	0.6557	0.95534
chr1:150581709-150583297	NA	NA	NA	1	0.18559	NA	NA
chr1:150583576-150584720	NA	NA	NA	0.04235	0.75355	0.34424	0.44079
chr1:150593807-150595276	NA	NA	NA	0.69103	NA	0.77236	NA
chr1:150668617-150669679	NA	NA	NA	NA	NA	NA	0.35727
chr1:150669916-150670496	NA	NA	NA	NA	NA	NA	0.7895
chr1:15081635-15083997	0.12328	0.02116	0.07566	0.85539	0.67989	0.56693	0.34787
chr1:150847873-150850258	NA	NA	NA	0.46596	NA	0.09384	NA
chr1:1508558-1511298	0.07874	0.6811	0.44417	0.22404	NA	NA	0.29427
chr1:150897038-150899773	NA	NA	0	NA	NA	NA	NA
chr1:15093375-15093635	NA	1	0.26363	1	NA	NA	NA
chr1:150942855-150948150	0.94134	NA	0.65436	0.42531	NA	NA	0.15548
chr1:150951673-150952031	0.52389	NA	0.43029	0.00122	NA	NA	NA
chr1:150952382-150952731	0.81676	NA	0.61808	1	NA	NA	0.77264
chr1:150953170-150954902	NA	NA	NA	0.22613	NA	NA	NA
chr1:150977302-150988526	0.67687	0.76789	0.5333	0.31967	0.13974	0.54472	0.53347
chr1:150994285-150998042	NA	NA	0.06142	0.06132	0.28847	0.09602	NA
chr1:150999475-150999772	NA	NA	0.3022	1	NA	0.3915	NA
chr1:151010953-151013123	NA	NA	NA	0.30107	0.34583	NA	0.38259
chr1:151028041-151036282	NA	NA	NA	0.84437	0.75383	NA	0.59691
chr1:151042099-151044251	NA	NA	NA	0.35678	0.68798	NA	0.2204
chr1:15109282-15109780	NA	NA	NA	NA	NA	NA	1
chr1:151114862-151117112	0.11179	NA	NA	0.23498	0.14816	NA	0.84044
chr1:151117604-151120166	NA	NA	NA	0.96933	0.54273	NA	0.50896
chr1:151136962-151139644	NA	NA	NA	1	NA	NA	0.55068
chr1:151170108-151174362	NA	NA	NA	NA	NA	NA	0.79132
chr1:151195015-151195520	NA	NA	NA	NA	NA	NA	1
chr1:151226759-151228125	NA	NA	NA	NA	NA	NA	0.32475
chr1:151253352-151256889	1	0.42331	NA	NA	NA	NA	0.73302
chr1:151312637-151314054	NA	NA	NA	NA	NA	NA	0.82946
chr1:151314421-151315503	NA	NA	0.35995	NA	NA	NA	NA
chr1:151318343-151320383	0.26473	0.44317	0.62588	NA	NA	1	0.75313
chr1:151342910-151343198	0.8037	NA	0.47988	NA	NA	NA	NA
chr1:151344475-151345617	0.81307	0.54016	1	1	0.22517	NA	NA
chr1:151371160-151373423	0.00237	0.43569	0.97303	0.04619	0.83396	0.43006	NA
chr1:151429259-151432694	0.77047	0.99706	0.75868	NA	0.43821	0.86557	NA
chr1:151445490-151446216	0.15364	0.75592	0.78729	1	0.09241	1	NA
chr1:151451747-151452035	0.78993	NA	0.47314	NA	NA	0.50645	NA
chr1:151467881-151468300	0.20905	NA	1	NA	NA	NA	NA
chr1:151474418-151475509	NA	NA	NA	0.45207	NA	NA	NA
chr1:151482678-151487280	0.90079	NA	0.42525	NA	NA	0.64841	NA
chr1:151488047-151488831	0.14364	NA	0.62855	NA	NA	0.50516	NA
chr1:151511433-151513898	0.57262	0.42232	0	0.54617	0.6334	0.52175	NA
chr1:151518959-151521825	0.69956	0.01207	0.24884	NA	0.26937	0.59737	NA
chr1:151652778-151653441	1	0.22594	0.07877	1	NA	0.38566	NA
chr1:151677048-151677674	1	NA	NA	0.77398	NA	NA	NA
chr1:151735130-151736766	0.62644	NA	0.93842	0.81482	NA	0.75297	0.4973
chr1:151763494-151764123	0.69728	NA	0.08071	NA	NA	0.72609	NA
chr1:151877635-151878162	NA	NA	NA	NA	NA	0.50681	NA
chr1:151881157-151882813	NA	NA	NA	0.88711	NA	0.60313	NA
chr1:151913106-151915534	0.852	0.34647	NA	0.85771	0.56929	1	0.40375
chr1:151959299-151963890	NA	NA	NA	0.79379	0.57968	0.93687	0.69467
chr1:151964198-151967019	NA	NA	NA	1	0.74865	0.0072	0.00892
chr1:152007817-152009954	NA	NA	NA	0.15129	NA	0.00287	NA
chr1:152019661-152021281	0.75338	0.28734	NA	0.7128	NA	1	NA
chr1:15249732-15252409	0.18826	0.12614	0.57493	0.2082	NA	0.92829	0.579
chr1:15255078-15257646	0.08758	0.03249	0	0.04872	NA	0.15773	0.44961
chr1:15257986-15258675	0.77263	NA	NA	NA	NA	NA	NA
chr1:15268723-15273976	0.11633	0.88986	0.9073	0.13917	NA	0.63963	0.75821
chr1:15283763-15284676	0.58002	0.58195	0.40408	1	NA	0.09074	0.29018
chr1:153092180-153092502	NA	NA	NA	0.0651	NA	0.63026	NA
chr1:153233639-153234318	0.41219	NA	0.85043	NA	NA	NA	NA
chr1:153309965-153311969	0.05273	0.14471	0.84761	0.05957	NA	NA	NA
chr1:153314035-153317287	0.59348	NA	0.21365	0.66421	NA	NA	NA
chr1:153332610-153335770	0.6382	1	NA	0.27081	NA	NA	0.47053
chr1:153438712-153441004	NA	NA	0.59756	NA	NA	NA	1
chr1:153461192-153461908	NA	NA	NA	NA	NA	NA	0.02068
chr1:153462735-153463588	1	0.22948	NA	0.34489	NA	NA	0.5875
chr1:153465647-153467175	NA	NA	NA	NA	NA	NA	0.13264
chr1:153467668-153468551	NA	NA	NA	NA	NA	NA	0.82175
chr1:153514505-153514773	NA	NA	0.66349	NA	NA	NA	NA
chr1:153516777-153519559	NA	NA	NA	NA	NA	NA	0.26779
chr1:153537807-153541781	0.50157	0.0925	0.16286	0.65167	0.63668	0.23517	NA
chr1:15354250-15354649	NA	NA	0.0351	0.22137	NA	NA	NA
chr1:153581024-153582402	NA	NA	0.25863	NA	NA	NA	NA
chr1:153584542-153585909	NA	0.45788	0.41573	NA	NA	0.44489	0.21844
chr1:153598848-153600382	NA	NA	0.32531	NA	NA	0.29124	NA
chr1:153601791-153603298	0.1839	NA	NA	NA	0.50475	0.06286	0.17701
chr1:153606021-153608760	NA	0.61815	0.65445	0.55001	NA	0.51074	0.73064
chr1:153609024-153609575	NA	NA	0.83574	NA	NA	0.62946	NA
chr1:153619672-153620868	NA	0.18129	0.53743	NA	NA	0.30163	0.77001
chr1:153630482-153632074	NA	0.29898	0.82955	NA	NA	1	0.38527
chr1:153642353-153643498	NA	0.78384	0.85358	NA	0.03748	0.44524	0.31639
chr1:153669371-153671139	NA	NA	NA	NA	NA	NA	0.41061
chr1:15372844-15373116	0.6067	0.10751	0.01692	0.81348	NA	NA	0.55134
chr1:153752804-153753271	0.61018	NA	0.62808	NA	NA	NA	NA
chr1:153755320-153756937	0.79616	NA	0.49521	0.40976	0.09847	0.40195	0.03363
chr1:153767044-153768007	0.80311	NA	1	NA	NA	NA	NA
chr1:153777516-153778933	0.83669	0.28695	NA	0.3061	NA	NA	1
chr1:153786211-153786454	0.50491	NA	NA	0.57661	NA	NA	NA
chr1:153786908-153787295	0.41826	NA	0.29521	0.17606	NA	0.14324	NA
chr1:153794091-153794624	0.3825	NA	0.16693	NA	NA	0.60913	NA
chr1:153797252-153799346	0.90324	0.74511	0.95477	0.22233	0.68903	0.67307	0.14776
chr1:153852829-153855069	0.47151	0.50384	0.60689	0.95376	NA	0.60772	0.09201
chr1:153877561-153877815	NA	NA	0.50703	0.77199	NA	NA	NA
chr1:153891746-153896939	0.32727	0.50703	0.22452	0.44205	0.82655	0.58101	0.12767
chr1:153916780-153919801	NA	NA	0.23601	0.74519	NA	0.03878	NA
chr1:153926955-153927209	NA	NA	0.04985	0.26819	0.50167	NA	NA
chr1:153934033-153937677	0.84257	1	0.08648	0.0091	1	0.07449	0.86523
chr1:153938447-153941248	0.73225	0.07309	NA	0.44584	0.25583	NA	0.58542
chr1:153948694-153948933	NA	NA	0.14237	0.60154	NA	0.78881	NA
chr1:153972838-153975907	0.79074	0.47322	0.62324	1	0.75234	0.31946	0.6292
chr1:154127104-154128129	0.83826	NA	0.29232	0.24055	0.54977	0.5795	NA
chr1:154128372-154128674	0.42145	NA	0.52765	0.03865	NA	0.5517	NA
chr1:154129902-154130630	0.35641	NA	0.00838	NA	NA	1	NA
chr1:15414747-15418227	0.00644	0.96056	0.78964	0.28381	0.48321	0.55207	NA
chr1:154150771-154152322	1	0.49827	NA	NA	NA	NA	NA
chr1:154153505-154156915	0.24662	NA	0.88082	0.29585	NA	1	NA
chr1:154162427-154164619	0.3189	0.13898	0.04047	1	NA	0.50661	NA
chr1:154169164-154170168	NA	NA	0.81346	NA	NA	NA	NA
chr1:154177901-154178693	0.26229	0.29124	0.47836	NA	NA	NA	NA
chr1:154178964-154179838	NA	0.50934	0.86004	0.1711	NA	NA	NA
chr1:154191434-154195126	0.95634	0.67657	0.59033	0.38098	0.69404	0.96814	0.00248
chr1:154236407-154237739	0.18744	0.57781	0.56855	NA	NA	0.81462	NA
chr1:154243880-154246257	NA	0.00175	0.69501	0.55856	0.60385	0.872	NA
chr1:154291198-154291480	0.54818	NA	0.11517	NA	NA	0.50753	NA
chr1:154292284-154294869	0.53758	0.58706	0.70714	NA	0.25152	0.28531	0.25366
chr1:154296625-154302041	0.31423	0.79029	0.90129	NA	0.32637	0.65224	0.32107
chr1:154310582-154311121	0.14843	NA	0.55581	NA	0.28782	0.06685	NA
chr1:154311354-154312627	1	NA	0.85957	NA	NA	0.77384	NA
chr1:154324768-154326147	0.73121	NA	0.69817	NA	NA	1	0.81672
chr1:154328257-154328828	0.20868	NA	0.32928	NA	NA	NA	NA
chr1:154380194-154381507	0.14062	NA	0.8509	NA	NA	NA	0.38475
chr1:154391012-154391240	NA	NA	NA	0.72561	NA	0.34131	NA
chr1:154392000-154392861	NA	NA	NA	0.75536	NA	NA	NA
chr1:154404236-154405904	0.76449	1	1	0.96129	0.77383	1	0.69404
chr1:154413995-154414341	0.14556	NA	0.48418	NA	NA	0.28447	0.26272
chr1:154474385-154474647	NA	0.41693	0.83678	0.75494	NA	NA	NA
chr1:154525566-154526053	NA	1	0.4434	0.18344	NA	NA	NA
chr1:154527857-154532515	NA	0.52388	0.94671	0.80946	0.22288	0.17569	NA
chr1:154571070-154572871	NA	NA	NA	0.54678	0.72565	0.42339	NA
chr1:154579551-154582348	NA	NA	NA	0.82808	0.46756	0.50932	NA
chr1:154588828-154589553	NA	NA	NA	NA	0.72828	NA	NA
chr1:154598614-154601024	NA	NA	NA	0.4729	0.10601	0.82119	NA
chr1:15465559-15467770	0.24597	NA	NA	NA	0.40315	0.26543	0.04833
chr1:154733090-154733374	NA	NA	NA	0.29122	NA	0.11918	0.60538
chr1:154739452-154741361	0.52428	NA	0.61093	0.34131	NA	0.10414	1
chr1:15477379-15481400	0.0005	NA	0.8139	0.1159	0.26882	NA	0.02991
chr1:154785802-154787021	1	NA	0.36124	0.59286	0.04247	0.00295	1
chr1:154811923-154812499	0.81468	1	NA	NA	NA	NA	1
chr1:154812732-154813921	0.24276	0.86586	NA	NA	NA	NA	0.41112
chr1:154814649-154814971	0.26719	NA	NA	NA	NA	NA	0.02092
chr1:154816893-154817251	0.14496	NA	NA	NA	NA	NA	NA
chr1:154884677-154885801	1	0.28868	NA	0.50418	NA	NA	NA
chr1:154908429-154911806	0.63555	0.31337	NA	0.8256	NA	0.56698	NA
chr1:154912267-154915549	0.20728	1	NA	0.1219	NA	0.18302	NA
chr1:154916256-154917984	1	1	NA	0.47591	NA	NA	NA
chr1:154924437-154930089	0.34744	NA	0.29709	NA	NA	0.40814	NA
chr1:1549330-1552378	0.28853	0.05079	0.29326	0.58376	0.5413	1	0.38067
chr1:154940902-154949354	0.66687	0.37674	NA	NA	NA	NA	0.34375
chr1:154971276-154977644	0.13525	0.73383	NA	NA	NA	NA	0.71779
chr1:154989351-154990358	0.54762	0.47422	NA	NA	NA	NA	1
chr1:155022399-155024208	NA	NA	NA	0.60533	NA	0.3785	NA
chr1:155042753-155044339	0.95919	0.60798	0.42217	NA	0.6063	0.1279	NA
chr1:155056877-155058519	0.90447	0.35632	NA	NA	0.53896	0.01426	NA
chr1:155097413-155097672	0.60752	0.79336	NA	NA	NA	NA	NA
chr1:155098385-155109722	0.54519	0.84788	0.63256	0.72134	0.47739	0.49953	NA
chr1:155112080-155113291	0.72961	0.01987	NA	0.07569	NA	NA	NA
chr1:15513083-15515067	0.57774	0.61759	0.86135	0.23633	NA	0.0544	NA
chr1:155157086-155158432	0.685	0.32114	NA	0.83958	NA	0.1728	NA
chr1:155162263-155166747	0.24716	0.22692	NA	0.3578	NA	0.84877	NA
chr1:15517522-15518071	NA	NA	0.47931	0.57857	0.38599	NA	NA
chr1:155175786-155180237	0.36855	0.39646	NA	0.91982	NA	0.07663	NA
chr1:155193766-155198273	0.24668	0.53886	NA	0.02759	NA	0.35906	NA
chr1:15519430-15519813	NA	1	1	0.50093	NA	NA	NA
chr1:155212258-155212699	NA	NA	NA	1	NA	0.344	NA
chr1:155213280-155215404	0.85008	0.25426	NA	0.49682	NA	0.62627	1
chr1:155220095-155221966	0.25507	NA	NA	0.01076	NA	0.54502	NA
chr1:155230897-155233092	0.26852	0.1616	0.43977	0.40277	1	0.03019	0.37157
chr1:15523411-15524202	NA	0.17909	0.43456	0.01092	0.00597	NA	NA
chr1:155236911-155237934	0.81377	NA	NA	NA	NA	NA	NA
chr1:155241602-155244107	0.45566	NA	NA	0.81199	NA	NA	NA
chr1:155247228-155247807	0.59334	0.72438	NA	0.839	NA	0.50665	NA
chr1:15526976-15527690	NA	NA	NA	NA	NA	0.49886	NA
chr1:155277450-155280063	0.57674	0.24172	NA	0.2189	NA	0.10445	0.17668
chr1:15527955-15528935	NA	1	0.2819	0.12288	0.42188	NA	NA
chr1:155292400-155295334	0.69058	0.87328	NA	NA	NA	NA	1
chr1:15532465-15535891	NA	0.08912	0.09431	0.66573	0.80543	0.47335	NA
chr1:15538952-15542286	NA	0.05242	0.32709	0.95095	0.87841	0.78579	NA
chr1:15551782-15554127	NA	0.73789	0.19635	0.43364	0.44413	NA	NA
chr1:155657595-155660290	0.44869	NA	0.38916	1	NA	NA	NA
chr1:15570834-15571102	0.03101	NA	NA	NA	NA	0.50504	NA
chr1:15573442-15574368	0.00059	0.57007	NA	NA	NA	NA	NA
chr1:155880245-155882314	0.21019	NA	0.00908	0.42844	NA	NA	0.32894
chr1:155903114-155905185	1	NA	0.03576	0.34638	NA	NA	0.00805
chr1:155908138-155908934	0.77602	NA	1	0.74822	NA	NA	NA
chr1:155929832-155931683	0.26105	NA	0.44364	1	NA	NA	0.50337
chr1:155936100-155941270	1	NA	0.81531	0.54123	NA	NA	NA
chr1:155944116-155950899	0.09132	NA	0.50795	0.58879	NA	NA	0.84911
chr1:155951163-155951864	0.44709	NA	0.34214	0.58469	NA	NA	NA
chr1:155965523-155966992	NA	0.17964	0.8247	NA	0.38739	NA	NA
chr1:155974518-155975919	1	NA	0.38441	0.23667	NA	NA	NA
chr1:1559882-1561523	NA	NA	0.89371	0.50263	NA	1	NA
chr1:156022697-156025397	0.01938	0.88347	0.80039	0.63649	0.61144	NA	NA
chr1:156030516-156031359	0.50737	NA	0.32855	1	NA	NA	NA
chr1:156042055-156043282	0.22453	NA	NA	NA	NA	NA	NA
chr1:156045539-156047038	0.38557	NA	1	0.80326	0.50359	NA	NA
chr1:156050017-156058954	0.32406	NA	0.27008	0.98378	1	0.62783	0.54759
chr1:156059248-156061242	1	NA	0.7428	0.94854	0.50786	NA	NA
chr1:156065353-156068172	0.07373	NA	0.0598	0.05076	NA	NA	NA
chr1:156070273-156079454	0.50999	0.49391	0.05565	0.40743	0.72544	0.01576	NA
chr1:156082123-156082781	0.47864	NA	0.02945	0.2288	NA	0.54859	NA
chr1:156083158-156087661	NA	0.99376	0.00794	0.12776	0.84887	NA	NA
chr1:156087892-156100837	NA	0.13916	0.01123	NA	0.52725	NA	NA
chr1:156116105-156116718	NA	NA	0.29313	0.07402	NA	0.57391	NA
chr1:156130238-156133729	NA	0.67506	0.66598	0.37783	0.50363	0.64121	0.01028
chr1:156148052-156148426	NA	NA	NA	0.57203	NA	NA	NA
chr1:156149922-156150167	NA	NA	NA	0.66105	0.13114	NA	NA
chr1:156181918-156184271	0.12073	0.17665	0.95385	0.78701	0.77343	0.11054	NA
chr1:156217923-156218171	NA	0.50505	1	0.75385	NA	NA	NA
chr1:156250734-156253518	NA	0.3919	0.0977	NA	0.73382	0.79676	0.02666
chr1:156260640-156262000	NA	1	0.21723	0.86365	NA	0.29853	0.49909
chr1:156306980-156308966	NA	NA	NA	0.17446	0.61677	1	1
chr1:156316088-156317476	0.57268	NA	NA	NA	NA	NA	NA
chr1:156425620-156428335	NA	NA	NA	0.46942	NA	NA	NA
chr1:156447067-156447490	NA	NA	NA	NA	NA	1	NA
chr1:156457214-156464813	0.3872	NA	0.16626	0.56838	0.14903	0.07048	0.16944
chr1:156465623-156467201	NA	NA	NA	1	NA	NA	0.72481
chr1:156467439-156476055	NA	NA	NA	0.01056	0.87386	0.29914	NA
chr1:156493356-156495344	0.49533	NA	0.27584	0.36532	NA	NA	NA
chr1:156529170-156530261	0.44184	NA	0.35804	0.50419	NA	NA	0.75933
chr1:156570350-156571835	NA	NA	NA	NA	NA	NA	0.72745
chr1:156630016-156641945	0.88674	0.57789	0.00428	0.06579	0.93563	0.88939	0.52716
chr1:156642629-156647962	0.745	0.04135	0.50635	0.41755	0.5233	0.03971	0.61214
chr1:156659030-156660681	0.81591	1	0.36988	0.85863	NA	0.11373	0.45327
chr1:156660912-156661789	NA	0.71723	0.11102	NA	0.17835	0.14027	NA
chr1:156662116-156664676	0.64988	0.41308	0.26525	0.8913	1	0.43786	0.66584
chr1:156674123-156677149	0.62597	0.60897	NA	0.78974	0.77336	NA	0.32772
chr1:156679066-156682474	0.41256	NA	NA	0.17202	NA	NA	NA
chr1:156689709-156692199	1	0.4544	NA	NA	NA	NA	0.80373
chr1:156695145-156695583	0.67336	NA	NA	NA	NA	NA	0.57642
chr1:156697324-156699880	NA	0.89923	0.09954	0.36199	NA	NA	NA
chr1:1567108-1567935	0.71913	0.5403	0.26739	0.79914	NA	0.68611	NA
chr1:156712687-156723636	0.05135	0.74564	0.09536	0.45443	NA	0.32949	NA
chr1:156735840-156739124	0.38454	0.15389	0.56935	0.86645	NA	NA	0.54104
chr1:156739903-156744554	NA	0.73433	0.10332	0.32248	NA	NA	NA
chr1:156745895-156746147	NA	NA	0.21136	0.78971	NA	NA	NA
chr1:156770996-156772026	NA	NA	0.24087	1	NA	NA	NA
chr1:156866768-156868622	0.77438	NA	0.06333	NA	NA	NA	NA
chr1:156883449-156883871	0.50586	NA	0.14282	NA	NA	NA	NA
chr1:156973906-156975383	0.45745	NA	0.57455	0.78764	NA	NA	NA
chr1:157014903-157016774	0.68446	NA	0.7057	0.56345	NA	NA	1
chr1:157101796-157102452	NA	1	0.6884	NA	NA	NA	NA
chr1:157104570-157109409	0.35519	NA	0.03528	0.41847	NA	0.33575	0.19944
chr1:157124351-157125934	NA	NA	NA	NA	NA	0.34092	NA
chr1:15742609-15742905	NA	NA	0.27862	0.77043	NA	NA	NA
chr1:15758708-15759523	NA	1	0.10093	0.30859	1	0.72759	NA
chr1:15789572-15789848	NA	0.49438	NA	NA	NA	NA	NA
chr1:157962785-157966839	0.08147	NA	0.2963	0.41128	NA	0.24596	NA
chr1:157970181-157975142	0.04802	NA	0.39041	0.2377	NA	0.72428	0.80031
chr1:157975551-157985364	0.11348	0.77221	0.24406	0.39213	NA	NA	0.84632
chr1:157985793-157991827	0.86405	0.19012	0.48177	0.91105	0.91896	0.68244	NA
chr1:157992336-157993058	NA	NA	0.52432	0.75276	NA	NA	NA
chr1:157994369-157996083	NA	NA	0.47886	0.70826	NA	NA	NA
chr1:157996797-157997270	NA	NA	0.01241	0.29395	NA	NA	NA
chr1:158004908-158005183	NA	0.7263	0.49995	0.65001	NA	NA	NA
chr1:158005461-158005805	NA	NA	0.85238	0.79962	NA	NA	NA
chr1:158007489-158009210	1	NA	0.82239	0.38011	NA	0.58044	NA
chr1:158012991-158013673	NA	0.65065	0.77766	1	1	NA	NA
chr1:158037700-158037929	NA	1	1	0.29707	NA	NA	NA
chr1:158038156-158038616	NA	NA	0.64704	1	NA	NA	NA
chr1:158040577-158041104	NA	0.45324	0.60367	0.79222	NA	NA	NA
chr1:158042720-158043815	0.54427	NA	0.11728	1	NA	NA	NA
chr1:15815538-15816110	NA	0.77248	0.19127	0.54675	NA	0.03528	NA
chr1:15818626-15820463	NA	0.57645	0.5439	1	NA	0.85997	0.09805
chr1:15826734-15827784	NA	0.49428	NA	NA	NA	0.54289	0.14738
chr1:15833379-15834732	NA	0.22879	0.70831	0.30084	NA	NA	0.14173
chr1:15836235-15836776	NA	NA	0.80147	0.07529	NA	NA	NA
chr1:15849160-15854445	NA	0.84879	0.22388	0.06405	0.00029	0.21511	0.00086
chr1:158617743-158618566	0.65871	NA	0.06367	0.76901	NA	0.18148	NA
chr1:15869830-15870059	NA	NA	0.11759	0.81113	NA	NA	NA
chr1:158968583-158971149	0.03576	0.10922	0	0.00033	NA	NA	NA
chr1:158971689-158971926	0.57476	NA	0.01441	0.09336	NA	NA	NA
chr1:158975688-158976043	0.00766	NA	0.04085	0.632	NA	NA	NA
chr1:1590136-1591572	NA	0	NA	0	0	0	0
chr1:15911134-15911625	NA	1	0.11693	0.35527	NA	0.50813	NA
chr1:15929119-15931325	NA	0.03412	NA	NA	NA	0.54745	0.31975
chr1:15942848-15947064	NA	0.82914	NA	NA	NA	0.33294	0.36094
chr1:159438139-159439114	NA	NA	0.11847	1	NA	1	NA
chr1:159439693-159440715	0	0.33617	0.23998	0.16108	0.58127	0.50627	0.17483
chr1:159568347-159568628	NA	0.45579	NA	NA	NA	NA	1
chr1:159823895-159825192	0.19631	0.61797	0.21651	0.93388	NA	0.44295	0.35662
chr1:159837139-159837385	1	NA	NA	NA	NA	NA	0.17962
chr1:159868165-159871408	0.35212	0.13262	NA	NA	NA	NA	0.04712
chr1:159879074-159881382	0.74859	0.63404	0.66393	NA	NA	NA	0.3852
chr1:159885597-159886069	NA	NA	NA	NA	NA	1	NA
chr1:15988860-15989604	0.35766	0.54194	NA	NA	0.50564	NA	NA
chr1:159892396-159895973	0.26263	NA	0.28477	0.73917	NA	0.94459	0.70636
chr1:159914443-159915991	0.32804	NA	0.8319	0.28099	NA	NA	NA
chr1:159957337-159958376	0.7438	NA	0.49237	0.03989	NA	0.68576	NA
chr1:159961330-159962837	0.84958	NA	NA	NA	NA	0.11348	NA
chr1:159965402-159967394	0.45637	NA	0.75423	0.60743	NA	0.75028	NA
chr1:160000528-160002512	NA	NA	NA	NA	NA	0.67455	0.78766
chr1:160067846-160069365	NA	0.37259	0.52366	0.74716	NA	NA	NA
chr1:160070787-160072228	NA	NA	0.17543	NA	NA	NA	NA
chr1:160082985-160086632	NA	NA	0.25862	0.10864	NA	NA	0.32766
chr1:16009495-16011931	NA	0.02075	0.01706	1	NA	0.67307	NA
chr1:160094980-160095225	NA	NA	NA	NA	NA	1	NA
chr1:160147081-160148023	NA	NA	NA	NA	0.28929	NA	NA
chr1:160158805-160161123	NA	0.50788	0.84538	0.7913	NA	NA	NA
chr1:160163138-160163791	1	NA	0.51529	0.1032	NA	NA	NA
chr1:160174117-160181521	0.27926	0.77886	0.25347	0.51995	NA	NA	0.99004
chr1:16017522-16019055	NA	0.16985	NA	NA	NA	NA	NA
chr1:160188515-160190983	0.88515	1	0.08975	0.83772	NA	NA	0.15155
chr1:160213629-160215464	0.75434	NA	0.24496	NA	NA	NA	NA
chr1:160216955-160217405	0.80388	NA	0.64823	NA	NA	NA	NA
chr1:160225160-160226635	0.81398	NA	1	0.58397	NA	NA	1
chr1:160230189-160233212	0.09652	NA	0.40979	0.30964	NA	0.73275	0.13122
chr1:160253827-160255224	NA	NA	NA	NA	NA	NA	1
chr1:16026649-16026886	NA	NA	NA	NA	NA	0.79312	NA
chr1:16028647-16031512	NA	NA	0.21013	0.80036	NA	0.75282	1
chr1:160311973-160314178	0.11167	NA	0.90442	0.73641	NA	NA	0.40552
chr1:16033056-16034367	NA	NA	NA	NA	NA	0.42637	NA
chr1:160331459-160333161	0.17728	NA	0.1121	NA	NA	1	0.75338
chr1:160369516-160371332	0.09216	NA	0.63419	0.19941	NA	NA	NA
chr1:160379368-160381762	1	NA	0.8133	0.34346	NA	1	NA
chr1:160384469-160386137	0.12895	NA	0.82296	0.13842	NA	0.50561	NA
chr1:16040156-16042085	NA	0.28641	0.75047	0.55921	NA	NA	0.14602
chr1:160428267-160430136	0.0067	NA	1	0.79945	NA	NA	NA
chr1:16043281-16044921	NA	0.70921	NA	NA	NA	NA	1
chr1:160606233-160606502	NA	NA	NA	NA	0.50408	NA	NA
chr1:160621126-160623241	NA	NA	NA	NA	NA	0.64875	NA
chr1:16062245-16063076	0.50763	NA	0.47576	0.26133	NA	NA	NA
chr1:160696333-160696714	1	NA	0.12067	0.17703	NA	NA	NA
chr1:16084062-16089828	0.30729	NA	1	0.03487	NA	NA	NA
chr1:160874198-160876352	NA	NA	0.37931	1	NA	0.5865	NA
chr1:160876656-160876967	NA	NA	0.00247	NA	NA	NA	NA
chr1:160879684-160883861	0.72836	0.68642	0.16425	0.57925	0.50607	0.43264	0.63217
chr1:160916255-160918183	1	0.60479	0.32139	0.10259	1	0.83191	0.53258
chr1:160918507-160919299	NA	0.22597	0.31166	1	NA	NA	NA
chr1:160959857-160960098	NA	NA	NA	NA	NA	NA	0.38765
chr1:160967088-160968411	NA	NA	NA	NA	0.12146	NA	0.96838
chr1:160970287-160972281	NA	NA	NA	NA	0.5623	NA	0.0043
chr1:160977544-160980187	NA	0.1755	0.45191	0.53736	0.14792	NA	0.04938
chr1:160983003-160984673	NA	NA	NA	NA	0.2273	NA	0.18095
chr1:160986526-160988333	0.45185	0.72795	0.217	0.80368	0.80042	NA	1
chr1:160988665-160989252	NA	NA	NA	NA	0.11912	NA	NA
chr1:160989490-160991799	1	NA	0.19622	0.91238	0.77241	0.18433	1
chr1:161007703-161009022	NA	0.61818	0	0.67996	NA	NA	0.85061
chr1:161013977-161016638	NA	0.16091	0.84958	0.199	NA	0.60662	0.81406
chr1:161067162-161069130	0.03253	NA	0.72959	0.11825	NA	0.58726	NA
chr1:161100849-161104212	0.53474	NA	0.01371	0.14115	NA	0.46562	NA
chr1:161128163-161132755	NA	NA	NA	NA	NA	NA	0.91426
chr1:161133616-161137316	0.11929	NA	0.0515	0.00015	0.88121	0.20291	0.51444
chr1:161166420-161167656	1	NA	0.42606	0.57958	NA	0.10214	NA
chr1:161167975-161168801	0.80335	NA	0.05717	0.11991	NA	NA	0.75479
chr1:161170606-161173487	0.90139	NA	0.00518	0.28526	NA	0.27015	NA
chr1:161194919-161195553	0.16845	NA	0.08399	0.83782	NA	0.76955	NA
chr1:161195850-161197232	0.88419	NA	0.24616	0.23759	NA	0.08168	NA
chr1:16122921-16123386	NA	NA	NA	NA	0.22518	NA	NA
chr1:161235836-161237472	0.56076	0.14659	NA	NA	NA	0.50655	NA
chr1:16124736-16127540	0.45193	1	0.46104	0.7463	0.33328	0.14254	0.10822
chr1:1612734-1613005	0.00633	NA	0.78988	NA	NA	NA	NA
chr1:161275645-161275960	NA	NA	0.17331	0.0353	NA	NA	NA
chr1:161336749-161338119	NA	0.46266	0.96739	0.15295	1	NA	NA
chr1:161358917-161360650	NA	0.52116	0.07102	0.02111	0.67947	NA	NA
chr1:161368496-161370458	NA	0.96059	0.15327	0.22362	0.13098	NA	NA
chr1:161410269-161410624	1	NA	0.08956	1	NA	NA	NA
chr1:1614880-1615652	0.20542	NA	0.66405	0.37623	NA	0.54894	NA
chr1:161493854-161494371	NA	NA	0.3482	0.8455	NA	NA	NA
chr1:161581676-161583261	0.84965	0.83102	0.79807	1	0.22649	0.02478	0.77484
chr1:16159777-16163358	NA	0.04471	0.01136	0.12488	0.97962	0.11565	NA
chr1:161675851-161677196	0.57892	NA	0.95532	0.37697	0.37929	0.40135	NA
chr1:161695775-161697670	0.706	0.03612	0	0.00036	0.02895	0.09539	0.26007
chr1:161719274-161720612	1	NA	0.44033	1	0.75642	NA	0.02234
chr1:16173236-16177334	0.72149	0.29084	0.7008	0.91708	0.10392	0.54374	0.19474
chr1:161734678-161737077	0.94068	0.42189	0.00058	0.17249	0.52851	NA	NA
chr1:161760261-161762602	0.15163	NA	0.1239	0.39747	NA	NA	NA
chr1:16177616-16178475	NA	0.80196	1	0.3585	NA	0.33256	NA
chr1:161797670-161798764	0.53063	NA	0.20509	0.72315	NA	NA	NA
chr1:161931671-161932290	0.71922	NA	0.85953	0.49704	NA	0.16989	0.84359
chr1:162038911-162040900	NA	1	1	0.06519	0.26841	0.45809	0.57767
chr1:162106311-162107729	NA	NA	NA	NA	0.10987	0.42259	1
chr1:16212091-16214310	NA	0.0015	0.23417	0.22543	0.05759	0.67729	NA
chr1:162132094-162132411	NA	0.54829	0.1155	0.6299	NA	0.72887	NA
chr1:162160496-162164876	0.33834	0.12277	0.80636	0.17526	0.05923	0.72678	0.70704
chr1:162167012-162167829	0.37785	NA	0.23153	0.67644	NA	NA	NA
chr1:162181606-162184309	0.98876	NA	0.01002	0.78126	NA	0.88547	NA
chr1:162184835-162186669	0.04349	1	0.0582	0.816	NA	0.12981	0.08672
chr1:162187276-162187670	0.00616	0.7557	NA	NA	NA	NA	NA
chr1:162187923-162189620	0.58441	0.50599	NA	NA	0.58002	NA	NA
chr1:162189931-162190220	0.77387	1	NA	NA	NA	NA	NA
chr1:16219818-16220557	NA	NA	0.83184	1	NA	0.10661	NA
chr1:162248902-162249683	0.41171	NA	NA	NA	NA	NA	NA
chr1:162253075-162257392	0.38059	0.37722	NA	NA	0.54991	NA	NA
chr1:162337216-162338529	0.72203	NA	NA	NA	NA	NA	NA
chr1:162343226-162343662	0.17465	NA	NA	NA	0.06667	NA	NA
chr1:162343969-162344191	1	NA	NA	NA	0.38829	NA	NA
chr1:162467040-162468443	0.26756	NA	NA	NA	NA	NA	NA
chr1:16251680-16251919	NA	NA	0.2089	0.4221	NA	NA	NA
chr1:162530274-162532543	NA	0.69009	0.22967	0.05606	NA	0.43776	0.83512
chr1:162582985-162583499	NA	NA	NA	NA	NA	1	NA
chr1:162596023-162596333	0.22483	0.34225	NA	NA	NA	NA	NA
chr1:162600565-162603467	NA	NA	NA	NA	NA	NA	0.60448
chr1:16275546-16277409	NA	0.12097	0.1328	0.1189	0.34548	0.09448	NA
chr1:16282428-16282783	NA	NA	0.06139	0.8046	NA	0.34385	NA
chr1:162830479-162832660	0.00756	0.82973	0.23067	0.05081	0.1417	0.05999	0.64545
chr1:163144878-163145277	NA	NA	NA	NA	0.79191	0.45002	NA
chr1:163171467-163174436	0.58477	0.8457	NA	NA	0.42098	0.65525	0.02091
chr1:163199004-163199634	0.45365	NA	0.12649	0.60694	NA	0.79106	NA
chr1:163200197-163202640	0.55471	0.68377	0.67156	0.22691	0.72564	0.84444	0.54323
chr1:163290666-163292538	1	0.53385	0.49995	0.57932	0.64427	0.90724	0.78624
chr1:16336101-16336475	NA	NA	0.60915	0.37898	NA	0.17935	NA
chr1:16336977-16337496	0.38084	NA	0.44332	0.62626	0.54672	NA	NA
chr1:163379651-163380379	NA	NA	0.4207	0.14254	NA	NA	NA
chr1:16338442-16350892	0.0811	0.28661	0.83059	0.4877	0.7833	0.25303	NA
chr1:163411538-163414124	NA	NA	0.64743	0.16968	NA	NA	0.17473
chr1:163441734-163444100	NA	0.50842	0.13591	0.09063	0.72491	NA	0.34379
chr1:163446854-163447662	0.17105	1	NA	NA	NA	NA	0.58234
chr1:16352619-16355286	0.83632	NA	0.53911	0.37349	1	0.4802	NA
chr1:16356552-16356856	1	NA	NA	NA	NA	NA	NA
chr1:16357246-16358331	0.72614	NA	0.82187	0.79057	NA	NA	NA
chr1:16358585-16359207	1	NA	1	0.33348	1	NA	NA
chr1:16373010-16374079	0.17919	NA	0.00019	1	NA	NA	NA
chr1:16374586-16376378	0.60801	0.15121	NA	NA	0.84583	NA	NA
chr1:163795979-163796474	NA	0.10933	0.87846	0.83134	1	NA	NA
chr1:16392692-16395115	0.09455	NA	0.17178	0.07915	NA	NA	NA
chr1:16399746-16400527	0.59824	NA	0.62367	0.83236	0.54923	0.54276	NA
chr1:164034146-164034873	0.64527	NA	0.39028	NA	NA	NA	NA
chr1:16405799-16406346	0.66569	0.54281	0.22504	0.78667	NA	NA	0.72591
chr1:16408096-16408877	NA	NA	0.15322	0.26209	NA	NA	NA
chr1:164350199-164350588	0.22727	NA	0.19888	0.13209	NA	NA	NA
chr1:164350844-164352838	0.0501	NA	0.65161	1	NA	1	NA
chr1:16437295-16440388	0.34167	NA	0.88436	0.94127	NA	NA	NA
chr1:16441759-16443326	0.02122	0.82563	0.07924	0.52983	0.75181	NA	1
chr1:164528301-164530504	0.17588	0.3285	0.50965	0.21571	NA	NA	0.69157
chr1:164531653-164532525	0.56096	NA	0.15122	0.78447	NA	1	NA
chr1:164532979-164533870	NA	0.80471	0.82129	NA	NA	NA	NA
chr1:164545164-164546764	NA	0.26888	0.6489	0.77388	NA	1	NA
chr1:164547849-164548963	NA	NA	NA	NA	NA	0.1796	NA
chr1:164552596-164552844	NA	NA	NA	NA	NA	0.2947	NA
chr1:164555364-164563804	0.06977	0.31123	0.49254	0.98014	0.75491	0.49976	0.85907
chr1:164567219-164567706	1	0.42594	NA	NA	NA	NA	NA
chr1:164570618-164572754	0.26385	0.20871	NA	NA	NA	NA	NA
chr1:164578526-164582174	0.83146	0.11533	NA	NA	0.54803	0.87498	0.38518
chr1:164582525-164583501	0.57327	1	NA	NA	NA	0.10266	0.50878
chr1:164583985-164584326	1	NA	NA	NA	NA	NA	NA
chr1:164586383-164586865	0.6037	0.50169	NA	NA	NA	NA	NA
chr1:16459590-16461644	NA	NA	NA	NA	1	NA	NA
chr1:164603913-164608894	0.17056	1	0.37306	0.15082	0.05823	0.42081	0.80131
chr1:164616062-164618923	NA	NA	NA	NA	0.24986	NA	0.65059
chr1:164620632-164621008	NA	NA	NA	NA	0.28709	NA	0.1785
chr1:164627138-164627652	0.42539	NA	0.6475	1	NA	NA	NA
chr1:164628291-164630327	1	NA	0.8528	1	0.72716	0.2342	NA
chr1:16464236-16475478	1	0.25018	0.96509	0.6005	0.73401	0.65738	0.95268
chr1:164652308-164652881	NA	NA	0.04893	1	NA	NA	NA
chr1:164653111-164653353	NA	0.64185	0.23716	0.38808	NA	NA	0.03749
chr1:164654357-164655058	NA	NA	0.6896	0.77341	NA	NA	NA
chr1:164658053-164658364	NA	0.03837	0.85232	0.60399	NA	NA	NA
chr1:164671721-164672032	0.28509	0.10934	NA	NA	NA	NA	NA
chr1:164675922-164677495	0.26537	0.0707	NA	NA	0.20168	NA	NA
chr1:164678172-164678575	0.29172	NA	0.68696	0.77091	NA	0.77421	NA
chr1:164679703-164682409	NA	0.0504	0.68426	0.20064	0.6327	0.3402	1
chr1:164689539-164690985	0.73307	0.33997	0.60346	0.77257	NA	NA	NA
chr1:164717449-164718229	1	NA	0.70948	1	NA	1	NA
chr1:164719759-164720134	NA	NA	0.0898	0.2274	NA	0.28857	NA
chr1:164722789-164723965	0.37382	NA	0.44245	1	NA	1	NA
chr1:164724343-164724672	0.52535	NA	0.5044	0.5373	NA	0.06422	NA
chr1:164734277-164736258	0.09634	NA	NA	NA	NA	0.85227	NA
chr1:164737349-164738188	NA	NA	NA	NA	NA	0.62021	NA
chr1:164738442-164745767	0.33759	0.34449	NA	NA	0.9712	0.85878	0.76286
chr1:164746339-164747042	NA	NA	NA	NA	NA	NA	0.23031
chr1:164748465-164752094	NA	NA	NA	NA	NA	0.05264	0.40055
chr1:164754052-164757493	NA	NA	NA	NA	NA	0.79196	0.75342
chr1:164760469-164760820	NA	NA	NA	NA	NA	0.75191	NA
chr1:16476189-16484006	0.46364	0.60522	NA	NA	0.9442	0.13693	0.93404
chr1:164792061-164794723	NA	NA	NA	NA	NA	0.57068	0.77787
chr1:164809896-164811492	NA	NA	NA	NA	NA	1	0.50088
chr1:164824348-164829023	NA	NA	NA	NA	NA	0.01423	0.71578
chr1:164864154-164865741	NA	NA	NA	NA	NA	NA	0.10823
chr1:16488910-16489222	NA	NA	NA	NA	0.28743	NA	1
chr1:16490271-16492457	NA	0.11162	NA	NA	1	NA	0.2049
chr1:164919148-164920959	NA	0.05012	1	0.52322	0.75123	NA	NA
chr1:16493580-16495256	NA	0.67961	0.67392	0.41306	0.7268	0.1764	0.57426
chr1:16499547-16503745	NA	0.24542	0.08232	0.54619	0.34557	0.29976	0.34674
chr1:16505058-16505681	NA	0.30153	0.68201	0.81154	1	NA	1
chr1:16507416-16509525	NA	0.01418	NA	NA	0.34941	NA	0.03962
chr1:16511363-16511788	NA	1	NA	NA	NA	NA	NA
chr1:16532643-16534102	0.22896	NA	0.18861	0.60629	0.06034	0.28712	NA
chr1:165377838-165381826	0.83679	NA	0.58261	0.79876	NA	0.9338	0.78683
chr1:165393884-165394396	NA	NA	1	NA	NA	NA	NA
chr1:165402860-165404235	NA	NA	NA	NA	NA	NA	0.13149
chr1:165405199-165405619	1	0.18349	NA	NA	NA	NA	NA
chr1:165408516-165409386	NA	0.34363	1	1	NA	0.58059	NA
chr1:165412487-165415416	0.64333	0.57832	0.92878	0.42508	NA	0.22444	0.71001
chr1:165421624-165422057	0.60021	NA	0.03919	0.29066	NA	NA	NA
chr1:16544196-16544452	NA	NA	0.53464	0.22782	NA	NA	NA
chr1:165453906-165456177	0.14586	NA	NA	NA	NA	NA	NA
chr1:165465161-165465847	NA	0.50564	0.3896	1	NA	NA	NA
chr1:165495524-165497339	0.20157	1	NA	NA	0.10871	NA	NA
chr1:165500189-165500419	0.77592	0.18155	NA	NA	NA	NA	NA
chr1:1655436-1656780	0.27471	NA	NA	NA	NA	0.23012	0.36455
chr1:165566718-165568207	0.39523	0.0913	NA	NA	0.1376	NA	0.57997
chr1:165597297-165598358	0.00142	NA	0.43979	0.02666	NA	0.31187	0.0892
chr1:165599126-165602972	0.42819	0.28219	0.18917	0.42221	0.81747	0.01665	0.02576
chr1:16562872-16564729	NA	1	NA	NA	0.95101	NA	0.1169
chr1:165667039-165668320	1	0.38929	0.11559	0.0316	0.24457	0.6098	0.803
chr1:16570684-16570953	0.32536	NA	0.50194	0.58298	NA	1	NA
chr1:165737365-165739503	NA	0.2277	0.41123	0.94484	0.64038	NA	NA
chr1:16574616-16576774	1	NA	0.80211	1	NA	0.35443	NA
chr1:165784296-165786767	0.38308	0.77756	NA	NA	0.58097	1	0.57035
chr1:165796214-165799265	0.5861	0.04299	0.59615	NA	0.86386	0.52612	0.77359
chr1:165811285-165811891	NA	NA	NA	NA	NA	0.38304	NA
chr1:165822025-165824410	NA	NA	NA	NA	NA	0.45005	NA
chr1:165862085-165862324	0.38599	NA	0.2305	1	NA	NA	NA
chr1:165863881-165870726	0.06316	0.60846	0.19594	0.06983	NA	0.33691	0.96561
chr1:16586788-16588417	NA	NA	0.49869	0.80024	NA	NA	NA
chr1:16590960-16591914	NA	NA	0.09836	0.62983	NA	0.75372	0.72534
chr1:16592222-16594201	0.46943	NA	0.05737	0.69145	NA	0.17964	NA
chr1:16594516-16595500	0.42061	NA	0.38068	0.50144	NA	0.3426	NA
chr1:16596053-16598386	0.95493	NA	0.15409	0.84445	NA	0.34337	NA
chr1:16674895-16675237	NA	NA	0.67664	NA	NA	NA	NA
chr1:16675649-16676332	NA	NA	0.87394	0.62937	1	NA	0.62748
chr1:16677612-16679899	0.62048	0.11007	0.26775	0.02265	0.28473	0.0513	0.62222
chr1:166807394-166815796	0.14254	0.25425	NA	NA	NA	NA	NA
chr1:166839129-166840081	NA	0.50884	0.45667	0.3456	NA	NA	NA
chr1:166844591-166846084	0.88246	0.43574	NA	NA	NA	NA	NA
chr1:166893657-166898921	0.04704	0.47884	NA	NA	NA	NA	NA
chr1:16693599-16695381	NA	NA	NA	NA	0.75605	NA	NA
chr1:166943884-166945367	0.48003	1	NA	NA	NA	NA	NA
chr1:16700208-16705104	0.26221	NA	0.62244	0.0881	0.09085	0.90525	0.25472
chr1:167026773-167027240	NA	NA	0.20445	0.59538	NA	0.54585	NA
chr1:167028156-167028509	NA	NA	0.73911	0.63113	NA	0.34262	NA
chr1:167036097-167036348	0.20326	NA	0.48978	0.37694	NA	0.32533	NA
chr1:167061711-167065459	1	0.91976	0.01435	0.42644	NA	0.08332	NA
chr1:167074452-167075247	0.77339	0.50034	0.01316	0.55496	NA	1	NA
chr1:167130891-167132924	0.66159	0.25759	0.06911	0.65291	0.23621	0.96009	NA
chr1:167133443-167133709	1	NA	NA	NA	NA	NA	NA
chr1:167134908-167136617	NA	0.84623	0.34145	0.841	0.37383	0.08381	NA
chr1:167188933-167189817	NA	NA	NA	NA	0.3893	NA	NA
chr1:167190089-167192986	0.94159	0.38157	NA	NA	NA	NA	NA
chr1:167423991-167425504	0.63567	0.32865	0.1998	1	NA	0.62898	NA
chr1:167502798-167503066	NA	NA	NA	NA	NA	0.03435	NA
chr1:167522314-167523775	NA	0.50258	0.65895	0.12591	NA	NA	NA
chr1:167586677-167586976	NA	NA	0.4792	NA	NA	1	0.5096
chr1:167596725-167602256	1	0.8375	0.09426	0.6739	0.4376	0.16638	0.45763
chr1:167602490-167608243	0.3099	0.81102	0.53696	0.97283	0.33616	0.44779	1
chr1:167611127-167611670	NA	NA	0.02706	0.41134	NA	0.78983	0.72665
chr1:167614980-167615587	0.19114	NA	1	0.72759	NA	1	NA
chr1:167619440-167622068	NA	NA	NA	NA	0.52537	NA	NA
chr1:167622318-167625502	NA	NA	0.04056	1	0.49521	NA	NA
chr1:167635763-167642317	0.45516	0.29278	0.70294	0.33811	0.08415	0.98012	0.54599
chr1:167645515-167657191	0.12587	0.4123	0.18846	0.897	0.22081	0.80195	0.19879
chr1:16766599-16768210	0.2972	1	0.09956	1	NA	1	0.53614
chr1:167682656-167685838	1	NA	0.52002	0.23545	0.32988	NA	NA
chr1:167721926-167722504	0.54907	NA	0.30581	0.29949	NA	0.01126	NA
chr1:167724002-167724260	1	NA	1	0.64514	NA	NA	NA
chr1:167724817-167727553	0.07949	NA	0.32859	0.00588	0.66157	0.11511	NA
chr1:167760769-167761077	NA	NA	NA	NA	NA	0.55047	NA
chr1:167764554-167767944	NA	0.42576	0.30017	0.26845	0.3252	0.93938	NA
chr1:167768172-167768634	NA	NA	NA	NA	NA	0.22455	NA
chr1:167769222-167770032	1	NA	0.28048	0.83835	0.5058	0.79384	NA
chr1:167838331-167839970	0.82157	NA	0.86984	0.13183	0.51022	NA	NA
chr1:167849292-167850277	0.25811	NA	0.83935	0.8011	NA	NA	1
chr1:167903203-167907660	0.20197	NA	0.36861	0.04293	NA	NA	0.1822
chr1:168050949-168051991	NA	NA	0.37775	0.227	NA	NA	NA
chr1:168069626-168070837	0.7839	NA	0.35894	0.65026	NA	NA	NA
chr1:168105296-168107043	0.38956	0.55096	0.71891	0.77587	1	0.03257	0.40476
chr1:168110963-168111371	0.23931	NA	0.71789	0.60251	NA	NA	NA
chr1:168136745-168137445	NA	NA	0.81341	0.54894	0.75445	NA	NA
chr1:168147058-168149626	0.48059	0.17944	0.99489	0.85083	0.90166	0.34516	0.031
chr1:168194416-168196765	0.84996	NA	0.09189	0.49519	0.82189	0.38756	0.61707
chr1:16824604-16826421	0.12449	NA	NA	NA	0.07296	NA	0.16573
chr1:168311822-168312350	0.77615	NA	1	NA	NA	NA	NA
chr1:168328926-168333259	0.0227	0.2178	0.11216	0.78284	NA	0.01905	0.03798
chr1:168355976-168357173	NA	0.02167	1	0.55247	NA	0.79044	0.06694
chr1:168391440-168392431	0.45443	NA	NA	NA	NA	NA	NA
chr1:168396849-168397983	0.46681	0.64136	NA	NA	NA	0.70976	NA
chr1:168408040-168410647	0.78838	NA	0.55517	1	0.7278	NA	NA
chr1:168435125-168436460	0.28129	0.58127	NA	NA	NA	NA	NA
chr1:168436910-168437359	NA	NA	0.02973	1	NA	NA	NA
chr1:168437588-168438376	0.77249	0.54862	NA	NA	NA	NA	NA
chr1:168452239-168453737	0.10647	0.72046	0.263	0.33481	NA	0.06559	0.75256
chr1:168454383-168455000	NA	NA	NA	NA	NA	0.01917	NA
chr1:168465497-168470945	0.61636	0.45556	NA	NA	NA	NA	NA
chr1:168477092-168484891	0.36203	0.47442	NA	NA	NA	0.06077	NA
chr1:168487199-168487686	0.50969	NA	NA	NA	NA	NA	NA
chr1:168488848-168490336	0.18852	0.77605	NA	NA	NA	NA	NA
chr1:168521961-168522395	0.2908	NA	NA	NA	NA	NA	NA
chr1:168523127-168524009	1	0.83053	0.88313	1	0.42594	NA	1
chr1:168554124-168555555	0.18672	1	NA	NA	NA	NA	NA
chr1:168568390-168568985	0.10877	1	NA	NA	0.1089	NA	NA
chr1:168569309-168569893	0.78482	1	NA	NA	NA	NA	NA
chr1:168572144-168572798	0.51758	0.82076	NA	NA	NA	NA	1
chr1:168573085-168573517	0.83238	0.48153	NA	NA	NA	NA	NA
chr1:168581284-168585927	NA	0.34103	0.49276	0.52996	0.29372	0.2169	0.25986
chr1:168589908-168591932	NA	0.29197	0.16323	0.00975	0.2921	NA	1
chr1:168592177-168592719	NA	NA	0.72791	1	NA	NA	NA
chr1:168605553-168606590	0.73332	0.34583	0.1559	0.13977	0.48043	NA	0.20947
chr1:168658976-168659545	NA	1	0.66385	0.05932	NA	NA	NA
chr1:168659805-168660186	NA	NA	0.51786	NA	NA	NA	NA
chr1:168677780-168680965	0.03042	0.54761	0.59875	0.1411	NA	NA	NA
chr1:168686745-168688988	0.2147	0.38527	0.16664	0.8103	1	NA	0.7505
chr1:168690249-168691366	0.06334	1	0.06497	0.38545	NA	NA	NA
chr1:168691891-168693047	0.94278	NA	0.64594	0.90909	0.03776	NA	NA
chr1:168707302-168707546	0.79012	1	NA	NA	NA	NA	NA
chr1:168720613-168721051	NA	NA	0.8375	0.26211	NA	NA	NA
chr1:168724813-168725622	0.4559	0.60512	0.56874	0.84486	NA	NA	NA
chr1:168736547-168738648	NA	0.41312	0.11127	0.25642	NA	NA	NA
chr1:168802933-168803362	NA	0.7251	0.84637	0.14628	NA	NA	NA
chr1:168914897-168915364	0.13304	NA	0.82418	0.09549	NA	NA	NA
chr1:168972998-168973920	0.83058	NA	0.6353	0.37819	NA	NA	NA
chr1:168996829-168998076	0.05533	0.34612	0.88935	0.23904	NA	NA	0.13956
chr1:168998333-168999112	NA	NA	0.82467	0.77244	NA	NA	NA
chr1:169030262-169030886	0.16393	0.77049	0.84355	0.77368	NA	NA	NA
chr1:169050944-169051203	0.67467	1	0.83039	0.04996	NA	NA	NA
chr1:169054680-169058843	NA	NA	NA	NA	0.41975	NA	0.98194
chr1:169059495-169059995	0.33134	NA	NA	NA	NA	NA	0.75351
chr1:169060268-169060809	NA	NA	NA	NA	NA	NA	0.34683
chr1:169067800-169069172	0.79441	0.32308	NA	NA	1	0.32318	0.8164
chr1:169069451-169073595	0.10682	1	NA	NA	0.22898	0.04802	0.06764
chr1:169073863-169084383	0.70151	0.68642	0.66264	0.0286	0.90659	0.05586	0.50906
chr1:169084621-169087077	0.05787	0.58157	0.70161	0.45685	0.63752	0.66256	0.02924
chr1:169087387-169087766	NA	NA	NA	NA	NA	0.58162	NA
chr1:169088631-169088984	0.80374	1	NA	NA	NA	NA	NA
chr1:169089258-169090014	0.77108	NA	0.71746	NA	NA	1	NA
chr1:169090247-169091585	0.26751	0.74939	NA	NA	NA	0.07165	NA
chr1:169103062-169103418	0.6637	NA	NA	NA	NA	NA	0.75078
chr1:169130084-169130640	NA	NA	NA	NA	NA	1	NA
chr1:169162290-169162940	0.22841	NA	0.76114	1	NA	0.05877	NA
chr1:169335820-169338083	NA	0.15489	0.01243	0.66876	0.30292	0.84738	0.26454
chr1:169396090-169396997	0.3907	NA	0.00892	0.68945	NA	1	NA
chr1:169452555-169457259	0.57198	0.45703	NA	NA	0.62953	0.1275	0.23416
chr1:169498021-169499055	0.34891	NA	0.92712	0.18408	1	0.45529	0.09189
chr1:169555529-169556113	NA	NA	0.48043	0.32809	0.54983	0.22832	NA
chr1:169579041-169579274	NA	NA	NA	NA	NA	NA	0.75325
chr1:169763093-169764995	1	NA	0.71998	0.13577	0.72731	NA	0.20833
chr1:169827460-169827845	1	NA	0.50002	0.54819	NA	NA	NA
chr1:169847741-169848578	0.82522	0.18079	0.18194	1	NA	NA	NA
chr1:169861475-169864207	1	0.12082	0.09314	0.64449	0.06292	0.47796	NA
chr1:169892768-169893485	NA	NA	0.5214	NA	NA	NA	NA
chr1:170017823-170018787	0.23126	NA	0.14313	0.21088	NA	NA	NA
chr1:170042506-170044791	NA	0.40077	0.49623	0.65636	0.15183	NA	NA
chr1:170113923-170116378	0.98954	0.50044	0.69204	0.47508	NA	NA	0.54178
chr1:170130986-170132446	0.03395	0.47839	0.58696	0.23602	0.17834	NA	0.0475
chr1:170189041-170190966	0.36601	0.87254	0.6449	NA	NA	NA	0.06104
chr1:170307957-170308280	0.51929	0.28761	0.10251	0.20514	NA	NA	NA
chr1:170308626-170310442	0.78083	0.11172	NA	NA	NA	NA	NA
chr1:170310838-170311079	0.14451	NA	NA	NA	NA	NA	NA
chr1:170311361-170311593	0.82493	NA	0.47309	0.48153	NA	NA	NA
chr1:17034078-17034678	0.30163	0.22581	9e-05	1	NA	0.05583	NA
chr1:170500391-170502761	0.40542	0.39573	NA	NA	NA	NA	NA
chr1:170633389-170634133	NA	NA	NA	0.21857	NA	0.77532	0.32802
chr1:170667712-170669060	0.1331	NA	0.66073	1	NA	NA	NA
chr1:1708034-1710788	0.29951	0.34578	NA	NA	NA	NA	0.31436
chr1:170898637-170899546	NA	NA	0.3447	NA	NA	NA	NA
chr1:171050896-171051123	NA	NA	0.53669	0.33315	NA	NA	NA
chr1:171053687-171054177	1	1	NA	NA	NA	NA	NA
chr1:171126970-171127201	1	NA	1	0.28809	NA	NA	NA
chr1:171127479-171128425	1	NA	0.67348	0.80525	NA	NA	NA
chr1:171190954-171191287	0.47632	NA	0.30206	NA	NA	NA	NA
chr1:171366781-171367803	0.06312	NA	NA	0.48706	0.50317	0.06988	NA
chr1:171453614-171456165	0.52568	0.11928	NA	NA	NA	NA	0.799
chr1:171614311-171615165	1	NA	1	NA	NA	0.03617	NA
chr1:171620920-171622482	0.54216	NA	0.45126	NA	NA	0.5077	NA
chr1:171622943-171625901	NA	NA	NA	0.06623	0.84756	0.41985	0.48273
chr1:171710321-171713576	0.70272	NA	0.61705	0.88719	NA	0.2982	0.76489
chr1:171723629-171723932	NA	NA	NA	1	NA	0.62974	NA
chr1:171726440-171726747	NA	NA	0.83887	0.45308	NA	NA	NA
chr1:171749539-171750535	0.00495	NA	0.00494	NA	0.84463	0.00815	NA
chr1:171750781-171751668	0.5975	NA	0.00478	NA	NA	0.80268	NA
chr1:172110564-172110911	NA	NA	NA	NA	NA	NA	0.3873
chr1:172132397-172132822	0.41715	NA	0.34704	NA	NA	0.79112	NA
chr1:172137094-172138091	1	NA	0.24427	NA	NA	NA	NA
chr1:17215279-17216473	NA	0.44209	0	0	0.00355	0.4797	NA
chr1:17221214-17223936	NA	0.01929	NA	NA	NA	NA	NA
chr1:172238409-172239183	NA	NA	NA	0.5963	NA	0.82926	NA
chr1:17229123-17233243	0.28829	0.47155	0.00095	0	0.7514	0.21665	0.0069
chr1:172327043-172328524	NA	NA	0.2158	0.14652	NA	NA	NA
chr1:172351981-172353796	NA	1	0.75973	0.26325	NA	NA	NA
chr1:172363456-172363841	NA	0.57687	1	0.16556	NA	NA	NA
chr1:172369188-172369613	NA	NA	NA	0.14279	NA	0.2384	NA
chr1:17239989-17241609	0.03861	0.44409	0	0	0.77309	0.36209	0
chr1:172412724-172413498	NA	0.84604	0.8598	0.45031	0.28331	0.74407	NA
chr1:172418571-172420574	NA	0.98987	0.74642	0.88078	0.64574	0.19533	NA
chr1:172421034-172423735	NA	0.27283	0.48919	0.90566	0.42239	0.99822	NA
chr1:172433975-172436391	0.75459	0.63021	0.26067	0.78324	0.93734	NA	NA
chr1:172436618-172436851	NA	0.50769	1	0.47697	NA	NA	NA
chr1:172437557-172437830	NA	NA	0.03518	0.82089	NA	NA	NA
chr1:172444976-172447207	0.14139	0.75349	0.1431	0.33367	NA	NA	1
chr1:172455793-172456405	NA	NA	NA	NA	0.50906	NA	NA
chr1:172463748-172464184	0.2364	NA	0.18677	0.50364	NA	0.75225	NA
chr1:172464811-172468044	NA	0.38709	0.40371	0.40212	0.83218	NA	0.68915
chr1:17248063-17248555	1	0.26744	0.72494	0.10176	NA	1	NA
chr1:172500897-172503727	NA	0.02159	0.75186	0.10432	0.10183	NA	0.33857
chr1:17265422-17265973	0.62894	0.75259	0.02842	0.33199	NA	0.30354	0.02196
chr1:172667990-172669574	1	NA	0.86126	NA	NA	0.42666	0.74883
chr1:17287145-17287762	0.49103	0.75628	0.58017	0.33535	NA	0.00879	NA
chr1:172940969-172941519	NA	NA	NA	NA	NA	0.42626	0.54427
chr1:17306124-17307251	NA	0.13083	0.70167	0.44031	NA	1	NA
chr1:173091782-173093359	NA	NA	NA	NA	NA	NA	0.54534
chr1:173159231-173159876	0.76578	0.09113	NA	NA	0.77431	NA	0.7513
chr1:173272058-173272722	0.26594	NA	NA	NA	NA	NA	NA
chr1:173360682-173360923	0.41425	NA	NA	NA	NA	NA	NA
chr1:173362037-173362969	0.77997	1	NA	0.48888	0.04027	0.71928	NA
chr1:173397847-173400228	0.6107	0.27744	0.26724	0.46032	1	0.47266	0.49997
chr1:173422864-173423942	1	NA	NA	0.74987	NA	NA	NA
chr1:17342687-17343060	0.62673	0.01229	0.32664	1	NA	0.50488	NA
chr1:173442384-173448227	0.71359	0.51015	NA	0.69189	0.26421	0.14139	0.62755
chr1:173476840-173477208	NA	NA	NA	0.54656	NA	NA	NA
chr1:173683597-173685272	NA	0.48071	0.15086	0.22581	NA	NA	0.16949
chr1:173749461-173750186	0.5418	0.572	NA	0.37741	NA	0.79936	1
chr1:173760780-173761613	0.7754	NA	NA	0.60627	NA	0.06427	0.75412
chr1:173792458-173794944	0.35314	0.05632	NA	0.71015	NA	0.26336	0.55292
chr1:173821932-173822333	NA	NA	NA	0.54256	NA	NA	NA
chr1:173834665-173835290	NA	NA	NA	0.06545	NA	1	NA
chr1:173835622-173838404	0.0305	NA	0.93082	0.28562	NA	0.6556	NA
chr1:17396734-17397295	NA	NA	0.83021	0.41999	NA	NA	NA
chr1:173989822-173994051	NA	NA	NA	NA	NA	NA	0.27512
chr1:174087611-174088782	NA	NA	NA	1	NA	1	0.30716
chr1:174127988-174129618	0.33501	NA	0.68686	0.0234	NA	0.40125	0.29896
chr1:174135544-174135880	NA	NA	NA	NA	NA	0.22612	NA
chr1:17448232-17449905	0.20315	0.75411	0.09868	0.10937	0.3753	NA	0.74976
chr1:174488429-174489568	0.83005	NA	0.06426	0.70415	NA	0.8105	NA
chr1:174621726-174622805	1	NA	0.05847	NA	NA	NA	NA
chr1:17482407-17482679	NA	NA	NA	NA	NA	0.75532	NA
chr1:174967622-174970388	0.09287	0.34743	NA	NA	NA	NA	0.88151
chr1:174991678-174993351	0.15754	0.60476	NA	NA	NA	NA	0.26579
chr1:175161292-175162670	NA	0.92015	0.02822	NA	NA	0.89284	NA
chr1:17527091-17527333	NA	NA	NA	NA	0.26362	NA	NA
chr1:17538251-17540607	0.23488	0.49793	0.29469	0.55863	0.31873	NA	0.84943
chr1:175771116-175772819	0.87235	0.06488	0.45696	1	0.75742	0.30413	0.94512
chr1:175840522-175841634	NA	NA	0.42095	0.60552	NA	NA	0.29001
chr1:1758543-1759230	0.20901	0.75397	0.45704	0.72865	NA	0.13926	NA
chr1:1759498-1759799	NA	NA	NA	NA	NA	0.50749	NA
chr1:176024267-176024789	0.26827	NA	NA	NA	NA	NA	NA
chr1:176026878-176028948	0.58894	0.5354	NA	NA	NA	NA	1
chr1:176174607-176177609	0.033	0.84688	0.00294	1	0.57713	NA	0.41318
chr1:1765433-1765749	NA	0.57298	1	0.25758	NA	NA	NA
chr1:176569836-176572144	0.82249	1	NA	NA	NA	NA	0.15297
chr1:176624202-176627350	0.33171	0.17831	NA	NA	NA	NA	0.72707
chr1:176659884-176665686	0.07906	0.22388	NA	NA	NA	NA	0.7362
chr1:176754479-176756603	0.81379	0.50571	NA	NA	NA	NA	0.73052
chr1:176768503-176773838	NA	NA	NA	NA	0.69022	NA	NA
chr1:176822796-176823364	NA	NA	NA	NA	NA	NA	0.58087
chr1:176823588-176824214	NA	NA	NA	NA	NA	NA	0.05368
chr1:176826580-176827098	NA	0.18073	0.58333	1	NA	NA	NA
chr1:176900823-176901517	0.79959	0.87476	0.04908	0.63189	NA	NA	NA
chr1:177041807-177042399	0.30099	NA	NA	NA	NA	NA	NA
chr1:177175648-177177208	NA	NA	NA	0.14014	NA	NA	NA
chr1:177177935-177178826	NA	0.26411	0.00544	0.19936	NA	NA	NA
chr1:177179191-177179756	NA	1	0.01198	NA	NA	0.72748	NA
chr1:177199156-177199884	NA	0.72741	1	0.54781	NA	NA	NA
chr1:17745519-17746434	0.75563	NA	NA	NA	NA	NA	NA
chr1:17749705-17753150	0.55242	NA	NA	NA	NA	NA	0.48268
chr1:17763651-17767411	0.10832	0.72705	NA	NA	0.14543	NA	0.17141
chr1:1777154-1779943	0.86862	0.48104	0.24544	0.10445	NA	0.55938	NA
chr1:177929382-177929669	0.02534	1	NA	NA	NA	NA	NA
chr1:178006970-178007390	NA	NA	0.8236	0.63014	NA	NA	NA
chr1:178026348-178028228	NA	0.62258	0.70002	0.74467	NA	NA	0.50329
chr1:178030048-178030927	NA	0.55119	0.35574	0.07206	NA	NA	NA
chr1:178055564-178056243	NA	NA	NA	1	NA	0.05316	NA
chr1:178061496-178067904	0.54352	0.9791	0.87662	0.28518	0.55304	NA	0.40504
chr1:178068737-178071105	0.03787	0.38876	0.35837	0.16989	NA	0.35975	NA
chr1:178095138-178096325	NA	0.77316	0.68417	0.52453	NA	NA	NA
chr1:178142158-178142908	0.1456	NA	0.37959	0.54934	NA	0.77194	0.54784
chr1:178144394-178144661	NA	NA	0.16716	NA	NA	NA	NA
chr1:178235681-178236196	NA	0.47381	0.51743	0.77475	NA	NA	NA
chr1:178313337-178315486	NA	NA	NA	NA	NA	NA	0.64568
chr1:178407718-178408094	NA	NA	NA	NA	NA	NA	0.06952
chr1:178499142-178500524	NA	0.37798	0.88074	0.47942	NA	0.86225	0.58263
chr1:178501014-178501412	NA	1	0.87381	NA	NA	NA	NA
chr1:178510991-178512634	NA	0.0077	0.05477	0.63679	NA	0.38408	0.03927
chr1:178544451-178545558	NA	0.54473	0.76072	NA	NA	1	0.64565
chr1:178574932-178575723	NA	NA	NA	0.50079	NA	0.79172	NA
chr1:17858410-17858991	0.82032	NA	NA	NA	1	NA	NA
chr1:17865528-17867821	0.85735	NA	NA	NA	NA	0.11833	0.50905
chr1:178693592-178696085	0.8427	0.73717	0.85421	NA	0.96416	0.56291	NA
chr1:17877942-17878440	0.18136	NA	NA	NA	NA	NA	NA
chr1:17887825-17888309	0.42371	0.7888	0.81431	0.29365	NA	NA	NA
chr1:17891966-17892401	1	NA	0.79009	0.60128	NA	NA	NA
chr1:17895141-17897296	NA	NA	NA	NA	0.5056	0.68368	NA
chr1:178994485-178996298	NA	0.10098	0.36338	NA	0.14947	0.08897	NA
chr1:17900022-17900717	NA	NA	NA	NA	NA	1	NA
chr1:179015841-179017665	NA	NA	NA	0.74831	0.79912	1	NA
chr1:17902222-17902985	NA	NA	NA	NA	NA	0.72722	NA
chr1:179028164-179028485	NA	NA	NA	0.37904	NA	0.78804	NA
chr1:179050047-179052205	NA	0.82462	0.34536	0.44124	0.47352	0.53374	NA
chr1:17906604-17907531	NA	1	0.64196	0.75364	NA	NA	NA
chr1:17907960-17909434	0.86353	NA	0.38648	0.03694	NA	1	NA
chr1:179112726-179113117	0.58058	NA	0.86788	NA	NA	0.27967	NA
chr1:17912753-17916992	0.15141	0.56549	0.75154	0.4906	0.09032	0.12123	0.37686
chr1:179197665-179199330	0.30089	0.85355	0.02091	NA	NA	0.96329	NA
chr1:17922401-17924284	0.07941	0.45425	0.08029	0.58113	0.51405	1	NA
chr1:17924713-17924947	0.72819	NA	NA	NA	NA	NA	NA
chr1:179262123-179263974	0.70253	NA	0.47681	0.46579	1	0.67589	0.18483
chr1:179291524-179292128	NA	NA	1	0.11694	NA	0.22676	NA
chr1:179334232-179335783	0.02282	0.26717	0.74082	0.29867	0.00642	0.05201	0.93604
chr1:17943888-17946380	0.14911	NA	0.54967	0.3888	1	NA	NA
chr1:179783313-179784929	0.18853	1	NA	0.20624	0.58245	1	NA
chr1:179844895-179845297	NA	NA	0.4555	NA	NA	NA	NA
chr1:179849873-179850325	0.01855	0.1337	0.33143	0.07291	1	0.01747	NA
chr1:179850666-179853183	NA	0.56401	0.15852	0.25251	0.20319	NA	NA
chr1:180123163-180124805	0.07109	0.03101	0.76337	0.56691	0.94196	0.4124	NA
chr1:180136886-180137632	0.48224	NA	1	NA	NA	0.49991	NA
chr1:180198851-180200221	NA	0.17741	0.84347	0.75084	NA	NA	NA
chr1:1803848-1805921	0.52191	NA	0.10652	0.45998	NA	NA	NA
chr1:180490024-180492645	0.20848	NA	0.42884	NA	NA	NA	NA
chr1:180511155-180512491	0.44236	NA	0.52477	NA	NA	0.01387	NA
chr1:180515235-180517518	0.19856	NA	0.99849	NA	NA	0.56501	NA
chr1:180529236-180529935	NA	0.26611	0.87445	0.36264	NA	NA	NA
chr1:180530160-180533053	1	0.19607	0.39856	0.80239	0.13137	0.35375	NA
chr1:180578870-180581007	0.49487	0.60216	0.81018	1	0.03873	0.83591	1
chr1:180600229-180600739	0.31145	0.3452	NA	0.2867	0.10957	1	0.52367
chr1:180601117-180602092	NA	NA	NA	NA	NA	NA	0.14617
chr1:180609350-180610058	0.23799	NA	0.84403	NA	NA	0.23274	0.17539
chr1:180892520-180893027	0.81515	NA	1	0.77377	NA	NA	NA
chr1:180894703-180898276	0.0706	0.20813	0.60593	0.97977	0.80716	0.38465	0.26708
chr1:180901689-180902337	0.34077	0.51	NA	NA	NA	NA	NA
chr1:180990643-180992051	0.12979	NA	0.02511	NA	NA	0.32741	0.63677
chr1:181002289-181002915	NA	0.82239	0.2414	0.02602	NA	NA	NA
chr1:181013563-181014024	NA	0.42433	0.15244	0.80309	NA	NA	NA
chr1:181025872-181026323	1	NA	NA	NA	NA	NA	NA
chr1:181032895-181033833	0.83767	NA	0.52305	0.76744	NA	0.14571	NA
chr1:181046400-181047968	NA	0.06157	0.34763	0.18248	NA	0.2653	1
chr1:181057413-181060295	0.38967	0.33284	0.5198	0.12927	0.23326	0.99066	0.33228
chr1:181062130-181066775	1	0.497	NA	0.66113	0.39203	0.54052	0.2552
chr1:181067352-181071478	0.31721	1	0.61009	0.77899	NA	0.14662	0.02233
chr1:181072180-181075846	0.00629	0.70882	0.52607	NA	NA	0.48579	0.90501
chr1:181086470-181087610	NA	NA	NA	0.10902	0.75188	0.38388	0.82287
chr1:181102592-181105286	0.85165	0.75821	0.26029	NA	NA	0.59442	0.3501
chr1:181105599-181105927	NA	1	0.711	NA	NA	0.50845	NA
chr1:181111053-181111683	0.7873	0.77539	0.96917	NA	NA	1	0.38111
chr1:181112090-181112932	NA	NA	NA	0.50777	NA	NA	NA
chr1:181116966-181118557	NA	NA	NA	0.41478	NA	NA	0.28817
chr1:181118833-181123447	0.17682	0.1017	0.53223	0.81322	0.01587	0.26328	0.07422
chr1:181148202-181151611	0.1192	0.42515	0.56051	0.44523	NA	0.57768	0.20886
chr1:181159229-181159535	NA	NA	0.2119	NA	NA	0.45464	NA
chr1:181175127-181176850	0.54917	NA	NA	NA	0.74899	NA	0.38009
chr1:1812266-1812764	0.81068	0.34705	NA	NA	NA	NA	NA
chr1:181607571-181608063	NA	NA	NA	0.50463	NA	NA	NA
chr1:181998146-181999625	NA	NA	NA	0.13218	NA	0.79266	NA
chr1:18200137-18203336	NA	0.66378	0.46217	0.01073	0.09421	0.04939	0.03652
chr1:182061144-182062154	NA	1	0.53874	NA	NA	0.75212	NA
chr1:182069878-182071861	0.33075	0.07552	0.89418	NA	0.05543	1	0.37474
chr1:1820849-1823904	0.50976	NA	0.12642	0.29754	NA	0.01024	NA
chr1:182112961-182113707	1	NA	NA	0.77241	NA	0.54117	0.50857
chr1:182204665-182205424	NA	NA	0.82816	0.83879	0.50144	NA	NA
chr1:182205701-182206267	NA	1	1	1	NA	NA	NA
chr1:182223956-182225226	NA	0.58129	0.80419	0.67795	NA	NA	NA
chr1:182226778-182227186	0.8328	NA	0.83782	0.78661	NA	0.09615	NA
chr1:182317162-182319354	NA	NA	NA	0.44178	NA	0.2602	0.18553
chr1:182331644-182332805	0.26087	NA	1	0.70783	0.45103	NA	1
chr1:182358795-182361873	0.84517	0.17693	0.98255	0.43405	0.46782	0.93003	0.49959
chr1:18256727-18257984	0.88182	NA	0.40202	0.80401	0.75028	0.54229	NA
chr1:182570878-182571100	0.07614	NA	NA	NA	NA	NA	NA
chr1:182583456-182585608	0.00303	0.0119	NA	0.01343	NA	1	0.01063
chr1:182707900-182709585	1	0.78927	NA	NA	NA	NA	0.25523
chr1:182990974-182994416	0.29383	0.76477	0.41504	NA	NA	0.06496	NA
chr1:183003661-183004198	NA	NA	NA	0.10349	NA	0.72905	NA
chr1:183004491-183007890	0.55554	0.0783	0.2145	NA	NA	0.53868	NA
chr1:183008167-183010919	0.00749	1	0.58854	NA	NA	0.09836	NA
chr1:183011307-183012028	0.17932	NA	0.0636	NA	NA	0.50609	NA
chr1:183013543-183013852	NA	NA	1	NA	NA	NA	NA
chr1:183072556-183072896	1	NA	0.40043	NA	NA	0.72739	NA
chr1:183103929-183104337	0.42389	NA	0.21609	NA	NA	0.38907	NA
chr1:183104725-183104982	0.62968	0.54264	0.50114	NA	NA	NA	NA
chr1:183147655-183150943	0.66384	0.13926	1	NA	NA	0.73673	NA
chr1:183155013-183155711	1	0.19087	0.11904	0.35938	NA	0.00767	NA
chr1:183167027-183167616	0.06307	0.37603	0.37486	NA	NA	1	NA
chr1:183187793-183188724	1	0.54858	0.5878	NA	NA	0.60725	NA
chr1:183198351-183198974	0.58159	0.68964	0.5907	NA	NA	0.47895	0.38689
chr1:183203237-183204886	0.22656	0.2928	0.88196	NA	NA	0.10964	NA
chr1:183241108-183242382	0.1805	1	1	NA	NA	0.45374	1
chr1:183247635-183248929	NA	0.34315	NA	NA	NA	NA	0.62729
chr1:183250850-183251872	0.28526	0.17845	0.5667	NA	NA	0.52442	NA
chr1:183255258-183257579	0.48475	1	0.29423	NA	0.1769	0.14437	NA
chr1:183259800-183262279	0.83076	1	0.14371	NA	0.09251	0.19336	0.74996
chr1:183299572-183301474	NA	0.28937	0.02438	0.07176	NA	NA	0.81531
chr1:183439326-183442742	0.09299	0.86859	0.27032	0.5231	NA	NA	0.92628
chr1:183449646-183450033	NA	0.72821	NA	NA	NA	NA	NA
chr1:183474702-183475226	1	NA	NA	NA	NA	NA	NA
chr1:183546027-183546288	0.0756	NA	NA	NA	NA	NA	NA
chr1:183547001-183548716	0.67501	NA	0.31077	0.7752	NA	NA	NA
chr1:183599890-183600626	0.78825	NA	0.66148	0.57888	NA	NA	NA
chr1:183602117-183603548	0.09359	0.79882	0.06526	0.13719	NA	NA	NA
chr1:183603784-183606266	0.00365	0.3925	0.07408	0.60953	NA	NA	NA
chr1:183608021-183608404	0.7362	0.5455	0.26271	0.77463	NA	NA	NA
chr1:183610193-183610747	1	0.67876	0.26804	0.13767	NA	NA	NA
chr1:183612574-183613792	0.05646	0.01178	0.58296	0.07223	NA	NA	NA
chr1:183614085-183615122	0.13398	NA	0.90341	0.33575	NA	NA	NA
chr1:183621472-183625128	0.05454	0.32349	0.55053	0.31342	NA	NA	NA
chr1:183625362-183625729	NA	0.49957	0.55249	0.05699	NA	NA	NA
chr1:183645478-183645845	0.3333	NA	0.64456	0.42189	NA	NA	NA
chr1:183646229-183646590	0.4548	NA	0.84511	0.45337	NA	NA	NA
chr1:183647790-183648087	0.62725	NA	0.70218	0.85949	NA	NA	NA
chr1:183653597-183654163	0.55279	NA	0.47181	0.67219	NA	NA	NA
chr1:183662300-183664583	0.58507	0.03187	0.14303	0.37019	NA	NA	NA
chr1:183667064-183667549	0.14917	0.80352	0.69237	0.11307	NA	NA	NA
chr1:183668132-183670122	0.74885	0.23142	0.22082	0.5099	NA	NA	NA
chr1:183679386-183682816	0.2395	0.58161	0.60465	0.64645	NA	NA	NA
chr1:183692557-183694592	0.39329	0.06293	0.60523	0.35331	NA	NA	NA
chr1:183700469-183701299	0.14673	NA	0.68952	1	NA	NA	NA
chr1:183702479-183702737	1	NA	0.84371	NA	NA	NA	NA
chr1:183703006-183705704	0.3345	0.1915	0.66294	0.94246	NA	NA	NA
chr1:183725557-183725835	0.32458	0.33393	0.32597	0.4715	NA	NA	NA
chr1:183773573-183776705	0.82182	0.75332	0.26136	0.64901	0.17847	1	NA
chr1:183781103-183783597	0.0024	0.15595	0.22229	0.01472	0.18092	0.00041	NA
chr1:183785600-183786076	1	NA	0.02661	1	NA	NA	NA
chr1:183811132-183811909	0.50786	NA	0.66111	1	NA	NA	1
chr1:183839678-183840661	NA	NA	NA	NA	0.17094	NA	NA
chr1:183842354-183844197	0.30219	NA	0.9434	1	NA	0.21291	NA
chr1:183845100-183846001	NA	NA	0.22866	NA	NA	NA	NA
chr1:183846225-183846859	NA	NA	NA	0.22687	NA	0.45404	NA
chr1:183848420-183852806	NA	0.2887	0.19054	0.27647	0.58236	0.80255	0.81872
chr1:183884694-183885591	NA	NA	0.01146	1	NA	NA	NA
chr1:183912008-183912855	0.10324	0.75213	NA	1	NA	NA	NA
chr1:183952259-183953879	0.20719	NA	NA	NA	0.1523	NA	1
chr1:183955955-183957847	0.80412	NA	NA	NA	0.57703	NA	0.787
chr1:183958278-183958720	0.16301	NA	NA	NA	NA	NA	1
chr1:183960678-183961258	1	NA	NA	NA	0.54792	NA	0.45456
chr1:183965121-183966844	0.58405	NA	NA	NA	0.93437	NA	0.09098
chr1:1839779-1841382	0.08077	0.30011	0.04345	0.8718	NA	NA	NA
chr1:183990032-183991564	0.7955	1	NA	1	NA	1	NA
chr1:184005056-184007391	1	0.4048	NA	0.72165	NA	0.12121	0.17816
chr1:184019518-184022072	0.96981	0.80227	NA	0.03333	NA	0.82521	NA
chr1:184110842-184114384	NA	NA	0.85723	0.92666	NA	NA	NA
chr1:184125111-184126851	NA	NA	0.66824	0.42578	NA	NA	NA
chr1:184182319-184182563	NA	NA	1	0.57648	NA	NA	NA
chr1:184239084-184239382	NA	NA	0.76762	0.83166	NA	NA	NA
chr1:184239887-184240925	NA	NA	0.24917	0.85225	NA	NA	NA
chr1:184264699-184267083	NA	0.50384	0.39976	0.0127	0.14456	NA	0.56037
chr1:184449729-184450709	0.43545	0.58381	0.4081	NA	NA	0.72571	NA
chr1:184451913-184453033	0.86863	0.3224	0.83441	NA	NA	0.35642	NA
chr1:184460500-184461531	0.22853	0.38245	0.29598	NA	NA	0.01184	NA
chr1:184476376-184476990	0.2548	1	0.13882	NA	NA	0.481	NA
chr1:184796035-184798275	0.72799	0.82146	NA	NA	NA	NA	NA
chr1:184942523-184943642	0.47033	NA	NA	NA	NA	NA	0.41473
chr1:1850075-1850708	0.26586	NA	0.88759	1	NA	NA	NA
chr1:185014049-185015744	0.93724	0.18986	0.48366	0.84417	NA	0.66336	NA
chr1:1851173-1851493	NA	NA	0.29934	1	NA	NA	NA
chr1:185124912-185127379	0.83998	0.58507	0.11697	NA	NA	0.92217	NA
chr1:185226563-185227108	NA	NA	0.88217	NA	NA	1	NA
chr1:185229063-185229780	NA	NA	NA	0.33488	NA	0.37793	NA
chr1:185253362-185254672	NA	NA	NA	0.70692	0.45107	0.38409	NA
chr1:185261730-185262406	NA	NA	0.46916	NA	NA	NA	NA
chr1:185282568-185287594	1	0.64293	0.02753	NA	NA	1	NA
chr1:185294993-185295322	NA	NA	1	NA	NA	0.16297	NA
chr1:185381076-185381313	NA	NA	1	NA	NA	0.75463	NA
chr1:185408322-185412417	0.5743	NA	0.37063	0.47376	NA	0.78766	NA
chr1:185453830-185454398	0.0921	NA	NA	NA	NA	NA	0.54514
chr1:185455597-185456243	0.4536	NA	0.59752	NA	NA	0.06476	NA
chr1:185457289-185457736	0.2374	NA	NA	NA	NA	NA	NA
chr1:185499503-185499725	NA	NA	0.08524	0.7895	NA	NA	NA
chr1:185502443-185503345	NA	NA	0.84107	NA	NA	0.77735	NA
chr1:185510205-185511088	NA	NA	0.8157	1	NA	0.80868	NA
chr1:185511379-185512369	NA	NA	0.17514	0.57577	NA	NA	NA
chr1:185528613-185529299	0.81366	NA	0.88961	0.38265	NA	0.25997	NA
chr1:185529909-185530219	0.79208	NA	0.34612	0.51909	NA	1	NA
chr1:185532196-185532429	0.33285	NA	0.37319	0.06293	NA	0.62765	0.54732
chr1:185533038-185535679	0.09094	NA	0.68004	0.03517	0.6155	0.55474	0.27948
chr1:185535974-185537268	0.06994	NA	0.90184	0.55719	0.804	0.62911	0.55376
chr1:185563040-185564738	0.41944	NA	NA	0.31801	NA	0.33024	0.09162
chr1:185571328-185571824	0.00036	NA	NA	0.85031	NA	0.302	0.79983
chr1:185572116-185572351	NA	NA	NA	0.54198	NA	0.00723	NA
chr1:185616495-185617776	0.70107	0.24259	0.03643	0.73887	0.5509	NA	NA
chr1:185618040-185618496	1	NA	1	0.05479	NA	0.38536	NA
chr1:185621224-185621758	0.75149	NA	NA	NA	NA	NA	NA
chr1:185622116-185624782	0.48207	0.60963	0.82882	0.38689	NA	0.2896	NA
chr1:185625557-185626118	0.18218	NA	1	0.0486	NA	NA	NA
chr1:185638730-185639848	1	NA	0.92275	NA	NA	0.49934	NA
chr1:185758316-185760343	NA	0.17878	NA	0.0013	0.42441	0.38932	0.42464
chr1:186343501-186346229	0.20437	0.80152	0.56806	NA	NA	0.48202	NA
chr1:186732493-186733254	NA	0.2898	NA	NA	NA	NA	0.34522
chr1:186952296-186952612	NA	NA	NA	NA	0.50577	NA	NA
chr1:187198797-187199046	NA	NA	0.75388	1	NA	NA	NA
chr1:187204096-187204846	NA	NA	0.05557	0.25918	NA	NA	NA
chr1:187205253-187207117	NA	NA	0.29303	0.07703	0.85257	NA	NA
chr1:187234195-187234422	0.45598	NA	NA	NA	NA	NA	NA
chr1:187234970-187236617	0.62468	NA	0.07311	0.2225	0.76255	1	NA
chr1:187365418-187367216	0.83926	NA	NA	0.32157	0.34467	NA	0.49678
chr1:187376589-187379514	0.3996	NA	NA	0.21117	NA	0.32962	0.97771
chr1:187379895-187380555	0.2818	NA	NA	0.10898	NA	0.73845	0.54049
chr1:187807943-187811275	0.37758	0.96568	0.09845	0.73375	0.0798	NA	0.98325
chr1:187811607-187812215	NA	NA	0.6497	1	NA	NA	NA
chr1:187931414-187931868	NA	NA	NA	NA	NA	0.77097	NA
chr1:18807008-18808015	0.71715	0.17738	0.00022	0.04753	NA	NA	NA
chr1:188355589-188356059	NA	0.25802	NA	NA	0.45865	NA	1
chr1:1886824-1887436	0.86864	0.77467	NA	0.93894	NA	NA	NA
chr1:1891749-1892058	0.81384	NA	0.84808	0.38473	0.06902	NA	NA
chr1:189743875-189744938	0.07722	NA	NA	NA	NA	NA	1
chr1:190565526-190567829	0.59372	NA	0.39833	0.59253	1	0.23678	0.72667
chr1:19120713-19121506	0.43348	1	0.40441	0.50216	0.28809	0.05672	1
chr1:191820886-191821129	0.57449	NA	1	0.17332	NA	NA	NA
chr1:19220635-19221286	1	NA	NA	NA	NA	NA	NA
chr1:19227636-19229977	NA	NA	NA	NA	0.15349	NA	NA
chr1:192369680-192370168	NA	NA	NA	0.17065	NA	NA	NA
chr1:192404418-192405331	0.3799	0.47938	0.19927	NA	NA	0.60654	NA
chr1:192405651-192406052	0.33417	NA	0.40875	0.75356	NA	NA	0.58389
chr1:192413754-192414039	0.8233	NA	0.08223	0.24505	NA	NA	NA
chr1:192414289-192415092	0.16755	NA	0.092	0.91135	1	NA	0.59949
chr1:19245164-19246431	NA	1	NA	NA	NA	NA	1
chr1:19247722-19251206	0.16625	0.10153	NA	NA	0.00546	0.83651	6e-05
chr1:192510004-192510907	NA	NA	0.28251	0.42178	NA	1	NA
chr1:19252788-19254032	NA	0.50744	NA	NA	NA	NA	1
chr1:19262915-19265936	NA	0.91989	0.98567	0.94774	NA	0.83063	NA
chr1:192735225-192735672	NA	NA	NA	0.61153	NA	NA	NA
chr1:192737228-192737950	0.2133	0.22691	0.86816	0.33702	0.30689	0.38291	NA
chr1:19275123-19278525	NA	0.19706	NA	NA	0.11179	9e-05	0.0034
chr1:192777259-192779013	0.05023	0.34137	0.3231	0.79881	0.57715	0.81701	NA
chr1:19280894-19283894	0.90541	0.31047	0.11106	0.03975	NA	0.32029	0.83693
chr1:19291370-19293126	0.5008	0.55587	0.30992	1	NA	0.12027	0.06074
chr1:193027034-193030411	NA	0.09796	0.2947	NA	0.22042	NA	0.82747
chr1:193073054-193075286	NA	1	0.14634	NA	0.34454	NA	0.30741
chr1:193080669-193081780	NA	1	NA	NA	NA	NA	0.60061
chr1:193082252-193083335	NA	NA	0.34315	NA	NA	NA	NA
chr1:193084607-193086412	NA	NA	0.10956	NA	NA	NA	NA
chr1:193090531-193092660	NA	0.10575	0.91817	NA	0.64837	NA	0.05941
chr1:193155216-193155821	NA	NA	NA	0.05873	NA	0.57369	NA
chr1:193157905-193158244	NA	NA	0.52303	NA	NA	NA	NA
chr1:1932894-1934100	0.48225	NA	NA	NA	NA	NA	NA
chr1:193290937-193291317	NA	NA	NA	NA	NA	NA	1
chr1:19333871-19334780	NA	NA	NA	NA	NA	0.38192	NA
chr1:19335780-19339928	0.46386	0.46291	0.7394	0.067	NA	0.23485	0.70513
chr1:193376968-193379044	NA	NA	0.66306	NA	NA	NA	NA
chr1:193379281-193379603	NA	NA	0.67565	NA	NA	NA	NA
chr1:193417962-193418611	0.7726	1	0.1287	NA	NA	1	NA
chr1:1934453-1935682	0.571	0.72796	0.5793	0.77133	NA	0.26032	0.5805
chr1:193512066-193513016	1	1	NA	0.85383	NA	0.04923	NA
chr1:193557416-193558222	1	0.7546	NA	NA	1	0.81224	NA
chr1:19377905-19381906	1	0.16244	0.41753	0.69105	NA	0.52293	1
chr1:19392403-19393906	NA	NA	NA	NA	NA	0.64138	NA
chr1:193930082-193930382	NA	NA	0.64475	0.54642	NA	NA	NA
chr1:19406118-19407355	NA	1	NA	NA	NA	NA	NA
chr1:19491427-19491712	NA	0.77334	NA	NA	NA	NA	1
chr1:19524957-19526323	0.81198	NA	0.29886	0.58026	NA	0.54958	NA
chr1:19526593-19530810	NA	1	NA	NA	NA	0.18027	NA
chr1:19531334-19531652	0.54845	NA	0.82215	0.78823	NA	NA	NA
chr1:19532267-19538176	NA	0.19137	NA	NA	NA	NA	0.65052
chr1:19577187-19579926	NA	0.5439	NA	NA	NA	NA	0.96467
chr1:195863371-195864157	NA	NA	NA	0.4563	NA	0.7904	NA
chr1:196376001-196376412	NA	NA	NA	NA	NA	NA	0.16144
chr1:19637656-19639923	0.17659	0.26755	0.93502	0.2709	0.45044	NA	0.58441
chr1:196577153-196578971	NA	NA	NA	NA	0.4513	NA	NA
chr1:196960914-196961703	0.77112	0.5766	0.12114	0.82245	NA	NA	0.54138
chr1:19716721-19717415	0.17159	NA	NA	NA	0.72532	0.5753	NA
chr1:197169443-197171531	NA	0.25031	NA	NA	NA	NA	0.29317
chr1:19724640-19725051	0.82277	0.28874	NA	NA	NA	1	0.29036
chr1:19725792-19729279	0.75907	0.69185	NA	NA	0.07606	0.22306	0.72997
chr1:197299331-197300271	0.33112	NA	NA	NA	NA	NA	NA
chr1:197310997-197311447	NA	0.75487	0.45899	0.75243	NA	NA	NA
chr1:19733846-19735309	NA	NA	NA	NA	NA	0.08655	0.77251
chr1:19740718-19741165	0.78832	NA	NA	NA	NA	NA	NA
chr1:197411940-197412197	0.5257	NA	NA	NA	NA	NA	0.34511
chr1:197529401-197529797	NA	NA	NA	NA	NA	0.54426	NA
chr1:19752974-19753651	0.48222	1	NA	NA	NA	NA	NA
chr1:19759078-19759756	0.38712	NA	NA	NA	NA	NA	NA
chr1:19761570-19761928	NA	NA	NA	NA	NA	0.16677	NA
chr1:19763311-19763598	NA	0.14537	NA	NA	NA	NA	NA
chr1:19771958-19773135	NA	0.02554	NA	NA	NA	0.72262	0.58008
chr1:19774963-19776215	0.51263	0.31233	NA	NA	NA	0.17834	0.3466
chr1:197780128-197780814	0.75064	NA	NA	NA	NA	NA	NA
chr1:197871179-197872352	0.5946	NA	0.46027	0.15612	0.75396	NA	0.50373
chr1:198057653-198058292	1	0.64821	NA	NA	0.79112	NA	NA
chr1:19806112-19807286	1	0.03778	NA	NA	NA	0.60686	NA
chr1:1980700-1982851	0.07401	NA	0.05433	0.39862	0.08825	NA	0.38988
chr1:198074777-198075066	NA	NA	0.55702	0.62878	0.51316	NA	NA
chr1:19809509-19814373	0.35277	NA	0.58145	0.29322	0.72999	0.11195	NA
chr1:198125465-198129618	0.23537	0.892	NA	NA	1	NA	NA
chr1:198134750-198138075	0.27744	0.1254	NA	NA	0.8022	NA	NA
chr1:198140534-198141343	1	NA	NA	NA	NA	NA	NA
chr1:198144919-198145575	0.81307	NA	NA	NA	NA	NA	NA
chr1:198156460-198157651	NA	NA	NA	0.37963	NA	1	NA
chr1:198169848-198170107	0.78736	NA	NA	NA	NA	NA	NA
chr1:198198198-198198764	0.37926	0.28867	0.52318	0.64999	NA	NA	NA
chr1:198214292-198214670	0.26428	NA	1	0.44865	NA	NA	NA
chr1:198233458-198235037	0.33705	NA	0.79078	0.75528	NA	NA	NA
chr1:198236592-198238485	0.18644	0.57929	0.16069	0.23975	NA	NA	NA
chr1:198242955-198243655	1	NA	0.21121	NA	NA	NA	NA
chr1:198257184-198257491	NA	0.51029	NA	NA	NA	NA	NA
chr1:198283808-198284403	0.58148	0.03503	0.20946	0.07774	NA	NA	NA
chr1:198355960-198357886	0.86057	0.14237	0.5637	0.38022	NA	NA	NA
chr1:198651012-198651483	NA	NA	NA	0.24481	NA	0.64676	NA
chr1:198757360-198758037	0.17569	1	NA	NA	NA	NA	NA
chr1:198812147-198812599	NA	NA	NA	0.18083	NA	NA	NA
chr1:198845587-198845873	1	NA	NA	NA	NA	NA	NA
chr1:19921434-19925186	0.03327	0.76749	0.63237	0.82686	0.67553	0.30358	0.03602
chr1:199243186-199243791	0.00397	NA	NA	NA	NA	0.75516	NA
chr1:19970394-19971651	0.14963	NA	NA	NA	NA	NA	0.55905
chr1:199877766-199878277	NA	NA	0.42513	NA	NA	1	NA
chr1:200271276-200271637	0.35429	NA	0.14949	0.78954	NA	NA	NA
chr1:200299702-200300260	0.54756	NA	0.00889	NA	NA	NA	NA
chr1:200305025-200305443	NA	1	0.18501	NA	NA	0.02234	NA
chr1:200306013-200306330	0.54885	0.50934	0.11416	NA	0.75477	NA	NA
chr1:200336607-200338730	0.12387	NA	0.35838	NA	NA	1	NA
chr1:200348182-200348453	NA	NA	NA	NA	0.07206	NA	NA
chr1:200452301-200452568	1	NA	0.24849	NA	0.72771	0.54847	NA
chr1:200452860-200453350	0.46781	NA	0.75861	NA	NA	0.28886	NA
chr1:200589313-200590796	0.41129	0.3319	NA	NA	1	NA	NA
chr1:200637704-200640018	NA	NA	0.74504	NA	0.91115	0.21571	NA
chr1:200650002-200650976	NA	NA	0.70951	NA	0.18047	0.6481	NA
chr1:200707168-200709944	0.27249	NA	0.16696	0.96318	NA	0.70874	0.26836
chr1:200718295-200718519	NA	NA	NA	1	NA	0.50477	NA
chr1:200723812-200725520	0.57409	NA	0.0108	NA	NA	0.34364	0.12454
chr1:200755460-200757028	0.05616	0.77345	0.40589	NA	NA	1	NA
chr1:200759192-200759854	0.22711	NA	NA	NA	NA	NA	NA
chr1:20079734-20082680	0.79943	NA	0.74846	0.45597	0.41898	NA	NA
chr1:200860162-200861753	0.2902	NA	0.4562	0.74398	0.95841	0.08812	0.45502
chr1:200862541-200866593	0.16847	1	0.99524	0.25704	0.85772	0.60467	0.62823
chr1:200885564-200886676	0.08651	0.01078	0.04928	NA	NA	0.80114	NA
chr1:200914378-200914619	0.77317	0.05564	NA	NA	NA	NA	NA
chr1:20094927-20095720	0.15338	0.5785	NA	NA	NA	NA	NA
chr1:20096526-20096826	0.17896	NA	NA	NA	NA	NA	NA
chr1:201097008-201097238	0.80352	NA	0.68953	0.18069	NA	NA	NA
chr1:201122744-201124257	0.13443	0.53979	NA	NA	0.02951	NA	NA
chr1:201138303-201141773	0.30795	0.074	0.0198	0.04009	NA	0.04097	0.34068
chr1:201153719-201153988	NA	NA	NA	1	NA	NA	NA
chr1:201297146-201300024	0.29103	NA	0.64903	0.09723	NA	0.0076	0.47865
chr1:201327925-201328358	0.70188	NA	0.00708	NA	NA	0.58076	NA
chr1:201330544-201330879	0.16765	NA	NA	NA	NA	NA	NA
chr1:201337127-201340493	0.57678	0.08593	0.01426	NA	NA	0.62943	1
chr1:201341360-201355718	0.0101	0.06899	0.93437	0.10092	0.16972	0.80229	0.12912
chr1:201362053-201362684	NA	NA	NA	0.22889	NA	NA	NA
chr1:201366232-201366601	NA	0.03956	0.23708	NA	NA	NA	1
chr1:201368080-201371911	0.22343	0.40495	0.95167	0.61663	NA	0.72854	NA
chr1:201374105-201375279	0.26757	1	0.2012	0.79329	NA	NA	NA
chr1:201375693-201377420	0.79521	NA	1	0.60432	NA	NA	NA
chr1:201382444-201382736	NA	NA	0.22362	NA	NA	NA	NA
chr1:201386527-201394283	0.25253	0.27471	0.12997	0.41095	NA	0.69722	0.44034
chr1:201394523-201396648	0.16867	NA	NA	NA	NA	NA	0.72611
chr1:201399832-201400489	NA	0.41504	0.31539	0.81413	NA	NA	NA
chr1:201424546-201426566	NA	0.77804	0.01376	1	NA	NA	0.75299
chr1:201426964-201427200	NA	NA	0.50417	0.01202	NA	NA	NA
chr1:201428446-201432487	0.03769	0.13495	0.02915	0.48181	0.24755	0.91641	0.3759
chr1:201436558-201439425	0.9564	0.81446	0.05019	0.15641	0.47039	0.61223	0.78908
chr1:201449208-201479239	0.97227	0.07889	0.00163	0.68033	0.17913	0.07321	0.66062
chr1:201479509-201485013	0.96222	0.60228	0.28672	0.61551	0.20189	0.50533	0.76437
chr1:201486492-201486743	NA	NA	0.05275	0.18076	NA	NA	NA
chr1:201500541-201501503	0.44695	0.10989	0.42653	0.62953	NA	NA	NA
chr1:201502515-201504886	0.93248	0.54255	0.16111	0.88766	NA	NA	NA
chr1:201507429-201509698	0.21912	0.83145	0.16905	0.21157	1	0.03465	0.22868
chr1:201522056-201525076	1	NA	0.39704	0.35572	NA	0.2582	NA
chr1:201525664-201526160	NA	NA	NA	0.23414	NA	NA	NA
chr1:201604743-201605954	NA	NA	0.50091	0.24132	NA	NA	NA
chr1:201612557-201613529	NA	NA	0.74351	0.66426	NA	NA	NA
chr1:201616062-201620247	0.54919	0.23071	0.74268	0.20794	0.44946	NA	NA
chr1:201620757-201621090	0.79903	NA	NA	NA	NA	NA	NA
chr1:201625050-201626718	NA	NA	0.78964	0.77286	NA	NA	NA
chr1:201644232-201644585	NA	0.75518	0.23787	0.47712	NA	0.77222	NA
chr1:201645191-201645823	NA	0.75108	0.26634	NA	NA	0.54522	NA
chr1:201660836-201662058	NA	1	0.18396	5e-05	NA	NA	0.00083
chr1:201665262-201665702	NA	NA	0.52617	0.07449	NA	NA	NA
chr1:201671218-201673450	0.00014	0.72573	0	0	NA	0.00017	0.02125
chr1:201677374-201679265	NA	NA	0.53713	0.75386	NA	NA	NA
chr1:201679490-201686210	0.70868	0.43475	0.03704	0.20286	0.75189	0.706	0.05168
chr1:201686489-201686878	0.40235	NA	NA	0.07531	NA	NA	NA
chr1:201687393-201712464	0.04966	0.19254	0	0.0412	0.68613	0.01243	0.65512
chr1:201713697-201714234	NA	0.54823	0.4161	0.71142	NA	NA	NA
chr1:201714569-201714823	0.26079	NA	NA	NA	NA	NA	0.22408
chr1:201716274-201717233	0.42834	0.62922	0.11975	0.16653	NA	NA	NA
chr1:201719282-201723801	0.49945	0.83068	0.04833	0.16335	NA	0.91011	NA
chr1:201726083-201726633	NA	NA	NA	NA	1	NA	NA
chr1:201728495-201731810	0.04775	NA	NA	NA	NA	NA	0.54925
chr1:201732532-201733104	0.18043	0.28871	0.58857	0.72373	NA	NA	NA
chr1:201739131-201740246	0.02137	NA	0.6809	0.1409	NA	NA	NA
chr1:201742360-201742722	0.26116	NA	0.70194	0.28935	NA	NA	NA
chr1:201743003-201743783	0.05865	0.0614	0.06347	0.67202	NA	NA	1
chr1:201755265-201756221	NA	NA	NA	0.20727	NA	NA	NA
chr1:201758416-201759345	NA	NA	NA	0.53715	NA	0.40825	NA
chr1:201760182-201762230	0.22224	NA	0.32343	NA	NA	0.4996	0.0865
chr1:201776702-201777944	NA	NA	0.64579	NA	NA	NA	NA
chr1:201791710-201792436	0.83677	0.77082	1	0.47553	NA	NA	NA
chr1:201795940-201799416	NA	0.48156	NA	0.08622	NA	1	0.22453
chr1:201842751-201844801	0.80312	NA	NA	NA	NA	NA	NA
chr1:201865293-201868653	1	NA	NA	0.53338	NA	0.35167	NA
chr1:201869233-201870455	NA	NA	NA	0.73811	NA	NA	NA
chr1:201871384-201879382	0.37101	0.01957	0.43098	0.6904	0.51254	0.8595	0.18587
chr1:201885488-201886470	NA	0.75177	0.26353	0.58036	0.17508	NA	NA
chr1:201897032-201898111	0.49681	0.34124	0.47281	1	NA	0.75638	NA
chr1:201907391-201908249	1	0.7543	0.62695	1	NA	NA	NA
chr1:201908501-201909232	NA	0.02613	0.70766	NA	NA	0.83535	NA
chr1:201909931-201911804	0.43352	0.21224	0.85127	0.75907	0.18563	1	NA
chr1:201912212-201917663	0.80176	0.28402	0.33332	0.01443	0.12377	0.17824	NA
chr1:201923488-201925702	0.82919	0.99228	0.02797	0.91467	0.74301	1	0.02953
chr1:201951394-201953007	0.92378	0.02619	1	NA	NA	0.56504	0.22158
chr1:201955465-201956461	0.72717	0.3827	0.27215	NA	NA	0.93659	NA
chr1:201959111-201960682	0.16052	0.21871	0.06626	NA	0.38476	0.06586	0.27702
chr1:201976217-201978215	0.48801	0.37528	1	0.35698	NA	0.73134	NA
chr1:201978894-201980752	1	0.31073	0.22374	NA	NA	0.55861	0.84635
chr1:201986334-201988624	0.41873	0.24422	0.02363	0.12288	0.61096	NA	0.80123
chr1:202003375-202004747	0.00022	0.08014	0.10095	0.6715	0.02062	NA	0.67301
chr1:202011589-202012841	NA	NA	0.40177	0.42548	NA	NA	NA
chr1:202013543-202014052	NA	NA	0.42339	NA	NA	NA	NA
chr1:202014869-202022432	1	NA	0.02281	0.3898	1	0.72529	NA
chr1:202025555-202026783	NA	1	0.80987	0.80893	NA	NA	NA
chr1:202027632-202027982	NA	NA	NA	1	NA	0.13811	NA
chr1:202033250-202033580	NA	NA	0.2367	0.20433	0.72597	NA	NA
chr1:202038818-202039357	NA	NA	0.40299	0.82381	NA	NA	NA
chr1:202043710-202046335	NA	1	0.58213	1	0.01346	NA	NA
chr1:202049999-202051873	NA	0.57782	0.45722	0.21268	0.11451	1	NA
chr1:202055226-202055542	0.55029	NA	0.47622	1	0.08943	NA	NA
chr1:202073723-202077856	0.03298	0.72923	0.70606	0.93024	1	NA	NA
chr1:202080551-202080779	NA	NA	1	0.62963	NA	NA	NA
chr1:202081470-202083070	0.00669	0.57525	0.95447	0.01345	NA	NA	NA
chr1:20208406-20210055	NA	0.64365	0.0145	0.40154	0.85325	NA	0.14752
chr1:202087428-202088054	1	NA	0.08987	0.04863	NA	NA	NA
chr1:202100805-202102426	NA	1	0.3271	NA	NA	0.50936	NA
chr1:202112407-202114355	0.46331	0.23145	0.36321	0.95865	NA	0.25554	0.62172
chr1:202254898-202257000	NA	0.14529	NA	NA	NA	NA	NA
chr1:202313359-202313769	0.87226	0.58222	NA	NA	NA	NA	NA
chr1:202317749-202320105	0.32081	0.92524	NA	NA	0.54822	NA	NA
chr1:202320442-202321172	1	0.2898	NA	NA	NA	NA	NA
chr1:202321534-202322175	1	NA	NA	NA	NA	NA	NA
chr1:202335355-202335585	NA	0.33866	0.09152	NA	NA	1	NA
chr1:202336415-202337589	1	0.77804	NA	NA	0.78923	NA	NA
chr1:202365110-202365368	0.63025	NA	NA	NA	NA	NA	NA
chr1:202374806-202375719	0.60922	NA	0.44158	0.22994	NA	NA	NA
chr1:202376082-202378969	0.65784	1	NA	NA	0.06469	NA	NA
chr1:202379249-202381894	NA	NA	NA	0.00153	NA	0.01571	NA
chr1:202398537-202399200	0.09484	0.03455	NA	NA	NA	NA	NA
chr1:202403782-202404337	0.71386	0.22534	NA	NA	0.51022	NA	NA
chr1:202425014-202426064	1	NA	NA	NA	NA	NA	NA
chr1:202430688-202434846	0.20666	0.12603	NA	NA	0.67042	NA	NA
chr1:202439144-202439428	1	0.55141	NA	NA	0.75167	NA	NA
chr1:202440991-202443906	0.49717	0.29859	NA	NA	NA	NA	NA
chr1:20245092-20246081	NA	NA	NA	NA	NA	NA	0.77554
chr1:202453972-202454797	0.17445	0.07129	NA	NA	NA	NA	NA
chr1:202471827-202472265	0.5506	1	NA	NA	NA	NA	NA
chr1:202472638-202475691	0.58492	0.60759	NA	NA	1	NA	NA
chr1:202476861-202477346	0.57154	0.35479	NA	NA	0.50749	NA	NA
chr1:202506159-202506448	0.62784	1	NA	NA	NA	NA	NA
chr1:202511545-202512055	0.62655	NA	NA	NA	NA	NA	0.50818
chr1:202512590-202512970	1	0.7756	NA	NA	NA	NA	NA
chr1:202514058-202514836	0.75392	NA	NA	NA	NA	NA	NA
chr1:202519367-202519982	0.11291	NA	NA	NA	NA	NA	NA
chr1:20253082-20254200	0.39472	NA	0.59401	0.84397	NA	0.96721	1
chr1:202536297-202537889	0.58209	0.38838	NA	NA	0.49465	NA	NA
chr1:202546050-202548984	0.54195	NA	0.26642	0.52289	NA	NA	0.79004
chr1:202554916-202556055	NA	0.09638	NA	NA	NA	NA	0.06167
chr1:202556336-202560774	0.70064	0.60357	NA	NA	0.25567	NA	1
chr1:202729184-202729671	0.13856	NA	0.81349	0.53866	NA	NA	NA
chr1:202729977-202732013	0.75348	0.55004	0.96682	0.52827	0.58147	NA	0.459
chr1:202774926-202777915	0.47421	0.61552	0.0091	0.49729	0.60942	0.20372	NA
chr1:202779357-202780865	NA	0.43409	0.5559	0.31912	0.16662	0.49217	NA
chr1:202781662-202781923	NA	0.17943	0.22973	NA	NA	0.45777	NA
chr1:202790230-202791569	0.77547	0.75398	NA	0.38641	NA	0.42113	NA
chr1:202829614-202830674	0.11695	0.18248	0.45071	0.58465	0.77392	1	0.45325
chr1:202857401-202858787	0.11634	NA	0.37982	1	NA	NA	NA
chr1:202895559-202897109	NA	0.10658	0.66506	NA	NA	0.28938	NA
chr1:202926270-202928315	NA	1	0.0726	0.07762	0.44438	0.09177	0.2604
chr1:202933587-202937381	NA	0.07085	0.52904	0.37118	0.76467	0.5833	0.03339
chr1:202974814-202977505	NA	NA	0.69838	NA	NA	NA	NA
chr1:202995020-202998976	0.20734	0.79715	0.20472	0.39758	0.96688	0.16061	0.4719
chr1:203002058-203002663	NA	NA	0.77996	NA	NA	0.41986	NA
chr1:203003189-203013923	0.48485	0.81957	0.70081	0.85569	0.15006	0.79467	0.47288
chr1:203014151-203014427	NA	NA	1	0.26704	NA	NA	NA
chr1:203036680-203039616	NA	0.57382	0.75203	0.84334	1	0	0.38417
chr1:2030790-2032223	0.65634	1	0.02461	0.12373	NA	NA	0.10631
chr1:203108725-203111342	0.04306	NA	0.04618	0.57891	NA	0.19771	NA
chr1:203111774-203112076	NA	0.774	0.48423	NA	NA	0.45123	NA
chr1:203117611-203119748	1	1	0.20315	1	NA	0.60694	NA
chr1:203120069-203120749	NA	1	0.41513	0.58108	NA	NA	NA
chr1:203121141-203123657	0.61946	NA	0.17806	0.6818	NA	0.91216	NA
chr1:203242540-203242852	NA	NA	NA	0.75328	0.54975	0.42029	NA
chr1:203244909-203254039	NA	NA	0.40775	0.57657	0.28537	0.52984	0.19771
chr1:203255022-203262641	NA	0.30367	0.03908	0.86695	0.26863	0.89238	0.35148
chr1:203264311-203265068	NA	NA	0.65795	0.76936	NA	NA	NA
chr1:203273007-203276494	NA	0.62497	0.00443	1	0.12971	NA	0.09749
chr1:203295838-203297392	NA	NA	NA	0.14212	0.6614	0.32938	NA
chr1:203297643-203298593	NA	NA	NA	0.55563	NA	0.62647	NA
chr1:203329537-203329788	NA	NA	1	NA	NA	NA	NA
chr1:203333185-203334410	0.48972	NA	0.17982	1	NA	0.82441	1
chr1:203347184-203350710	1	0.50856	0.63936	0.4636	1	0.49266	NA
chr1:203410203-203410733	NA	NA	0.02913	0.06515	NA	0.80197	NA
chr1:203449481-203450292	NA	NA	1	0.09299	NA	NA	NA
chr1:203456314-203457400	NA	1	0.60587	1	NA	NA	NA
chr1:203470804-203471453	NA	NA	0.25094	0.58397	NA	NA	NA
chr1:203474811-203475059	NA	NA	0.16903	0.54591	NA	NA	NA
chr1:203475973-203478683	NA	0.25365	0.75566	0.51295	NA	NA	NA
chr1:203480876-203483846	0.6368	0.31063	0.02171	0.86449	NA	NA	0.81521
chr1:2035156-2037896	0.09223	0.62342	0.34335	1	NA	NA	0.37103
chr1:203519682-203528786	0.22052	0.25911	0.01986	0.83316	0.34228	0.16333	0.38611
chr1:203540682-203542154	0.02133	NA	0.66144	0.35932	NA	0.77613	NA
chr1:203560015-203563276	0.28239	1	0.55608	0.57968	NA	1	0.01352
chr1:203566043-203571734	0.35769	0.75132	0.52979	0.81279	NA	0.83245	0.15872
chr1:203575593-203575888	1	0.50627	1	NA	NA	NA	NA
chr1:203595075-203601206	0.18653	0.01179	0.92869	NA	NA	0.08249	0.09261
chr1:203611896-203615923	0.29186	NA	NA	1	NA	NA	NA
chr1:203618742-203620059	1	NA	NA	NA	NA	NA	0.34962
chr1:203636229-203637450	0.95354	NA	0.81794	0.22654	NA	NA	0.23088
chr1:203639131-203640062	0.30777	NA	NA	NA	NA	NA	0.44956
chr1:203640339-203644277	0.43538	0.76441	0.09253	0.20261	0.84312	1	0.48835
chr1:203661525-203662948	0.8666	NA	0.82155	1	NA	NA	1
chr1:203695221-203695610	NA	NA	0.04295	0.001	NA	NA	NA
chr1:203719203-203721756	NA	0.01884	0.73309	0.067	NA	0.20304	NA
chr1:203738093-203739966	NA	NA	0.64598	NA	NA	0.34384	NA
chr1:203740653-203740879	NA	NA	NA	1	NA	0.03505	NA
chr1:203763266-203769548	NA	0.53703	0.40931	0.156	NA	0.94728	0.22729
chr1:203829782-203832011	NA	0.48488	0.34429	NA	NA	0.44023	1
chr1:2038497-2038746	1	0.54593	NA	NA	NA	NA	NA
chr1:2039188-2039632	0.50624	NA	NA	NA	NA	NA	NA
chr1:204042182-204044601	NA	NA	0.86812	0.37442	NA	NA	NA
chr1:204045721-204051894	0.62779	0.66266	0.64548	0.95545	NA	NA	NA
chr1:204052213-204054439	0.79854	0.54868	0.83949	0.58651	NA	NA	NA
chr1:204062636-204063539	1	NA	NA	0.28725	NA	NA	NA
chr1:204095094-204097381	0.54421	0.83379	0.87895	0.77979	1	NA	0.89937
chr1:204098049-204098979	0.1192	0.50556	1	NA	NA	NA	0.72522
chr1:204120434-204121791	0.75262	NA	NA	0.09118	NA	0.65967	1
chr1:204164513-204169357	0.24218	NA	0.83878	1	0.20219	NA	NA
chr1:204169585-204170970	NA	NA	NA	NA	0.53505	NA	NA
chr1:204230171-204230655	0.62752	NA	0.14276	1	NA	NA	NA
chr1:204231610-204233499	NA	NA	NA	NA	0.34407	NA	NA
chr1:204244378-204250498	0.96753	NA	0.37073	0.54607	0.8555	NA	NA
chr1:204250752-204251173	1	0.7255	0.42381	1	NA	NA	1
chr1:204252612-204258936	0.75963	NA	0.11307	0.45648	0.44564	NA	NA
chr1:204264188-204266834	0.87904	0.78065	0.35605	0.18891	NA	0.38851	0.11119
chr1:204272861-204273151	1	NA	0.16265	NA	NA	NA	NA
chr1:204276322-204277039	1	NA	1	1	NA	NA	NA
chr1:204289079-204289479	0.60683	1	1	0.54523	NA	NA	0.23619
chr1:204290899-204291761	NA	NA	0.21151	NA	NA	1	NA
chr1:204292530-204292810	0.79082	NA	NA	NA	NA	NA	0.50442
chr1:204293320-204293906	0.52251	NA	0.18362	NA	NA	0.54771	NA
chr1:204304205-204305005	0.67774	NA	0.50419	0.80271	NA	NA	NA
chr1:204313357-204313657	0.09041	NA	NA	NA	NA	NA	0.38686
chr1:204313927-204315616	0.20856	NA	NA	NA	NA	NA	0.76952
chr1:204316967-204321415	0.59081	NA	NA	NA	NA	NA	0.33931
chr1:204327341-204328550	1	0.20051	0.54642	NA	NA	1	1
chr1:204328818-204331165	NA	0.7907	0.24638	0.17613	NA	0.43103	NA
chr1:204378372-204383049	NA	0.43914	0.00452	NA	NA	0.45478	NA
chr1:204385506-204387877	0.82456	0.57571	0.17444	NA	NA	0.42683	1
chr1:204389025-204389970	0.62582	0.5479	0.55284	1	NA	0.75477	NA
chr1:204415910-204416303	NA	0.77565	0.42874	0.41445	NA	NA	NA
chr1:204419658-204420718	NA	0.60888	0.45152	0.53666	NA	0.03031	NA
chr1:204420989-204421256	NA	0.07097	0.81491	0.07435	NA	NA	NA
chr1:204434416-204437112	NA	0.09329	0.03728	0.0447	NA	0.40224	NA
chr1:204442251-204442940	NA	1	0.19765	NA	NA	0.72493	NA
chr1:204444645-204445853	NA	0.21894	0.65592	NA	NA	0.11692	NA
chr1:204450630-204451782	NA	0.38677	0.58261	NA	NA	1	NA
chr1:204461455-204464485	NA	0.2183	0.31628	NA	NA	1	NA
chr1:204475254-204475572	NA	1	0.74379	NA	NA	0.81573	NA
chr1:204475855-204477437	0.45423	NA	NA	1	0.18099	0.67613	0.11819
chr1:204484859-204486762	NA	0.8839	0.82703	NA	NA	0.28992	NA
chr1:204493646-204493896	0.3435	0.42424	0.35941	NA	NA	0.72873	NA
chr1:204529172-204529863	NA	0.22805	0.86392	NA	NA	0.84718	NA
chr1:204530112-204530632	NA	NA	NA	NA	NA	0.38698	NA
chr1:204534440-204534785	NA	1	0.85647	NA	NA	0.5492	NA
chr1:204543016-204544126	0.02066	1	0.87704	NA	NA	0.77324	0.10725
chr1:204593112-204595133	0.84396	0.06524	1	0.09481	NA	0.10669	0.82271
chr1:204606374-204606664	0.22474	NA	0.45792	0.05621	NA	NA	0.84471
chr1:204607039-204607351	0.0389	NA	NA	0.79913	NA	NA	0.60759
chr1:2047050-2048072	0.55093	1	NA	NA	NA	NA	0.5097
chr1:204783043-204784310	NA	NA	NA	0.04991	NA	0.58071	NA
chr1:204831741-204832800	NA	NA	NA	0.75072	NA	0.57909	NA
chr1:205090209-205092347	0.32148	0.09676	0.4219	0.04283	0.67478	0.3838	0.0962
chr1:205112990-205115248	0.82773	NA	0.65244	0.59742	NA	NA	NA
chr1:20511996-20513731	NA	0.32717	0.47685	NA	0.34522	NA	0.13703
chr1:205144283-205145011	0.68194	NA	0.22575	NA	NA	NA	0.79054
chr1:205151767-205153981	0.93688	0.26042	0.54845	0.16421	0.20787	NA	0.12877
chr1:205179279-205181223	0.60053	NA	0.13232	0.72636	NA	NA	0.67376
chr1:205218042-205219189	0.84992	NA	0.23184	0.178	NA	NA	NA
[truncated: 47,599 more rows]
