# Supplementary material for: Subtle changes in chromatin loop contact propensity are associated with differential gene regulation and expression
Source: Nat Commun. 2019 Mar 5;10:1054. doi: 10.1038/s41467-019-08940-5 (PMC6401380; doi:10.1038/s41467-019-08940-5)
Supplement: Supplementary file 14 — Supplementary Data 11 [file 41467_2019_8940_MOESM14_ESM.xlsx]

## Sheet: Sheet1
Supplementary Data 11: iPSC-CM H3K27AC Maternal Allele Ratios
Peak	iPSCORE_2_1	iPSCORE_2_2	iPSCORE_2_3	iPSCORE_2_4	iPSCORE_2_6	iPSCORE_2_7	iPSCORE_2_9
chr1:10002016-10004426	0.54344	0.527805	0.468162	0.559159		0.490676	0.435821
chr1:100056200-100056560	0.476378		0.528974			0.397127
chr1:10010126-10011347		0.552172	0.469586	0.569371		0.372031
chr1:10020046-10022017		0.637649	0.484234	0.520459		0.490145
chr1:100231533-100232310		0.55822	0.478363	0.552131	0.366055	0.500837	0.681909
chr1:100233520-100234626		0.700341	0.519962	0.690197		0.404985
chr1:100237329-100237574		0.388798	0.671423
chr1:100249484-100250401					0.443822
chr1:100273885-100275852	0.533256			0.493431	0.32088	0.44808	0.588617
chr1:100314207-100316857	0.517829	0.581282		0.367106	0.649419	0.603159	0.56609
chr1:1004036-1005236	0.610319		0.40513		0.664411
chr1:100502362-100505060		0.429984			0.365609	0.528314	0.410619
chr1:10057153-10058018		0.626738	0.421026	0.406951		0.498404
chr1:100597847-100599623				0.513174	0.354939
chr1:100642973-100644490	0.464322		0.584111
chr1:100714062-100716191		0.334948		0.366979	0.138524		0.384117
chr1:100731028-100733419		0.583658	0.435902	0.337564	0.683911		0.545263
chr1:100744747-100745783		0.779292		0.328062
chr1:100746223-100746651				0.298284
chr1:100816401-100819977		0.529898		0.435818	0.504382		0.469583
chr1:100825748-100826472				0.450456
chr1:100827046-100827606	0.524603		0.526586	0.544713
chr1:10088850-10096065		0.479213	0.489558	0.534118		0.555923
chr1:101185775-101186553				0.410266
chr1:101222288-101226490	0.55365		0.457399		0.550829		0.610007
chr1:10125313-10125791	0.590376	0.287296	0.648552	0.285784		0.67633
chr1:101260060-101262396	0.534385		0.457946		0.637153		0.412826
chr1:101331560-101331847	0.602681
chr1:101360016-101362950	0.577744	0.42425	0.672147	0.291284	0.420464	0.466473	0.472975
chr1:10144552-10145594	0.353755						0.392266
chr1:1014487-1016054			0.345049		0.440425
chr1:101454912-101455919	0.810343		0.118188			0.724269
chr1:101490387-101492401	0.551051	0.553135			0.24192	0.446708
chr1:101510403-101510705	0.469588					0.531876
chr1:101595408-101597417	0.636689	0.569307	0.446851		0.876721	0.39984
chr1:101601980-101603507	0.354144	0.924854	0.335261			0.300708
chr1:101604332-101604920	0.580595		0.421748
chr1:101614580-101615153			0.445073
chr1:101630525-101632562		0.609245	0.460558	0.562533		0.474368	0.617155
chr1:101633078-101633555			0.559294
chr1:101655685-101656595		0.610438	0.217749	0.670241	0.21406	0.56632
chr1:101663795-101665170			0.63057	0.922617		0.867318
chr1:101665604-101666528			0.434091
chr1:101668163-101671989	0.434704	0.444104	0.467196	0.562439	0.460795	0.570174	0.62791
chr1:101673209-101673748			0.673247	0.625061
chr1:101676298-101676796	0.268777		0.386119
chr1:101677038-101677595		0.488343
chr1:101678065-101678790	0.581184	0.463735	0.430623	0.449144	0.567803	0.59392
chr1:101680731-101685118	0.448725	0.501707	0.560773	0.462624	0.338383	0.604641	0.627996
chr1:101698675-101704711	0.536601	0.50072	0.553765	0.543592	0.424038	0.448068	0.452744
chr1:101772674-101775564	0.573836	0.365317	0.428882	0.297836	0.414842	0.324582	0.415729
chr1:101829632-101830348	0.261286		0.465982	0.764211
chr1:101909456-101911446				0.494832		0.355643
chr1:101946685-101946956				0.55054		0.496869
chr1:101947399-101947770	0.676052			0.516923		0.36945	0.548966
chr1:101972861-101973254	0.296616	0.553301		0.754246		0.309097	0.724403
chr1:102341760-102341990			0.558277	0.55275
chr1:102586145-102586552				0.52697	0.592544
chr1:10269131-10272900		0.454031	0.461533	0.548074		0.559729
chr1:102845853-102846135				0.46591
chr1:10310945-10311175		0.533655	0.69015	0.66865		0.334777
chr1:10312551-10314883		0.444032	0.493526	0.344084		0.421994
chr1:10342935-10344358			0.52311	0.745674		0.569885
chr1:10345133-10347561		0.420191	0.471326	0.553887		0.546166
chr1:10348235-10349906				0.263651		0.507166
chr1:104443716-104444029				0.395028		0.0824374
chr1:10447733-10448122		0.733756	0.557288	0.430414
chr1:10458145-10460594	0.467239	0.552499	0.515347	0.537828		0.542571	0.484818
chr1:10460846-10462040		0.589523	0.557607	0.465707		0.510234
chr1:104722555-104722911		0.59828
chr1:104779190-104779657	0.452983	0.60052	0.569984	0.356809	0.490335		0.506018
chr1:104780602-104781311	0.559402			0.277514	0.189424		0.416699
chr1:104784696-104786930	0.364748			0.544563	0.358642		0.615954
chr1:104797960-104799012	0.462593			0.508202	0.572015		0.544402
chr1:10486625-10487226	0.703522		0.493079
chr1:10490188-10491799	0.527735	0.554894	0.489169		0.443366		0.699157
chr1:10497859-10499992	0.456505
chr1:1050629-1051543
chr1:10516286-10518022	0.645652	0.277034	0.574713		0.348264		0.539306
chr1:1051795-1052449	0.547855		0.464794
chr1:10534462-10536476				0.422543	0.497777
chr1:10554982-10556754		0.390019
chr1:10568409-10569341		0.331653				0.456124	0.457698
chr1:10587749-10589530	0.561405			0.671524		0.468427
chr1:10615551-10617008	0.549894	0.562279		0.636277	0.497742	0.593493
chr1:106774249-106775610	0.364424						0.561499
chr1:106776333-106776804	0.823173
chr1:10690273-10692519	0.420478		0.408978		0.503658
chr1:10698471-10698956				0.459467
chr1:10710873-10712336	0.524038		0.493152			0.697016
chr1:10717373-10717947				0.471654
chr1:10720986-10721419	0.216599					0.331801
chr1:10722150-10733190	0.570151	0.300067	0.388631	0.428145	0.612003	0.610776	0.585833
chr1:10735370-10748809	0.467735	0.428159	0.457572	0.549517	0.4468	0.420332	0.440566
chr1:10750040-10750271		0.698374	0.530118	0.741165
chr1:10751953-10756044		0.63555	0.493238				0.393899
chr1:107598811-107600636	0.377267	0.593414					0.41651
chr1:10764003-10765413	0.500971	0.68953	0.531984	0.643841		0.587895
chr1:10766021-10767238		0.675	0.626434	0.620897		0.309187
chr1:10769116-10770761			0.703066	0.745394
chr1:10772253-10790544	0.54001		0.453289			0.552523
chr1:10790785-10791868			0.440734	0.454828
chr1:10792543-10798740	0.445623	0.497809	0.426298	0.600133	0.379692	0.693766	0.444283
chr1:1079783-1080537	0.652575		0.500722
chr1:10799213-10799968	0.39613		0.359652	0.511576
chr1:108358444-108358713				0.475546
chr1:10839957-10840247				0.534223
chr1:10842538-10843253	0.310265		0.47689
chr1:10845532-10847580	0.417527	0.425478	0.60367	0.398392		0.642543
chr1:10848622-10849453	0.456664
chr1:10849864-10850371	0.545523		0.394837	0.423955		0.323435
chr1:10851264-10852169						0.548626
chr1:10853262-10856702	0.46982	0.543234	0.627716	0.731753		0.44161	0.367467
chr1:108558697-108559205	0.588525		0.469294	0.631789
chr1:108559489-108559884	0.465195		0.394943	0.404763
chr1:108587604-108590211	0.5708	0.463192	0.425678		0.198127	0.55962	0.330481
chr1:108594100-108594723	0.469012		0.469463	0.595303			0.543545
chr1:108741806-108743599		0.510852	0.516827	0.342768	0.606298	0.472722	0.558752
chr1:10874994-10876111				0.54036
chr1:10878347-10885251	0.561794	0.510239	0.431021	0.565479	0.604171	0.548726	0.441151
chr1:10889830-10890632	0.47726	0.220708	0.212886	0.599946		0.780553
chr1:10895708-10896002				0.44183
chr1:109044995-109047109	0.492704	0.3822	0.547484	0.644313
chr1:109102133-109103698	0.655691	0.589766	0.539494	0.377171
chr1:109139546-109142783	0.36673	0.632463	0.564124	0.45475		0.611003
chr1:109143007-109144132	0.344349	0.568743	0.471759			0.412268	0.500158
chr1:109144374-109146246	0.57523	0.53651	0.431723	0.295411		0.302206
chr1:109151909-109153638				0.471823		0.298518
chr1:10917899-10918144		0.333652	0.69015	0.413781		0.456031
chr1:10921880-10924412	0.395724	0.499679	0.63793	0.564213		0.592599	0.394806
chr1:109233984-109236423	0.490532	0.57282	0.474873			0.531273
chr1:10925734-10926140	0.540156			0.635338		0.709573
chr1:109258483-109258926	0.628768
chr1:10926951-10927577		0.398281					0.639421
chr1:1092886-1094009	0.521578						0.344972
chr1:109288747-109290288	0.574411		0.430197	0.539086	0.365019	0.604098	0.602694
chr1:109358751-109359817	0.453605	0.597699	0.537624	0.756501		0.629472	0.307839
chr1:109505055-109506724	0.55355		0.483227	0.524385		0.520628	0.496685
chr1:109617764-109619488		0.47692	0.490151			0.566474	0.450398
chr1:109632575-109634661	0.574648	0.612011	0.468052	0.567017
chr1:109642238-109644240	0.488731	0.400311	0.487239	0.59025
chr1:109654191-109655396	0.522408	0.431532	0.522796	0.451671
chr1:109655622-109656622	0.357461	0.502245	0.458477	0.538616
chr1:109739336-109741301	0.306669	0.410922	0.520348		0.443189	0.431609
chr1:109825203-109826934	0.595986	0.567632	0.482272	0.582383	0.600762	0.522452	0.391817
chr1:109840379-109843881	0.389468		0.472908				0.5844
chr1:109848131-109851086	0.46186		0.504836			0.543108	0.412983
chr1:109913166-109916323	0.690378			0.54361		0.48993
chr1:109923483-109923771	0.377404			0.452626		0.444596
chr1:109924118-109927622	0.280051						0.305786
chr1:109932047-109937566	0.560543						0.557717
chr1:109937863-109941573	0.581274			0.566177	0.324324		0.457715
chr1:109967122-109970067	0.591727			0.595504	0.569247	0.660114	0.541906
chr1:110008707-110010673	0.462142	0.725618		0.827032		0.547212	0.773241
chr1:110025849-110026232	0.454328
chr1:110026482-110027301	0.444413						0.685083
chr1:110036252-110037379	0.371221						0.567659
chr1:110051930-110052747	0.560531	0.457615		0.394266		0.230526	0.891099
chr1:110075134-110076192	0.689735
chr1:110077394-110079679	0.580963	0.393776		0.491114		0.279485	0.385969
chr1:110089117-110092116		0.488823		0.574382		0.438226	0.384762
chr1:110109262-110110062	0.173644	0.788488				0.444323
chr1:110152665-110154625				0.609932		0.656619
chr1:110161673-110164609	0.485104	0.452794		0.489096	0.635686
chr1:110197826-110199835	0.464288	0.284025	0.461697	0.597043	0.493941		0.632897
chr1:110210211-110211427	0.534164						0.454704
chr1:110282347-110283373	0.717613		0.409525	0.507628			0.519309
chr1:110333097-110336534	0.5492		0.538945	0.54988	0.322233		0.532441
chr1:11036044-11036365	0.318711
chr1:11039844-11040337	0.521127
chr1:110419372-110420635	0.327458	0.596687	0.634709	0.364949
chr1:110432995-110433948				0.638092		0.452967	0.575649
chr1:110469960-110475315	0.443657	0.550081	0.415296	0.610185
chr1:110495851-110497221	0.548233		0.320779	0.384132
chr1:110497503-110497883	0.532119	0.40172	0.450926	0.28963
chr1:110500860-110504629	0.537345	0.423539	0.51669	0.584123
chr1:110526862-110528889				0.428364		0.52682
chr1:110546095-110547445				0.279475		0.644227
chr1:110576757-110578525				0.507377		0.436025
chr1:110677970-110680958	0.552908	0.406485		0.472918		0.474577	0.467066
chr1:11071914-11074116	0.491459	0.477832		0.448941	0.503449
chr1:110729133-110731819	0.626545	0.679292			0.531026	0.585393	0.520357
chr1:110752229-110753874	0.567644	0.24248		0.447189
chr1:110797508-110799363	0.549307		0.669353				0.311846
chr1:110867924-110868183	0.445579
chr1:110879537-110883593	0.529689	0.457679	0.513266	0.554004
chr1:110889474-110890640	0.529496
chr1:110949119-110951175	0.516286	0.634296	0.435887	0.479587	0.526372
chr1:110978814-110980238	0.723459	0.41315		0.721659
chr1:111019367-111019706				0.567071
chr1:111020011-111020629				0.281203
chr1:11120254-11121403				0.406231	0.600592
chr1:11159229-11160517				0.449124	0.554213
chr1:111681099-111683717		0.450669		0.477843	0.526685		0.482863
chr1:111755108-111756050		0.502191	0.639033	0.537254			0.666821
chr1:111756532-111758998	0.435491	0.646752	0.570771	0.421534		0.440586	0.73077
chr1:111761674-111763621	0.477336	0.547626	0.370329				0.783145
chr1:111766031-111766319	0.336982	0.24952
chr1:111792159-111793160	0.442945	0.616047	0.454143		0.877746		0.466822
chr1:111838270-111838643	0.411276		0.489773	0.589824	0.203928		0.307839
chr1:111888036-111890166	0.428167	0.676579	0.510122	0.512744			0.431522
chr1:111902084-111905223	0.418839	0.426643	0.416816	0.29355		0.633129	0.435136
chr1:111905586-111908030	0.384442		0.466408			0.569427
chr1:111908499-111910103				0.391014			0.637794
chr1:111990759-111993200	0.450654		0.449516		0.65469		0.437193
chr1:111996270-111997343				0.495128
chr1:112010272-112011296	0.701849		0.495294		0.663331		0.530241
chr1:112018646-112019027	0.597237		0.667326
chr1:112019309-112019777	0.302613		0.352262	0.348256
chr1:112023523-112025256	0.603423		0.389864	0.659536
chr1:112049959-112051329	0.364789	0.424943	0.66215	0.642847		0.254661	0.658728
chr1:112078122-112078719		0.320182	0.574809
chr1:112094433-112095014			0.702604		0.403686
chr1:112102366-112103557	0.417436	0.77583	0.477206	0.632894		0.556826
chr1:11211906-11212803	0.454328	0.679818	0.521011		0.369686
chr1:112134968-112136809	0.45976		0.495373	0.717374
chr1:112146472-112146883	0.309767
chr1:112160835-112161104		0.295255
chr1:112161630-112163881	0.589577	0.535797	0.546093	0.616397
chr1:112232279-112233169	0.627368		0.402173	0.815415
chr1:112247582-112248043	0.169717	0.491005	0.566394	0.351143	0.368986
chr1:112267628-112268407	0.569481		0.549899	0.569423
chr1:112271631-112273813	0.608536	0.402208	0.55115
chr1:112274519-112275024	0.581181			0.604043
chr1:112275988-112276900	0.537811	0.510492
chr1:112278257-112295016	0.44894	0.436868	0.463775	0.58267	0.585949
chr1:112295463-112295919			0.708971
chr1:112296296-112299476	0.462784	0.381517	0.465947	0.516213	0.396083
chr1:112317362-112322251	0.41511		0.545318	0.572817	0.330005
chr1:11234234-11239935	0.471047	0.429763		0.58895	0.426799
chr1:112343317-112344380	0.478873		0.362972	0.534149	0.503825	0.38609
chr1:112461929-112463732	0.681239	0.615067		0.388245		0.555829	0.359899
chr1:11247326-11248275				0.737678
chr1:11249015-11249393	0.447469			0.634329
chr1:112530523-112530898	0.497061
chr1:112531634-112532875				0.431198		0.46905
chr1:112687677-112688116	0.218802		0.486419			0.390121
chr1:112936266-112939979	0.45926		0.53256	0.455945			0.461041
chr1:112944640-112948269		0.53044	0.457218	0.384149
chr1:113044692-113044956		0.386766	0.514949			0.612311
chr1:113066170-113068020		0.638619	0.34938	0.892344		0.418793
chr1:113079754-113080422			0.73175	0.338205		0.573251
chr1:113086132-113086464			0.497164
chr1:113087033-113087287		0.555223	0.394035			0.586806
chr1:113160591-113163651		0.444172	0.587616	0.748236		0.516773
chr1:113216561-113218665	0.588585	0.221824	0.478758	0.493768	0.365609	0.395281
chr1:11321817-11323407	0.551398	0.398944		0.529908	0.406005
chr1:113230150-113231505	0.914256	0.486253	0.445846	0.466272		0.80885
chr1:113239684-113240064				0.601045
chr1:113240355-113250545		0.411942	0.467693	0.452647	0.647704	0.561411
chr1:113304826-113306666	0.202337	0.424304	0.461306	0.25625			0.784576
chr1:113383028-113384394				0.536623	0.173553
chr1:113391958-113392926	0.533437	0.548785	0.368979				0.592469
chr1:113424028-113424476	0.197504	0.750301
chr1:113477235-113477540	0.461578						0.79104
chr1:113495407-113497151	0.51088	0.650581					0.336276
chr1:113524521-113527366	0.444684	0.568355
chr1:113527716-113528963	0.592996	0.884973					0.617155
chr1:113534002-113542313	0.448438	0.519207		0.463351	0.332137	0.540962	0.576977
chr1:113564262-113564668	0.543158	0.459343	0.644326			0.835794	0.500164
chr1:113569476-113570500			0.630678			0.489903
chr1:113571743-113573331	0.709549		0.603196			0.701482
chr1:113583791-113586025		0.600188	0.579228	0.495334		0.556339
chr1:113601364-113602609	0.389197		0.574189
chr1:113614163-113617684	0.381432		0.588412			0.444362	0.503012
chr1:113628801-113633875	0.562526		0.415971			0.576282	0.357315
chr1:1136451-1137126		0.46349	0.606552	0.610906
chr1:113760085-113761094	0.272161	0.558937				0.404988
chr1:113863661-113863917	0.502285		0.462371	0.449609
chr1:11391099-11391488			0.539498	0.489358
chr1:113931351-113934432	0.566952		0.537143	0.466634
chr1:11399675-11399943		0.248414	0.556245
chr1:114300276-114303201	0.428315	0.568765			0.460171	0.602515	0.600158
chr1:114326968-114327501	0.577126			0.260065		0.455231
chr1:114353599-114356229	0.473487	0.556923		0.594871		0.524337	0.529985
chr1:114446680-114448593	0.416864	0.455209	0.511868	0.409552	0.649009	0.485785	0.333481
chr1:114454870-114456295		0.612756	0.585577
chr1:114470443-114474609	0.510103	0.457232	0.48813	0.534253	0.433765	0.538761	0.491105
chr1:114489403-114490576	0.454002	0.708343	0.44262	0.426216	0.295626	0.551486	0.555282
chr1:114519168-114519616	0.434603		0.530983	0.534538	0.559037	0.374742	0.338137
chr1:114520583-114523382	0.481094	0.676484	0.445134	0.555722	0.322403	0.487073	0.367519
chr1:114564075-114565020				0.440072
chr1:114636620-114636981	0.511999		0.558386		0.365609	0.625637	0.327521
chr1:114888748-114889189	0.540156	0.574755	0.359355			0.191467
chr1:114928455-114930305	0.497616	0.597792
chr1:114930685-114930936	0.57628	0.331695					0.65001
chr1:114972799-114973256	0.69632
chr1:114973553-114973909	0.428374
chr1:115052231-115054987	0.483417	0.625099					0.637262
chr1:115123545-115125065	0.585748		0.546575			0.556982
chr1:115258546-115260060	0.540198		0.500223		0.566456		0.347076
chr1:115299210-115301392							0.458598
chr1:11538865-11539294	0.49065						0.539744
chr1:115577734-115578136	0.347006		0.594089			0.457594
chr1:115578362-115581436	0.451647		0.450475		0.403453	0.509972	0.371948
chr1:115581690-115581954
chr1:115582553-115582945			0.500692			0.822315
chr1:115597026-115601395	0.57239	0.377232	0.465265			0.44324
chr1:115607345-115608114	0.57502	0.323144					0.339315
chr1:115610273-115611184				0.586387		0.535489
chr1:115611506-115614101	0.621295	0.746938	0.531658		0.500597
chr1:115614409-115618386	0.614536		0.636803
chr1:115623826-115629919					0.439038	0.693294	0.651826
chr1:115630474-115633677	0.496956	0.524186	0.518442	0.563401	0.601996	0.553925	0.363781
chr1:115642276-115643070				0.521939	0.78594
chr1:115793566-115794356							0.425522
chr1:115842531-115843228	0.175976		0.421737	0.655349
chr1:115856772-115857245	0.497582		0.548253
chr1:115880095-115880754		0.847451	0.385284
chr1:116086844-116087337			0.43931	0.416586		0.547033
chr1:116087579-116090425	0.440605		0.441372	0.468602	0.470491	0.329856
chr1:116184298-116186159		0.641439	0.512135	0.532103	0.451046	0.565856
chr1:116190250-116190478				0.575251
chr1:116190908-116193023				0.40163		0.65641
chr1:116214882-116215248				0.479167		0.402876
chr1:116218834-116221482	0.63425	0.471931	0.523842	0.439072	0.352231		0.244377
chr1:116221756-116224104	0.45264	0.491005	0.383003	0.323213		0.552333
chr1:11623370-11624479			0.460418		0.449182		0.659078
chr1:116247594-116247817				0.495097		0.398432
chr1:116248128-116250274	0.463941	0.458123	0.468622	0.387552	0.493941	0.357852
chr1:116251001-116251599			0.616622	0.676652
chr1:116253485-116253942			0.633664	0.62687	0.55791	0.24861
chr1:116254650-116255054		0.668822	0.544457	0.303134
chr1:116255881-116256416		0.320508	0.452399
chr1:116256704-116256975				0.511719
chr1:116257311-116257920		0.766575	0.669316		0.61897	0.612311
chr1:116269886-116271482		0.590609	0.402659	0.428121	0.452405	0.464749
chr1:116291377-116291753	0.48829	0.553301	0.455682	0.27702
chr1:116296431-116298201	0.622164	0.764009	0.614532	0.537254		0.540023
chr1:116307465-116307931	0.664072	0.812656	0.372536
chr1:116310111-116311763	0.735701		0.658083	0.461774		0.463555
chr1:116314213-116314536	0.528944	0.370674	0.586632	0.495215	0.566248
chr1:116324914-116325729	0.648717	0.387244	0.538037	0.569339	0.531057
chr1:116518539-116519860	0.446719		0.481659	0.452534
chr1:1165309-1165534			0.507229	0.439941
chr1:1165935-1168439		0.565268	0.455321	0.490537		0.383979
chr1:116605371-116605699	0.502327		0.406325	0.262322
chr1:116606090-116606457	0.705035		0.405989	0.373671
chr1:116652283-116654869	0.579294		0.542536	0.3784
chr1:116655261-116655556	0.456664		0.494023
chr1:116658334-116659309	0.382978		0.530079	0.58005
chr1:116659951-116662322	0.570409	0.413387	0.448734	0.440382
chr1:116689497-116690157	0.498932			0.649946
chr1:116690520-116691616	0.630053		0.588166	0.656427
chr1:116693148-116693661	0.609428		0.204867	0.476786
chr1:116693914-116695259	0.540298	0.399674	0.476996	0.454632
chr1:116709870-116711302	0.346803		0.623809	0.340301		0.262124	0.328817
chr1:116761922-116762993	0.379902		0.364951	0.503044
chr1:116767560-116768357		0.503369	0.52179
chr1:116786200-116786964	0.535616	0.251959	0.558303	0.69417
chr1:116797755-116798981	0.451095		0.460025	0.574217
chr1:116799244-116799474				0.655349
chr1:116805371-116807751	0.315673		0.522898				0.439227
chr1:116859112-116865262	0.497685			0.552673	0.171347		0.588155
chr1:116866913-116867669							0.529191
chr1:116876084-116880348		0.593016	0.516239		0.315896		0.529566
chr1:116889629-116890702		0.418854	0.491124
chr1:116907073-116909243				0.604367
chr1:116914737-116927755	0.48608	0.300308		0.482579		0.547156	0.537112
chr1:116933326-116935879			0.438052	0.555757		0.51056
chr1:116937064-116937958				0.573162
chr1:116939215-116950276	0.485538	0.566835	0.502517	0.566803	0.359349	0.568526	0.531913
chr1:116950870-116956523	0.589621	0.297916		0.566168	0.5532	0.663582
chr1:116956957-116962225	0.659067	0.314219					0.695108
chr1:116975684-116976986				0.578646		0.496792
chr1:116998662-117004134		0.626738	0.527953		0.702177		0.496812
chr1:117004375-117010405	0.496266	0.590371	0.411487	0.337813			0.647207
chr1:117014151-117014555				0.309631
chr1:117016686-117019173	0.59872	0.564906		0.561517		0.399699	0.190057
chr1:117019585-117021039	0.601376	0.443283		0.369924		0.602873	0.671307
chr1:117024106-117028852	0.814278	0.571588	0.430847	0.554139			0.582517
chr1:117030726-117031136	0.771273		0.406325
chr1:117034829-117035111	0.447469
chr1:117035949-117038694		0.564799	0.45765	0.50534	0.449182	0.444323
chr1:117040236-117041783	0.39889		0.471918	0.381631
chr1:117046177-117046724	0.434606		0.574171	0.39801
chr1:117057866-117058264	0.457325		0.420358
chr1:117112577-117115948	0.454468		0.545357			0.418705
chr1:117128922-117129635			0.622998
chr1:117131804-117132117	0.382302
chr1:117134813-117135273	0.451767
chr1:117136551-117136818	0.418759
chr1:11714478-11715764		0.109896		0.628724	0.121548		0.457698
chr1:117169119-117171734	0.29265	0.301971
chr1:117174883-117176240		0.331695	0.515439	0.524531
chr1:117187994-117194817	0.580125		0.458955	0.39328	0.340113	0.605096
chr1:117195420-117197223							0.636518
chr1:117200033-117201940	0.669364		0.356643	0.442947		0.501574
chr1:117208900-117210874		0.574978	0.632294	0.521113	0.594612	0.406466
chr1:117230418-117230777	0.304084		0.641206			0.497578
chr1:11724048-11725020	0.412904	0.673275	0.474912	0.36552			0.323524
chr1:117362739-117363684	0.362747		0.390277			0.296633
chr1:117367404-117369148	0.479827		0.415331			0.569153
chr1:117394835-117396103							0.750146
chr1:117396339-117398400		0.516157	0.544023	0.411562
chr1:11740416-11741904	0.554379	0.448594	0.527465	0.646975			0.614367
chr1:117419875-117423019	0.44983		0.623923		0.517468		0.538275
chr1:117451843-117454906				0.433668	0.651424	0.495424
chr1:117457673-117459483						0.641356
chr1:117482496-117483653	0.390387	0.359254		0.409821			0.58349
chr1:117490205-117490785	0.547695			0.404912
chr1:117492295-117494502	0.432618	0.577287		0.550318	0.622667		0.391889
chr1:117499201-117500125	0.48358	0.884973		0.504058		0.668888
chr1:117500677-117501133	0.557351						0.189988
chr1:117514591-117515008	0.451877	0.198549					0.403134
chr1:117601937-117602680	0.516554		0.492232		0.433898
chr1:117602968-117603533	0.50368	0.487096	0.472894		0.429841
chr1:117635246-117637364	0.550013	0.536847	0.559853		0.503658
chr1:117663748-117665477		0.522902	0.557738		0.621273		0.368272
chr1:11767581-11768501	0.446719		0.467863	0.418444
chr1:117721877-117722328	0.360864		0.512315				0.439713
chr1:117810524-117812750				0.605531		0.233487
chr1:117864335-117864827				0.47303
chr1:117883604-117883874				0.290352	0.379692
chr1:11789593-11789968	0.521502			0.466424			0.615538
chr1:117908069-117911626				0.588421	0.5126		0.327524
chr1:117912841-117913077				0.628724
chr1:117913816-117914922				0.41456	0.671192		0.382845
chr1:11795389-11797498	0.520972	0.476994		0.478159			0.327521
chr1:11806523-11807579	0.334021
chr1:11812214-11814747	0.397553						0.395132
chr1:118147689-118149805		0.457359	0.410949		0.421602	0.550501
chr1:118154664-118157139	0.366336	0.301626	0.377783	0.47121		0.620899
chr1:118173613-118174666			0.411859			0.602873
chr1:118238426-118238875	0.523622	0.248414		0.557629		0.362105	0.503039
chr1:118239122-118239405				0.318473		0.377908
chr1:118276755-118277414	0.527082		0.669263	0.546395
chr1:118277790-118278286	0.703232		0.615664
chr1:118356405-118357407		0.406385	0.52247	0.50302	0.566439
chr1:118357813-118359069		0.80903	0.713817	0.456588	0.706804	0.725837
chr1:118364142-118364447			0.482148
chr1:118364793-118365030			0.502792
chr1:11844262-11855770	0.445819	0.42523	0.526928	0.586405	0.394778	0.582766	0.368654
chr1:118471025-118473516		0.597856	0.467863	0.446058	0.663151	0.422024
chr1:11856122-11857145	0.437437		0.655832
chr1:11860606-11867722	0.51993	0.455892	0.566803	0.45772	0.393895	0.56085	0.441011
chr1:11881315-11881669		0.785376				0.425744	0.241443
chr1:118840751-118841161	0.502771		0.395517	0.551198
chr1:11900164-11903844		0.623354		0.564059	0.550117		0.503012
chr1:11906062-11909394						0.582852
chr1:119106923-119107753	0.311195
chr1:11916871-11917467				0.379703		0.565584
chr1:11917697-11920641		0.561737		0.507562	0.480693	0.625309	0.424113
chr1:119191947-119193411	0.82267		0.552653	0.331515		0.434689
chr1:11933964-11934786	0.677868		0.446817
chr1:11939251-11947965		0.430198	0.563036	0.42521		0.476784
chr1:11948384-11949524	0.558092		0.402182		0.497654
chr1:11949883-11951212	0.464144		0.404362		0.117763
chr1:11951585-11953174	0.463628		0.43566
chr1:119659329-119659764						0.403064
chr1:11967008-11967523	0.747937		0.626929
chr1:119678410-119679138				0.70589
chr1:11967868-11971099	0.52178		0.475564	0.545568	0.427787
chr1:119681997-119684218				0.516168	0.455123	0.532961
chr1:11972623-11973197	0.497659		0.475491
chr1:11989442-11990487		0.168014	0.532161	0.553713		0.580372
chr1:11992717-11995566	0.496092	0.636718	0.613625	0.407606	0.445506	0.337191
chr1:12002290-12005703		0.531283	0.458971	0.532906		0.235197
chr1:120024102-120028303		0.540016	0.436872	0.532417	0.372763	0.544436	0.500154
chr1:120030029-120033749		0.292183	0.339528		0.249602
chr1:120059397-120061491			0.333116
chr1:120095339-120098104							0.631728
chr1:120128607-120130655	0.570313	0.433772	0.433073	0.446566		0.623413	0.127351
chr1:120189515-120191691							0.492494
chr1:120215965-120217177	0.39592	0.36733					0.628503
chr1:120254541-120257549	0.50978	0.554966	0.433898	0.398025	0.581067	0.440642	0.451732
chr1:120279862-120280305		0.590371	0.42682
chr1:120284030-120285915	0.465463	0.447242	0.273532			0.452421	0.382055
chr1:120315839-120316866	0.440192	0.510303		0.566776		0.676945
chr1:120317187-120317786		0.416344		0.446572			0.329594
chr1:120322497-120322970				0.235003
chr1:12037889-12053271		0.453916	0.451126	0.556491		0.545623	0.452197
chr1:120413821-120414090				0.459467
chr1:120508282-120509538		0.656412	0.651531		0.308238
chr1:12053517-12053770						0.77793
chr1:12054002-12056548						0.553947	0.580227
chr1:12073873-12075909	0.371033	0.332693	0.341453	0.62687		0.543876	0.467145
chr1:1207728-1210151						0.458145
chr1:12078663-12080485	0.370668		0.557574	0.448107		0.580337	0.43633
chr1:12127942-12128685	0.386247	0.248477		0.526553	0.44209	0.540131
chr1:12134981-12135946	0.587003	0.474995		0.559096
chr1:12136172-12137153	0.565581	0.459827		0.4931	0.622667	0.489607
chr1:12243915-12246495	0.595064		0.64638	0.277227	0.621273	0.452967	0.463144
chr1:12308496-12310490	0.283558						0.625159
chr1:1239760-1241673	0.350339	0.526645	0.467936	0.459459		0.431981
chr1:12401741-12403538			0.358336
chr1:1242605-1245193						0.408379
chr1:12440430-12441068	0.451879						0.41064
chr1:12492881-12494657		0.373262
chr1:12513370-12514915	0.246449						0.418428
chr1:12520782-12521708				0.404837
chr1:12537556-12539393		0.343109	0.565468	0.549544
chr1:12570974-12571936	0.593546		0.322078
chr1:1259427-1261135		0.592516	0.456517	0.542199		0.38317
chr1:12599845-12602007	0.471641	0.486446	0.552079	0.633529	0.550818
chr1:12608965-12609840	0.523998		0.699445	0.325008	0.371279	0.378191
chr1:12611853-12615790	0.538983	0.367041	0.46053	0.650618	0.451519	0.623793
chr1:12616209-12617255	0.426535		0.483191
chr1:12632895-12633178	0.570336		0.614007
chr1:12653656-12658096	0.534159	0.57063	0.533596	0.417214	0.304276	0.401285	0.505796
chr1:12660184-12661105	0.604443	0.37277	0.570305	0.389409		0.64664
chr1:12663472-12665176	0.437927	0.647534		0.547643	0.354567	0.433869
chr1:12675307-12679918	0.432099	0.679811	0.545729	0.539773	0.52397	0.544157	0.343474
chr1:12696175-12697010	0.60387		0.541605
chr1:1290712-1291158	0.597748
chr1:1292203-1297971	0.426209	0.588628	0.512747	0.480945		0.387828	0.358653
chr1:1309557-1311827	0.603864	0.604411	0.471537	0.440177			0.557273
chr1:1330709-1331065	0.454328	0.386523	0.505977	0.438668
chr1:1333101-1336524	0.450732	0.20258	0.583075	0.569676			0.555148
chr1:1341618-1343698	0.689735	0.592557	0.494892	0.468812
chr1:1345120-1346349	0.321872
chr1:1365467-1371594	0.583451	0.423484	0.436868	0.611243			0.335216
chr1:1375917-1376344	0.422125		0.326237	0.877286
chr1:13861464-13861753	0.460501		0.178068
chr1:13862033-13863233	0.241039		0.211112	0.312331
chr1:13870750-13871058		0.500323	0.420317	0.502067
chr1:13909571-13911375		0.638382	0.500151	0.39375	0.337871	0.48697	0.51072
chr1:13913336-13913588	0.38194
chr1:13913986-13914933	0.359417	0.547675	0.549567	0.576255		0.448605
chr1:13926968-13928763	0.276765		0.553814	0.578398		0.614695
chr1:1405988-1408688	0.537437						0.443616
chr1:14075058-14076751				0.6136	0.564755	0.561009
chr1:14127220-14127696				0.64761
chr1:1446004-1448616	0.514088						0.513948
chr1:144923174-144923444
chr1:144930475-144934275	0.66234	0.644034		0.742379		0.661556	0.636832
chr1:144939642-144943479
chr1:144999730-145000937
chr1:145092211-145093072		0.487641	0.395409			0.676565
chr1:145095799-145097354				0.599385		0.593771
chr1:145381713-145383555
chr1:145394713-145398216		0.515962	0.507447	0.460491	0.548799	0.453958	0.492309
chr1:145398634-145399142		0.541703	0.572745	0.614616			0.298744
chr1:145437132-145441516							0.431528
chr1:145441853-145443359				0.446275		0.441379
chr1:145443602-145444895		0.440935	0.471314			0.444333	0.405115
chr1:145448080-145457546			0.517679	0.45677		0.363776
chr1:145469832-145474961	0.627544		0.473122	0.639765		0.331543
chr1:145476638-145478668				0.436543		0.42278	0.528507
chr1:145478974-145479537				0.561178		0.635641
chr1:145501807-145502826			0.461125	0.671338
chr1:145505921-145508681		0.599847	0.419859	0.427863	0.560487	0.600674	0.394773
chr1:145515514-145517125				0.455546		0.535891
chr1:145541813-145543455	0.502743		0.450926	0.662156		0.536953
chr1:145649805-145652276	0.438176	0.603786	0.439585	0.578646			0.46925
chr1:145670031-145670376	0.296768		0.739616	0.3442
chr1:145723111-145723488	0.781167		0.13639	0.259388			0.709718
chr1:146555516-146557146		0.395122	0.520565	0.509838	0.309716	0.386808
chr1:146641380-146645179	0.487066	0.52256		0.437949	0.313397	0.48514	0.473207
chr1:146685711-146685981				0.369974		0.442842
chr1:146697000-146697537	0.645835	0.262558		0.309259		0.663582
chr1:146713932-146715801	0.429641	0.67511		0.464187	0.488327	0.541321	0.436317
chr1:1468365-1470413	0.516232			0.497881			0.625159
chr1:146975846-146978146	0.474964	0.448431			0.40408	0.620486
chr1:146981379-146983241	0.510167	0.59004			0.65069	0.456132
chr1:146987505-146988537		0.719319	0.546638
chr1:147009887-147015270	0.610123	0.211512	0.694054	0.44018	0.425398		0.4338
chr1:147053247-147053526				0.578299		0.614695
chr1:147057717-147059663				0.65539		0.712155	0.610867
chr1:147070164-147073009		0.375305	0.475075	0.574149	0.449822	0.635434	0.371882
chr1:147112453-147113674		0.627111	0.502742	0.604644			0.384462
chr1:147118242-147118817		0.486253	0.4972		0.36817	0.628186	0.500155
chr1:1471293-1472868	0.355656	0.487414	0.428887	0.487154			0.363911
chr1:147141506-147143241		0.553415	0.525882		0.408262		0.551355
chr1:147206081-147206891		0.759896	0.504923			0.740817
chr1:147207338-147208850
chr1:147209487-147209750							0.450688
chr1:147219453-147221134	0.548867		0.477914			0.621186	0.455315
chr1:147221386-147222368	0.426328	0.660704					0.559797
chr1:147224636-147225694		0.323396	0.552073			0.543737	0.458422
chr1:147225968-147226378			0.912371
chr1:147228768-147229455		0.497708	0.434667				0.222083
chr1:147232412-147232818	0.678128		0.599543			0.621809
chr1:147234492-147234784	0.365316		0.236088			0.656697	0.452362
chr1:147245087-147245688				0.582523
chr1:147283202-147283516	0.709382		0.432001	0.423933			0.777639
chr1:1473967-1476485	0.471638	0.103793	0.44871	0.649324		0.676945
chr1:147735386-147736596	0.462194	0.422616		0.402888			0.326431
chr1:147806058-147807735	0.543241	0.382093	0.340278		0.608126		0.389158
chr1:1481282-1481540			0.426086	0.642454
chr1:148240667-148242202	0.4832		0.486905			0.466321
chr1:1485798-1486827	0.494009
chr1:148930231-148931150
chr1:1489836-1490232	0.543336	0.614401	0.621064	0.428121
chr1:149214595-149216152				0.464991	0.683619		0.388229
chr1:149222623-149225400
chr1:149230791-149231428				0.593804	0.456305
chr1:14923789-14928285	0.460292		0.489161	0.472329	0.428212		0.54109
chr1:14929349-14929895	0.60347		0.320418	0.442587		0.389861
chr1:14932874-14933251	0.476681		0.390134	0.404406
chr1:14934100-14934390	0.372358		0.285085	0.379773
chr1:14942439-14948213	0.467308	0.60125	0.465505	0.43482		0.414071	0.382955
chr1:14952374-14955955	0.411737	0.540657	0.462157	0.396546		0.441375	0.416823
chr1:14960037-14962302	0.40973	0.567751	0.371038	0.57585		0.555629	0.618818
chr1:14972793-14978773	0.420306	0.381931	0.548879	0.565924		0.4062	0.368055
chr1:149764200-149765269				0.283825
chr1:14979706-14982891	0.559778	0.722711	0.475306	0.591371		0.359946
chr1:149814869-149817842	0.556237		0.459318	0.456505	0.586869		0.555181
chr1:149818552-149819519	0.231216
chr1:149855807-149860888				0.481956	0.439266
chr1:149871135-149872079				0.525794
chr1:149887506-149889479							0.624841
chr1:149899014-149902077				0.547898	0.518609
chr1:149979773-149983272				0.474065	0.458064
chr1:149989124-149989411							0.357317
chr1:149993191-149994266				0.508288
chr1:150038678-150040880				0.401032	0.540291
chr1:15003997-15004606	0.532314		0.446703	0.592079		0.248552
chr1:150065021-150065330				0.515056
chr1:150114863-150115537				0.346383
chr1:150118904-150119638	0.419303		0.499311	0.654574		0.876172
chr1:150120341-150128605	0.670201	0.586458	0.641494	0.4495	0.570507	0.367431
chr1:150129076-150129581				0.620231
chr1:150130976-150138900	0.482679		0.464709	0.543506	0.577963	0.554279
chr1:150159897-150160556	0.413931		0.464976	0.338011
chr1:150162137-150162915				0.466424
chr1:150163329-150165340	0.517157	0.476169		0.488573			0.475558
chr1:150165958-150167905	0.434799	0.811313		0.409199			0.38228
chr1:150185548-150186953	0.568828	0.569736					0.446963
chr1:150205790-150209377	0.570183	0.572342		0.438204	0.558772		0.639586
chr1:150227987-150233076	0.516313	0.585852					0.481316
chr1:150240002-150242288	0.449737	0.550085					0.53145
chr1:150244414-150245799	0.60983	0.679492		0.635338			0.632818
chr1:150253335-150255805	0.450177	0.465077			0.375567	0.410568
chr1:150264879-150267316	0.458047	0.623261	0.542163	0.524699	0.569274	0.413131	0.548547
chr1:150267583-150267826	0.440192		0.696462			0.510955
chr1:150293242-150294725	0.372797		0.482232			0.413408
chr1:150335253-150339011	0.530153		0.465228	0.516305	0.387153	0.540787	0.568095
chr1:150342138-150344229	0.459401	0.312834	0.517304	0.496811	0.192185	0.456039	0.387119
chr1:150355338-150356140				0.538799
chr1:150412535-150412908				0.507935
chr1:150441790-150444208	0.551681		0.525324	0.434387		0.708453	0.62183
chr1:150448540-150450806	0.518774		0.443761	0.563979	0.54604	0.6015	0.403044
chr1:150456639-150456905				0.271031
chr1:150457382-150458141	0.611599		0.438058	0.489967		0.497627	0.367182
chr1:150458982-150460726	0.430385		0.455086	0.415501	0.677597	0.45012	0.402736
chr1:150487203-150488653	0.427263		0.462354			0.546936	0.3975
chr1:150504627-150505174	0.510574	0.488343		0.560633		0.523561
chr1:150505428-150505651	0.19807	0.355034		0.495195
chr1:150506955-150511742	0.537449	0.0819758	0.214307	0.412543	0.859542	0.483554	0.385982
chr1:150520932-150523953		0.297999	0.462365	0.462709			0.494049
chr1:150531389-150543063	0.441634		0.423571	0.487596	0.639809	0.464135	0.432532
chr1:150544141-150545359				0.671524	0.632763	0.461614	0.642744
chr1:150545586-150546648				0.508621		0.394698	0.371835
chr1:150546951-150548553				0.338205		0.215599
chr1:150549385-150553727				0.44226	0.531287	0.53848	0.423888
chr1:15056527-15057547						0.548346
chr1:150576731-150578886				0.384831
chr1:15057793-15060775	0.195871	0.406668	0.260567	0.173803	0.623431	0.576275	0.526383
chr1:150581709-150583297				0.478472	0.653434
chr1:150583576-150584720				0.289825	0.443127	0.301396	0.597
chr1:150593807-150595276				0.555292		0.419793
chr1:150668617-150669679							0.442588
chr1:150669916-150670496							0.461382
chr1:15081635-15083997	0.353364	0.107124	0.372669	0.537606	0.585633	0.411294	0.388344
chr1:150847873-150850258				0.550992		0.396142
chr1:1508558-1511298	0.545911		0.523044				0.451203
chr1:150897038-150899773			0.0489928
chr1:15093375-15093635		0.496562	0.353177	0.474709
chr1:150942855-150948150	0.519259		0.528977	0.44689			0.394904
chr1:150951673-150952031	0.588269		0.425678	0.170178
chr1:150952382-150952731	0.446759		0.552807	0.471512			0.416823
chr1:150953170-150954902				0.72271
chr1:150977302-150988526	0.484234	0.485339	0.478651	0.46167	0.577475	0.398432	0.530293
chr1:150994285-150998042			0.297991	0.368711	0.747868	0.616807
chr1:150999475-150999772			0.614522	0.528257		0.343057
chr1:151010953-151013123				0.591188	0.668919		0.356086
chr1:151028041-151036282				0.475267	0.440683		0.554636
chr1:151042099-151044251				0.444589	0.443533		0.292627
chr1:15109282-15109780							0.527303
chr1:151114862-151117112	0.313267			0.380265	0.322348		0.551022
chr1:151117604-151120166				0.520507	0.39127		0.657541
chr1:151136962-151139644				0.480641			0.371216
chr1:151170108-151174362							0.462168
chr1:151195015-151195520							0.455628
chr1:151226759-151228125							0.550921
chr1:151253352-151256889	0.502898	0.384298					0.472466
chr1:151312637-151314054							0.531328
chr1:151314421-151315503			0.628854
chr1:151318343-151320383	0.609377	0.421438	0.53459			0.457719	0.596866
chr1:151342910-151343198	0.440203		0.610422
chr1:151344475-151345617	0.531741	0.387483	0.497208	0.55054	0.27585
chr1:151371160-151373423	0.613891	0.448127	0.506064	0.421251	0.475578	0.438785
chr1:151429259-151432694	0.468651	0.493758	0.480284		0.567714	0.519704
chr1:151445490-151446216	0.417408	0.597792	0.513964	0.480957	0.233945	0.516394
chr1:151451747-151452035	0.568515		0.569407			0.665223
chr1:151467881-151468300	0.683915		0.504999
chr1:151474418-151475509				0.602021
chr1:151482678-151487280	0.532203		0.548734			0.436882
chr1:151488047-151488831	0.729977		0.585445			0.626492
chr1:151511433-151513898	0.456113	0.573169	0.628527	0.459093	0.434396	0.451334
chr1:151518959-151521825	0.43739	0.8464	0.569445		0.315505	0.585954
chr1:151652778-151653441	0.536096	0.721057	0.742238	0.459459		0.340062
chr1:151677048-151677674	0.502868			0.44954
chr1:151735130-151736766	0.524485		0.505757	0.465146		0.558491	0.561797
chr1:151763494-151764123	0.548203		0.643675			0.621809
chr1:151877635-151878162						0.373508
chr1:151881157-151882813				0.516718		0.447838
chr1:151913106-151915534	0.520804	0.302087		0.520895	0.406888	0.501596	0.400726
chr1:151959299-151963890				0.563672	0.606301	0.543613	0.545739
chr1:151964198-151967019				0.504805	0.44461	0.703758	0.32788
chr1:152007817-152009954				0.361593		0.220116
chr1:152019661-152021281	0.593818	0.746938		0.45907		0.493604
chr1:15249732-15252409	0.582411	0.62199	0.526809	0.415791		0.485371	0.414309
chr1:15255078-15257646	0.621349	0.680586	0.357291	0.381908		0.39727	0.378929
chr1:15257986-15258675	0.580595
chr1:15268723-15273976	0.394227	0.538957	0.523504	0.343437		0.435072	0.439114
chr1:15283763-15284676	0.414312	0.386766	0.406325	0.524599		0.247209	0.250146
chr1:153092180-153092502				0.801756		0.563944
chr1:153233639-153234318	0.59675		0.527163
chr1:153309965-153311969	0.370112	0.30639	0.45964	0.290135
chr1:153314035-153317287	0.437017		0.40193	0.418644
chr1:153332610-153335770	0.443228	0.501786		0.600171			0.366239
chr1:153438712-153441004			0.438184				0.462343
chr1:153461192-153461908							0.838089
chr1:153462735-153463588	0.488077	0.28516		0.690277			0.373725
chr1:153465647-153467175							0.302292
chr1:153467668-153468551							0.470629
chr1:153514505-153514773			0.433516
chr1:153516777-153519559							0.692161
chr1:153537807-153541781	0.551843	0.305892	0.420968	0.539535	0.57234	0.607507
chr1:15354250-15354649			0.295659	0.295305
chr1:153581024-153582402			0.638282
chr1:153584542-153585909		0.609847	0.555484			0.62336	0.709718
chr1:153598848-153600382			0.426653			0.740209
chr1:153601791-153603298	0.386676				0.630314	0.276469	0.753529
chr1:153606021-153608760			0.514744	0.634495		0.461313
chr1:153609024-153609575			0.528611			0.578006
chr1:153619672-153620868		0.231498	0.572037			0.656735	0.556448
chr1:153630482-153632074		0.355499	0.487696			0.501536	0.663677
chr1:153642353-153643498		0.457283	0.516481		0.124036	0.561844	0.403488
chr1:153669371-153671139							0.573858
chr1:15372844-15373116	0.574145	0.798546	0.286339	0.449292			0.603131
chr1:153752804-153753271	0.588525		0.454107
chr1:153755320-153756937	0.48054		0.532103	0.4641	0.335428	0.427175	0.269391
chr1:153767044-153768007	0.439825		0.54254
chr1:153777516-153778933	0.4745	0.74796		0.376792			0.500164
chr1:153786211-153786454	0.418759			0.588194
chr1:153786908-153787295	0.58922		0.406019	0.303134		0.329842
chr1:153794091-153794624	0.616432		0.316448			0.427028
chr1:153797252-153799346	0.509933	0.461558	0.490026	0.427529	0.454785	0.459745	0.272583
chr1:153852829-153855069	0.568927	0.62723	0.437583	0.523028		0.596936	0.769095
chr1:153877561-153877815			0.625728	0.44954
chr1:153891746-153896939	0.446853	0.442996	0.54754	0.55022	0.448635	0.444761	0.618629
chr1:153916780-153919801			0.609412	0.554108		0.260416
chr1:153926955-153927209			0.76018	0.310547	0.631014
chr1:153934033-153937677	0.476908	0.489508	0.432201	0.251027	0.50947	0.620537	0.472119
chr1:153938447-153941248	0.455961	0.260675		0.432403	0.682094		0.601665
chr1:153948694-153948933			0.690164	0.423745		0.458401
chr1:153972838-153975907	0.43091	0.421444	0.468147	0.495339	0.440683	0.590975	0.437346
chr1:154127104-154128129	0.466856		0.415738	0.657122	0.627252	0.605459
chr1:154128372-154128674	0.619168		0.445142	0.168162		0.373327
chr1:154129902-154130630	0.613753		0.758022			0.456124
chr1:15414747-15418227	0.707147	0.533333	0.524567	0.397912	0.415976	0.570103
chr1:154150771-154152322	0.535242	0.361381
chr1:154153505-154156915	0.372946		0.522044	0.64761		0.468215
chr1:154162427-154164619	0.630843	0.260442	0.359222	0.466424		0.340233
chr1:154169164-154170168			0.532251
chr1:154177901-154178693	0.647236	0.251589	0.588932
chr1:154178964-154179838		0.343588	0.524458	0.760593
chr1:154191434-154195126	0.524728	0.55606	0.460047	0.424536	0.567318	0.477959	0.224988
chr1:154236407-154237739	0.367026	0.586613	0.560464			0.545656
chr1:154243880-154246257		0.317372	0.475246	0.5476	0.43961	0.47553
chr1:154291198-154291480	0.602761		0.699352			0.626586
chr1:154292284-154294869	0.583755	0.556604	0.528713		0.40536	0.36392	0.422154
chr1:154296625-154302041	0.465782	0.533385	0.510899		0.329904	0.540598	0.556204
chr1:154310582-154311121	0.255491		0.43674		0.741367	0.190446
chr1:154311354-154312627	0.482664		0.517834			0.419643
chr1:154324768-154326147	0.541782		0.47392			0.493061	0.451991
chr1:154328257-154328828	0.668895		0.37223
chr1:154380194-154381507	0.732906		0.458245				0.611705
chr1:154391012-154391240				0.377106		0.668109
chr1:154392000-154392861				0.595088
chr1:154404236-154405904	0.449182	0.487235	0.505898	0.475497	0.548883	0.519437	0.432925
chr1:154413995-154414341	0.252109		0.434748			0.62203	0.649853
chr1:154474385-154474647		0.625549	0.528611	0.588438
chr1:154525566-154526053		0.446699	0.410152	0.345426
chr1:154527857-154532515		0.439788	0.492062	0.528093	0.609923	0.579222
chr1:154571070-154572871				0.631564	0.621273	0.397759
chr1:154579551-154582348				0.520849	0.386355	0.551625
chr1:154588828-154589553					0.621273
chr1:154598614-154601024				0.549313	0.378751	0.516286
chr1:15465559-15467770	0.426977				0.597768	0.395722	0.347797
chr1:154733090-154733374				0.601408		0.271231	0.404496
chr1:154739452-154741361	0.431504		0.445111	0.630058		0.213309	0.526451
chr1:15477379-15481400	0.39004		0.550373	0.282934	0.322914		0.385673
chr1:154785802-154787021	0.478313		0.375147	0.430197	0.256833	0.076915	0.447646
chr1:154811923-154812499	0.532313	0.499662					0.503897
chr1:154812732-154813921	0.370298	0.563167					0.400017
chr1:154814649-154814971	0.690095						0.108901
chr1:154816893-154817251	0.252109
chr1:154884677-154885801	0.478873	0.737442		0.404763
chr1:154908429-154911806	0.478915	0.543119		0.483117		0.469665
chr1:154912267-154915549	0.603057	0.495388		0.37962		0.373482
chr1:154916256-154917984	0.480934	0.50175		0.593049
chr1:154924437-154930089	0.566227		0.449779			0.418144
chr1:1549330-1552378	0.442016		0.43565	0.552721	0.441071	0.496941
chr1:154940902-154949354	0.540096	0.60775					0.403103
chr1:154971276-154977644	0.590269	0.459883					0.462232
chr1:154989351-154990358	0.568363	0.410619					0.494049
chr1:155022399-155024208				0.449806		0.41787
chr1:155042753-155044339	0.478193	0.405544	0.448042		0.592416	0.647615
chr1:155056877-155058519	0.487812	0.598972			0.430331	0.682499
chr1:155097413-155097672	0.401079	0.437103
chr1:155098385-155109722	0.436845	0.44784	0.531295	0.440345	0.408201	0.417809
chr1:155112080-155113291	0.541749	0.157961		0.264975
chr1:15513083-15515067	0.413931	0.404283	0.466931	0.366649		0.77793
chr1:155157086-155158432	0.448568	0.362109		0.468216		0.701733
chr1:155162263-155166747
chr1:15517522-15518071			0.591038	0.588194	0.639958
chr1:155175786-155180237	0.519324	0.527118		0.504345		0.547265
chr1:155193766-155198273	0.561476	0.571426		0.399974		0.433157
chr1:15519430-15519813		0.497708	0.497146	0.629957
chr1:155212258-155212699				0.533576		0.697016
chr1:155213280-155215404	0.47578	0.39457		0.551755		0.442817	0.493703
chr1:155220095-155221966	0.362593			0.0945681		0.394873
chr1:155230897-155233092	0.432027	0.604658	0.532822	0.43866	0.496473	0.338348	0.596917
chr1:15523411-15524202		0.234226	0.41721	0.179436	0.912056
chr1:155236911-155237934	0.553241
chr1:155241602-155244107	0.397694			0.465777
chr1:155247228-155247807	0.447905	0.613621		0.539827		0.656964
chr1:15526976-15527690						0.364742
chr1:155277450-155280063	0.5544	0.351503		0.416472		0.381072	0.670455
chr1:15527955-15528935		0.456766	0.579114	0.642558	0.61897
chr1:155292400-155295334	0.475788	0.483237					0.508861
chr1:15532465-15535891		0.331358	0.403532	0.553957	0.442037	0.431841
chr1:15538952-15542286		0.359776	0.43015	0.537407	0.443257	0.548952
chr1:15551782-15554127		0.578206	0.588779	0.563785	0.374919
chr1:155657595-155660290	0.475285		0.521917	0.501061
chr1:15570834-15571102	0.766719					0.663582
chr1:15573442-15574368	0.330318	0.435028
chr1:155880245-155882314			0.597532
chr1:155903114-155905185	0.497729		0.640563	0.579618			0.166786
chr1:155908138-155908934	0.428374		0.519385	0.432671
chr1:155929832-155931683	0.365812		0.577609	0.475469			0.371835
chr1:155936100-155941270	0.510328		0.550778	0.388738
chr1:155944116-155950899	0.418091		0.537459	0.55295			0.464395
chr1:155951163-155951864	0.39017		0.598421	0.394619
chr1:155965523-155966992		0.222509	0.470874		0.338357
chr1:155974518-155975919	0.530673		0.663903	0.662103
chr1:1559882-1561523			0.475381	0.415533		0.553953
chr1:156022697-156025397	0.347058	0.456724	0.521079	0.445565	0.60011
chr1:156030516-156031359	0.660619		0.371747	0.491712
chr1:156042055-156043282	0.724743
chr1:156045539-156047038	0.609428		0.49409	0.557696	0.370317
chr1:156050017-156058954	0.436348		0.547993	0.52245	0.48328	0.434416	0.447224
chr1:156059248-156061242	0.529454		0.447514	0.474788	0.335589
chr1:156065353-156068172	0.630757		0.409373	0.615859
chr1:156070273-156079454	0.446542	0.62694	0.43384	0.557615	0.45986	0.649211
chr1:156082123-156082781	0.391533		0.730148	0.635369		0.398432
chr1:156083158-156087661		0.490443	0.580092	0.677256	0.526782
chr1:156087892-156100837		0.432283	0.456632		0.440284
chr1:156116105-156116718			0.598364	0.710111		0.593385
chr1:156130238-156133729		0.547394	0.527603	0.452561	0.595563	0.461324	0.636374
chr1:156148052-156148426				0.405251
chr1:156149922-156150167				0.554824	0.668789
chr1:156181918-156184271	0.566319	0.693907	0.492159	0.487144	0.452226	0.418547
chr1:156217923-156218171		0.626738	0.45527	0.404981
chr1:156250734-156253518		0.577845	0.567101		0.467074	0.473156	0.605105
chr1:156260640-156262000		0.538138	0.589867	0.517142		0.644269	0.582642
chr1:156306980-156308966				0.426843	0.446632	0.497075	0.529191
chr1:156316088-156317476	0.595
chr1:156425620-156428335				0.411824
chr1:156447067-156447490						0.446047
chr1:156457214-156464813	0.334392		0.355062	0.541105	0.395856	0.594994	0.758557
chr1:156465623-156467201				0.516923			0.624841
chr1:156467439-156476055				0.586166	0.450577	0.555475
chr1:156493356-156495344	0.570235		0.587803	0.404391
chr1:156529170-156530261	0.608555		0.598693	0.402027			0.607747
chr1:156570350-156571835							0.621124
chr1:156630016-156641945	0.470339	0.437618	0.4335	0.448527	0.539985	0.516248	0.450158
chr1:156642629-156647962	0.531744	0.389686	0.439606	0.438602	0.589695	0.265919	0.547573
chr1:156659030-156660681	0.465749	0.536265	0.435358	0.520895		0.322131	0.621999
chr1:156660912-156661789		0.572902	0.379174		0.775742	0.263477
chr1:156662116-156664676	0.440452	0.401691	0.423332	0.539107	0.496175	0.620033	0.401578
chr1:156674123-156677149	0.451055	0.451848		0.45964	0.453248		0.62943
chr1:156679066-156682474	0.374757			0.759414
chr1:156689709-156692199	0.500083	0.385034					0.539359
chr1:156695145-156695583	0.556841						0.589381
chr1:156697324-156699880		0.485953	0.43858	0.446148
chr1:1567108-1567935	0.535977	0.389562	0.41283	0.544713		0.551824
chr1:156712687-156723636	0.596882	0.533483	0.534661	0.467966		0.437926
chr1:156735840-156739124	0.539768	0.395358	0.544318	0.518395			0.442009
chr1:156739903-156744554		0.557733	0.417716	0.572684
chr1:156745895-156746147			0.682592	0.568411
chr1:156770996-156772026			0.399326	0.518976
chr1:156866768-156868622	0.419405		0.303702
chr1:156883449-156883871	0.336035		0.705231
chr1:156973906-156975383	0.399079		0.434442	0.548652
chr1:157014903-157016774	0.554202		0.478958	0.44266			0.488872
chr1:157101796-157102452		0.508995	0.546791
chr1:157104570-157109409	0.54907		0.426926	0.539447		0.5423	0.425546
chr1:157124351-157125934						0.302984
chr1:15742609-15742905			0.60271	0.547549
chr1:15758708-15759523		0.511147	0.635132	0.642097	0.503825	0.621809
chr1:15789572-15789848		0.638619
chr1:157962785-157966839	0.392508		0.556592	0.419498		0.390882
chr1:157970181-157975142	0.370627		0.451523	0.396244		0.541325	0.549076
chr1:157975551-157985364	0.369578	0.452325	0.592563	0.377421			0.570704
chr1:157985793-157991827	0.473224	0.571004	0.533099	0.470642	0.456193	0.567294
chr1:157992336-157993058			0.409779	0.404981
chr1:157994369-157996083			0.415505	0.421917
chr1:157996797-157997270			0.148509	0.346142
chr1:158004908-158005183		0.614401	0.414202	0.56779
chr1:158005461-158005805			0.53295	0.544713
chr1:158007489-158009210	0.519314		0.531099	0.647355		0.394531
chr1:158012991-158013673		0.56588	0.47417	0.490058	0.504651
chr1:158037700-158037929		0.50175	0.500705	0.64761
chr1:158038156-158038616			0.556257	0.505064
chr1:158040577-158041104		0.602142	0.448678	0.433404
chr1:158042720-158043815	0.389877		0.659506	0.454923
chr1:15815538-15816110		0.547184	0.388307	0.423058		0.212975
chr1:15818626-15820463		0.409629	0.449162	0.519043		0.440993	0.712477
chr1:15826734-15827784		0.35657				0.598505	0.63659
chr1:15833379-15834732		0.28516	0.454963	0.387593			0.690381
chr1:15836235-15836776			0.463809	0.262322
chr1:15849160-15854445		0.524729	0.464103	0.448892		0.439224
chr1:158617743-158618566	0.447322		0.26749	0.549597		0.224281
chr1:15869830-15870059			0.659506	0.539454
chr1:158968583-158971149	0.568468	0.202803	0.388187	0.387268
chr1:158971689-158971926	0.409467		0.241488	0.232417
chr1:158975688-158976043	0.807205		0.252468	0.413781
chr1:1590136-1591572		0.915444		0.0917708	0.943907	0.0596279	0.0725176
chr1:15911134-15911625		0.501725	0.374335	0.384132		0.665132
chr1:15929119-15931325		0.624079				0.397127	0.435823
chr1:15942848-15947064		0.522583				0.587322	0.570893
chr1:159438139-159439114			0.730311	0.547228		0.494851
chr1:159439693-159440715	0.858635	0.679818	0.442308	0.589378	0.610865	0.558362	0.757124
chr1:159568347-159568628		0.381494					0.455
chr1:159823895-159825192	0.448623	0.555247	0.546906	0.48586		0.554419	0.614773
chr1:159837139-159837385	0.502418						0.714143
chr1:159868165-159871408	0.573006	0.617924					0.676798
chr1:159879074-159881382	0.567588	0.586133	0.429265				0.642321
chr1:159885597-159886069						0.503054
chr1:15988860-15989604	0.613753	0.613477			0.37267
chr1:159892396-159895973	0.41831		0.429774	0.439128		0.449117	0.425443
chr1:159914443-159915991	0.630902		0.542166	0.373257
chr1:159957337-159958376	0.434161		0.573315	0.312717		0.623027
chr1:159961330-159962837	0.529859					0.276175
chr1:159965402-159967394	0.381972		0.534896	0.598142		0.558621
chr1:160000528-160002512						0.548501	0.45228
chr1:160067846-160069365		0.401425	0.541724
chr1:160070787-160072228			0.305
chr1:160082985-160086632			0.615509	0.697557			0.663896
chr1:16009495-16011931		0.109896	0.30541	0.476786		0.46693
chr1:160094980-160095225						0.496883
chr1:160147081-160148023					0.252132
chr1:160158805-160161123		0.62723	0.464323	0.433404
chr1:160163138-160163791	0.497773		0.528678	0.39515
chr1:160174117-160181521	0.548823	0.527325	0.595269	0.576217			0.5135
chr1:16017522-16019055		0.762391
chr1:160188515-160190983	0.472417	0.543234	0.345479	0.46034			0.314474
chr1:160213629-160215464	0.406182		0.314611
chr1:160216955-160217405	0.550949		0.427918
chr1:160225160-160226635	0.4695		0.505048	0.554652			0.490332
chr1:160230189-160233212	0.437407		0.475356	0.45919		0.515686	0.422302
chr1:160253827-160255224							0.47674
chr1:16026649-16026886						0.561035
chr1:16028647-16031512			0.686837	0.461757		0.585624	0.49984
chr1:160311973-160314178	0.621653		0.482277	0.540199			0.460328
chr1:16033056-16034367						0.358644
chr1:160331459-160333161	0.288226		0.699352			0.503164	0.599842
chr1:160369516-160371332	0.760324		0.454648	0.67722
chr1:160379368-160381762	0.476002		0.552735	0.698195		0.489722
chr1:160384469-160386137	0.324022		0.455977	0.736605		0.343303
chr1:16040156-16042085		0.357893	0.537778	0.572176			0.272583
chr1:160428267-160430136	0.804902		0.496721	0.458632
chr1:16043281-16044921		0.580773					0.482022
chr1:160606233-160606502					0.628721
chr1:160621126-160623241						0.424098
chr1:16062245-16063076	0.656723		0.405807	0.323595
chr1:160696333-160696714	0.492778		0.655484	0.694086
chr1:16084062-16089828	0.38869		0.502764	0.265099
chr1:160874198-160876352			0.576916	0.495006		0.615407
chr1:160876656-160876967			0.755898
chr1:160879684-160883861	0.386955	0.597742	0.576384	0.589031	0.376608	0.403033	0.595604
chr1:160916255-160918183	0.511441	0.426401	0.581224	0.716947	0.490335	0.544027	0.387244
chr1:160918507-160919299		0.298376	0.624324	0.524531
chr1:160959857-160960098							0.636518
chr1:160967088-160968411					0.683143		0.521846
chr1:160970287-160972281					0.382542		0.21062
chr1:160977544-160980187		0.694359	0.434545	0.568161	0.681254		0.665801
chr1:160983003-160984673					0.278189		0.658665
chr1:160986526-160988333	0.623937	0.616225	0.390887	0.5595	0.55667		0.546037
chr1:160988665-160989252					0.725803
chr1:160989490-160991799	0.503242		0.551811	0.490328	0.445188	0.590659	0.549312
chr1:161007703-161009022		0.453993	0.160124	0.464006			0.522969
chr1:161013977-161016638		0.331873	0.526189	0.605783		0.590119	0.548009
chr1:161067162-161069130	0.388814		0.527657	0.400347		0.558606
chr1:161100849-161104212	0.459575		0.578635	0.425381		0.559323
chr1:161128163-161132755							0.508826
chr1:161133616-161137316	0.595766		0.586373	0.711885	0.481672	0.57119	0.536675
chr1:161166420-161167656	0.458458		0.595135	0.414776		0.213546
chr1:161167975-161168801	0.560175		0.771719	0.271031			0.555717
chr1:161170606-161173487	0.514866		0.396363	0.571009		0.596972
chr1:161194919-161195553	0.319348		0.328665	0.476415		0.444596
chr1:161195850-161197232	0.485709		0.563865	0.613711		0.339721
chr1:16122921-16123386					0.723898
chr1:161235836-161237472	0.425981	0.25932				0.373414
chr1:16124736-16127540	0.603738	0.517205	0.575996	0.568335	0.63792	0.7472	0.208778
chr1:1612734-1613005	0.910232		0.566599
chr1:161275645-161275960			0.62034	0.204006
chr1:161336749-161338119		0.394986	0.514616	0.392162	0.494007
chr1:161358917-161360650		0.414847	0.43462	0.395481	0.58044
chr1:161368496-161370458		0.487862	0.542624	0.45058	0.397922
chr1:161410269-161410624	0.474767		0.652298	0.49698
chr1:1614880-1615652	0.329722		0.562839	0.349353		0.366719
chr1:161493854-161494371			0.581682	0.472639
chr1:161581676-161583261	0.469965	0.474048	0.521873	0.515243	0.277551	0.331631	0.416823
chr1:16159777-16163358		0.604612	0.439328	0.44495	0.491412	0.432354
chr1:161675851-161677196	0.420948		0.474663	0.618651	0.354567	0.417424
chr1:161695775-161697670	0.529689	0.668992	0.6346	0.695874	0.273538	0.611927	0.635195
chr1:161719274-161720612	0.517336		0.429249	0.504785	0.44209		0.897884
chr1:16173236-16177334		0.44753	0.481784	0.487316	0.413699	0.534511
chr1:161734678-161737077	0.50927	0.449434	0.411767	0.449513	0.447859
chr1:161760261-161762602	0.400756		0.568642	0.577144
chr1:16177616-16178475		0.560818	0.500686	0.37313		0.354421
chr1:161797670-161798764	0.559128		0.591789	0.543702
chr1:161931671-161932290	0.535977		0.483181	0.409932		0.652402	0.479848
chr1:162038911-162040900		0.552172	0.496785	0.701097	0.691107	0.598102	0.610867
chr1:162106311-162107729					0.795541	0.383178	0.464657
chr1:16212091-16214310		0.734784	0.45216	0.413541	0.325601	0.469105
chr1:162132094-162132411		0.397794	0.372328	0.58348		0.621809
chr1:162160496-162164876	0.428891	0.322404	0.462659	0.383632	0.317215	0.575916	0.432199
chr1:162167012-162167829	0.393055		0.38401	0.547303
chr1:162181606-162184309	0.514028		0.39302	0.542814		0.530599
chr1:162184835-162186669	0.322108	0.508748	0.613167	0.534085		0.661365	0.75684
chr1:162187276-162187670	0.085722	0.410477
chr1:162187923-162189620	0.446006	0.37277			0.388206
chr1:162189931-162190220	0.451767	0.498214
chr1:16219818-16220557			0.475491	0.495097		0.22084
chr1:162248902-162249683	0.404445
chr1:162253075-162257392	0.430794	0.401765			0.635104
chr1:162337216-162338529	0.377794
chr1:162343226-162343662	0.755685				0.182313
chr1:162343969-162344191	0.502384				0.663151
chr1:162467040-162468443	0.39035
chr1:16251680-16251919			0.68483	0.638157
chr1:162530274-162532543		0.477932	0.462231	0.577058		0.542431	0.510786
chr1:162582985-162583499						0.544769
chr1:162596023-162596333	0.702244	0.668822
chr1:162600565-162603467							0.548439
chr1:16275546-16277409		0.316893	0.603108	0.666598	0.695611	0.717294
chr1:16282428-16282783			0.312921	0.535388		0.668109
chr1:162830479-162832660	0.320416	0.474521	0.586635	0.34302	0.333715	0.340687	0.440717
chr1:163144878-163145277					0.432197	0.60306
chr1:163171467-163174436	0.544454	0.528401			0.366065	0.464533	0.680744
chr1:163199004-163199634	0.377276		0.62524	0.59523		0.568325
chr1:163200197-163202640	0.447185	0.458039	0.525696	0.581107	0.383859	0.539371	0.577711
chr1:163290666-163292538	0.507169	0.44186	0.46177	0.550315	0.41962	0.463907	0.455462
chr1:16336101-16336475			0.453859	0.395246		0.306234
chr1:16336977-16337496	0.60264		0.40809	0.567366	0.396319
chr1:163379651-163380379			0.404865	0.689256
chr1:16338442-16350892	0.461468	0.556529	0.51892	0.470623	0.44391	0.546917
chr1:163411538-163414124			0.578252	0.679654			0.247112
chr1:163441734-163444100		0.626738	0.621558	0.313666	0.622667		0.304387
chr1:163446854-163447662	0.644485	0.486869					0.392172
chr1:16352619-16355286	0.545634		0.557693	0.573106	0.448208	0.398639
chr1:16356552-16356856	0.536096
chr1:16357246-16358331	0.377404		0.52914	0.543344
chr1:16358585-16359207	0.497673		0.518936	0.642425	0.509665
chr1:16373010-16374079	0.694517		0.855128	0.504805
chr1:16374586-16376378	0.471096	0.665091			0.562071
chr1:163795979-163796474		0.778065	0.521073	0.474169	0.505464
chr1:16392692-16395115	0.624459		0.600147	0.338493
chr1:16399746-16400527	0.439523		0.4672	0.458651	0.600609	0.389471
chr1:164034146-164034873	0.441756		0.576439
chr1:16405799-16406346	0.439944	0.610438	0.612701	0.549935			0.618815
chr1:16408096-16408877			0.653821	0.633386
chr1:164350199-164350588	0.627775		0.376622	0.369504
chr1:164350844-164352838	0.702815		0.53873	0.488972		0.489266
chr1:16437295-16440388	0.40481		0.528146	0.472728
chr1:16441759-16443326	0.318505	0.536883	0.615042	0.559698	0.439711		0.452362
chr1:164528301-164530504	0.619172	0.60888	0.541494	0.620373			0.58699
chr1:164531653-164532525	0.565664		0.339852	0.549935		0.510734
chr1:164532979-164533870		0.44979	0.531099
chr1:164545164-164546764		0.308176	0.460412	0.579249		0.527125
chr1:164547849-164548963						0.751448
chr1:164552596-164552844						0.35042
chr1:164555364-164563804	0.41885	0.408999	0.536807	0.513263	0.597693	0.567223	0.452275
chr1:164567219-164567706	0.530607	0.370109
chr1:164570618-164572754	0.309905	0.314534
chr1:164578526-164582174	0.536763	0.640618			0.36817	0.46018	0.619399
chr1:164582525-164583501	0.438241	0.51331				0.213309	0.340922
chr1:164583985-164584326	0.497616
chr1:164586383-164586865	0.583015	0.63555
chr1:16459590-16461644					0.524143
chr1:164603913-164608894	0.657956	0.500323	0.419671	0.373588	0.3162	0.649412	0.448928
chr1:164616062-164618923					0.64372		0.40692
chr1:164620632-164621008					0.253407		0.249854
chr1:164627138-164627652	0.640214		0.556257	0.505168
chr1:164628291-164630327	0.502315		0.532936	0.528488	0.378727	0.349971
chr1:16464236-16475478	0.457325	0.432256	0.509782	0.526252	0.444779	0.472696	0.528086
chr1:164652308-164652881			0.239466	0.489573
chr1:164653111-164653353		0.565727	0.660057	0.344372			0.823119
chr1:164654357-164655058			0.546791	0.451462
chr1:164658053-164658364		0.876284	0.519211	0.417235
chr1:164671721-164672032	0.366224	0.201454
chr1:164675922-164677495	0.398267	0.706216			0.310584
chr1:164678172-164678575	0.3459		0.451491	0.442947		0.427137
chr1:164679703-164682409		0.73587	0.550264	0.601961	0.408209	0.404423	0.466822
chr1:164689539-164690985	0.438207	0.636456	0.421588	0.557053
chr1:164717449-164718229	0.476002		0.538492	0.519043		0.52632
chr1:164719759-164720134			0.312594	0.717856		0.740564
chr1:164722789-164723965	0.579248		0.56371	0.495238		0.447667
chr1:164724343-164724672	0.411731		0.400689	0.430004		0.801324
chr1:164734277-164736258	0.713188					0.438248
chr1:164737349-164738188						0.572807
chr1:164738442-164745767	0.565207	0.596377			0.522269	0.533058	0.561423
chr1:164746339-164747042							0.342197
chr1:164748465-164752094						0.654964	0.365582
chr1:164754052-164757493						0.561035	0.444283
chr1:164760469-164760820						0.442063
chr1:16476189-16484006	0.541255	0.5469			0.529174	0.602922	0.531759
chr1:164792061-164794723						0.541064	0.558615
chr1:164809896-164811492						0.457719	0.635414
chr1:164824348-164829023						0.641478	0.427381
chr1:164864154-164865741							0.219465
chr1:16488910-16489222					0.253407		0.499836
chr1:16490271-16492457		0.693734			0.490887		0.357926
chr1:164919148-164920959		0.238108	0.503225	0.416882	0.400609
chr1:16493580-16495256		0.545898	0.465255	0.56802	0.624384	0.633661	0.453934
chr1:16499547-16503745		0.407193	0.401532	0.58452	0.613823	0.614382	0.370723
chr1:16505058-16505681		0.65682	0.559294	0.460546	0.509665		0.506128
chr1:16507416-16509525		0.644792			0.400627		0.379002
chr1:16511363-16511788		0.511262
chr1:16532643-16534102	0.36221		0.336004	0.576255	0.771092	0.252916
chr1:165377838-165381826	0.550647		0.584933	0.577435		0.562754	0.546243
chr1:165393884-165394396			0.497124
chr1:165402860-165404235							0.712522
chr1:165405199-165405619	0.485192	0.295255
chr1:165408516-165409386		0.697913	0.497221	0.495126		0.413543
chr1:165412487-165415416	0.46116	0.58552	0.526856	0.405496		0.654878	0.547301
chr1:165421624-165422057	0.581544		0.258897	0.739522
chr1:16544196-16544452			0.556126	0.725525
chr1:165453906-165456177	0.747548
chr1:165465161-165465847		0.373262	0.423561	0.55047
chr1:165495524-165497339	0.36887	0.502245			0.796881
chr1:165500189-165500419	0.451568	0.750301
chr1:1655436-1656780	0.548856					0.570055	0.445139
chr1:165566718-165568207	0.455331	0.38474			0.346941		0.545301
chr1:165597297-165598358	0.247526		0.623734	0.257791		0.325532	0.334445
chr1:165599126-165602972	0.461264	0.560816	0.53541	0.462362	0.458081	0.420932	0.422904
chr1:16562872-16564729		0.508226			0.538794		0.377829
chr1:165667039-165668320	0.486517	0.582472	0.443562	0.374305	0.618585	0.593333	0.537905
chr1:16570684-16570953	0.636257		0.406802	0.395882		0.510955
chr1:165737365-165739503		0.562826	0.478124	0.497398	0.53208
chr1:16574616-16576774	0.511441		0.48211	0.484944		0.596179
chr1:165784296-165786767	0.609283	0.55191			0.387938	0.509896	0.559988
chr1:165796214-165799265	0.535203	0.639377	0.450926		0.471819	0.451915	0.466939
chr1:165811285-165811891						0.64137
chr1:165822025-165824410						0.412729
chr1:165862085-165862324	0.361317		0.361655	0.45647
chr1:165863881-165870726	0.595026	0.416996	0.433737	0.39211		0.416429	0.45839
chr1:16586788-16588417			0.585798	0.544713
chr1:16590960-16591914			0.666013	0.583414		0.598431	0.37817
chr1:16592222-16594201	0.420393		0.585237	0.448149		0.388128
chr1:16594516-16595500	0.401052		0.430527	0.402933		0.669474
chr1:16596053-16598386	0.473538		0.600827	0.449342		0.309647
chr1:16674895-16675237			0.451747
chr1:16675649-16676332			0.486494	0.583414	0.503825		0.565564
chr1:16677612-16679899	0.532457	0.201867	0.537369	0.592162	0.632912	0.598271	0.531175
chr1:166807394-166815796	0.566501	0.589488
chr1:166839129-166840081		0.626738	0.600699	0.304712
chr1:166844591-166846084	0.5069	0.454382
chr1:166893657-166898921	0.653668	0.589899
chr1:16693599-16695381					0.59536
chr1:166943884-166945367	0.533329	0.503145
chr1:16700208-16705104	0.598794		0.453801	0.35403	0.247958	0.526123	0.618444
chr1:167026773-167027240			0.386585	0.581104		0.396849
chr1:167028156-167028509			0.463009	0.421701		0.309647
chr1:167036097-167036348	0.676154		0.569924	0.60978		0.36529
chr1:167061711-167065459	0.513013	0.529646	0.428797	0.452233		0.357596
chr1:167074452-167075247	0.419405	0.36445	0.300515	0.600284		0.49702
chr1:167130891-167132924	0.552304	0.629973	0.602297	0.444856	0.367833	0.512035
chr1:167133443-167133709	0.529496
chr1:167134908-167136617		0.531947	0.563109	0.465851	0.615505	0.366372
chr1:167188933-167189817					0.363041
chr1:167190089-167192986	0.504922	0.447846
chr1:167423991-167425504	0.544823	0.61331	0.585393	0.498149		0.414819
chr1:167502798-167503066						0.173623
chr1:167522314-167523775		0.418923	0.454754	0.648415
chr1:167586677-167586976			0.391662			0.503164	0.333487
chr1:167596725-167602256	0.503826	0.531993	0.554603	0.533866	0.587706	0.370215	0.585512
chr1:167602490-167608243	0.590876	0.447862	0.557471	0.526186	0.637218	0.594096	0.540798
chr1:167611127-167611670			0.272243	0.370363		0.454533	0.614538
chr1:167614980-167615587	0.344236		0.513146	0.613303		0.501629
chr1:167619440-167622068					0.401787
chr1:167622318-167625502			0.677117	0.504993	0.631712
chr1:167635763-167642317	0.557672	0.607884	0.552085	0.580691	0.632704	0.459255	0.60937
chr1:167645515-167657191	0.556825	0.600644	0.537383	0.510819	0.402136	0.53427	0.580616
chr1:16766599-16768210	0.446942	0.49152	0.595277	0.502935		0.502789	0.54574
chr1:167682656-167685838	0.501114		0.555316	0.346673	0.317515
chr1:167721926-167722504	0.365959		0.388563	0.352455		0.097885
chr1:167724002-167724260	0.544337		0.485133	0.558539
chr1:167724817-167727553	0.647945		0.422549	0.691421	0.555772	0.348992
chr1:167760769-167761077						0.373593
chr1:167764554-167767944		0.367172	0.437294	0.390112	0.366111	0.540352
chr1:167768172-167768634						0.702202
chr1:167769222-167770032	0.509805		0.38777	0.475295	0.370317	0.568325
chr1:167838331-167839970	0.448669		0.535936	0.648615	0.417607
chr1:167849292-167850277	0.676305		0.535727	0.45656			0.49066
chr1:167903203-167907660	0.630772		0.422898	0.284359			0.431555
chr1:168050949-168051991			0.409454	0.280205
chr1:168069626-168070837	0.552641		0.568273	0.57928
chr1:168105296-168107043	0.572284	0.439818	0.482039	0.470304	0.504814	0.712998	0.597157
chr1:168110963-168111371	0.339077		0.463411	0.420565
chr1:168136745-168137445			0.46455	0.626329	0.560289
chr1:168147058-168149626	0.450198	0.381725	0.502586	0.522926	0.542815	0.572867	0.674312
chr1:168194416-168196765	0.488465		0.564163	0.448208	0.458837	0.434534	0.553095
chr1:16824604-16826421	0.415914				0.680442		0.633236
chr1:168311822-168312350	0.573267		0.506117
chr1:168328926-168333259	0.614032	0.611239	0.42436	0.542497		0.337292	0.687326
chr1:168355976-168357173		0.10116	0.48849	0.435297		0.438589	0.181946
chr1:168391440-168392431	0.618028
chr1:168396849-168397983	0.577868	0.565727				0.58909
chr1:168408040-168410647	0.459174		0.425839	0.459486	0.621273
chr1:168435125-168436460	0.594009	0.41448
chr1:168436910-168437359			0.661136	0.490017
chr1:168437588-168438376	0.580977	0.634207
chr1:168452239-168453737	0.218806	0.587192	0.581602	0.322095		0.809554	0.409325
chr1:168454383-168455000						0.194296
chr1:168465497-168470945	0.545924	0.612029
chr1:168477092-168484891	0.450523	0.43905				0.313164
chr1:168487199-168487686	0.663965
chr1:168488848-168490336	0.664476	0.581146
chr1:168521961-168522395	0.740588
chr1:168523127-168524009	0.508759	0.463079	0.516957	0.509878	0.361582		0.537657
chr1:168554124-168555555	0.381612	0.471953
chr1:168568390-168568985	0.322503	0.501707			0.220192
chr1:168569309-168569893	0.451302	0.53282
chr1:168572144-168572798	0.607039	0.53651					0.506343
chr1:168573085-168573517	0.457215	0.589899
chr1:168581284-168585927		0.595357	0.542721	0.553675	0.651736	0.29007	0.38851
chr1:168589908-168591932		0.315774	0.587615	0.692579	0.265138		0.470469
chr1:168592177-168592719			0.463667	0.496881
chr1:168605553-168606590	0.468321	0.301626	0.578982	0.626163	0.408201		0.666815
chr1:168658976-168659545		0.456276	0.429265	0.726626
chr1:168659805-168660186			0.421737
chr1:168677780-168680965	0.270853	0.397794	0.432503	0.657753
chr1:168686745-168688988	0.41134	0.390873	0.42126	0.461067	0.493941		0.561792
chr1:168690249-168691366	0.184065	0.531847	0.686161	0.609327
chr1:168691891-168693047	0.481912		0.546143	0.527576	0.121084
chr1:168707302-168707546	0.56871	0.49825
chr1:168720613-168721051			0.524541	0.671338
chr1:168724813-168725622	0.622355	0.573599	0.556245	0.466258
chr1:168736547-168738648		0.628507	0.602708	0.568008
chr1:168802933-168803362		0.622768	0.535677	0.307456
chr1:168914897-168915364	0.668854		0.450698	0.71786
chr1:168972998-168973920	0.526117		0.552061	0.387878
chr1:168996829-168998076	0.637441	0.690077	0.512509	0.589236			0.262771
chr1:168998333-168999112			0.546701	0.446355
chr1:169030262-169030886	0.32103	0.581146	0.474059	0.573162
chr1:169050944-169051203	0.55142	0.497708	0.472888	0.757766
chr1:169054680-169058843					0.439148		0.518265
chr1:169059495-169059995	0.372727						0.555717
chr1:169060268-169060809							0.697036
chr1:169067800-169069172	0.532483	0.637891			0.495349	0.36529	0.450395
chr1:169069451-169073595	0.388086	0.510303			0.674512	0.686928	0.292893
chr1:169073863-169084383	0.534319	0.550474	0.549126	0.684272	0.540318	0.58057	0.556299
chr1:169084621-169087077	0.652161	0.386766	0.527321	0.418444	0.416515	0.446943	0.279862
chr1:169087387-169087766						0.415204
chr1:169088631-169088984	0.560175	0.497755
chr1:169089258-169090014	0.447232		0.535037			0.496946
chr1:169090247-169091585	0.654287	0.566228				0.257353
chr1:169103062-169103418	0.43835						0.563461
chr1:169130084-169130640						0.534832
chr1:169162290-169162940	0.274903		0.532137	0.495076		0.776838
chr1:169335820-169338083		0.573196	0.571553	0.529176	0.418019	0.519211	0.565925
chr1:169396090-169396997	0.570386		0.683948	0.44294		0.5028
chr1:169452555-169457259	0.450282	0.583696			0.428838	0.409587	0.614612
chr1:169498021-169499055	0.643095		0.480221	0.709822	0.551792	0.615245	0.283611
chr1:169555529-169556113			0.391662	0.629692	0.632763	0.28182
chr1:169579041-169579274							0.403134
chr1:169763093-169764995	0.494855		0.469	0.393084	0.624384		0.621591
chr1:169827460-169827845	0.510319		0.594103	0.626329
chr1:169847741-169848578	0.459991	0.752035	0.365805	0.489007
chr1:169861475-169864207	0.476378	0.426593	0.544689	0.477355	0.629473	0.410246
chr1:169892768-169893485			0.423851
chr1:170017823-170018787	0.629006		0.300555	0.323168
chr1:170042506-170044791		0.602076	0.553319	0.455673	0.334955
chr1:170113923-170116378	0.492959	0.620399	0.531685	0.571042			0.424837
chr1:170130986-170132446	0.624963	0.594786	0.452937	0.620696	0.286886		0.700427
chr1:170189041-170190966	0.430869	0.553627	0.578252				0.331874
chr1:170307957-170308280	0.425913	0.25204	0.62489	0.671266
chr1:170308626-170310442	0.480181	0.211512
chr1:170310838-170311079	0.303457
chr1:170311361-170311593	0.452679		0.579963	0.606344
chr1:17034078-17034678	0.645497	0.274301	0.819978
chr1:170500391-170502761	0.528887	0.548499
chr1:170633389-170634133				0.289142		0.427137	0.630838
chr1:170667712-170669060	0.351447		0.553297	0.474709
chr1:1708034-1710788	0.61828	0.436193					0.431499
chr1:170898637-170899546			0.593275
chr1:171050896-171051123			0.565909	0.357639
chr1:171053687-171054177	0.530607	0.553799
chr1:171126970-171127201	0.464288		0.519305	0.745394
chr1:171127479-171128425	0.496135		0.536125	0.448802
chr1:171190954-171191287	0.590535		0.663946
chr1:171366781-171367803	0.697782			0.417774	0.629683	0.318519
chr1:171453614-171456165	0.418795	0.278728					0.450988
chr1:171614311-171615165	0.465408		0.533353			0.17384
chr1:171620920-171622482	0.389877		0.605975			0.343303
chr1:171622943-171625901				0.559353	0.477022	0.460265	0.449105
chr1:171710321-171713576	0.450358		0.552328	0.461847		0.597865	0.579185
chr1:171723629-171723932				0.495076		0.565584
chr1:171726440-171726747			0.459027	0.379769
chr1:171749539-171750535	0.34206		0.609503		0.535184	0.660213
chr1:171750781-171751668	0.468267		0.609073			0.517527
chr1:172110564-172110911							0.663677
chr1:172132397-172132822	0.557789		0.447843			0.52334
chr1:172137094-172138091	0.489526		0.619989
chr1:17215279-17216473		0.407173	0.045061	0.0431757	0.92088	0.413066
chr1:17221214-17223936		0.787677
chr1:172238409-172239183				0.440414		0.4734
chr1:17229123-17233243	0.626844				0.440683	0.573121	0.318571
chr1:172327043-172328524			0.618391	0.739712
chr1:172351981-172353796		0.524163	0.472055	0.405658
chr1:172363456-172363841		0.41448	0.482378	0.681406
chr1:172369188-172369613				0.268247		0.336264
chr1:17239989-17241609	0.642511	0.553841	0.273701	0.297316	0.581047	0.55112	0.245269
chr1:172412724-172413498		0.535278	0.508627	0.537577	0.604184	0.478186
chr1:172418571-172420574		0.517328	0.53926	0.532125	0.431575	0.634036
chr1:172421034-172423735		0.393064	0.542427	0.488065	0.585533	0.511697
chr1:172433975-172436391	0.461198	0.42131	0.566043	0.551358	0.534337
chr1:172436618-172436851		0.664985	0.512827	0.406951
chr1:172437557-172437830			0.738511	0.468832
chr1:172444976-172447207	0.362867	0.55744	0.630916	0.642361			0.46925
chr1:172455793-172456405					0.628721
chr1:172463748-172464184	0.3359		0.654626	0.629161		0.442842
chr1:172464811-172468044		0.391602	0.447663	0.573233	0.556078		0.541819
chr1:17248063-17248555	0.50993	0.679676	0.462865	0.21324		0.489903
chr1:172500897-172503727		0.408093	0.49237	0.44811	0.414847		0.547509
chr1:17265422-17265973	0.41553	0.597792	0.728267	0.642425		0.38832	0.111
chr1:172667990-172669574	0.488169		0.475542			0.367259	0.438208
chr1:17287145-17287762	0.549583	0.410477	0.442393	0.323348		0.729974
chr1:172940969-172941519						0.367259	0.606101
chr1:17306124-17307251		0.630611	0.520223	0.566805		0.515485
chr1:173091782-173093359							0.392266
chr1:173159231-173159876	0.475018	0.316177			0.420319		0.558755
chr1:173272058-173272722	0.310449
chr1:173360682-173360923	0.626843
chr1:173362037-173362969	0.472835	0.456766		0.428889	0.259956	0.463649
chr1:173397847-173400228	0.460559	0.390177	0.449875	0.549791	0.503825	0.573253	0.569302
chr1:173422864-173423942	0.510532			0.566013
chr1:17342687-17343060	0.57241	0.186139	0.600682	0.498085		0.33627
chr1:173442384-173448227	0.473319	0.543326		0.53292	0.372963	0.421909	0.5469
chr1:173476840-173477208				0.395096
chr1:173683597-173685272		0.608999	0.411598	0.38935			0.640147
chr1:173749461-173750186	0.611767	0.593682		0.61101		0.456263	0.476579
chr1:173760780-173761613	0.580977			0.423745		0.802658	0.555717
chr1:173792458-173794944	0.441038	0.657862		0.471636		0.618004	0.453238
chr1:173821932-173822333				0.610229
chr1:173834665-173835290				0.814184		0.447667
chr1:173835622-173838404	0.618803		0.495567	0.441376		0.44741
chr1:17396734-17397295			0.527112	0.623305
chr1:173989822-173994051							0.582974
chr1:174087611-174088782				0.47303		0.489672	0.681201
chr1:174127988-174129618	0.544399		0.482879	0.389483		0.595807	0.590563
chr1:174135544-174135880						0.701482
chr1:17448232-17449905	0.653449	0.406782	0.369026	0.310235	0.652186		0.586449
chr1:174488429-174489568	0.466346		0.297135	0.454262		0.460624
chr1:174621726-174622805	0.532237		0.218748
chr1:17482407-17482679						0.442842
chr1:174967622-174970388	0.419588	0.577077					0.522578
chr1:174991678-174993351	0.621248	0.574685					0.645677
chr1:175161292-175162670		0.460349	0.40242			0.465103
chr1:17527091-17527333					0.668863
chr1:17538251-17540607	0.587146	0.412702	0.579509	0.592686	0.640754		0.527472
chr1:175771116-175772819	0.459127	0.801862	0.421994	0.528488	0.403686	0.38832	0.53317
chr1:175840522-175841634			0.586096	0.40477			0.749854
chr1:1758543-1759230	0.350386	0.410477	0.579473	0.613303		0.263122
chr1:1759498-1759799						0.336418
chr1:176024267-176024789	0.317163
chr1:176026878-176028948	0.455546	0.575253					0.479643
chr1:176174607-176177609	0.407071	0.477608	0.697496	0.519724	0.588543		0.44415
chr1:1765433-1765749		0.593682	0.493044	0.322373
chr1:176569836-176572144	0.547695	0.497755					0.333478
chr1:176624202-176627350	0.644817	0.77583					0.375159
chr1:176659884-176665686	0.388437	0.297916					0.457293
chr1:176754479-176756603	0.464536	0.371655					0.379683
chr1:176768503-176773838					0.555553
chr1:176822796-176823364							0.58349
chr1:176823588-176824214							0.224134
chr1:176826580-176827098		0.22417	0.554491	0.504762
chr1:176900823-176901517	0.544963	0.44325	0.301351	0.577045
chr1:177041807-177042399	0.354872
chr1:177175648-177177208				0.736605
chr1:177177935-177178826		0.331695	0.302739	0.322544
chr1:177179191-177179756		0.507035	0.285472			0.382133
chr1:177199156-177199884		0.376739	0.500691	0.631564
chr1:17745519-17746434	0.53433
chr1:17749705-17753150	0.565902						0.608111
chr1:17763651-17767411	0.588946	0.539485			0.361798		0.57645
chr1:1777154-1779943	0.523179	0.598598	0.589118	0.357824		0.408462
chr1:177929382-177929669	0.75203	0.446699
chr1:178006970-178007390			0.466758	0.577045
chr1:178026348-178028228		0.427281	0.479325	0.529562			0.628165
chr1:178030048-178030927		0.427065	0.422777	0.257618
chr1:178055564-178056243				0.471743		0.22207
chr1:178061496-178067904	0.451589	0.517839	0.48333	0.45673	0.454245		0.444262
chr1:178068737-178071105	0.168529	0.334973	0.566295	0.643191		0.628596
chr1:178095138-178096325		0.418371	0.463642	0.413849
chr1:178142158-178142908	0.270204		0.411085	0.368503		0.547033	0.396869
chr1:178144394-178144661			0.64269
chr1:178235681-178236196		0.398714	0.422644	0.573162
chr1:178313337-178315486							0.558605
chr1:178407718-178408094							0.127351
chr1:178499142-178500524		0.646552	0.517852	0.393656		0.542827	0.390573
chr1:178501014-178501412		0.510861	0.519583
chr1:178510991-178512634		0.273017	0.42307	0.553115		0.423753	0.31437
chr1:178544451-178545558		0.419828	0.518654			0.485374	0.558605
chr1:178574932-178575723				0.416318		0.541599
chr1:17858410-17858991	0.462189				0.509665
chr1:17865528-17867821	0.472579					0.368981	0.656545
chr1:178693592-178696085	0.481364	0.474483	0.486227		0.488215	0.535013
chr1:17877942-17878440	0.659437
chr1:17887825-17888309	0.368455	0.451139	0.536374	0.653858
chr1:17891966-17892401	0.521687		0.564432	0.417235
chr1:17895141-17897296					0.62733	0.551197
chr1:178994485-178996298		0.406279	0.475338		0.587519	0.578162
chr1:17900022-17900717						0.447667
chr1:179015841-179017665				0.552575	0.549456	0.510315
chr1:17902222-17902985						0.622092
chr1:179028164-179028485				0.647602		0.451048
chr1:179050047-179052205		0.45214	0.547346	0.455758	0.603908	0.547287
chr1:17906604-17907531		0.458263	0.43845	0.589734
chr1:17907960-17909434	0.528352		0.587921	0.672481		0.531449
chr1:179112726-179113117	0.388371		0.519283			0.374297
chr1:17912753-17916992	0.664489	0.423933	0.533375	0.545361	0.643938	0.622055	0.404738
chr1:179197665-179199330	0.458243	0.469797	0.432106			0.50858
chr1:17922401-17924284	0.626354	0.601669	0.594953	0.553094	0.377156	0.498371
chr1:17924713-17924947	0.622206
chr1:179262123-179263974	0.522754		0.472732	0.439345	0.466776	0.534459	0.360685
chr1:179291524-179292128			0.518826	0.3102		0.71818
chr1:179334232-179335783	0.374468	0.433318	0.514859	0.539035	0.679567	0.591742	0.518824
chr1:17943888-17946380	0.642438		0.45182	0.664681	0.550818
chr1:179783313-179784929	0.40703	0.506873		0.417573	0.393148	0.513254
chr1:179844895-179845297			0.375689
chr1:179849873-179850325	0.280051	0.66825	0.569303	0.346624	0.497654	0.739826
chr1:179850666-179853183		0.544558	0.542019	0.546386	0.431106
chr1:180123163-180124805	0.566602	0.625628	0.468648	0.55193	0.524928	0.449272
chr1:180136886-180137632	0.392612		0.511213			0.365015
chr1:180198851-180200221		0.752035	0.464323	0.560567
chr1:1803848-1805921	0.574087		0.628131	0.599074
chr1:180490024-180492645	0.669256		0.564783
chr1:180511155-180512491	0.557162		0.441723			0.281493
chr1:180515235-180517518	0.397379		0.48712			0.573827
chr1:180529236-180529935		0.331231	0.477754	0.626935
chr1:180530160-180533053	0.496341	0.66807	0.576334	0.566838	0.304721	0.627798
chr1:180578870-180581007	0.556511	0.582458	0.527603	0.46855	0.180772	0.531573	0.492417
chr1:180600229-180600739	0.597411	0.331653		0.423917	0.201951	0.501528	0.425556
chr1:180601117-180602092							0.599396
chr1:180609350-180610058	0.660923		0.523281			0.65189	0.696605
chr1:180892520-180893027	0.533222		0.495054	0.452626
chr1:180894703-180898276	0.400869	0.65077	0.551647	0.525401	0.415576	0.362951	0.643389
chr1:180901689-180902337	0.330636	0.664985
chr1:180990643-180992051	0.570399		0.419532			0.571323	0.541174
chr1:181002289-181002915		0.526633	0.410351	0.248221
chr1:181013563-181014024		0.617059	0.652841	0.538243
chr1:181025872-181026323	0.521502
chr1:181032895-181033833	0.460996		0.445488	0.560205		0.271293
chr1:181046400-181047968		0.808775	0.425232	0.668162		0.33033	0.551642
chr1:181057413-181060295	0.540564	0.564506	0.44203	0.579118	0.397203	0.489775	0.57399
chr1:181062130-181066775	0.510319	0.638619		0.52967	0.415235	0.457507	0.419539
chr1:181067352-181071478	0.595273	0.494235	0.448862	0.420933		0.682131	0.153965
chr1:181072180-181075846	0.599484	0.54257	0.528427			0.447478	0.526224
chr1:181086470-181087610				0.321886	0.559317	0.362195	0.549847
chr1:181102592-181105286	0.439741	0.452486	0.412683			0.568516	0.348484
chr1:181105599-181105927		0.444777	0.54897			0.373508
chr1:181111053-181111683	0.548547	0.572953	0.487356			0.520828	0.357679
chr1:181112090-181112932				0.337364
chr1:181116966-181118557				0.374655			0.742821
chr1:181118833-181123447	0.552588	0.625691	0.477955	0.464733	0.666633	0.578576	0.599307
chr1:181148202-181151611	0.591175	0.367172	0.571324	0.564536		0.442929	0.594144
chr1:181159229-181159535			0.608102			0.377875
chr1:181175127-181176850	0.571292				0.427857		0.642321
chr1:1812266-1812764	0.53935	0.312834
chr1:181607571-181608063				0.626933
chr1:181998146-181999625				0.600815		0.461105
chr1:18200137-18203336		0.44786	0.539756	0.666736	0.290794	0.64394	0.347649
chr1:182061144-182062154		0.493107	0.443953			0.437255
chr1:182069878-182071861	0.638461	0.361042	0.488882		0.262171	0.502939	0.6844
chr1:1820849-1823904	0.476487		0.460199	0.460187		0.390313
chr1:182112961-182113707	0.49764			0.442947		0.610529	0.333487
chr1:182204665-182205424			0.460567	0.548599	0.365609
chr1:182205701-182206267		0.510861	0.50683	0.511983
chr1:182223956-182225226		0.414963	0.561795	0.560433
chr1:182226778-182227186	0.464355		0.477564	0.548652		0.72083
chr1:182317162-182319354				0.426799		0.411375	0.338722
chr1:182331644-182332805	0.404214		0.494155	0.454463	0.604498		0.485933
chr1:182358795-182361873	0.473841	0.56666	0.490253	0.542366	0.439714	0.476605	0.460554
chr1:18256727-18257984	0.477845		0.40634	0.464612	0.434946	0.573251
chr1:182570878-182571100	0.252063
chr1:182583456-182585608	0.374846	0.34253		0.722993		0.501596	0.33696
chr1:182707900-182709585	0.501725	0.548861					0.413863
chr1:182990974-182994416	0.44509	0.551711	0.535561			0.401535
chr1:183003661-183004198				0.78676		0.614695
chr1:183004491-183007890	0.411279	0.68368	0.577405			0.594489
chr1:183008167-183010919	0.24014	0.523006	0.467398			0.287176
chr1:183011307-183012028	0.752547		0.707696			0.373414
chr1:183013543-183013852			0.483008
chr1:183072556-183072896	0.48829		0.597687			0.385691
chr1:183103929-183104337	0.359786		0.386424			0.362105
chr1:183104725-183104982	0.58716	0.391352	0.630373
chr1:183147655-183150943	0.540617	0.304549	0.495373			0.532154
chr1:183155013-183155711	0.476378	0.334918	0.633768	0.378131		0.170556
chr1:183167027-183167616	0.293827	0.676155	0.415356			0.510164
chr1:183187793-183188724	0.534596	0.365317	0.563404			0.427028
chr1:183198351-183198974	0.554363	0.557884	0.544776			0.410246	0.636518
chr1:183203237-183204886	0.356063	0.389635	0.522431			0.798673
chr1:183241108-183242382	0.775339	0.527248	0.48849			0.601523	0.444606
chr1:183247635-183248929		0.698374					0.434436
chr1:183250850-183251872	0.63359	0.692611	0.544388			0.410502
chr1:183255258-183257579	0.415871	0.497708	0.422424		0.305549	0.363122
chr1:183259800-183262279	0.538581	0.517865	0.402728		0.76409	0.386051	0.538312
chr1:183299572-183301474		0.59579	0.365871	0.334591			0.44421
chr1:183439326-183442742	0.582905	0.48189	0.464815	0.476938			0.521165
chr1:183449646-183450033		0.611299
chr1:183474702-183475226	0.473491
chr1:183546027-183546288	0.264219
chr1:183547001-183548716	0.445404		0.581271	0.455002
chr1:183599890-183600626	0.449813		0.556885	0.411806
chr1:183602117-183603548	0.599222	0.450903	0.574933	0.408752
chr1:183603784-183606266	0.587761	0.4384	0.45331	0.466563
chr1:183608021-183608404	0.459772	0.601719	0.419326	0.474454
chr1:183610193-183610747	0.507367	0.555158	0.557648	0.392458
chr1:183612574-183613792	0.682046	0.902278	0.548428	0.637538
chr1:183614085-183615122	0.329181		0.474946	0.376616
chr1:183621472-183625128	0.381535	0.39967	0.547269	0.585445
chr1:183625362-183625729		0.636322	0.435083	0.229129
chr1:183645478-183645845	0.355547		0.443743	0.638092
chr1:183646229-183646590	0.398922		0.466654	0.602975
chr1:183647790-183648087	0.565201		0.445134	0.473507
chr1:183653597-183654163	0.562647		0.579963	0.449738
chr1:183662300-183664583	0.423316	0.265591	0.406827	0.401053
chr1:183667064-183667549	0.345271	0.560818	0.526995	0.688751
chr1:183668132-183670122	0.545123	0.600451	0.561258	0.432343
chr1:183679386-183682816	0.589649	0.58552	0.443185	0.431138
chr1:183692557-183694592	0.425261	0.294025	0.449918	0.404823
chr1:183700469-183701299	0.703733		0.442778	0.505097
chr1:183702479-183702737	0.52953		0.528592
chr1:183703006-183705704	0.578649	0.650058	0.456015	0.470639
chr1:183725557-183725835	0.634684	0.676856	0.609588	0.40186
chr1:183773573-183776705	0.530103	0.443914	0.388193	0.585056	0.230472	0.50738
chr1:183781103-183783597	0.32298	0.38646	0.562337	0.388078	0.337807	0.762148
chr1:183785600-183786076	0.473283		0.757771	0.488794
chr1:183811132-183811909	0.372209		0.550698	0.44953			0.503188
chr1:183839678-183840661					0.241961
chr1:183842354-183844197	0.614536		0.520108	0.509907		0.682766
chr1:183845100-183846001			0.374324
chr1:183846225-183846859				0.275535		0.622247
chr1:183848420-183852806		0.61744	0.447195	0.571458	0.579037	0.465453	0.466133
chr1:183884694-183885591			0.208175	0.494903
chr1:183912008-183912855	0.675922	0.442191		0.540514
chr1:183952259-183953879	0.638587				0.711657		0.466822
chr1:183955955-183957847	0.462699				0.586982		0.453994
chr1:183958278-183958720	0.649542						0.4948
chr1:183960678-183961258	0.497685				0.603681		0.399847
chr1:183965121-183966844	0.453287				0.462958		0.319897
chr1:1839779-1841382	0.643553	0.618579	0.395531	0.476197
chr1:183990032-183991564	0.548153	0.553799		0.495007		0.4631
chr1:184005056-184007391	0.507587	0.42126		0.457047		0.593501	0.379202
chr1:184019518-184022072	0.504391	0.520385		0.427713		0.480898
chr1:184110842-184114384			0.47101	0.534736
chr1:184125111-184126851			0.463562	0.633031
chr1:184182319-184182563			0.50926	0.406526
chr1:184239084-184239382			0.52863	0.528641
chr1:184239887-184240925			0.596061	0.546175
chr1:184264699-184267083		0.589245	0.555213	0.325292	0.25829		0.548819
chr1:184449729-184450709	0.413423	0.602188	0.397145			0.385305
chr1:184451913-184453033	0.474487	0.311326	0.475459			0.385874
chr1:184460500-184461531	0.578	0.638518	0.412046			0.228718
chr1:184476376-184476990	0.357307	0.544862	0.615272			0.399005
chr1:184796035-184798275	0.535987	0.53476
chr1:184942523-184943642	0.443969						0.388259
chr1:1850075-1850708	0.388801		0.515636	0.509795
chr1:185014049-185015744	0.491454	0.427347	0.475607	0.46354		0.459733
chr1:1851173-1851493			0.419506	0.495195
chr1:185124912-185127379	0.514696	0.463776	0.547142			0.487371
chr1:185226563-185227108			0.516957			0.510097
chr1:185229063-185229780				0.373174		0.646007
chr1:185253362-185254672				0.473739	0.603308	0.440271
chr1:185261730-185262406			0.571724
chr1:185282568-185287594	0.510214	0.431309	0.355567			0.488103
chr1:185294993-185295322			0.506035			0.330409
chr1:185381076-185381313			0.493198			0.589432
chr1:185408322-185412417	0.409781		0.545314	0.424861		0.545845
chr1:185453830-185454398	0.315673						0.603131
chr1:185455597-185456243	0.602306		0.559746			0.815616
chr1:185457289-185457736	0.350702
chr1:185499503-185499725			0.669304	0.543344
chr1:185502443-185503345			0.534817			0.572863
chr1:185510205-185511088			0.466829	0.511241		0.54441
chr1:185511379-185512369			0.622867	0.406526
chr1:185528613-185529299	0.552673		0.489514	0.641152		0.366939
chr1:185529909-185530219	0.559808		0.395583	0.417477		0.510955
chr1:185532196-185532429	0.355547		0.441948	0.267501		0.435966	0.633301
chr1:185533038-185535679	0.427387		0.528417	0.406539	0.405255	0.546642	0.59155
chr1:185535974-185537268	0.642007		0.483897	0.420549	0.553386	0.465761	0.564434
chr1:185563040-185564738	0.618073			0.387581		0.645579	0.273192
chr1:185571328-185571824	0.128284			0.470385		0.343265	0.539359
chr1:185572116-185572351				0.578646		0.802508
chr1:185616495-185617776	0.548088	0.373043	0.598644	0.557946	0.372748
chr1:185618040-185618496	0.502743		0.515439	0.2265		0.637895
chr1:185621224-185621758	0.442018
chr1:185622116-185624782	0.441462	0.451848	0.478693	0.550642		0.573951
chr1:185625557-185626118	0.705035		0.505898	0.701444
chr1:185638730-185639848	0.520543		0.47959			0.635248
chr1:185758316-185760343		0.637684		0.813356	0.633935	0.342797	0.408833
chr1:186343501-186346229	0.605954	0.453345	0.528703			0.398639
chr1:186732493-186733254		0.740293					0.694214
chr1:186952296-186952612					0.662129
chr1:187198797-187199046			0.530738	0.51182
chr1:187204096-187204846			0.669285	0.636212
chr1:187205253-187207117			0.564866	0.634138	0.541136
chr1:187234195-187234422	0.622355
chr1:187234970-187236617	0.448259		0.379704	0.399918	0.562397	0.510277
chr1:187365418-187367216	0.468114			0.609688	0.684534		0.411102
chr1:187376589-187379514	0.42416			0.32197		0.627871	0.514588
chr1:187379895-187380555	0.349653			0.656216		0.579525	0.405709
chr1:187807943-187811275	0.558779	0.519353	0.425794	0.458515	0.281222		0.507101
chr1:187811607-187812215			0.544773	0.495097
chr1:187931414-187931868						0.444323
chr1:18807008-18808015	0.584576	0.326258	0.239202	0.270006
chr1:188355589-188356059		0.673111			0.609376		0.51025
chr1:1886824-1887436	0.543136	0.547675		0.444479
chr1:1891749-1892058	0.552673		0.47871	0.361604	0.127765
chr1:189743875-189744938	0.297863						0.499836
chr1:190565526-190567829	0.56416		0.429347	0.578952	0.503825	0.685056	0.37817
chr1:19120713-19121506	0.421972	0.497755	0.42789	0.416252	0.254871	0.229421	0.499836
chr1:191820886-191821129	0.593369		0.493968	0.240586
chr1:19220635-19221286	0.49614
chr1:19227636-19229977					0.606733
chr1:192369680-192370168				0.297002
chr1:192404418-192405331	0.396289	0.588738	0.371272			0.573723
chr1:192405651-192406052	0.678152		0.601959	0.588438			0.609427
chr1:192413754-192414039	0.547321		0.37566	0.620056
chr1:192414289-192415092	0.389151		0.585177	0.492684	0.550818		0.575244
chr1:19245164-19246431		0.49825					0.503253
chr1:19247722-19251206	0.357435	0.612219			0.315432	0.515278	0.253993
chr1:192510004-192510907			0.391688	0.638157		0.503208
chr1:19252788-19254032		0.37277					0.499845
chr1:19262915-19265936		0.56849	0.48488	0.465155		0.473129
chr1:192735225-192735672				0.446172
chr1:192737228-192737950	0.615124	0.274748	0.490442	0.438707	0.611922	0.396987
chr1:19275123-19278525		0.401241			0.655018	0.666482	0.687423
chr1:192777259-192779013	0.385421	0.6029	0.54607	0.481344	0.455941	0.528809
chr1:19280894-19283894	0.521724	0.418275	0.563513	0.385926		0.572433	0.458694
chr1:19291370-19293126	0.444079	0.618451	0.571359	0.494913		0.660703	0.192183
chr1:193027034-193030411		0.562057	0.46878		0.412125		0.482812
chr1:193073054-193075286		0.492616	0.547669		0.585017		0.563367
chr1:193080669-193081780		0.492868					0.582174
chr1:193082252-193083335			0.404666
chr1:193084607-193086412
chr1:193090531-193092660		0.638736	0.487002		0.562565		0.644495
chr1:193155216-193155821				0.33276		0.561733
chr1:193157905-193158244			0.413837
chr1:1932894-1934100	0.391533
chr1:193290937-193291317							0.496747
chr1:19333871-19334780						0.664182
chr1:19335780-19339928	0.591601	0.385444	0.540109	0.650661		0.631647	0.436157
chr1:193376968-193379044			0.459014
chr1:193379281-193379603			0.548253
chr1:193417962-193418611	0.582233	0.489359	0.673196			0.510734
chr1:1934453-1935682	0.451873	0.622768	0.53837	0.468373		0.326634	0.606299
chr1:193512066-193513016	0.497709	0.497809		0.478049		0.315315
chr1:193557416-193558222	0.497725	0.597792			0.496175	0.532503
chr1:19377905-19381906	0.510175	0.634327	0.589206	0.449836		0.583813	0.49984
chr1:19392403-19393906						0.399711
chr1:193930082-193930382			0.42385	0.604904
chr1:19406118-19407355		0.543234
chr1:19491427-19491712		0.454218					0.53465
chr1:19524957-19526323	0.531741		0.645625	0.389401		0.366719
chr1:19526593-19530810		0.510641				0.23124
chr1:19531334-19531652	0.626433		0.467678	0.451348
chr1:19532267-19538176		0.587229					0.536965
chr1:19577187-19579926		0.5286					0.490104
chr1:195863371-195864157				0.401041		0.540023
chr1:196376001-196376412							0.675285
chr1:19637656-19639923	0.448265	0.403884	0.491583	0.444589	0.421643		0.423691
chr1:196577153-196578971					0.605776
chr1:196960914-196961703	0.547845	0.409629	0.664025	0.471819			0.610914
chr1:19716721-19717415	0.240682				0.379692	0.593395
chr1:197169443-197171531		0.577585					0.568124
chr1:19724640-19725051	0.470991	0.740293				0.510277	0.747103
chr1:19725792-19729279	0.548941	0.426825			0.252961	0.596116	0.615567
chr1:197299331-197300271	0.637471
chr1:197310997-197311447		0.589523	0.574186	0.404912
chr1:19733846-19735309						0.307858	0.577274
chr1:19740718-19741165	0.432398
chr1:197411940-197412197	0.411362						0.666821
chr1:197529401-197529797						0.392966
chr1:19752974-19753651	0.5998	0.544862
chr1:19759078-19759756	0.6644
chr1:19761570-19761928						0.320489
chr1:19763311-19763598		0.74706
chr1:19771958-19773135		0.772577				0.562119	0.412874
chr1:19774963-19776215	0.564956	0.332413				0.28714	0.391354
chr1:197780128-197780814	0.565905
chr1:197871179-197872352	0.463383		0.534673	0.415132	0.551426		0.595428
chr1:198057653-198058292	0.51459	0.442771			0.569159
chr1:19806112-19807286	0.496228	0.819576				0.403064
chr1:1980700-1982851	0.395176		0.610506	0.407686	0.290496		0.626701
chr1:198074777-198075066			0.568419	0.573994	0.65069
chr1:19809509-19814373	0.473761		0.51642	0.461054	0.526865	0.438236
chr1:198125465-198129618	0.553479	0.481789			0.511089
chr1:198134750-198138075	0.557653	0.657105			0.457487
chr1:198140534-198141343	0.489825
chr1:198144919-198145575	0.533222
chr1:198156460-198157651				0.353652		0.545158
chr1:198169848-198170107	0.43091
chr1:198198198-198198764	0.396319	0.743724	0.417615	0.564749
chr1:198214292-198214670	0.330703		0.51655	0.395172
chr1:198233458-198235037	0.672691		0.433401	0.408157
chr1:198236592-198238485	0.376943	0.58552	0.387096	0.374739
chr1:198242955-198243655	0.554421		0.35276
chr1:198257184-198257491		0.664985
chr1:198283808-198284403	0.6125	0.785986	0.350496	0.251807
chr1:198355960-198357886	0.518405	0.72929	0.463947	0.395311
chr1:198651012-198651483				0.618263		0.441647
chr1:198757360-198758037	0.694875	0.46325
chr1:198812147-198812599				0.231311
chr1:198845587-198845873	0.523319
chr1:19921434-19925186	0.437885	0.468472	0.522992	0.521829	0.457976	0.55115	0.597373
chr1:199243186-199243791	0.206129					0.598431
chr1:19970394-19971651	0.39011						0.42749
chr1:199877766-199878277			0.597269			0.554047
chr1:200271276-200271637	0.613942		0.34516	0.569379
chr1:200299702-200300260	0.369677		0.766425
chr1:200305025-200305443		0.500327	0.632313			0.154963
chr1:200306013-200306330	0.602375	0.62723	0.69739		0.400609
chr1:200336607-200338730	0.657395		0.592034			0.51056
chr1:200348182-200348453					0.872235
chr1:200452301-200452568	0.457325		0.628958		0.622667	0.398432
chr1:200452860-200453350	0.619946		0.562054			0.747084
chr1:200589313-200590796	0.460552	0.570697			0.516656
chr1:200637704-200640018			0.511663		0.511306	0.456319
chr1:200650002-200650976			0.525791		0.226875	0.556993
chr1:200707168-200709944	0.347883		0.359331	0.518387		0.437117	0.692161
chr1:200718295-200718519				0.495126		0.628186
chr1:200723812-200725520	0.572566		0.643736			0.602593	0.751373
chr1:200755460-200757028	0.771273	0.418854	0.44799			0.496941
chr1:200759192-200759854	0.725097
chr1:20079734-20082680	0.455037		0.466925	0.613927	0.357356
chr1:200860162-200861753	0.603281		0.56404	0.424905	0.521399	0.241031	0.617574
chr1:200862541-200866593	0.652332	0.501694	0.478253	0.635731	0.5618	0.39348	0.562654
chr1:200885564-200886676	0.667678	0.905772	0.317803			0.46383
chr1:200914378-200914619	0.448335	0.227926
chr1:20094927-20095720	0.337463	0.414963
chr1:20096526-20096826	0.774343
chr1:201097008-201097238	0.559604		0.544443	0.287607
chr1:201122744-201124257	0.347541	0.43447			0.226604
chr1:201138303-201141773	0.542285	0.593875	0.43137	0.382144		0.400542	0.401551
chr1:201153719-201153988				0.50202
chr1:201297146-201300024	0.433718		0.537615	0.612669		0.732195	0.413821
chr1:201327925-201328358	0.541116		0.257456			0.415112
chr1:201330544-201330879
chr1:201337127-201340493	0.406631	0.761896	0.3616			0.578376	0.511357
chr1:201341360-201355718	0.432184	0.405909	0.473957	0.409999	0.623416	0.543788	0.606534
chr1:201362053-201362684				0.716664
chr1:201366232-201366601		0.882703	0.338281				0.490527
chr1:201368080-201371911	0.407218	0.62368	0.529688	0.5745		0.614971
chr1:201374105-201375279	0.382614	0.503438	0.39423	0.556817
chr1:201375693-201377420	0.45195		0.49326	0.426523
chr1:201382444-201382736			0.273386
chr1:201386527-201394283	0.456218	0.589533	0.440242	0.435731		0.469028	0.59724
chr1:201394523-201396648	0.347176						0.615567
chr1:201399832-201400489		0.373707	0.585351	0.468713
chr1:201424546-201426566		0.57219	0.306831	0.475546			0.595363
chr1:201426964-201427200			0.597229	0.183623
chr1:201428446-201432487	0.391297	0.657487	0.403995	0.585887	0.34772	0.549585	0.615542
chr1:201436558-201439425	0.484938	0.525247	0.449453	0.424139	0.420666	0.531171	0.45954
chr1:201449208-201479239	0.531277	0.421286	0.454734	0.542773	0.585338	0.570818	0.444041
chr1:201479509-201485013	0.517891	0.578297	0.445182	0.43923	0.35362	0.628186	0.560716
chr1:201486492-201486743			0.275258	0.290181
chr1:201500541-201501503	0.60983	0.211512	0.430081	0.578299
chr1:201502515-201504886	0.54315	0.610438	0.423102	0.459534
chr1:201507429-201509698	0.571383	0.525479	0.449791	0.392018	0.501294	0.311102	0.364312
chr1:201522056-201525076	0.482157		0.412896	0.389647		0.67633
chr1:201525664-201526160				0.65168
chr1:201604743-201605954			0.430307	0.663335
chr1:201612557-201613529			0.533783	0.560301
chr1:201616062-201620247	0.556254	0.365346	0.52702	0.410513	0.394896
chr1:201620757-201621090	0.560175
chr1:201625050-201626718			0.42928	0.421602
chr1:201644232-201644585		0.442688	0.336495	0.406951		0.547033
chr1:201645191-201645823		0.557809	0.407542			0.602873
chr1:201660836-201662058		0.50175	0.39955	0.237336			0.930358
chr1:201665262-201665702			0.427878	0.262262
chr1:201671218-201673450				0.966853		0.0571623
chr1:201677374-201679265			0.412354	0.401909
chr1:201679490-201686210	0.548313	0.400311	0.418694	0.589544	0.561635	0.555733	0.313139
chr1:201686489-201686878	0.593178			0.704409
chr1:201687393-201712464	0.450492	0.58193	0.430734	0.444803	0.418615	0.588152	0.564061
chr1:201713697-201714234		0.601719	0.431752	0.546967
chr1:201714569-201714823	0.365626						0.703614
chr1:201716274-201717233	0.588806	0.586098	0.65651	0.644556
chr1:201719282-201723801	0.569181	0.474048	0.379605	0.387235		0.540771
chr1:201726083-201726633					0.496175
chr1:201728495-201731810	0.753335						0.626255
chr1:201732532-201733104	0.360801	0.654815	0.540833	0.457972
chr1:201739131-201740246	0.197597		0.562448	0.310584
chr1:201742360-201742722	0.63525		0.451248	0.374471
chr1:201743003-201743783	0.327422	0.776045	0.360991	0.419781			0.496747
chr1:201755265-201756221				0.669541
chr1:201758416-201759345				0.611854		0.634124
chr1:201760182-201762230	0.631691		0.417555			0.635258	0.7591
chr1:201776702-201777944			0.57615
chr1:201791710-201792436	0.466856	0.555968	0.510421	0.400615
chr1:201795940-201799416		0.553308		0.307735		0.486439	0.584293
chr1:201842751-201844801	0.534429
chr1:201865293-201868653	0.497673			0.424949		0.620821
chr1:201869233-201870455				0.418478
chr1:201871384-201879382	0.45723	0.194513	0.446964	0.450599	0.58064	0.455125	0.595621
chr1:201885488-201886470		0.442688	0.350672	0.404211	0.245729
chr1:201897032-201898111	0.588724	0.668347	0.579963	0.480641		0.58473
chr1:201907391-201908249	0.512352	0.587428	0.545893	0.522189
chr1:201908501-201909232		0.755133	0.449199			0.447987
chr1:201909931-201911804	0.54653	0.614966	0.510561	0.48377	0.360549	0.497026
chr1:201912212-201917663	0.455081	0.659671		0.419143	0.608503	0.569658
chr1:201923488-201925702	0.491636	0.503277	0.452863	0.490921	0.468313	0.534832	0.391919
chr1:201951394-201953007	0.484652	0.348891	0.502428			0.544382	0.617955
chr1:201955465-201956461	0.438227	0.610334	0.402427			0.555556
chr1:201959111-201960682	0.402506	0.677201	0.408403		0.361385	0.356598	0.633324
chr1:201976217-201978215	0.579256	0.603409	0.471768	0.384197		0.405301
chr1:201978894-201980752	0.498948	0.418275	0.441808			0.551711	0.470493
chr1:201986334-201988624	0.405434	0.342782	0.62254	0.629686	0.58925		0.539359
chr1:202003375-202004747	0.169493	0.708266	0.359504	0.559622	0.273225		0.444577
chr1:202011589-202012841			0.406325	0.638157
chr1:202013543-202014052			0.381796
chr1:202014869-202022432	0.50102		0.619827	0.5454	0.540788	0.532212
chr1:202025555-202026783		0.508533	0.452114	0.441389
chr1:202027632-202027982				0.509853		0.263467
chr1:202033250-202033580			0.347143	0.323747	0.620308
chr1:202038818-202039357			0.40634	0.471654
chr1:202043710-202046335		0.497809	0.554491	0.504719	0.267401
chr1:202049999-202051873		0.413387	0.574666	0.652884	0.264605	0.483042
chr1:202055226-202055542	0.365959		0.422098	0.504874	0.753259
chr1:202073723-202077856	0.350064	0.6178	0.456173	0.463633	0.504755
chr1:202080551-202080779			0.475806	0.565498
chr1:202081470-202083070	0.803063	0.402367	0.53096	0.720439
chr1:20208406-20210055		0.458797	0.600408	0.564622	0.532844		0.366606
chr1:202087428-202088054	0.493868		0.371465	0.698624
chr1:202100805-202102426		0.446201	0.574403			0.343303
chr1:202112407-202114355	0.453229	0.607532	0.435867	0.485334		0.412398
chr1:202254898-202257000		0.742288
chr1:202313359-202313769	0.522474	0.397812
chr1:202317749-202320105	0.465979	0.506928			0.552842
chr1:202320442-202321172	0.521687	0.740293
chr1:202321534-202322175	0.535089
chr1:202335355-202335585		0.668822	0.315551			0.496836
chr1:202336415-202337589	0.484139	0.547184			0.540756
chr1:202365110-202365368	0.578402
chr1:202374806-202375719	0.590134		0.586752	0.343307
chr1:202376082-202378969	0.462985	0.489009			0.817134
chr1:202379249-202381894				0.282324		0.751472
chr1:202398537-202399200	0.685025	0.117257
chr1:202403782-202404337	0.548895	0.700308			0.661516
chr1:202425014-202426064	0.464288
chr1:202430688-202434846	0.460675	0.582156			0.535724
chr1:202439144-202439428	0.502691	0.365317			0.55791
chr1:202440991-202443906	0.57532	0.326578
chr1:20245092-20246081							0.583177
chr1:202453972-202454797	0.240682	0.864761
chr1:202471827-202472265	0.369677	0.503438
chr1:202472638-202475691	0.454678	0.406912			0.546616
chr1:202476861-202477346	0.431202	0.612756			0.62733
chr1:202506159-202506448	0.436414	0.491005
chr1:202511545-202512055	0.585934						0.666513
chr1:202512590-202512970	0.497031	0.545782
chr1:202514058-202514836	0.557982
chr1:202519367-202519982	0.313087
chr1:20253082-20254200	0.379026		0.45136	0.46175		0.473422	0.473838
chr1:202536297-202537889	0.386931	0.335439			0.368513
chr1:202546050-202548984	0.432112		0.384107	0.410915			0.548195
chr1:202554916-202556055		0.287095					0.80514
chr1:202556336-202560774	0.45066	0.40926			0.654183		0.495351
chr1:202729184-202729671	0.738004		0.536374	0.611514
chr1:202729977-202732013	0.535141	0.593466	0.490332	0.559698	0.389135		0.580418
chr1:202774926-202777915	0.559079	0.526864	0.438243	0.461987	0.55814	0.445205
chr1:202779357-202780865		0.577947	0.471103	0.56726	0.363242	0.568828
chr1:202781662-202781923		0.750301	0.385035			0.376414
chr1:202790230-202791569	0.579478	0.588753		0.62909		0.369854
chr1:202829614-202830674	0.384197	0.397947	0.456769	0.456908	0.421264	0.503019	0.375151
chr1:202857401-202858787	0.607041		0.456715	0.494107
chr1:202895559-202897109		0.778236	0.433354			0.252156
chr1:202926270-202928315		0.502174	0.452123	0.577026	0.561487	0.766513	0.574137
chr1:202933587-202937381		0.353033	0.458128	0.399887	0.426311	0.45599	0.668375
chr1:202974814-202977505			0.544381
chr1:202995020-202998976	0.610984	0.45164	0.407481	0.39809	0.525229	0.626457	0.569872
chr1:203002058-203002663			0.44502			0.616912
chr1:203003189-203013923	0.564758	0.449746	0.468053	0.461685	0.348249	0.543587	0.562409
chr1:203014151-203014427			0.493079	0.687733
chr1:203036680-203039616		0.589503	0.458058	0.455847	0.502346		0.336323
chr1:2030790-2032223	0.547243	0.446201	0.358722	0.612444			0.216855
chr1:203108725-203111342	0.645862		0.371872	0.439149		0.38301
chr1:203111774-203112076		0.547675	0.434748			0.39694
chr1:203117611-203119748	0.497685	0.479204	0.628572	0.504774		0.598476
chr1:203120069-203120749		0.492848	0.413804	0.585224
chr1:203121141-203123657	0.585596		0.388051	0.579915		0.447499
chr1:203242540-203242852				0.591843	0.600609	0.620378
chr1:203244909-203254039			0.460645	0.558503	0.615745	0.449737	0.58505
chr1:203255022-203262641		0.562409	0.551997	0.471708	0.424811	0.461339	0.433235
chr1:203264311-203265068			0.450587	0.552166
chr1:203273007-203276494		0.557473	0.433232	0.500987	0.622256		0.420027
chr1:203295838-203297392				0.582138	0.559018	0.437881
chr1:203297643-203298593				0.435231		0.564034
chr1:203329537-203329788			0.493152
chr1:203333185-203334410	0.564582		0.393396	0.497014		0.529119	0.50907
chr1:203347184-203350710	0.502363	0.335015	0.473244	0.552491	0.496742	0.586869
chr1:203410203-203410733			0.297442	0.814128		0.463555
chr1:203449481-203450292			0.482174	0.239636
chr1:203456314-203457400		0.463735	0.556073	0.55054
chr1:203470804-203471453			0.413974	0.398955
chr1:203474811-203475059			0.653183	0.395028
chr1:203475973-203478683		0.357115	0.469043	0.573895
chr1:203480876-203483846	0.459282	0.640471	0.347063	0.465628			0.470434
chr1:2035156-2037896	0.405994	0.427281	0.5622	0.49878			0.640651
chr1:203519682-203528786	0.416505	0.60861	0.578931	0.564292	0.623947	0.41717	0.390819
chr1:203540682-203542154	0.109434		0.431362	0.62687		0.418222
chr1:203560015-203563276	0.585044	0.481465	0.542394	0.41363		0.516773	0.723294
chr1:203566043-203571734	0.434094	0.571812	0.442759	0.534223		0.545994	0.619514
chr1:203575593-203575888	0.497229	0.335015	0.499278
chr1:203595075-203601206	0.427492	0.70085	0.474107			0.622984	0.378561
chr1:203611896-203615923	0.739048			0.471743
chr1:203618742-203620059	0.536096						0.636227
chr1:203636229-203637450	0.476807		0.530118	0.27729			0.368152
chr1:203639131-203640062	0.615461						0.39249
chr1:203640339-203644277	0.439631	0.554587	0.421036	0.569588	0.528974	0.501393	0.571467
chr1:203661525-203662948	0.482007		0.47086	0.495006			0.481318
chr1:203695221-203695610			0.710882	0.92976
chr1:203719203-203721756		0.197331	0.527941	0.675939		0.676534
chr1:203738093-203739966			0.426192			0.30272
chr1:203740653-203740879				0.463611		0.213052
chr1:203763266-203769548		0.610099	0.43222	0.397499		0.434525	0.72167
chr1:203829782-203832011		0.42587	0.458588			0.437543	0.447646
chr1:2038497-2038746	0.497257	0.398281
chr1:2039188-2039632	0.662862
chr1:204042182-204044601			0.521906	0.39022
chr1:204045721-204051894	0.460763	0.435236	0.535009	0.466671
chr1:204052213-204054439	0.453395	0.634683	0.461302	0.581432
chr1:204062636-204063539	0.464758			0.25951
chr1:204095094-204097381	0.543578	0.457746	0.483957	0.469916	0.485232		0.534592
chr1:204098049-204098979	0.343968	0.37277	0.496649				0.375159
chr1:204120434-204121791	0.469131			0.396522		0.449229	0.550827
chr1:204164513-204169357	0.387691		0.534817	0.488424	0.610124
chr1:204169585-204170970					0.631211
chr1:204230171-204230655	0.41444		0.688163	0.459555
chr1:204231610-204233499					0.696514
chr1:204244378-204250498	0.536763		0.427055	0.581411	0.415581
chr1:204250752-204251173	0.464288	0.388701	0.357832	0.504993			0.452362
chr1:204252612-204258936	0.542134		0.599198	0.434954	0.37594
chr1:204264188-204266834	0.477837	0.554222	0.438291	0.380276		0.590168	0.648402
chr1:204272861-204273151	0.496135		0.351738
chr1:204276322-204277039	0.485218		0.486258	0.504033
chr1:204289079-204289479	0.402683	0.458263	0.500705	0.604972			0.34999
chr1:204290899-204291761			0.651507			0.501629
chr1:204292530-204292810	0.565348						0.370327
chr1:204293320-204293906	0.574087		0.357808			0.601568
chr1:204304205-204305005	0.547751		0.402771	0.442304
chr1:204313357-204313657	0.76668						0.336988
chr1:204313927-204315616	0.651145						0.554815
chr1:204316967-204321415	0.554021						0.599067
chr1:204327341-204328550	0.490195	0.34165	0.442244			0.506292	0.507881
chr1:204328818-204331165		0.558112	0.42241	0.303071		0.637481
chr1:204378372-204383049		0.536039	0.435519			0.530458
chr1:204385506-204387877	0.461448	0.403304	0.377133			0.366893	0.523421
chr1:204389025-204389970	0.568537	0.633127	0.437224	0.502162		0.441224
chr1:204415910-204416303		0.581629	0.564783	0.588079
chr1:204419658-204420718		0.592448	0.430606	0.569996		0.223526
chr1:204420989-204421256		0.867097	0.451366	0.262322
chr1:204434416-204437112		0.334626	0.616673	0.389568		0.579355
chr1:204442251-204442940		0.555025	0.390112			0.622641
chr1:204444645-204445853		0.709845	0.549935			0.690468
chr1:204450630-204451782		0.626287	0.440993			0.451448
chr1:204461455-204464485		0.370009	0.574914			0.516394
chr1:204475254-204475572		0.492941	0.470526			0.447368
chr1:204475855-204477437	0.457184			0.495331	0.37686	0.530895	0.368732
chr1:204484859-204486762		0.517569	0.487642			0.554864
chr1:204493646-204493896	0.670428	0.370109	0.407966			0.614695
chr1:204529172-204529863		0.278943	0.520905			0.531688
chr1:204530112-204530632						0.609403
chr1:204534440-204534785		0.508813	0.528239			0.633554
chr1:204543016-204544126	0.898135	0.552172	0.51543			0.550616	0.780535
chr1:204593112-204595133	0.535806	0.801451	0.521042	0.691179		0.77916	0.529371
chr1:204606374-204606664	0.275257		0.414475	0.218459			0.535449
chr1:204607039-204607351	0.881634			0.45656			0.407531
chr1:2047050-2048072	0.364721	0.489139					0.663602
chr1:204783043-204784310				0.244035		0.605459
chr1:204831741-204832800				0.439433		0.586457
chr1:205090209-205092347	0.555444	0.628206	0.463003	0.388228	0.550537	0.33483	0.369371
chr1:205112990-205115248	0.468076		0.536	0.568853
chr1:20511996-20513731		0.368207	0.547627		0.308292		0.262771
chr1:205144283-205145011	0.431712		0.372284				0.574357
chr1:205151767-205153981	0.47872	0.386385	0.547228	0.396539	0.343145		0.636897
chr1:205179279-205181223	0.458315		0.64854	0.385385			0.584571
chr1:205218042-205219189	0.475542		0.36268	0.694243
[truncated: 47,599 more rows]
