# Supplementary material for: Subtle changes in chromatin loop contact propensity are associated with differential gene regulation and expression
Source: Nat Commun. 2019 Mar 5;10:1054. doi: 10.1038/s41467-019-08940-5 (PMC6401380; doi:10.1038/s41467-019-08940-5)
Supplement: Supplementary file 15 — Supplementary Data 12 [file 41467_2019_8940_MOESM15_ESM.xlsx]

## Sheet: Sheet1
Supplementary Data 12: iPSC H3K27AC Allelic Imbalance p-values
Peak	iPSCORE_2_1	iPSCORE_2_2	iPSCORE_2_3	iPSCORE_2_4	iPSCORE_2_6	iPSCORE_2_7	iPSCORE_2_9
chr1:10002632-10004119	1	0.01718	0.89073	0.41776	NA	1	0.16058
chr1:100088441-100088694	NA	NA	NA	NA	NA	0.42009	NA
chr1:10010764-10011820	NA	0.67706	0.63044	1	NA	0.41553	NA
chr1:100115999-100116388	NA	0.54596	0.47965	NA	1	0.75325	0.54696
chr1:100191617-100192041	NA	0.77099	0.11786	NA	0.18065	NA	NA
chr1:10020635-10021281	NA	0.05372	1	0.13822	NA	1	NA
chr1:100223551-100224843	1	NA	0.75425	1	NA	0.16021	NA
chr1:100231920-100232310	NA	0.3003	0.57991	0.87019	0.67894	0.04677	0.33352
chr1:100273998-100274976	0.21199	NA	NA	0.17049	0.30429	1	0.30228
chr1:100502415-100504982	NA	0.6978	NA	NA	1	0.35185	1
chr1:100597815-100598968	NA	NA	NA	0.48733	0.46267	NA	NA
chr1:100714068-100716234	NA	1	NA	0.39875	0.2191	NA	0.03881
chr1:100719076-100719675	NA	1	NA	0.1437	0.02065	NA	0.60419
chr1:100731272-100732538	NA	0.18445	0.17801	0.92512	0.66907	NA	0.86363
chr1:100763179-100764191	NA	1	NA	0.60734	NA	NA	NA
chr1:100771110-100771622	NA	0.05046	NA	0.17852	0.22726	0.67645	0.01098
chr1:100788984-100790957	NA	0.41902	NA	0.73824	0.05797	0.93331	0.01833
chr1:100816365-100819178	NA	0.89897	NA	0.26285	0.4199	NA	0.41343
chr1:100827379-100827805	NA	NA	0.62731	0.10823	0.11031	0.3869	0.50614
chr1:100852024-100852396	NA	NA	NA	0.38881	1	NA	NA
chr1:100876520-100877662	NA	NA	NA	1	NA	0.79095	NA
chr1:100887230-100887641	NA	NA	NA	1	0.10906	NA	NA
chr1:100902521-100903338	NA	NA	NA	0.80195	NA	NA	NA
chr1:100928064-100928943	0.42609	NA	NA	NA	NA	NA	NA
chr1:10093035-10094116	NA	0.42881	0.3163	0.90309	NA	0.73625	NA
chr1:10122237-10122846	NA	NA	NA	0.09353	NA	NA	NA
chr1:10124945-10125731	0.55727	0.66014	0.68698	0.67811	NA	0.48338	1
chr1:101251442-101251740	0.01284	NA	0.57866	NA	0.54807	NA	0.72592
chr1:101285550-101285963	0.86117	NA	0.55798	NA	0.66206	NA	0.5797
chr1:101360030-101362526	0.75434	0.75069	NA	NA	0.0527	1	0.87813
chr1:101414365-101417379	0.87452	1	NA	NA	0.51714	0.88893	NA
chr1:101449671-101449888	0.77206	NA	NA	NA	1	0.60057	NA
chr1:1014891-1015522	0.47634	NA	0.76953	NA	NA	NA	NA
chr1:101490673-101492153	1	0.39838	NA	NA	0.47282	0.46639	NA
chr1:101681856-101682138	NA	NA	0.77252	NA	0.16287	NA	NA
chr1:101682666-101683307	0.14536	NA	0.22564	NA	NA	1	NA
chr1:101701635-101702909	NA	NA	NA	1	0.10708	NA	NA
chr1:101775069-101775599	NA	NA	NA	0.83011	NA	1	NA
chr1:101844550-101844852	NA	NA	0.60648	NA	NA	0.80497	NA
chr1:101847694-101848124	NA	NA	NA	0.54777	NA	0.79009	NA
chr1:101848569-101848945	NA	1	NA	0.81432	NA	1	1
chr1:101946635-101946895	NA	NA	NA	0.17705	NA	0.28911	NA
chr1:102084290-102084810	NA	NA	NA	0.26887	0.45797	NA	NA
chr1:102146649-102146996	NA	NA	NA	1	NA	NA	NA
chr1:102207589-102207866	0.79149	NA	0.60819	0.6591	0.1794	1	0.3855
chr1:102312354-102312820	0.81542	NA	NA	NA	NA	NA	0.80291
chr1:102334331-102334866	0.14519	NA	NA	NA	NA	NA	NA
chr1:10269817-10272145	NA	0.00238	0.31888	0.07037	NA	0.32076	NA
chr1:102899752-102900064	NA	NA	0.38686	NA	NA	NA	NA
chr1:103354113-103354403	0.06155	0.1738	NA	NA	NA	NA	NA
chr1:103715981-103717401	0.48267	NA	NA	NA	NA	NA	0.23746
chr1:103717647-103718052	0.54333	NA	NA	NA	NA	NA	0.77399
chr1:10377125-10378875	NA	0.75042	NA	0.57479	NA	0.57282	NA
chr1:10446455-10447008	NA	NA	NA	0.50907	NA	0.3829	NA
chr1:10447241-10449604	NA	0.92632	0.16499	0.64745	NA	0.09527	NA
chr1:10450802-10451272	0.77416	NA	NA	NA	NA	NA	0.22237
chr1:10458530-10460047	0.24564	1	1	0.55734	NA	1	0.8151
chr1:104599399-104600837	1	NA	0.14756	NA	1	NA	0.44404
chr1:10460858-10461108	NA	0.72586	1	0.81169	NA	0.03628	NA
chr1:104615819-104616103	NA	NA	NA	0.22566	NA	0.02266	NA
chr1:104634418-104634952	NA	NA	NA	0.62747	NA	1	NA
chr1:104753496-104754011	1	0.38761	NA	NA	0.09006	NA	NA
chr1:10486319-10486972	0.25773	1	0.7908	NA	0.08778	NA	0.7741
chr1:10490108-10491382	0.32786	0.90134	0.09487	NA	0.90807	NA	1
chr1:1050748-1051486	0.3417	NA	NA	NA	NA	NA	NA
chr1:105318851-105319175	NA	0.58076	1	NA	NA	1	NA
chr1:10534509-10535824	NA	NA	NA	0.58122	0.30307	NA	NA
chr1:105645110-105645331	NA	0.02086	0.09476	NA	NA	1	NA
chr1:10568277-10569761	NA	1	NA	NA	NA	0.30644	0.81432
chr1:105958436-105958761	0.60403	0.28932	NA	NA	NA	NA	NA
chr1:105959197-105959785	0.75597	0.34369	NA	NA	0.63236	1	NA
chr1:10614469-10617846	0.11664	0.57806	NA	0.00339	0.22288	0.26083	0.26096
chr1:1064017-1064565	0.58141	NA	0.54851	NA	NA	NA	NA
chr1:10654392-10654819	NA	NA	NA	0.65943	0.1816	NA	NA
chr1:1067483-1068224	0.72651	NA	NA	NA	NA	NA	NA
chr1:10691598-10692467	0.50654	NA	NA	NA	NA	NA	NA
chr1:1070373-1070743	0.39954	NA	0.50559	NA	0.17801	NA	NA
chr1:107066964-107067369	NA	NA	0.30342	0.29951	0.77458	0.22612	NA
chr1:107225295-107225714	0.29874	NA	0.50725	NA	NA	0.5213	NA
chr1:1072556-1072889	NA	NA	NA	0.62505	NA	NA	NA
chr1:10727886-10729204	1	NA	NA	0.22274	NA	0.80242	0.5486
chr1:107289136-107290685	0.13035	0.77426	0.55836	0.72015	0.23789	0.81558	NA
chr1:10729622-10730144	1	0.75556	0.50272	NA	NA	NA	NA
chr1:107298721-107298959	0.11081	NA	0.47469	NA	NA	0.72573	NA
chr1:10730445-10731312	NA	NA	0.506	1	NA	0.38941	NA
chr1:10731991-10732488	NA	NA	NA	0.80365	NA	0.72609	NA
chr1:10734651-10735061	NA	0.72726	NA	1	0.10275	0.41703	0.34361
chr1:10735329-10736198	NA	NA	0.75509	1	NA	NA	NA
chr1:10736856-10738666	NA	0.41874	0.38245	0.8642	NA	0.2031	NA
chr1:10741624-10742000	NA	NA	NA	NA	NA	0.54886	NA
chr1:10742759-10743103	NA	NA	0.60777	0.28919	NA	1	NA
chr1:10745690-10747593	NA	0.60542	0.62949	0.58268	NA	NA	NA
chr1:10758955-10759281	NA	0.06581	0.32952	0.72875	1	NA	NA
chr1:107598703-107600977	0.12941	0.55908	1	NA	0.72697	NA	1
chr1:10764003-10765247	0.27594	0.28654	0.38672	1	1	0.42609	NA
chr1:107724130-107724509	1	NA	NA	NA	NA	NA	0.751
chr1:107789733-107790624	0.33925	NA	NA	NA	NA	0.05705	NA
chr1:107791657-107792064	0.5487	NA	NA	NA	NA	0.14312	NA
chr1:1078121-1078387	NA	1	NA	0.62632	NA	NA	NA
chr1:10788240-10789819	1	NA	0.77247	1	NA	NA	NA
chr1:107895219-107896237	NA	NA	NA	0.54615	NA	1	NA
chr1:10794626-10795087	0.64657	NA	0.74897	NA	0.23935	NA	NA
chr1:1079486-1080712	0.78737	NA	0.1474	NA	0.62732	NA	NA
chr1:10797335-10798791	0.47438	NA	0.47859	0.50584	NA	NA	NA
chr1:10799249-10800049	0.58046	NA	0.02199	1	NA	NA	NA
chr1:10820701-10822938	0.23737	NA	NA	0.89491	0.8184	NA	0.75366
chr1:108220467-108220758	0.79853	0.75291	0.34242	NA	NA	0.7994	NA
chr1:10827308-10827595	NA	NA	NA	0.8147	0.72707	NA	NA
chr1:108347739-108348871	NA	NA	NA	0.32904	NA	0.73662	NA
chr1:108386729-108387741	NA	1	NA	NA	NA	NA	NA
chr1:10841143-10841423	0.50309	0.28822	1	1	NA	0.06623	NA
chr1:108479367-108480201	NA	0.80272	NA	NA	NA	NA	0.29921
chr1:108480596-108481063	NA	NA	NA	0.47804	NA	NA	NA
chr1:108506662-108508486	NA	NA	NA	NA	1	NA	NA
chr1:108594237-108594683	0.05925	NA	0.8176	0.35255	NA	NA	0.38394
chr1:108596026-108596276	NA	NA	0.57784	1	NA	NA	0.17692
chr1:108596806-108597045	NA	NA	NA	0.14086	0.09144	NA	NA
chr1:108600830-108601532	0.79167	NA	0.45649	NA	1	NA	0.77484
chr1:108741809-108743336	NA	0.42507	0.20922	0.35374	0.77147	0.72282	0.82054
chr1:10874871-10876039	1	NA	NA	0.07535	0.72722	NA	NA
chr1:108763812-108764395	NA	NA	NA	NA	NA	0.47479	NA
chr1:10895422-10896012	NA	NA	NA	0.83909	0.15685	NA	NA
chr1:10899787-10900253	1	NA	NA	NA	NA	NA	NA
chr1:109046002-109046250	NA	NA	NA	1	NA	NA	NA
chr1:109075259-109075823	0.38269	NA	NA	0.36029	NA	NA	NA
chr1:109082447-109083790	0.85955	0.40303	0.49803	NA	NA	0.67884	NA
chr1:109101898-109103338	0.20835	1	0.33083	0.4543	NA	0.22041	NA
chr1:109189339-109189639	0.29979	0.81158	0.22569	NA	NA	NA	NA
chr1:109233980-109236441	0.71217	0.17333	0.81194	NA	NA	0.40276	NA
chr1:1092888-1094443	0.52664	NA	NA	NA	NA	NA	1
chr1:109289264-109290274	0.02153	NA	4e-05	0.8879	0.21833	0.33211	0.19021
chr1:109308280-109308659	NA	0.7234	0.18068	0.60359	NA	0.34305	NA
chr1:109357117-109357606	0.11089	0.50924	1	NA	NA	0.82998	NA
chr1:109357949-109360064	0.01162	0.67405	0.36508	0.63585	0.86936	0.00172	0.96259
chr1:109432341-109432720	NA	NA	NA	NA	NA	NA	1
chr1:109462566-109463080	0.55061	NA	NA	NA	0.5745	0.33678	0.72765
chr1:109488497-109491942	NA	0.33551	0.39742	0.43262	NA	NA	0.95906
chr1:109495054-109495297	NA	0.58154	NA	NA	NA	NA	NA
chr1:109505173-109506591	0.36194	NA	NA	0.09261	NA	1	0.11111
chr1:109571126-109571376	NA	NA	NA	0.14469	NA	0.7741	NA
chr1:10961201-10961890	0.23671	NA	NA	0.06059	NA	NA	0.54709
chr1:109618179-109619907	NA	0.71146	0.59395	NA	NA	0.22899	0.78656
chr1:109632652-109634344	0.72174	0.42792	0.28976	0.26403	NA	NA	NA
chr1:109642211-109643934	0.85099	0.71026	0.66181	0.17584	NA	NA	NA
chr1:109654763-109655325	0.59165	1	0.82151	0.25292	NA	NA	NA
chr1:10970266-10970643	NA	0.72468	NA	1	NA	0.17655	NA
chr1:1097325-1102374	NA	0.95463	0.25975	0.03883	NA	0.36493	NA
chr1:109744116-109744434	0.03413	1	0.54263	NA	NA	NA	NA
chr1:109766189-109766616	NA	NA	NA	NA	NA	0.60307	NA
chr1:109772690-109774320	0.45427	0.03863	0.77531	NA	0.53026	0.04962	NA
chr1:109781171-109784044	0.30375	0.24353	0.5926	NA	0.65203	0.07917	0.75155
chr1:109795984-109798921	NA	0.10929	NA	NA	0.57903	NA	NA
chr1:109800174-109800781	NA	NA	NA	0.77383	NA	NA	NA
chr1:109801074-109802706	NA	NA	NA	0.26188	NA	0.72608	NA
chr1:10980238-10980479	0.42767	NA	0.33908	NA	NA	NA	NA
chr1:109816183-109818011	NA	NA	NA	0.03719	NA	0.62931	NA
chr1:109825242-109829434	0.73809	0.23906	0.79271	0.03531	0.04916	0.23965	0.66818
chr1:109839178-109840371	0.78986	NA	0.7549	0.30501	NA	0.8316	NA
chr1:109848100-109850258	0.15273	NA	1	NA	NA	NA	0.26795
chr1:109861136-109861729	0.82274	0.38629	0.34375	NA	NA	0.50489	NA
chr1:109924785-109927602	0.00731	NA	NA	NA	NA	NA	0.23907
chr1:109939805-109940525	0.55614	NA	NA	NA	NA	NA	0.80369
chr1:109940809-109941614	0.58725	NA	NA	NA	NA	NA	0.42711
chr1:109968399-109969974	0.83501	NA	NA	0.13163	0.32703	0.33071	0.52035
chr1:110026509-110027529	0.52502	NA	NA	NA	NA	NA	0.83291
chr1:110036762-110037152	0.60713	NA	NA	NA	NA	NA	0.78917
chr1:110052092-110052330	0.82482	NA	NA	1	NA	0.33562	NA
chr1:110090187-110091953	NA	0.21336	NA	1	NA	0.24821	0.04808
chr1:110104997-110105408	0.75271	1	NA	NA	NA	NA	NA
chr1:110106648-110108886	NA	NA	NA	0.63541	NA	0.16943	NA
chr1:110110905-110111390	1	NA	NA	NA	NA	NA	NA
chr1:110152960-110153616	NA	NA	NA	1	NA	NA	NA
chr1:110161910-110163564	1	0.60824	NA	0.13914	0.48171	NA	NA
chr1:110165947-110168755	0.34391	0.28841	0.50983	NA	NA	0.5795	NA
chr1:110172522-110172946	NA	1	NA	NA	NA	NA	NA
chr1:110175215-110175726	1	NA	NA	0.75107	NA	NA	NA
chr1:11018980-11019329	NA	NA	NA	0.29348	0.60866	NA	0.09072
chr1:110198384-110199068	0.18187	NA	NA	0.80081	NA	NA	NA
chr1:110282570-110283311	NA	NA	NA	0.17909	NA	NA	0.07002
chr1:110305896-110306537	NA	NA	0.31716	NA	NA	NA	NA
chr1:110333650-110336497	0.3665	0.00326	0.22571	0.85797	0.40311	NA	NA
chr1:110336943-110337648	NA	NA	1	NA	0.18998	NA	NA
chr1:110366277-110367105	NA	NA	0.50544	0.01247	NA	NA	NA
chr1:110374839-110375680	0.25712	0.33436	NA	0.96767	NA	0.67767	NA
chr1:110375904-110376879	0.32595	0.61059	0.28875	0.4568	0.77444	0.35644	NA
chr1:11039093-11040348	0.382	NA	NA	NA	NA	NA	0.64367
chr1:11040581-11042049	0.41336	NA	NA	NA	NA	NA	0.44271
chr1:110415683-110417568	0.90697	0.82035	0.00102	0.30375	NA	0.054	NA
chr1:110418926-110420675	1	0.55201	0.07948	0.70091	NA	NA	NA
chr1:110423701-110424108	1	NA	0.03927	0.00238	NA	NA	NA
chr1:110435477-110435718	NA	NA	NA	NA	NA	NA	0.22311
chr1:110473989-110474427	NA	NA	0.20853	1	NA	NA	NA
chr1:110502817-110503447	0.40698	0.20153	1	0.18919	NA	NA	NA
chr1:110526905-110528235	NA	NA	NA	0.82908	NA	0.07463	NA
chr1:110546055-110547412	NA	NA	NA	0.38668	NA	1	NA
chr1:110576703-110578129	NA	NA	NA	1	NA	0.46606	NA
chr1:1106019-1107609	NA	0.03793	0.51176	0.0668	0.22556	0.2251	NA
chr1:11071085-11073549	0.66861	0.65283	NA	0.79849	0.22996	NA	NA
chr1:110752247-110754025	0.61021	0.06026	NA	0.33832	0.57618	NA	NA
chr1:110782711-110783408	0.44348	NA	0.03697	NA	NA	NA	NA
chr1:110786088-110786592	1	0.54445	0.57223	NA	NA	NA	NA
chr1:110798390-110799092	0.84566	NA	NA	NA	NA	NA	0.54284
chr1:1108490-1109762	NA	1	NA	NA	NA	0.01238	NA
chr1:110880112-110883217	0.29383	0.55417	0.62418	0.66123	NA	NA	NA
chr1:110888971-110891156	0.59786	0.42508	NA	NA	NA	NA	0.50717
chr1:11091009-11091229	1	0.10945	NA	0.41815	NA	NA	NA
chr1:110932362-110933010	0.50484	0.74877	NA	NA	NA	NA	NA
chr1:110949244-110950935	0.53817	1	0.61865	0.52319	0.09933	NA	NA
chr1:11119361-11120876	NA	NA	NA	0.12021	0.55106	NA	NA
chr1:1111988-1112499	1	0.35511	NA	NA	NA	0.04865	0.33646
chr1:111217735-111218000	NA	0.75094	NA	0.83762	NA	NA	0.50697
chr1:1112898-1113136	NA	1	1	0.79178	NA	0.50493	NA
chr1:111459517-111459999	0.06174	NA	NA	1	0.07424	NA	0.10682
chr1:111469835-111470291	0.47986	NA	0.36217	0.78764	1	NA	0.8235
chr1:111498030-111498357	NA	NA	0.3856	NA	NA	NA	0.22065
chr1:1115172-1116191	NA	NA	0.5498	NA	NA	NA	NA
chr1:11159251-11160501	NA	NA	NA	0.30988	0.94624	NA	NA
chr1:111681159-111683554	NA	0.1229	NA	0.18733	0.21638	NA	0.65915
chr1:111746390-111747278	0.22929	NA	NA	NA	NA	NA	1
chr1:111755589-111759185	0.99049	0.5711	0.1895	0.7108	0.38681	NA	0.33808
chr1:111778640-111779122	0.54602	NA	0.00156	NA	0.75248	NA	NA
chr1:111779871-111780469	0.17403	0.5755	NA	NA	NA	NA	NA
chr1:111814014-111814538	1	NA	1	NA	1	NA	NA
chr1:111888548-111890004	0.3562	0.78975	0.79189	1	NA	NA	0.79456
chr1:111901952-111905120	0.80325	0.4846	0.30101	0.70581	NA	0.77083	0.59376
chr1:111905997-111908027	0.15245	NA	0.58301	NA	NA	0.07471	NA
chr1:111908500-111909594	NA	NA	NA	0.64181	0.80202	NA	0.68804
chr1:111927860-111928078	0.3288	NA	0.72725	0.48353	NA	NA	NA
chr1:111990880-111992895	0.63619	NA	0.58976	0.34637	0.06207	NA	0.19487
chr1:112049767-112051660	0.60717	0.63126	0.30303	1	NA	0.64708	0.48606
chr1:112058491-112058785	NA	0.34007	1	NA	0.60874	NA	NA
chr1:112162438-112163192	0.51848	0.12393	NA	NA	NA	NA	NA
chr1:112262703-112264269	0.97476	NA	0.07588	0.18367	NA	NA	NA
chr1:112267712-112268599	0.66428	NA	0.02139	0.60576	NA	NA	NA
chr1:112272262-112272589	0.79343	NA	NA	NA	NA	NA	NA
chr1:112276221-112276817	1	0.14354	NA	NA	NA	NA	NA
chr1:112280344-112283506	0.68996	0.20437	0.77343	0.8881	0.60507	NA	NA
chr1:112291329-112292141	0.06425	NA	NA	NA	NA	NA	NA
chr1:112297434-112299429	0.00232	0.06784	0.03347	0.80146	0.87922	NA	NA
chr1:112319901-112321302	1	NA	0.40777	1	0.04827	NA	NA
chr1:112549169-112550664	0.02574	NA	0.55052	NA	NA	NA	NA
chr1:112635332-112636206	0.6067	NA	0.14582	0.80378	NA	NA	NA
chr1:112703074-112703348	NA	NA	NA	0.05009	NA	NA	0.38677
chr1:112763935-112764496	NA	NA	NA	0.87549	0.2021	NA	NA
chr1:112902382-112902878	NA	NA	NA	0.11527	NA	0.18012	NA
chr1:112931249-112931626	1	NA	0.7534	0.7728	NA	NA	NA
chr1:112936253-112939875	0.55865	NA	0.1444	0.7537	NA	NA	0.12553
chr1:112942944-112943382	NA	0.2994	1	0.0482	NA	NA	NA
chr1:112944287-112945584	NA	1	0.58061	0.77424	NA	NA	NA
chr1:112946331-112946979	NA	0.48169	0.84473	0.74986	NA	NA	NA
chr1:112947211-112949114	NA	0.45224	0.26835	0.41499	NA	NA	NA
chr1:112966392-112966635	NA	0.50674	0.17875	0.64648	NA	NA	NA
chr1:113161071-113163153	NA	0.68514	0.45472	NA	NA	0.62516	NA
chr1:113213899-113216287	NA	0.4359	0.16839	0.33179	0.50216	0.26346	NA
chr1:113216569-113218468	0.69556	NA	0.28557	0.51189	NA	1	NA
chr1:11322151-11322592	0.10437	0.27934	NA	1	0.80386	NA	NA
chr1:113247192-113247661	NA	NA	NA	NA	0.60519	1	NA
chr1:113249257-113250065	NA	0.05056	1	NA	NA	0.16574	NA
chr1:11327370-11327665	NA	NA	NA	0.48305	1	NA	NA
chr1:113304853-113306433	0.02125	0.75198	0.06078	0.1912	0.03798	NA	0.75657
chr1:113309190-113309634	0.01144	0.54357	0.66065	1	NA	NA	NA
chr1:113335207-113335464	NA	0.75319	0.28905	NA	NA	0.79167	NA
chr1:113336830-113337527	NA	NA	NA	0.3581	NA	NA	0.50453
chr1:113337845-113338575	1	NA	1	NA	NA	0.46457	NA
chr1:113345492-113345870	NA	NA	NA	0.45028	NA	1	NA
chr1:113348017-113348403	NA	NA	NA	0.58061	NA	0.10944	NA
chr1:113348635-113370145	0.86189	0.6593	0.49509	0.95895	NA	0.94162	0.87169
chr1:113383215-113384037	NA	NA	NA	0.75349	1	NA	NA
chr1:113386537-113388012	1	0.54387	NA	NA	NA	NA	0.508
chr1:113388757-113389019	1	1	NA	NA	NA	NA	0.06967
chr1:113390723-113393283	0.71376	0.00323	0.59606	NA	1	NA	0.87669
chr1:113393542-113394144	1	NA	0.20986	NA	NA	0.60574	NA
chr1:113409404-113410191	0.26519	0.79005	NA	NA	NA	NA	NA
chr1:113410508-113411082	0.78766	0.75432	NA	NA	NA	NA	NA
chr1:113416382-113417615	0.71914	0.42709	NA	NA	NA	NA	NA
chr1:113420835-113421572	0.80273	0.5783	NA	NA	NA	NA	NA
chr1:113423965-113425923	1	1	NA	NA	NA	NA	NA
chr1:113426300-113426572	0.32927	NA	NA	NA	NA	NA	NA
chr1:11344247-11348793	0.79101	0.49817	NA	0.08878	0.84339	0.50086	NA
chr1:113445431-113446328	1	NA	NA	NA	NA	NA	NA
chr1:113446571-113447165	0.81163	0.80211	NA	NA	NA	NA	NA
chr1:113447517-113449035	0.70235	0.69621	NA	NA	NA	NA	0.50418
chr1:113449346-113450419	0.531	0.34536	NA	NA	NA	NA	0.04889
chr1:113452287-113453118	NA	NA	NA	NA	NA	NA	0.50719
chr1:113454502-113454821	1	0.81608	NA	NA	NA	NA	0.42253
chr1:113477314-113478080	0.5435	0.15428	NA	NA	NA	NA	NA
chr1:113482160-113482411	0.75285	0.78717	NA	NA	NA	NA	0.11002
chr1:113501666-113502441	0.7536	1	NA	NA	NA	NA	NA
chr1:113564192-113564440	0.77348	0.79271	NA	NA	NA	NA	NA
chr1:113568438-113571315	0.3065	0.17732	0.27406	NA	NA	0.81432	1
chr1:113571620-113573205	0.82262	NA	0.57766	NA	NA	0.1467	NA
chr1:113573829-113574045	NA	1	0.30198	NA	NA	0.77612	NA
chr1:113574457-113574785	NA	0.10522	0.5478	NA	NA	0.50693	NA
chr1:113580474-113580971	NA	0.33676	0.05461	NA	NA	0.34377	NA
chr1:113582765-113588831	NA	0.21859	0.37321	0.00746	NA	0.30653	NA
chr1:11358962-11360325	NA	NA	NA	0.95759	0.69202	NA	NA
chr1:113589780-113590014	NA	0.11704	0.58128	NA	NA	0.05707	NA
chr1:113594390-113594879	NA	NA	NA	NA	NA	0.54534	NA
chr1:113596214-113597485	NA	1	0.33094	NA	NA	0.05171	NA
chr1:113597856-113598084	0.34026	NA	1	NA	NA	0.60693	NA
chr1:113599654-113601168	0.29455	NA	0.52936	NA	NA	0.65867	0.72125
chr1:113613817-113616725	0.40613	NA	0.64318	NA	NA	0.00111	0.63635
chr1:1136463-1137042	NA	0.4742	0.74897	0.53541	NA	NA	NA
chr1:113932439-113932860	0.14971	NA	0.51959	0.03445	NA	NA	NA
chr1:113933093-113933661	0.36208	NA	0.67839	0.48138	NA	NA	NA
chr1:11398355-11398623	NA	NA	0.77327	NA	1	NA	NA
chr1:11399398-11400561	NA	NA	0.22586	NA	0.60558	NA	NA
chr1:114039607-114039990	0.02812	NA	0.00381	0.17242	0.39105	NA	0.16637
chr1:11415023-11417978	NA	0.16944	0.09222	NA	0.30106	NA	1
chr1:114173356-114173580	NA	NA	NA	NA	1	NA	NA
chr1:114243843-114244440	0.60459	NA	NA	0.38168	0.80387	NA	NA
chr1:114300549-114303320	0.62769	0.43178	NA	NA	0.53059	0.86553	0.03705
chr1:114354084-114356289	0.40527	0.91697	NA	0.66652	0.42003	0.74069	0.81354
chr1:114447158-114447638	NA	0.82584	0.35855	NA	0.47518	NA	NA
chr1:114471938-114473193	0.38277	0.52898	0.62897	0.58453	0.9091	0.14019	0.53923
chr1:114518995-114519670	0.83608	0.2261	0.50018	0.09982	0.62925	0.67198	0.05525
chr1:114521180-114523181	0.72776	0.79138	NA	0.27849	1	0.60374	1
chr1:114545023-114545589	0.50708	NA	NA	NA	0.3416	0.50917	NA
chr1:114563885-114564792	NA	NA	NA	0.23668	1	NA	NA
chr1:114572828-114583657	NA	0.83074	0.64927	0.10774	0.5214	0.6635	0.20846
chr1:114617146-114619415	NA	NA	NA	0.87298	0.50309	0.732	0.48474
chr1:114630766-114631152	0.82985	NA	0.81525	NA	NA	0.13195	NA
chr1:114636632-114637485	0.6061	NA	0.41742	0.80083	1	0.07592	NA
chr1:114647881-114648484	NA	NA	NA	NA	NA	1	NA
chr1:114659865-114662583	0.1393	NA	0.75763	NA	0.97939	NA	NA
chr1:114665345-114665789	NA	0.28749	NA	NA	1	NA	NA
chr1:114686676-114687697	0.96159	1	1	NA	NA	1	NA
chr1:114688522-114689315	0.26713	0.30261	NA	NA	NA	1	0.75283
chr1:11474060-11474695	NA	NA	NA	NA	NA	0.11369	NA
chr1:114888383-114889168	0.68877	0.83173	0.43273	0.30526	0.02136	0.36119	NA
chr1:115052604-115054851	0.01918	0.96822	NA	NA	NA	NA	0.9087
chr1:115123591-115125224	0.28787	NA	0.69796	NA	NA	0.77169	NA
chr1:115258564-115260075	0.15843	NA	0.75553	NA	0.32823	NA	0.6541
chr1:115296197-115296924	NA	NA	NA	0.32532	NA	NA	0.01188
chr1:115297809-115298079	NA	NA	NA	NA	NA	NA	1
chr1:115299175-115301471	NA	NA	NA	NA	NA	NA	0.03909
chr1:11538854-11539493	0.53019	NA	NA	NA	NA	NA	0.44443
chr1:115444038-115445138	1	NA	0.23963	NA	NA	0.65863	NA
chr1:115589083-115589486	0.26514	NA	NA	NA	NA	1	NA
chr1:11558979-11560672	NA	1	0.04133	1	NA	0.83876	NA
chr1:115598139-115598532	1	NA	0.60132	NA	NA	NA	NA
chr1:115631531-115633368	0.7742	0.35974	0.95197	0.63286	1	1	0.14512
chr1:115641489-115643104	NA	NA	NA	0.35412	0.72453	NA	0.45003
chr1:11581757-11583234	NA	NA	0.00744	NA	0.06552	0.54871	0.77284
chr1:11586352-11586611	NA	0.26092	0.72705	0.38592	NA	NA	NA
chr1:115880574-115881170	0.45215	0.28873	NA	0.26308	NA	0.29888	NA
chr1:11590743-11591288	NA	NA	0.20708	NA	NA	0.77682	NA
chr1:116035354-116035623	1	NA	NA	NA	NA	NA	NA
chr1:116087635-116089977	NA	NA	0.49979	0.80161	0.57586	0.55338	NA
chr1:116104422-116104638	0.62503	NA	NA	NA	NA	NA	NA
chr1:116137930-116138487	0.54821	NA	0.42461	0.57836	NA	0.29429	NA
chr1:116174341-116175342	1	NA	0.63086	0.79694	0.77167	1	NA
chr1:116175608-116176432	NA	NA	NA	0.12029	NA	0.66501	NA
chr1:116184300-116185705	0.16304	0.77119	0.3986	0.3241	0.74688	0.93591	NA
chr1:116191259-116192922	NA	NA	NA	0.70111	NA	0.83091	NA
chr1:116197296-116198257	0.77333	NA	0.34299	0.50249	NA	1	NA
chr1:116203204-116203939	0.09705	NA	1	NA	0.34077	1	NA
chr1:116211214-116212324	0.72802	NA	0.33618	NA	NA	NA	NA
chr1:116213777-116214049	NA	NA	NA	0.82113	NA	NA	NA
chr1:116217942-116218372	NA	NA	NA	0.81127	NA	NA	NA
chr1:116218784-116221458	0.61201	0.07764	0.02891	0.35528	0.17492	NA	NA
chr1:116221820-116222532	0.17721	NA	NA	0.38221	NA	NA	NA
chr1:11623500-11624331	NA	NA	NA	NA	0.38049	NA	NA
chr1:116314279-116314559	1	0.85021	0.82378	0.81237	0.544	NA	NA
chr1:116338713-116338941	0.81443	NA	NA	0.60712	0.42475	1	NA
chr1:116340149-116340438	NA	NA	1	NA	0.18156	NA	NA
chr1:116380282-116382635	NA	NA	NA	0.47905	NA	0.41967	NA
chr1:116420041-116420295	0.72781	NA	NA	NA	NA	NA	NA
chr1:116466693-116467679	0.44113	NA	0.37582	0.83674	NA	NA	NA
chr1:116467999-116468609	NA	NA	NA	0.04125	NA	0.83149	NA
chr1:116518351-116519937	0.83206	NA	1	0.17567	NA	NA	NA
chr1:11653883-11654895	NA	0.64673	0.68979	0.27873	0.39062	0.60315	0.83083
chr1:116544776-116546170	NA	NA	NA	NA	NA	NA	0.75087
chr1:1166658-1168284	NA	0.49649	0.65893	1	NA	0.03903	NA
chr1:116694895-116695178	0.07923	NA	0.38608	0.45511	NA	NA	NA
chr1:116710354-116711120	0.8898	NA	0.88782	0.24307	0.86213	0.58583	0.07805
chr1:117020476-117021868	0.3412	NA	NA	NA	NA	NA	0.50605
chr1:117027451-117027960	NA	0.42494	1	0.79109	NA	NA	0.72636
chr1:11708702-11708934	NA	1	NA	0.17998	1	1	NA
chr1:117113116-117114239	1	NA	0.41568	NA	NA	0.15121	NA
chr1:11713844-11715480	NA	NA	NA	0.17453	0.07561	NA	1
chr1:117161858-117162368	NA	NA	1	1	NA	NA	NA
chr1:117209825-117210783	NA	0.55164	0.72865	0.09352	0.51923	0.48351	NA
chr1:117229769-117231162	0.76249	NA	0.96164	NA	NA	1	NA
chr1:11724038-11725092	0.64343	0.24711	0.00221	0.36992	0.29327	NA	0.34441
chr1:117253038-117253518	NA	NA	NA	0.48013	0.50606	NA	NA
chr1:117254690-117256887	0.08897	0.18074	NA	0.24882	0.87135	NA	0.50786
chr1:117367412-117369000	0.09251	NA	0.57924	NA	NA	0.84038	NA
chr1:11737159-11737931	NA	NA	NA	0.45081	0.17743	NA	NA
chr1:117394497-117399472	0.50287	0.8305	0.86204	0.04927	0.71388	0.70451	0.55024
chr1:11740146-11745323	0.554	0.39191	0.06191	0.91317	NA	0.10161	0.34189
chr1:117420650-117423017	0.83666	NA	0.02226	NA	0.31883	NA	0.45504
chr1:117434183-117434661	NA	NA	NA	0.44881	NA	0.26067	NA
chr1:117450997-117451322	NA	NA	NA	0.1669	NA	1	NA
chr1:117451979-117454091	NA	NA	NA	0.4179	0.20974	0.5969	NA
chr1:117462529-117462910	NA	NA	NA	NA	NA	0.77435	NA
chr1:11747114-11752892	0.95906	0.95303	0.43851	1	NA	NA	0.40854
chr1:117550054-117550273	1	0.77242	NA	1	1	NA	NA
chr1:117601602-117602696	0.55079	0.29865	0.07027	NA	0.60124	NA	NA
chr1:117602961-117603795	0.05166	0.06523	0.1031	NA	1	NA	0.50588
chr1:11760712-11761481	NA	0.27718	0.07819	0.21045	NA	1	NA
chr1:117611798-117612194	NA	0.26632	0.75444	NA	1	NA	NA
chr1:11761735-11762030	NA	0.03704	NA	0.75209	NA	1	NA
chr1:117630117-117630369	0.4215	NA	0.3886	NA	NA	NA	NA
chr1:117635238-117637881	0.37712	0.75757	0.32279	NA	0.4553	NA	NA
chr1:11766360-11767044	NA	0.54891	0.77088	0.3057	NA	0.77116	NA
chr1:117663750-117665558	NA	0.10564	0.39112	NA	0.2835	NA	0.52124
chr1:117678899-117679983	NA	NA	0.02149	NA	NA	NA	NA
chr1:11771432-11771734	NA	NA	NA	NA	NA	1	NA
chr1:117714394-117715293	1	NA	0.66491	NA	0.34428	NA	0.78982
chr1:117783670-117783906	NA	NA	NA	0.35513	NA	NA	NA
chr1:11779495-11779835	0.57925	NA	NA	NA	NA	NA	NA
chr1:117810191-117813101	NA	NA	NA	0.55122	NA	0.70457	NA
chr1:11785401-11787274	NA	0.17236	NA	0.29924	0.20455	0.54113	NA
chr1:11789440-11790141	0.41956	NA	NA	0.38749	NA	NA	NA
chr1:117900459-117901386	NA	NA	NA	0.59365	0.21509	NA	0.09793
chr1:117908827-117910465	NA	NA	NA	0.21221	0.40216	NA	0.80137
chr1:11791154-11792265	NA	NA	NA	0.77547	0.51059	NA	NA
chr1:117913941-117914560	NA	NA	NA	0.45128	NA	NA	NA
chr1:11796188-11797928	0.3746	0.87101	NA	0.25592	0.83028	NA	0.16002
chr1:118116876-118117107	0.58107	0.29118	1	NA	NA	NA	NA
chr1:11813117-11813439	1	NA	NA	NA	NA	NA	NA
chr1:1181645-1182299	NA	NA	NA	1	NA	NA	NA
chr1:118205012-118205963	NA	NA	0.06975	NA	0.34329	NA	NA
chr1:118277090-118277382	0.6261	NA	0.54618	0.38792	NA	NA	NA
chr1:11832212-11832611	NA	NA	NA	1	NA	0.5043	NA
chr1:11844342-11845250	NA	1	NA	0.39972	0.22745	0.14156	0.26791
chr1:11846242-11848454	NA	0.0014	NA	0.07655	0.09599	0.17258	0.19015
chr1:118471868-118472203	NA	NA	NA	0.38092	NA	1	NA
chr1:11849183-11849824	NA	NA	0.75191	NA	NA	NA	NA
chr1:118509975-118510788	NA	0.38591	NA	0.27216	1	0.82679	NA
chr1:118546860-118547215	0.03669	NA	0.72839	0.50281	NA	1	NA
chr1:1185981-1186985	NA	0.17891	NA	1	NA	0.7738	NA
chr1:118619472-118620556	NA	0.37726	NA	NA	NA	NA	0.62628
chr1:11863863-11864457	NA	0.32852	NA	0.83655	0.60942	0.71466	0.14983
chr1:11864889-11866006	NA	0.9719	NA	NA	NA	0.39109	0.6169
chr1:11866262-11867063	0.80201	NA	0.77577	0.01036	0.78895	0.53298	NA
chr1:118792389-118792862	NA	NA	1	0.80409	NA	0.41892	0.57978
chr1:118823054-118823978	NA	1	NA	NA	0.72915	NA	NA
chr1:119025244-119026768	0.03	0.46521	0.63266	0.57354	0.49521	0.43011	NA
chr1:119027594-119028094	NA	NA	NA	NA	NA	1	NA
chr1:119028351-119029981	NA	NA	NA	0.18758	NA	0.42209	NA
chr1:119046814-119047281	0.4585	NA	NA	0.80287	NA	0.62791	NA
chr1:1192355-1193550	1	NA	0.17874	NA	NA	1	NA
chr1:119281081-119281360	1	NA	NA	1	NA	NA	NA
chr1:119463028-119463797	0.50622	0.26553	0.75096	NA	NA	0.52498	NA
chr1:119501794-119503625	0.1527	0.7549	0.94296	NA	NA	0.65256	NA
chr1:119589200-119589545	0.74893	NA	1	NA	NA	NA	NA
chr1:119659027-119659569	NA	NA	NA	NA	0.791	1	NA
chr1:11966474-11971174	0.74732	NA	0.63223	0.15275	0.45574	NA	NA
chr1:119682472-119684168	NA	NA	NA	0.54291	NA	0.20268	NA
chr1:119836233-119836725	0.55029	1	NA	NA	NA	NA	NA
chr1:119868669-119870940	NA	0.82296	0.4247	0.4532	NA	NA	1
chr1:119873526-119876851	0.34288	NA	0.57431	NA	NA	0.72724	NA
chr1:119879689-119880188	NA	NA	NA	NA	0.79294	NA	NA
chr1:119881860-119886121	NA	0.09204	0.13436	NA	0.79108	NA	0.50414
chr1:119890124-119891614	NA	0.0212	0.19904	0.55336	NA	NA	0.10529
chr1:11989919-11990555	NA	0.77456	1	0.80362	NA	0.75011	NA
chr1:11993224-11995521	0.20633	0.00468	0.28934	0.00016	1	0.00269	NA
chr1:11998596-11999312	0.14241	0.5783	1	0.78865	0.50768	0.80388	NA
chr1:12002080-12002417	NA	0.7496	NA	0.17423	NA	NA	NA
chr1:12003456-12005464	NA	0.83538	0.20684	1	NA	NA	NA
chr1:120059722-120060077	NA	NA	0.8029	NA	NA	NA	NA
chr1:120116597-120116895	NA	NA	0.77496	NA	1	NA	NA
chr1:120123253-120123746	0.30134	NA	0.2673	NA	0.05635	NA	NA
chr1:120154595-120154839	NA	0.7783	0.78708	NA	NA	0.01543	0.33903
chr1:120187520-120191329	NA	NA	NA	NA	NA	NA	0.24883
chr1:120215996-120217293	0.0142	0.01899	NA	NA	NA	NA	0.08917
chr1:120217634-120219283	0.07645	0.02162	NA	NA	NA	NA	0.10732
chr1:120222333-120222678	0.60834	0.11834	NA	NA	NA	NA	0.50671
chr1:120228937-120230422	0.74445	0.78561	0.68258	0.93601	0.12799	0.24765	0.71388
chr1:120231478-120232343	0.181	NA	0.47321	0.80218	1	0.34367	0.18102
chr1:120254514-120256484	0.32076	0.16313	0.50957	0.58763	0.90623	0.89731	0.16257
chr1:12040251-12041261	NA	0.65575	NA	NA	NA	0.01648	0.85399
chr1:120413788-120414061	NA	NA	NA	0.80157	1	NA	NA
chr1:12060936-12062418	NA	0.74944	0.03369	1	NA	NA	NA
chr1:12074791-12075038	0.14433	NA	NA	NA	NA	NA	0.07498
chr1:12079534-12080443	NA	NA	0.85378	0.19473	NA	0.60541	0.35943
chr1:1208513-1209657	NA	NA	NA	NA	NA	1	NA
chr1:121260499-121261990	0.14109	0.26336	NA	0.48249	NA	0.41722	0.50742
chr1:12126449-12128690	0.52009	0.95923	1	0.97242	0.56453	1	NA
chr1:121279877-121280637	NA	NA	NA	0.18016	1	NA	NA
chr1:121299524-121300160	NA	NA	NA	0.6633	0.79866	NA	NA
chr1:12129965-12130487	0.77411	NA	NA	0.75345	0.17698	NA	NA
chr1:121328028-121329421	0.01893	NA	0.09389	NA	NA	0.55555	NA
chr1:121346845-121347128	1	NA	NA	0.06512	NA	0.38679	NA
chr1:12141268-12141999	1	0.84484	NA	0.01689	1	NA	NA
chr1:12145312-12145615	1	NA	NA	0.78741	NA	NA	NA
chr1:12206481-12207690	NA	NA	1	0.11647	NA	NA	NA
chr1:12244182-12245157	0.4841	NA	NA	NA	NA	NA	1
chr1:12266683-12267847	0.66312	0.62747	0.4547	1	1	1	0.78819
chr1:12308573-12309298	1	NA	NA	NA	NA	NA	1
chr1:1239567-1241583	0.75089	0.81062	0.14517	0.47222	NA	0.6986	NA
chr1:1242750-1243216	NA	NA	NA	NA	NA	0.10596	NA
chr1:12538032-12538699	NA	NA	0.13645	0.54268	NA	NA	NA
chr1:12570476-12571855	0.03913	NA	0.50689	NA	1	NA	NA
chr1:1259514-1260814	NA	0.06285	0.86323	0.82276	NA	0.55317	NA
chr1:12605114-12605775	1	NA	1	NA	NA	NA	NA
chr1:12613486-12613782	0.6622	NA	0.03645	NA	0.75469	NA	NA
chr1:12616262-12617081	0.13341	NA	0.62956	NA	NA	NA	NA
chr1:12654752-12656511	0.4944	0.64034	1	0.79497	NA	0.29966	0.34066
chr1:12675281-12679043	0.3065	0.80292	0.53344	1	0.58061	0.02658	0.78328
chr1:12688096-12691120	NA	NA	1	0.4374	NA	1	NA
chr1:12692973-12693317	NA	0.50811	1	1	NA	0.50466	NA
chr1:12695952-12697386	0.01187	NA	0.45053	NA	1	NA	NA
chr1:12771097-12777045	0.44423	NA	0.45429	NA	0.34243	0.40018	0.18556
chr1:12777513-12778030	NA	NA	NA	NA	NA	0.35383	NA
chr1:12778550-12778787	NA	NA	NA	NA	NA	1	NA
chr1:1280519-1281089	0.17959	NA	NA	NA	NA	NA	NA
chr1:1290613-1291175	0.77252	NA	NA	NA	NA	NA	NA
chr1:1293182-1296107	0.63313	0.86347	0.57468	0.66212	NA	0.50482	0.23877
chr1:1309737-1311935	0.32652	0.3027	0.76917	0.48793	NA	NA	0.03639
chr1:1334951-1335788	0.3932	NA	NA	NA	NA	NA	0.59825
chr1:1341791-1347302	0.27292	0.14875	0.49641	0.40717	NA	NA	0.38061
chr1:1354941-1359080	1	NA	NA	NA	NA	NA	0.35604
chr1:1361057-1362325	0.70249	0.23952	0.60902	0.41886	NA	NA	0.16911
chr1:1365637-1371552	0.87827	0.66115	0.60455	0.88069	NA	NA	0.76147
chr1:1376066-1376294	1	NA	1	0.34364	NA	NA	NA
chr1:13909331-13911234	NA	0.12269	0.29549	0.15474	0.14282	0.72696	1
chr1:13911579-13913128	NA	0.82337	0.18383	0.81761	0.17896	NA	NA
chr1:13913838-13914464	NA	NA	0.07688	NA	NA	0.74866	NA
chr1:13916905-13917121	NA	1	NA	0.24029	NA	1	NA
chr1:13919614-13919939	0.58544	NA	0.79178	NA	1	NA	NA
chr1:13920222-13921206	NA	NA	0.30045	NA	NA	NA	NA
chr1:13926467-13928157	1	0.80355	0.58729	1	0.01227	0.30318	NA
chr1:13931869-13932919	0.15676	0.73702	1	0.45591	NA	NA	1
chr1:13946590-13946933	0.02118	NA	0.55002	0.23825	NA	NA	NA
chr1:1405995-1407723	0.95382	NA	NA	NA	NA	NA	1
chr1:14075384-14076569	NA	NA	NA	0.75542	0.80487	0.75198	NA
chr1:14451935-14452803	0.50818	NA	NA	NA	NA	1	0.75125
chr1:1445988-1448124	0.21344	NA	NA	NA	NA	NA	0.00965
chr1:14461012-14461256	0.50802	NA	0.118	0.0311	0.06476	0.50526	0.10751
chr1:14461478-14464448	0.04255	NA	0.13297	0.60795	0.30364	0.00027	0.03958
chr1:14464742-14465051	0.7741	NA	NA	NA	NA	NA	NA
chr1:144931628-144933421	0.14622	0.30344	0.02507	0	0.00292	0.52024	0.00899
chr1:144939641-144939932	0.84489	0.03863	0.78961	0.00151	0.4817	0.30782	NA
chr1:144999788-145000624	0.0123	NA	0.00021	0.00015	NA	0	NA
chr1:14507820-14508494	NA	NA	NA	NA	NA	0.64944	NA
chr1:145091764-145092971	0.07204	0.10939	0.73249	0.26356	0.01115	0.06244	1
chr1:14509360-14511038	0.49238	NA	NA	NA	0.81245	0.02624	0.5181
chr1:145381658-145383679	0.00019	0.57174	0.03897	0.29431	0.15147	0.46546	0.01116
chr1:145385188-145385559	NA	0.80176	1	NA	0.22494	NA	NA
chr1:145394506-145397840	NA	0.38569	0.47839	0.47733	0.72579	0.49083	0.88532
chr1:145398743-145399120	NA	0.7747	0.57979	0.72451	NA	NA	NA
chr1:145437411-145439700	NA	NA	NA	NA	NA	NA	0.00022
chr1:145443663-145444864	NA	0.48364	NA	NA	NA	NA	0.50831
chr1:145448719-145450501	NA	NA	NA	0.38146	NA	1	NA
chr1:145453111-145457287	NA	NA	NA	0.4236	NA	0.38282	NA
chr1:145501695-145503004	NA	0.8232	1	0.26537	NA	NA	NA
chr1:145505810-145508559	NA	0.9378	0.71573	0.23509	0.11207	0.19694	0.71064
chr1:145515089-145516643	NA	NA	NA	0.1538	NA	0.74896	NA
chr1:145542440-145542853	NA	NA	NA	0.67674	NA	0.86315	NA
chr1:145562312-145563151	1	NA	0.81054	0.67305	NA	NA	0.81187
chr1:14623632-14623981	0.79147	NA	NA	NA	NA	NA	NA
chr1:146555738-146557018	NA	0.3687	0.54283	0.61811	0.74303	0.30988	NA
chr1:146642801-146644099	0.60931	1	NA	0.24854	NA	0.53947	0.62272
chr1:146644330-146645208	NA	NA	NA	NA	NA	NA	0.19938
chr1:146711272-146712828	NA	NA	NA	0.79359	0.03786	NA	0.77619
chr1:146714272-146715232	0.54886	NA	NA	0.36621	0.55365	0.62377	0.57957
chr1:146719054-146719310	NA	NA	NA	0.82418	0.10744	NA	NA
chr1:146719564-146720172	NA	NA	NA	0.38415	NA	NA	0.42152
chr1:146727603-146727850	0.26587	NA	NA	0.72712	NA	NA	NA
chr1:146745222-146745493	NA	NA	NA	1	0.72435	NA	NA
chr1:146807405-146808865	NA	NA	NA	0.70081	NA	NA	NA
chr1:14696452-14697031	NA	1	0.80106	1	NA	NA	NA
chr1:146974994-146976966	0.87201	0.35618	NA	0.48242	0.05688	0.74007	NA
chr1:147011490-147014277	NA	NA	NA	0.07394	0.26489	0.29656	0.61222
chr1:147017137-147017384	NA	NA	NA	NA	NA	NA	0.50191
chr1:147037049-147042038	1	0.82863	NA	NA	0.10052	0.46944	0.80106
chr1:147058901-147059440	NA	NA	NA	1	NA	0.80402	NA
chr1:147070729-147072968	NA	0.22419	0.83715	NA	0.11023	NA	NA
chr1:1470715-1472476	0.38828	0.14616	0.58137	NA	NA	NA	NA
chr1:147141757-147143087	NA	0.41734	0.74264	NA	1	NA	0.78637
chr1:147197563-147198305	0.62537	NA	NA	NA	NA	1	NA
chr1:147198672-147199059	NA	NA	NA	NA	NA	NA	0.79269
chr1:147245361-147245907	NA	NA	NA	0.03675	NA	0.57373	0.75103
chr1:14730086-14732509	0.54361	NA	0.50525	0.65044	0.51004	0.51137	NA
chr1:147304554-147310936	0.40165	0.45308	0.70926	0.18205	NA	0.18808	0.47207
chr1:147396803-147397314	0.30552	0.14555	NA	0.21098	NA	0.62599	0.7731
chr1:1474518-1476584	NA	0.05999	0.84639	0.59082	NA	0.23175	0.22763
chr1:147735054-147738178	0.67047	0.70868	NA	0.01166	1	NA	0.32065
chr1:147752205-147753085	0.50201	0.54893	NA	NA	NA	NA	NA
chr1:147775339-147776175	NA	NA	NA	NA	NA	NA	0.81724
chr1:147789620-147791056	0.3167	0.55713	NA	NA	NA	NA	0.05074
chr1:147805829-147807730	0.08126	0.01382	0.04463	NA	0.29056	NA	0.80262
chr1:147818084-147818534	NA	0.79101	0.09018	NA	0.77527	NA	0.14231
chr1:147825861-147826689	NA	0.84663	0.12105	NA	1	NA	0.18881
chr1:148240607-148242263	0.46793	NA	0.11741	NA	NA	0.28335	NA
chr1:1485923-1486406	0.75126	NA	NA	NA	NA	NA	NA
chr1:148930630-148931111	NA	0.72904	0.72812	NA	0.72449	1	NA
chr1:149214681-149216152	NA	NA	NA	0.04882	1	NA	1
chr1:149222325-149225130	0	0	5e-05	0	0	1e-05	0
chr1:149230660-149231481	NA	NA	NA	0.00539	0.78763	NA	NA
chr1:149237811-149238101	NA	NA	NA	0.30348	NA	NA	NA
chr1:14924354-14925904	1	NA	0.13123	0.58309	0.56328	NA	0.26551
chr1:149814876-149817898	0.32576	NA	0.65386	0.14096	0.21761	NA	0.71992
chr1:149818501-149819499	0.29	1	NA	NA	NA	NA	NA
chr1:149855805-149861292	NA	NA	NA	0.52755	0.15727	NA	NA
chr1:149871162-149872038	NA	NA	NA	0.66231	0.85397	NA	NA
chr1:149888846-149889436	NA	NA	NA	NA	NA	NA	0.82452
chr1:149899015-149900984	NA	NA	NA	0.09142	0.19375	NA	NA
chr1:149954969-149955206	0.51055	NA	NA	1	0.22539	1	NA
chr1:149967266-149968289	NA	NA	NA	0.66139	1	NA	NA
chr1:149981112-149983110	NA	NA	NA	0.37422	0.97907	NA	NA
chr1:149988545-149989381	NA	NA	NA	NA	NA	NA	0.60885
chr1:149993246-149993661	NA	NA	NA	1	NA	NA	NA
chr1:149993984-149995136	NA	NA	NA	0.80932	0.7489	NA	NA
chr1:150038723-150040274	NA	NA	NA	0.33702	0.51871	NA	NA
chr1:150074810-150075026	NA	NA	NA	1	0.42094	NA	NA
chr1:150121553-150123417	NA	NA	NA	1	1	NA	NA
chr1:150132346-150137568	0.16716	NA	0.54448	0.11399	0.90514	0.83362	NA
chr1:150186059-150187055	0.36265	0.61595	NA	NA	NA	NA	0.4815
chr1:150206501-150209861	0.29338	0.92348	NA	0.1806	0.92499	NA	0.10337
chr1:150228017-150233458	1	0.06694	NA	NA	NA	NA	0.24374
chr1:150240328-150242529	0.2467	0.2033	NA	0.17502	0.85132	NA	0.51552
chr1:150243675-150246349	0.01152	0.84953	NA	0.96573	NA	0.28748	1
chr1:1502527-1504255	0.52157	1	0.775	0.26105	NA	NA	NA
chr1:150254940-150255758	0.17539	0.02663	NA	NA	0.72602	0.58166	NA
chr1:150264524-150268098	0.1663	0.73485	0.21891	0.48092	0.46702	0.03056	0.10293
chr1:150268468-150268733	0.18167	NA	1	NA	NA	0.74968	NA
chr1:150271943-150272193	NA	NA	NA	NA	NA	0.77754	NA
chr1:150272495-150272788	NA	NA	NA	0.17643	NA	NA	NA
chr1:150273062-150277818	2e-05	NA	0.00034	0.88901	0.92843	0	0.16082
chr1:150278064-150279366	0.10893	NA	NA	NA	NA	0.02151	0.72667
chr1:150293220-150294721	0.86148	NA	0.83898	NA	NA	0.05358	NA
chr1:150335056-150339037	0.28181	NA	0.40653	0.16455	0.65859	0.27084	0.54875
chr1:150398300-150398728	0.54537	NA	NA	0.11083	NA	1	NA
chr1:150444677-150445826	0.38616	NA	1	NA	NA	0.11034	NA
chr1:150458749-150460623	0.74694	NA	0.29017	0.26355	0.60375	0.49053	0.59792
chr1:150487461-150488848	0.12174	NA	0.93155	NA	NA	0.0319	1
chr1:150509272-150511692	0.24437	5e-05	0.01519	0.34494	0.00235	0.00051	0.54017
chr1:150512071-150512380	NA	NA	NA	0.77483	NA	NA	NA
chr1:150530803-150532307	0.22573	0.7517	NA	NA	0.10306	0.34394	NA
chr1:150532705-150543066	0.12791	NA	0.76893	0.62571	0.3934	0.00165	0.57587
chr1:150544114-150546665	NA	NA	NA	0.39393	NA	0.76271	0.10664
chr1:150549456-150553396	NA	NA	NA	0.16502	1	1	0.49309
chr1:150575342-150580011	NA	NA	NA	1	NA	0.80991	1
chr1:150580271-150586031	NA	NA	NA	0.48531	0.58127	0.50624	NA
chr1:15058728-15060613	0.00658	0.4175	0.20458	0.97305	0.13665	0.57413	NA
chr1:150587379-150588576	NA	NA	NA	0.77037	NA	NA	NA
chr1:150593134-150595238	NA	NA	NA	0.83902	NA	0.02943	NA
chr1:150599956-150605638	NA	NA	NA	0.0519	NA	0.22399	0.2353
chr1:150605940-150617293	NA	NA	NA	0.72738	0.59259	0.31751	0.09667
chr1:150669164-150669664	NA	NA	NA	NA	NA	NA	0.82451
chr1:15067353-15067858	NA	0.50482	NA	NA	NA	1	0.77461
chr1:150685015-150685914	NA	NA	NA	1	NA	NA	0.03819
chr1:1507251-1511151	0.01221	0.01031	0.94525	0.05899	NA	NA	0.71882
chr1:15081996-15082523	0.54277	NA	0.50766	0.64122	0.18062	NA	0.50182
chr1:15082794-15083730	0.17482	0.57776	NA	0.58357	0.50739	0.58287	NA
chr1:150848219-150849154	NA	NA	NA	0.19796	NA	1	NA
chr1:150849382-150850177	NA	NA	NA	NA	NA	0.34535	NA
chr1:150884467-150886332	0.45842	NA	0.57238	NA	0.83166	NA	0.75498
chr1:150896889-150898580	0.00059	NA	0.7555	NA	NA	NA	NA
chr1:150943555-150952062	0.94091	NA	0.52417	0.02698	0.12938	0.5035	0.73042
chr1:150952416-150955985	0.45252	NA	0.60706	0.14692	0.35746	NA	0.62901
chr1:150978536-150981515	0.23927	0.06091	0.41341	0.78333	0.17484	NA	1
chr1:151008851-151009703	0.32968	NA	NA	NA	NA	NA	0.72459
chr1:151030374-151034161	NA	NA	NA	NA	NA	NA	1
chr1:151034924-151035349	NA	NA	NA	NA	NA	NA	0.11095
chr1:15103756-15104123	1	NA	1	1	NA	NA	0.09165
chr1:151042063-151044199	NA	NA	NA	0.05825	0.54227	NA	0.42051
chr1:15104542-15105654	NA	0.81046	NA	NA	NA	NA	0.57797
chr1:151104061-151105740	NA	0.42554	0.28716	1	NA	0.06545	1
chr1:151115490-151117150	NA	NA	NA	0.09023	0.78369	NA	0.49288
chr1:151117703-151118159	NA	NA	NA	NA	NA	NA	0.26471
chr1:151167440-151169633	NA	NA	NA	1	0.0395	NA	1
chr1:151170192-151173081	NA	NA	NA	NA	NA	NA	0.19856
chr1:151226593-151228026	NA	NA	NA	NA	NA	NA	0.32607
chr1:151253332-151256424	0.84333	0.42622	NA	NA	NA	NA	0.60072
chr1:151273658-151274196	NA	NA	NA	NA	NA	NA	1
chr1:151313635-151314009	NA	NA	NA	NA	NA	NA	0.80512
chr1:151318211-151321461	0.06673	0.73822	0.54586	NA	NA	0.44933	0.75111
chr1:151344478-151345747	1	0.40815	0.32796	0.72764	1	NA	NA
chr1:151371107-151372937	0.09921	0.79031	0.56412	0.14147	0.75218	0.83495	NA
chr1:151429840-151433018	0.45695	0.27899	0.29183	NA	0.06787	0.68176	NA
chr1:151445466-151446432	0.08316	0.75291	0.40919	0.44022	0.50128	0.9027	NA
chr1:151473929-151474472	1	NA	0.78746	NA	NA	0.75351	NA
chr1:151481531-151490783	0.04315	NA	0.28162	NA	NA	0.00437	NA
chr1:151492730-151493355	0.50275	NA	NA	NA	NA	NA	NA
chr1:151498887-151499875	0.29453	NA	0.17787	NA	NA	0.41822	NA
chr1:151510922-151513871	0.29939	0.11117	0.15681	0.56077	0.23558	0.09129	NA
chr1:151517483-151521980	0.50205	0.47697	0.92706	0.29818	0.76598	0.50766	NA
chr1:151566913-151567479	0.52265	NA	1	NA	NA	0.45632	NA
chr1:151580558-151580893	0.80524	NA	NA	NA	NA	NA	NA
chr1:151681353-151682749	NA	0.22084	NA	0.16792	NA	NA	NA
chr1:151682992-151684465	0.07877	NA	0.77241	NA	NA	0.79012	NA
chr1:151735253-151736690	0.03531	NA	1	0.24613	NA	NA	0.66154
chr1:151763401-151764082	0.60113	NA	0.78828	NA	NA	0.41924	NA
chr1:151781517-151784202	0.82231	1	0.81121	0.07077	0.38437	0.8021	0.08019
chr1:151803366-151803849	0.38679	NA	NA	NA	0.32379	0.34053	NA
chr1:151810653-151813034	0.60855	0.64547	NA	NA	0.77299	0.81604	1
chr1:151881513-151883145	NA	NA	NA	0.92099	0.83108	0.1508	0.41504
chr1:151897623-151898175	NA	NA	NA	0.7717	0.14468	NA	NA
chr1:151916786-151919155	NA	NA	NA	0.0519	0.19655	0.26775	0.79573
chr1:151919382-151919613	NA	NA	NA	0.79108	NA	0.44764	NA
chr1:151964642-151967241	NA	NA	NA	0.52224	0.62766	0.01768	0.35883
chr1:151967543-151967915	NA	NA	NA	0.17893	1	NA	0.14254
chr1:152007304-152010069	NA	NA	NA	0.11043	NA	0.15006	NA
chr1:152015985-152016535	0.44907	0.21999	NA	0.61065	NA	0.10884	NA
chr1:152019443-152021611	NA	1	NA	0.37982	NA	1	1
chr1:152161452-152162005	0.3877	NA	NA	NA	NA	0.42099	NA
chr1:15231325-15231859	0.22373	1	NA	0.38199	NA	NA	1
chr1:15233976-15234569	0.01971	0.50214	1	0.25935	0.34097	0.42425	0.33823
chr1:15236991-15237278	0.78967	NA	NA	NA	NA	NA	1
chr1:15239992-15240628	0.6557	0.5064	0.77426	1	0.22115	NA	0.27628
chr1:15250640-15251424	1	0.72686	0.58143	0.39027	NA	0.54814	NA
chr1:15269637-15271788	0.93718	1	NA	0.75402	NA	0.07382	0.14806
chr1:152758359-152758908	0.50457	NA	NA	0.34503	NA	0.50794	NA
chr1:152969370-152969772	0.66258	0.32437	NA	0.84082	NA	1	NA
chr1:15302809-15303276	NA	0.22407	NA	0.81416	NA	1	NA
chr1:153092170-153092474	NA	NA	NA	0.6284	NA	1	NA
chr1:153094135-153094715	NA	NA	NA	0.82332	NA	0.6065	NA
chr1:153095141-153097627	NA	NA	NA	0.39573	NA	0.56052	NA
chr1:153105742-153107521	NA	0.42576	0.85956	0.6612	1	0.42215	NA
chr1:15320132-15320578	0.30144	NA	NA	0.72751	NA	0.54758	NA
chr1:15323054-15323495	0.11819	0.50956	0.01282	0.05704	NA	0.75458	0.34371
chr1:15333844-15335341	NA	1	0.54518	0.23344	NA	0.50798	NA
chr1:15335564-15336115	0.07614	NA	0.50644	1	0.78818	0.54768	NA
chr1:153438407-153439886	NA	0.78944	0.57912	NA	0.72514	NA	0.77428
chr1:153467663-153468439	NA	NA	NA	NA	NA	NA	0.75322
chr1:153504862-153505719	NA	NA	0.55163	NA	NA	NA	NA
chr1:153517773-153518626	NA	NA	NA	NA	NA	NA	0.42287
chr1:153536643-153541083	0.29906	0.02677	0.93283	0.15032	0.89528	0.13315	NA
chr1:15355916-15356229	0.09201	NA	1	0.09445	NA	NA	0.50561
chr1:15356978-15358038	0.3034	1	NA	NA	1	NA	NA
chr1:153577898-153578242	NA	0.41999	0.0626	NA	NA	0.33516	0.58133
chr1:153580409-153582461	NA	0.03101	NA	NA	NA	0.57771	0.26028
chr1:153584642-153586027	NA	0.28125	0.62151	NA	NA	0.11278	0.45553
chr1:153588508-153589152	NA	NA	NA	NA	NA	0.75184	NA
chr1:153595194-153595545	NA	1	0.50692	NA	NA	0.81134	NA
chr1:153600394-153601451	NA	0.54867	1	NA	NA	0.06466	NA
chr1:153602507-153602773	0.83074	0.34242	NA	NA	NA	NA	NA
chr1:15360261-15360543	0.82476	1	NA	NA	0.38128	NA	NA
chr1:153605674-153608559	NA	0.18692	0.20447	0.26727	1	0.11689	0.07823
chr1:15360790-15361137	0.54421	NA	NA	NA	NA	NA	NA
chr1:153630855-153631798	NA	0.11953	0.66319	NA	NA	NA	NA
chr1:153642450-153643485	NA	1	1	NA	NA	0.36323	0.87357
chr1:153669209-153671753	NA	NA	NA	NA	NA	NA	0.1591
chr1:153678324-153679069	NA	NA	NA	1	NA	0.62816	NA
chr1:153711508-153712756	NA	0.78835	1	NA	NA	NA	NA
chr1:153716201-153721116	NA	0.92527	0.96266	0.88528	0.33524	0.87701	0.96127
chr1:15372693-15373096	0.30717	0.7901	0.02223	0.52227	NA	0.28861	NA
chr1:153755487-153756956	0.23096	NA	0.18567	0.4467	0.77218	0.60791	0.42419
chr1:153766447-153768096	1	NA	0.38585	NA	NA	0.64742	NA
chr1:153794090-153794614	0.58144	NA	NA	NA	NA	NA	0.50827
chr1:153854271-153854957	0.42827	0.75321	0.54621	0.78946	0.57793	0.06268	NA
chr1:15386671-15387308	0.75425	NA	NA	NA	NA	NA	0.50813
chr1:153895759-153896875	0.54204	0.40485	0.71679	0.3076	0.12211	0.73737	0.85186
chr1:153934055-153937823	0.70517	0.89597	0.08403	0.00226	0.54226	0.34524	0.16053
chr1:153938627-153941320	0.79747	0.53823	NA	0.0019	0.7271	NA	0.26747
chr1:153962423-153966619	0.11047	NA	0.11017	NA	NA	0.20857	0.58387
chr1:154126899-154128109	0.1487	0.60985	0.81284	0.17486	1	0.79917	NA
chr1:154130323-154130585	0.65206	NA	1	NA	NA	0.77243	NA
chr1:154150808-154161565	0.70882	0.44638	0.60728	0.38118	0.06354	0.72484	NA
chr1:15417201-15418162	0.38258	NA	NA	NA	0.03773	NA	NA
chr1:154178073-154178666	0.62883	0.82478	NA	NA	1	NA	NA
chr1:154191808-154195139	0.63991	0.92546	0.48225	0.50036	NA	0.0749	0.14471
chr1:154244069-154246077	NA	0.69679	0.14963	0.3384	0.17217	0.82433	NA
chr1:154297298-154300036	0.02862	1	NA	NA	NA	NA	0.54004
chr1:154300295-154301724	0.30097	0.35678	NA	NA	0.76904	0.64645	NA
chr1:154324979-154326071	0.54831	NA	0.37876	NA	NA	0.57886	0.16834
chr1:154334040-154334952	0.03056	0.17801	1	NA	0.38743	0.50729	NA
chr1:15437659-15439488	0.09135	NA	NA	0.54973	0.19589	0.22509	NA
chr1:154435071-154436495	0.09565	0.13918	0.54942	0.78888	NA	1	0.21263
chr1:154528116-154529731	NA	0.28398	0.96655	0.84527	0.41626	0.04816	NA
chr1:154530394-154532049	NA	NA	NA	1	NA	0.38563	NA
chr1:154572120-154572801	NA	NA	NA	NA	NA	0.50816	NA
chr1:154576826-154577080	NA	NA	NA	1	NA	NA	NA
chr1:154579550-154584449	NA	NA	NA	0.05226	0.48475	0.0478	NA
chr1:154588855-154589928	NA	NA	NA	0.38734	0.03396	0.83121	NA
chr1:154599343-154601262	NA	NA	NA	0.45395	0.786	0.71061	NA
chr1:154698553-154699509	0.4238	0.80184	1	0.18219	NA	NA	NA
chr1:154701394-154704493	0.08045	NA	0.80346	NA	0.26141	NA	0.75078
chr1:154733071-154733320	NA	NA	NA	0.40405	NA	0.25624	0.62957
chr1:154744795-154745026	0.6635	NA	1	1	0.38622	0.83861	1
chr1:154757065-154758601	1	0.02305	NA	0.14307	0.17358	NA	0.57661
chr1:154760488-154760708	NA	NA	1	0.80539	NA	0.77093	NA
chr1:154785234-154787063	0.48284	NA	0.23504	0.33349	0.58559	0.43988	0.38154
chr1:154795164-154795406	0.07456	1	NA	0.14483	1	0.25415	NA
chr1:15480273-15480654	NA	NA	NA	NA	NA	NA	0.78943
chr1:154812101-154812484	0.10864	NA	NA	NA	NA	NA	NA
chr1:154812811-154813651	0.87608	0.38156	NA	NA	NA	NA	0.06923
chr1:154908553-154911158	0.39414	0.89659	NA	0.83936	NA	0.72111	NA
chr1:154913191-154913884	0.57983	1	NA	0.60297	NA	0.3398	NA
chr1:154914123-154915405	0.80139	0.77453	NA	0.33401	NA	0.4452	NA
chr1:154926094-154929589	0.83883	NA	0.62919	NA	NA	0.02119	NA
chr1:154940852-154950155	1	0.43866	NA	NA	NA	NA	0.68006
chr1:154971361-154978601	0.08748	0.11129	NA	NA	NA	NA	0.6727
chr1:154983419-154984573	0.18614	1	NA	NA	NA	NA	0.29057
chr1:154988958-154990839	0.45395	0.46576	NA	NA	NA	NA	0.4969
chr1:155017104-155017457	0.36191	0.77077	0.34385	0.54591	NA	NA	NA
chr1:1550183-1551798	0.69219	0.68903	NA	1	0.27964	NA	0.35778
chr1:155020604-155021493	NA	0.23462	0.38768	NA	NA	0.77474	NA
chr1:155022365-155023664	NA	NA	NA	0.42614	NA	0.45248	NA
chr1:155043707-155044156	0.57157	0.20483	NA	NA	1	0.54455	NA
chr1:15504498-15507109	NA	NA	0.5388	0.54179	NA	NA	NA
chr1:155057466-155058217	0.68867	1	NA	NA	0.54546	0.67348	NA
chr1:155107439-155109408	NA	NA	NA	NA	NA	0.72993	NA
chr1:15512978-15514765	0.26114	0.07541	0.9253	0.36986	0.75261	1	NA
chr1:155138490-155139669	0.48275	0.57598	NA	0.64498	NA	0.09835	NA
chr1:15514982-15515586	NA	0.03125	0.33164	0.42178	0.7276	NA	NA
chr1:155157450-155159743	1	0.62264	NA	0.45166	NA	1	NA
chr1:155162331-155168784	0.90943	1	NA	0.89418	NA	0.18479	NA
chr1:15517584-15518087	NA	NA	NA	0.10645	0.54737	NA	NA
chr1:155176885-155179838	0.89838	0.81003	NA	0.01285	NA	0.07554	NA
chr1:155195532-155198332	0.98203	0.01527	NA	0.88943	NA	0.90047	NA
chr1:155213831-155215349	0.62535	0.38093	NA	0.45872	NA	0.27045	0.96907
chr1:155231431-155232102	0.11486	0.8748	0.10794	0.07071	0.56882	0.844	0.26692
chr1:15523421-15524334	NA	NA	0.72862	0.13739	NA	NA	NA
chr1:155265049-155265521	0.29911	1	NA	0.51722	NA	1	NA
chr1:155276960-155278401	0.50801	NA	NA	0.71924	NA	1	0.4929
chr1:155278626-155279786	0.83163	1	NA	0.8688	NA	0.80944	0.77275
chr1:155292551-155293058	0.58055	0.64667	NA	NA	NA	NA	0.75373
chr1:15529462-15529681	NA	NA	NA	0.01205	NA	NA	NA
chr1:15531903-15535066	NA	0.20995	0.80876	0.63362	0.22736	NA	NA
chr1:155410754-155412371	NA	0.83948	1	0.6989	NA	NA	0.35754
chr1:15541402-15541741	NA	0.10716	NA	0.42184	1	NA	NA
chr1:155509070-155509818	0.82564	0.29118	0.26358	NA	NA	NA	NA
chr1:155657676-155659618	0.10408	NA	0.56102	0.30473	NA	NA	NA
chr1:15570880-15571432	0.58256	NA	NA	NA	NA	0.26512	0.22351
chr1:15572034-15573097	0.54524	0.54276	NA	NA	0.72649	NA	NA
chr1:15573716-15574397	0.64702	0.39825	NA	NA	NA	NA	NA
chr1:15579072-15579337	0.47536	1	NA	NA	NA	NA	NA
chr1:155829787-155831014	NA	NA	NA	0.80334	0.83322	NA	NA
chr1:155880462-155881189	0.00106	NA	1	1	NA	NA	0.07898
chr1:155903128-155905399	0.83022	NA	1	0.60769	NA	NA	0.7755
chr1:155945209-155949873	0.19753	NA	0.92123	0.26115	NA	NA	0.92598
chr1:155951385-155951709	0.298	NA	0.80187	0.80402	NA	NA	NA
chr1:155952458-155955736	NA	NA	NA	0.484	NA	0.26184	NA
chr1:155957301-155959176	0.86797	NA	0.09639	0.06034	NA	NA	NA
chr1:156022820-156025304	0.39883	0.41691	0.57834	0.28074	0.79134	NA	NA
chr1:156029747-156031934	0.56685	NA	0.73557	0.73746	NA	NA	NA
chr1:156042894-156043340	0.03859	NA	NA	NA	NA	NA	NA
chr1:156044227-156047684	0.40727	NA	0.02626	0.43669	0.64099	NA	NA
chr1:156050338-156053560	0.29446	NA	0.91332	0.18306	NA	0.16686	NA
chr1:156056322-156056896	NA	NA	NA	NA	NA	NA	0.22111
chr1:156066652-156067631	0.14216	NA	0.16854	0.4755	NA	NA	NA
chr1:156071256-156071899	NA	NA	0.81102	NA	NA	NA	NA
chr1:156072185-156077436	0.54081	0.60513	0.39548	0.81453	0.75625	0.44051	NA
chr1:156083212-156085151	NA	1	0.41781	0.58139	NA	NA	NA
chr1:156088179-156088441	NA	1	NA	NA	0.2889	NA	NA
chr1:156090966-156097206	NA	0.69914	0.06402	NA	0.02252	NA	NA
chr1:156098143-156100705	NA	0.96815	0.37138	NA	0.59879	NA	NA
chr1:156116032-156117238	NA	1	0.13943	0.60884	NA	0.33214	0.46434
chr1:156120030-156120416	NA	NA	NA	NA	NA	NA	0.29919
chr1:156130358-156132705	NA	0.26709	0.7744	0.81267	NA	0.81459	0.83193
chr1:156146424-156146883	NA	0.54743	1	NA	0.77374	NA	NA
chr1:156147962-156149211	NA	NA	NA	0.08857	0.76863	NA	NA
chr1:156149815-156154160	NA	NA	NA	0.01039	0.70071	NA	NA
chr1:156181942-156184520	0.60814	1	0.63871	0.47813	0.50706	0.06146	NA
chr1:156215240-156216974	NA	0.42185	0.81587	0.50304	NA	0.85242	0.11772
chr1:156217423-156218240	NA	1	0.01311	0.67459	NA	NA	NA
chr1:156251619-156253487	NA	0.2086	0.05105	NA	0.54871	0.78585	0.89676
chr1:156307055-156308863	NA	NA	NA	1	1	NA	NA
chr1:1563655-1563887	NA	0.58149	NA	1	0.75386	NA	NA
chr1:156390591-156392658	NA	NA	NA	NA	NA	1	NA
chr1:156425589-156428261	NA	NA	NA	0.50038	NA	NA	NA
chr1:156432891-156435015	NA	NA	NA	NA	0.17387	NA	NA
chr1:1564344-1565569	0.01165	NA	NA	NA	NA	NA	1
chr1:156446986-156447866	NA	NA	NA	NA	NA	1	NA
chr1:156459556-156461464	NA	NA	NA	0.26475	0.57613	0.60303	NA
chr1:156464166-156464825	0.01088	NA	0.57813	0.75503	NA	NA	NA
chr1:156465885-156466618	NA	NA	NA	NA	NA	NA	0.72742
chr1:156467456-156469130	NA	NA	NA	0.503	0.60604	NA	NA
chr1:156469830-156475963	NA	NA	NA	0.30088	0.15753	0.86029	NA
chr1:156496436-156496858	0.3851	NA	NA	1	NA	NA	NA
chr1:1565883-1566716	0.30845	0.70053	1	0.80446	NA	0.09513	0.77321
chr1:156630120-156641321	0.81558	0.71622	0.48102	0.05322	0.16113	0.5014	0.3086
chr1:156642282-156647862	0.94602	0.97528	0.83279	0.22448	0.12492	0.54842	0.86292
chr1:156659719-156660071	0.5799	0.42539	0.77421	0.28608	0.17685	NA	NA
chr1:156660990-156664948	0.2405	0.62055	0.10511	0.13594	0.03295	0.36387	0.13286
chr1:156674449-156679315	0.23237	0.58274	NA	0.16881	0.42383	NA	0.79432
chr1:156697546-156699199	NA	0.11958	0.88969	0.88865	NA	NA	NA
chr1:156713886-156722415	0.53766	0.50048	0.0811	0.67135	NA	0.50778	NA
chr1:1567160-1567861	0.60664	0.36127	1	1	NA	0.57431	NA
chr1:156737245-156738284	0.56319	0.2013	NA	NA	NA	NA	0.18222
chr1:156783402-156784374	NA	NA	NA	NA	NA	0.09066	NA
chr1:156967726-156968095	0.77555	NA	0.01134	0.09282	NA	NA	NA
chr1:156973903-156975117	0.74091	NA	0.75325	0.04489	NA	NA	NA
chr1:157014935-157016895	0.82374	NA	0.43885	0.12187	NA	NA	0.52271
chr1:157017203-157017617	1	NA	1	1	NA	NA	NA
chr1:157055991-157056476	0.30273	1	NA	NA	NA	NA	NA
chr1:157060275-157061116	1	0.77405	NA	NA	NA	NA	0.27155
chr1:157081750-157082218	NA	1	0.75359	NA	NA	NA	NA
chr1:157083000-157083686	NA	NA	NA	NA	NA	0.62433	NA
chr1:157087120-157087740	0.50195	0.3557	1	0.60345	NA	1	0.18107
chr1:157107410-157109331	0.44145	NA	0.19534	1	NA	0.96168	0.85958
chr1:157124355-157125947	NA	NA	NA	NA	NA	0.45127	NA
chr1:157126189-157126588	NA	0.50577	0.79176	0.62633	NA	0.33788	1
chr1:157127565-157128025	NA	1	0.20891	0.39085	NA	0.42088	NA
chr1:157128714-157129112	NA	0.75478	0.03882	0.57725	NA	NA	NA
chr1:157129489-157129985	NA	NA	0.77329	1	NA	NA	NA
chr1:157130395-157134471	NA	0.01986	0.30152	0.11949	0.63847	0.78962	NA
chr1:157140992-157141218	NA	0.78953	0.79128	1	NA	NA	NA
chr1:157151183-157151424	NA	0.50122	0.51021	0.1181	NA	NA	NA
chr1:157210319-157211827	0.00034	NA	0.05486	0.05902	0.16542	NA	0.03964
chr1:157441799-157442136	0.10912	NA	1	NA	0.77335	NA	0.72579
chr1:157534426-157535849	0.94698	0.50504	NA	NA	0.30165	0.32564	0.75311
chr1:157536190-157537734	0.78762	1	NA	NA	0.10164	0.64244	NA
chr1:157609666-157610169	NA	NA	NA	1	NA	NA	NA
chr1:157610424-157611197	1	NA	NA	NA	0.79148	NA	NA
chr1:157962864-157964468	0.37234	NA	0.42383	0.50847	NA	0.82264	NA
chr1:157971315-157973829	0.32742	NA	0.11766	0.60423	NA	0.44422	1
chr1:157977188-157978421	0.45563	0.00636	NA	NA	NA	NA	0.37926
chr1:157985748-157991288	0.86611	0.65178	0.0447	0.95335	0.23651	0.18266	NA
chr1:157991511-157991880	NA	NA	NA	NA	NA	0.14761	NA
chr1:157992498-157993078	NA	0.17743	1	0.5564	0.77421	NA	NA
chr1:157993370-157995948	NA	0.48676	0.801	0.62097	0.77335	NA	NA
chr1:158012973-158013623	NA	NA	1	0.08878	0.54419	NA	NA
chr1:158015829-158016669	NA	NA	NA	NA	NA	1	NA
chr1:158022519-158022919	0.55006	0.08807	NA	NA	NA	NA	NA
chr1:158023379-158023775	0.776	0.72459	NA	NA	NA	NA	0.38349
chr1:158040674-158041808	NA	0.50794	0.03538	0.24281	0.34128	NA	NA
chr1:158044841-158045170	0.79119	NA	0.75455	1	0.72505	NA	1
chr1:158045703-158046398	0.1778	NA	0.17994	0.41705	NA	NA	NA
chr1:158047734-158049487	0.00736	0.14375	1	0.32298	0.10801	NA	0.02234
chr1:158057484-158058093	0.75688	1	NA	NA	NA	NA	NA
chr1:158065991-158066620	0.75477	1	NA	0.37978	0.79141	0.49908	NA
chr1:158071358-158074711	0.08478	0.16384	NA	NA	0.77987	NA	0.38587
chr1:158162056-158163585	0.92564	NA	0.93169	0.70082	NA	NA	NA
chr1:15821652-15822592	NA	0.45553	NA	NA	NA	0.65817	NA
chr1:15829089-15829402	NA	0.28928	0.26773	0.80345	NA	0.77343	NA
chr1:15832061-15832498	NA	0.54687	1	1	NA	0.4536	NA
chr1:15833573-15837617	NA	0.6847	0.2305	0.33277	NA	0.76001	0.1961
chr1:15841639-15841888	NA	NA	NA	0.44937	NA	NA	1
chr1:15842248-15842851	NA	0.22385	0.39743	1	NA	1	NA
chr1:15850226-15851428	NA	0.48604	0.43624	0.66342	0	1	0.02235
chr1:15851720-15852393	NA	NA	NA	NA	NA	NA	0.01162
chr1:15852643-15852914	NA	NA	1	1	NA	NA	1
chr1:15853306-15854021	NA	0.71205	0.01161	0.03253	NA	0.25971	0.81474
chr1:158576891-158577231	0.23788	0.74954	NA	NA	1	0.47243	0.72632
chr1:15866154-15866810	NA	1	0.29736	0.47201	NA	NA	NA
chr1:158841143-158841433	1	1	NA	NA	NA	1	NA
chr1:158845168-158845526	0.38858	0.10458	NA	NA	0.2251	0.25801	0.77188
chr1:158845828-158846170	0.62638	1	NA	NA	0.22398	NA	NA
chr1:158968723-158970199	0.56511	1	0.09928	0.1577	NA	NA	NA
chr1:158975678-158976215	0.64641	NA	1	0.21027	NA	NA	NA
chr1:159000769-159001322	0.29582	NA	0.07236	0.5762	1	NA	NA
chr1:1590175-1591411	NA	0	NA	0	0	4e-05	0
chr1:159025786-159026155	0.77184	0.26777	NA	NA	NA	NA	NA
chr1:159095617-159096404	NA	NA	NA	NA	NA	0.7898	NA
chr1:15911078-15911855	NA	0.45255	0.08597	0.52502	NA	0.28586	0.4573
chr1:15929633-15930046	NA	0.35946	NA	NA	NA	NA	0.80391
chr1:15943943-15945206	NA	0.33275	NA	NA	NA	0.24309	0.96966
chr1:159567493-159567840	NA	0.10932	NA	NA	0.28934	NA	NA
chr1:159869454-159871084	0.68879	0.22887	NA	NA	NA	NA	0.84627
chr1:159878030-159887596	0.96103	0.76167	0.79028	1	0.22953	0.17813	0.33315
chr1:159891722-159892006	1	1	NA	NA	1	NA	NA
chr1:159892223-159895253	0.33614	NA	0.54007	0.5686	NA	0.23067	0.26629
chr1:159906470-159907321	0.5795	NA	0.1148	0.28802	0.62395	0.43602	0.01206
chr1:159911891-159912331	0.75164	NA	1	0.44834	NA	1	NA
chr1:159913907-159916281	1	NA	0.1443	NA	0.7269	NA	NA
chr1:15995876-15996716	NA	NA	0.26534	0.02132	NA	NA	1
chr1:160030719-160031323	NA	0.82349	0.77483	0.15019	NA	0.77699	NA
chr1:16004816-16005100	NA	0.08661	NA	NA	1	NA	0.72594
chr1:160063574-160068433	NA	0.18373	0.44859	0.33558	0.09482	NA	0.59793
chr1:16006546-16007645	NA	NA	NA	NA	NA	NA	0.77049
chr1:160073924-160074615	NA	1	1	1	NA	NA	NA
chr1:160078070-160079921	NA	1	0.1453	0.1411	NA	NA	0.37285
chr1:16007889-16008859	NA	1	0.61116	0.77359	NA	0.14479	NA
chr1:160085597-160085959	NA	0.58388	0.77625	0.05775	NA	NA	0.11857
chr1:160094109-160094439	NA	NA	NA	NA	NA	1	NA
chr1:16009601-16011670	NA	NA	NA	NA	NA	0.50864	NA
chr1:160136907-160142491	0.43757	0.88073	0.1757	0.71638	0.07315	0.28615	0.93721
chr1:160147089-160148081	NA	NA	NA	NA	0.45125	NA	NA
chr1:160162584-160162882	0.80389	NA	1	1	NA	NA	0.77338
chr1:160163150-160163674	0.79604	NA	0.86334	0.87658	NA	NA	NA
chr1:160174123-160176297	0.52273	0.85627	NA	NA	NA	NA	1
chr1:160188820-160189453	0.07498	0.78902	NA	NA	NA	NA	NA
chr1:160230618-160233204	1	NA	0.68729	0.5309	NA	0.09913	0.8977
chr1:160254096-160255605	NA	NA	NA	NA	NA	NA	1
chr1:160276513-160278467	0.44415	0.0069	0.02177	0.27866	0.58113	NA	1
chr1:16031189-16031508	NA	0.774	NA	NA	NA	NA	NA
chr1:160312041-160313741	1	NA	0.25854	0.10939	NA	NA	0.03482
chr1:160329724-160334687	0.85827	NA	0.20233	0.48662	NA	0.80463	0.30283
chr1:160344223-160346372	0.42192	NA	0.36807	1	NA	0.64511	0.26608
chr1:160369169-160371470	0.05573	NA	0.14125	0.15217	NA	0.11445	NA
chr1:160377161-160381585	0.22529	NA	0.74584	0.63885	NA	0.88393	NA
chr1:160383811-160386254	0.78723	1	0.29589	0.34248	NA	0.41778	NA
chr1:160454906-160457846	0.48941	0.16386	1	0.09401	NA	0.71334	0.06892
chr1:160606035-160606569	NA	NA	NA	NA	0.3588	NA	NA
chr1:160620545-160624210	NA	NA	NA	NA	NA	1	NA
chr1:160627550-160627779	1	NA	NA	NA	NA	NA	1
chr1:160634541-160636316	NA	NA	NA	NA	NA	0.51607	NA
chr1:160640763-160645515	0.86872	0.19361	NA	NA	0.81577	0.77794	0.83226
chr1:160650471-160651171	NA	NA	NA	NA	1	NA	NA
chr1:16068595-16069496	1	NA	NA	NA	NA	NA	0.34251
chr1:160695721-160697295	0.63711	0.94994	0.50722	0.66065	0.30224	NA	NA
chr1:16075668-16076376	0.41563	NA	1	0.57766	0.81801	NA	NA
chr1:16076613-16076872	0.77385	NA	NA	1	1	NA	NA
chr1:160780626-160781135	NA	0.1814	1	0.33386	0.13606	NA	NA
chr1:16083966-16088007	NA	NA	NA	NA	NA	0.33231	NA
chr1:160882863-160884118	0.74863	0.84018	0.42071	0.59419	0.11409	0.01637	0.60457
chr1:16088883-16089510	0.72915	NA	NA	1	NA	NA	NA
chr1:1609003-1611004	NA	NA	0.78626	0.81164	NA	0.63995	0.50735
chr1:16090436-16091482	0.75061	NA	NA	NA	NA	NA	1
chr1:160923770-160924904	0.21057	0.82444	0.78796	1	0.02539	0.51062	1
chr1:160940795-160942439	NA	NA	NA	NA	0.01983	NA	0.29577
chr1:160950084-160953161	NA	NA	NA	NA	0.02988	NA	0.1028
chr1:160953578-160954015	NA	NA	NA	NA	0.79285	NA	0.54857
chr1:160956441-160958233	NA	NA	NA	NA	0.21612	NA	0.04711
chr1:160959927-160960897	NA	NA	NA	NA	0.45517	NA	NA
chr1:160972967-160973737	NA	NA	NA	NA	0.77324	NA	NA
chr1:160981815-160985420	NA	NA	NA	NA	0.00543	NA	0.32388
chr1:160985742-160990985	0.30036	0.43959	0.14635	0.50602	0.96428	0.39379	0.07719
chr1:16098803-16099063	1	NA	NA	NA	NA	NA	NA
chr1:160991273-160991960	NA	0.82842	0.46986	0.80401	NA	NA	0.55041
chr1:160995558-160995987	NA	NA	NA	NA	0.77237	NA	NA
chr1:161008133-161009020	NA	0.15077	0.06929	0.5569	NA	NA	1
chr1:161014601-161016531	NA	0.25145	0.83303	0.62929	NA	NA	1
chr1:161068221-161068689	0.07484	NA	0.52282	0.776	NA	0.02608	NA
chr1:161074341-161074635	1	NA	0.79068	0.13993	NA	0.77271	NA
chr1:161101192-161104234	0.74715	NA	0.00801	0.6908	NA	0.68195	NA
chr1:161122632-161124758	0.11011	NA	0.50833	0.75601	NA	NA	NA
chr1:161128700-161130111	NA	NA	NA	NA	NA	NA	0.07799
chr1:16113170-16113774	1	NA	NA	NA	NA	NA	NA
chr1:161135046-161137101	0.42427	NA	0.77285	0.11596	1	0.97955	0.58242
chr1:16114867-16115454	NA	NA	NA	NA	1	NA	1
chr1:161162633-161163095	NA	NA	NA	NA	NA	0.10972	1
chr1:161166254-161167237	0.0639	NA	0.16451	0.83167	NA	0.67654	NA
chr1:161167545-161173500	0.4966	NA	0.17095	0.5226	0.56117	0.093	0.88908
chr1:161187360-161188465	0.7267	NA	0.17693	0.54627	NA	NA	0.06371
chr1:161194959-161195455	0.77492	NA	0.00761	0.68016	NA	0.30298	NA
chr1:161195888-161197597	0.51146	NA	0.90017	0.90935	1	0.01275	0.3448
chr1:161255236-161255515	0.42301	0.75499	NA	NA	1	NA	NA
chr1:161274207-161275966	NA	1	1	1	0.72645	NA	NA
chr1:161336419-161338555	NA	0.13642	0.49921	0.21152	0.35272	NA	NA
chr1:161359122-161359744	NA	0.22631	NA	0.77439	0.3859	NA	NA
chr1:161360024-161360505	NA	0.03728	0.87659	1	0.19682	NA	NA
chr1:161368312-161370274	NA	0.08046	0.63873	0.6018	0.52912	NA	NA
chr1:161378057-161378384	NA	NA	NA	1	0.14134	NA	NA
chr1:161410046-161410654	1	NA	0.40493	0.06408	NA	NA	NA
chr1:1614600-1615716	0.30486	0.67748	0.20774	0.855	NA	0.52425	0.7551
chr1:161509440-161509991	NA	0.56605	0.4296	0.88419	0.27606	NA	NA
chr1:161581735-161583254	1	1	0.38396	0.38515	0.6043	0.04751	0.78491
chr1:161590895-161591685	0.14523	0.6857	0.57015	1	0.11724	0.00907	0.84881
chr1:16160374-16164058	NA	0.26432	0.11315	0.50624	0.90206	0.8804	NA
chr1:161617170-161617435	1	NA	0.11161	0.78819	1	0.01206	0.72821
chr1:161696518-161697550	0.31981	0.18872	0.3228	0.85931	0.08721	0.87836	0.5225
chr1:161719222-161720333	0.20824	NA	0.83249	0.60737	0.77348	NA	0.75435
chr1:16173410-16177227	0.02769	0.61215	0.16984	0.89884	0.57108	0.93565	NA
chr1:161735817-161736610	0.35866	0.85519	0.84573	0.26718	1	NA	NA
chr1:16178166-16178506	NA	0.09667	0.19049	0.50134	0.8159	1	NA
chr1:161983807-161984798	NA	NA	NA	NA	NA	0.48254	0.57944
chr1:161991061-161991453	NA	NA	NA	NA	NA	NA	0.38818
chr1:162038932-162041169	NA	1	0.52276	0.3008	0.27018	0.43203	0.7282
chr1:162113899-162116444	NA	NA	NA	NA	0.47732	1	0.80226
chr1:16212091-16214579	NA	1	0.30847	0.70314	0.90507	0.72819	NA
chr1:162146819-162147323	NA	NA	NA	NA	0.72799	NA	0.14377
chr1:162161011-162161237	0.50674	NA	NA	NA	1	NA	NA
chr1:162167217-162167872	0.63607	NA	1	0.40586	NA	0.77613	NA
chr1:162182597-162184188	0.48623	NA	1	0.89623	NA	0.61796	NA
chr1:162184784-162185572	0.42029	0.1787	0.60405	0.23874	1	0.80091	NA
chr1:162186034-162186387	0.81241	0.82155	0.34279	0.38521	NA	1	0.58023
chr1:16219112-16220617	NA	0.03488	0.62886	0.67949	NA	0.11316	NA
chr1:162219000-162219303	NA	0.38465	1	0.83793	NA	0.82516	NA
chr1:162219593-162221304	0.7914	0.81388	0.20761	0.32079	NA	0.52141	NA
chr1:16223700-16224304	NA	NA	NA	0.34508	NA	NA	NA
chr1:16226392-16226635	NA	0.29013	0.8089	0.22731	NA	0.0931	NA
chr1:162369034-162369491	1	NA	0.78905	0.4777	0.33285	NA	0.77263
chr1:162440252-162441514	1	0.26656	NA	NA	0.24746	0.80738	0.18008
chr1:162442576-162442851	0.28764	NA	NA	0.33717	NA	NA	NA
chr1:162466661-162468213	0.00064	0.12068	NA	NA	1	0.12251	0.54798
chr1:162514817-162515330	NA	NA	NA	NA	0.34442	NA	NA
chr1:16251678-16251957	NA	0.38574	0.45021	0.45411	NA	0.75437	NA
chr1:162530599-162531997	NA	0.08008	0.57453	0.73325	NA	0.313	0.11593
chr1:162582947-162583513	NA	NA	NA	NA	NA	0.78848	NA
chr1:162601178-162603511	NA	NA	NA	NA	NA	NA	0.34145
chr1:16263314-16264492	NA	0.72585	NA	0.33536	0.18099	1	NA
chr1:162665010-162665356	NA	NA	NA	NA	0.14466	NA	NA
chr1:16274603-16277422	NA	0.14892	0.40337	0.9153	0.60772	0.77693	NA
chr1:162792147-162792960	NA	NA	0.34506	0.58189	NA	NA	NA
chr1:16285083-16285342	NA	NA	NA	NA	0.10753	1	NA
chr1:163171558-163172177	0.5482	NA	NA	NA	0.82212	0.37718	NA
chr1:163172408-163174464	NA	NA	NA	NA	NA	NA	0.58043
chr1:163208829-163209223	NA	1	NA	NA	0.29977	NA	NA
chr1:163259632-163260116	0.82103	0.79976	NA	NA	NA	NA	1
chr1:163266884-163267318	0.38342	0.22635	NA	NA	1	0.16756	1
chr1:163290596-163292531	0.20823	0.5445	0.60031	0.4364	0.85153	0.04966	0.2621
chr1:163368799-163370390	NA	NA	0.47633	1	0.77509	NA	1
chr1:163380130-163380367	NA	NA	0.34325	0.50081	0.38313	NA	NA
chr1:16338637-16340668	0.0384	0.82235	0.57034	1	0.533	0.16651	NA
chr1:16342370-16342989	NA	NA	NA	NA	0.55163	NA	NA
chr1:16344322-16344635	0.16629	NA	0.38959	1	0.50814	NA	NA
chr1:163506046-163506290	NA	0.02069	0.5486	1	0.81321	0.46906	0.75545
chr1:163531881-163532490	0.72421	NA	NA	NA	NA	0.75546	NA
chr1:163534624-163535807	NA	NA	NA	NA	0.10404	NA	NA
chr1:163562916-163563268	NA	0.75295	0.1802	0.55484	0.60126	NA	NA
chr1:163563688-163567329	0.97979	0.75034	0.88979	0.51981	0.11315	0.65544	NA
chr1:163568159-163568406	0.10719	NA	0.45455	0.19725	NA	0.83966	NA
chr1:163569310-163569574	0.11516	NA	0.75246	0.32541	0.30242	0.3614	NA
chr1:16374649-16375990	0.64471	0.10389	NA	NA	0.62323	NA	NA
chr1:16383955-16384558	0.58177	0.00386	0.22563	0.00266	NA	0.0013	NA
chr1:163896622-163896861	1	NA	1	0.80089	NA	0.01222	NA
chr1:163897134-163898200	0.7749	0.42862	NA	NA	NA	0.0145	1
chr1:163902835-163903137	NA	NA	NA	NA	0.06452	NA	NA
chr1:16393447-16393975	0.14367	NA	0.77429	1	NA	NA	NA
chr1:16394749-16394989	0.75315	NA	0.60839	0.72528	NA	NA	NA
chr1:16414481-16414725	0.62789	1	1	0.7744	NA	NA	NA
chr1:164280054-164280349	NA	NA	NA	0.54793	NA	1	1
chr1:16441497-16443529	0.60534	1	0.32626	0.08268	0.11188	NA	0.8137
chr1:164446883-164447324	NA	NA	1	0.54992	NA	0.50974	NA
chr1:164454359-164454585	1	NA	NA	0.82556	0.29302	1	NA
chr1:164454827-164455082	0.26611	NA	0.72789	0.18868	0.22662	0.77222	NA
chr1:16448218-16449895	0.7907	0.35691	NA	0.78788	0.66381	NA	0.54733
chr1:16452624-16453083	NA	1	NA	NA	NA	NA	NA
chr1:164528337-164529734	NA	0.07927	0.48784	0.86775	1	NA	0.12034
chr1:164530000-164530331	0.18019	0.50225	NA	NA	NA	NA	NA
chr1:164533031-164533250	NA	NA	NA	NA	NA	0.54462	NA
chr1:164544931-164547370	NA	1	0.28665	1	NA	0.00164	NA
chr1:164547745-164548976	NA	NA	NA	NA	NA	0.50891	NA
chr1:164549579-164550104	NA	NA	NA	NA	NA	0.77544	NA
chr1:164550551-164550854	NA	NA	NA	NA	NA	0.80375	NA
chr1:164552633-164552920	NA	NA	NA	NA	NA	0.424	NA
chr1:164557255-164562840	0.41467	0.38412	0.04978	0.09505	0.80376	0.22939	0.33046
chr1:164564068-164564597	NA	NA	NA	NA	0.06965	NA	NA
chr1:164567201-164567738	0.13216	0.2634	NA	NA	1	NA	0.04738
chr1:164569528-164572749	0.80421	0.00743	NA	NA	0.29428	0.81433	0.30266
chr1:164578528-164578985	1	0.26315	NA	NA	0.79115	1	0.77505
chr1:164580233-164582064	NA	0.42291	NA	NA	NA	0.64716	0.10707
chr1:164582657-164583118	0.5778	0.10353	NA	NA	NA	NA	0.22326
chr1:164586411-164586873	0.05464	0.11893	NA	NA	0.50749	NA	NA
chr1:164588457-164589385	0.75487	0.75214	NA	NA	NA	0.80248	1
chr1:164603230-164608522	0.85197	0.51334	0.12818	0.27062	0.55933	0.37056	0.9667
chr1:164615390-164618415	NA	NA	NA	NA	0.34004	NA	1
chr1:164618667-164618953	NA	NA	NA	NA	0.10897	NA	NA
chr1:164628231-164629749	0.42179	NA	1	0.50441	0.58276	0.31917	0.72781
chr1:164630120-164630981	NA	NA	NA	NA	NA	0.54529	NA
chr1:164659501-164659750	NA	NA	NA	NA	0.54174	NA	NA
chr1:16466493-16468533	NA	0.40601	NA	NA	1	NA	0.34108
chr1:164672376-164672623	0.17991	NA	NA	NA	NA	NA	NA
chr1:164676044-164677479	1	0.41366	NA	NA	NA	NA	NA
chr1:164680529-164682397	NA	0.0769	0.80365	0.35681	0.29501	1	1
chr1:164694136-164695141	NA	0.75709	0.43518	0.4371	0.72519	NA	NA
chr1:16470122-16474223	NA	0.19598	0.34176	0.08865	0.82999	0.30804	0.88654
chr1:164722864-164723575	NA	NA	1	0.18123	NA	0.14367	NA
chr1:164739934-164742445	0.62046	1	NA	NA	0.17725	0.01525	0.76146
chr1:164742700-164743120	NA	NA	NA	NA	NA	0.47773	NA
chr1:164744062-164744884	NA	NA	NA	NA	NA	NA	1
chr1:16476772-16483380	0.7893	0.62861	NA	NA	0.18766	0.77448	0.15874
chr1:16488575-16489610	NA	0.25817	NA	NA	0.34495	NA	0.37001
chr1:16493326-16495136	NA	0.90301	0.55761	0.82303	0.26824	0.94952	0.65041
chr1:16499571-16501069	NA	0.57185	0.62922	0.71767	0.77108	0.05126	0.16017
chr1:16501395-16501662	NA	0.78942	0.58002	1	NA	0.76907	NA
chr1:16502120-16502548	NA	0.38795	NA	NA	0.30092	NA	0.78767
chr1:16507297-16509526	NA	0.26395	NA	NA	0.01995	NA	0.15594
chr1:165131640-165132525	NA	0.50593	0.75479	0.28861	0.03864	NA	NA
chr1:16532671-16533016	NA	NA	NA	NA	1	NA	NA
chr1:16533250-16534854	0.50447	NA	NA	NA	0.90353	NA	0.77241
chr1:16538078-16540142	0.20999	NA	0.55495	0.67848	NA	0.46135	0.45306
chr1:1655462-1656704	0.89434	NA	NA	NA	NA	0.59771	0.11133
chr1:165567204-165568151	0.30469	0.39777	NA	NA	0.71824	NA	0.29692
chr1:165571162-165571439	NA	NA	0.26774	NA	NA	NA	0.7537
chr1:165599288-165601225	0.60006	0.20525	0.49704	0.46514	0.88197	0.32541	0.08692
chr1:165627555-165630033	NA	1	1	0.31597	NA	0.0063	0.69309
chr1:16563376-16563592	NA	0.11341	NA	NA	NA	NA	0.7271
chr1:165664882-165665329	0.4549	0.17942	1	0.26568	0.7541	0.78933	0.54763
chr1:165666882-165668448	0.54199	0.95202	0.2195	0.82906	1	0.82267	1
chr1:165707122-165707585	NA	NA	NA	NA	0.45455	0.37967	NA
chr1:165737697-165739127	NA	0.71238	0.64934	0.1764	0.14017	NA	NA
chr1:165796716-165799535	0.07134	0.85219	1	0.33257	0.00203	0.46618	0.34305
chr1:165818459-165819101	NA	NA	NA	NA	NA	0.7717	NA
chr1:165824848-165825184	0.80225	NA	1	NA	NA	1	NA
chr1:165828892-165829372	NA	NA	0.08949	0.58212	NA	0.74913	NA
chr1:165831516-165831836	NA	0.58091	1	NA	NA	0.25936	NA
chr1:16583677-16585555	0.61956	NA	1	NA	NA	0.38727	NA
chr1:165840320-165840692	NA	NA	0.06454	1	NA	0.54893	NA
chr1:165844547-165845281	NA	0.38828	0.75358	0.80295	NA	0.45323	NA
chr1:165851898-165852350	NA	NA	NA	0.60581	0.07007	NA	NA
chr1:165852902-165854458	NA	NA	1	NA	NA	0.50801	NA
chr1:165869803-165870472	0.10974	NA	NA	0.07154	NA	0.50588	NA
chr1:166496687-166498004	1	0.26377	NA	NA	0.77624	NA	NA
chr1:166753654-166753888	0.77472	0.58151	NA	NA	NA	NA	NA
chr1:16678047-16679733	0.44222	0.21118	1	0.97811	0.05118	0.06425	0.85539
chr1:166808000-166810345	0.72628	0.17607	NA	NA	NA	NA	NA
chr1:166839773-166840061	NA	0.34317	0.72618	0.14217	NA	NA	NA
chr1:166844809-166845564	0.37248	0.02622	NA	NA	NA	NA	NA
chr1:16693678-16694944	NA	NA	NA	NA	0.41747	NA	NA
chr1:16700669-16702084	1	NA	0.54743	0.50863	0.54775	NA	0.68651
chr1:167028212-167028492	NA	1	0.344	0.76767	0.13974	0.81635	NA
chr1:16703049-16703698	0.48612	NA	NA	0.34488	0.50608	0.06204	0.34224
chr1:167035782-167036446	0.69152	NA	0.2959	0.82351	NA	0.30147	NA
chr1:167063303-167063975	NA	NA	0.41804	0.39796	NA	NA	NA
chr1:167072350-167073415	NA	0.54975	0.01102	0.30272	NA	NA	NA
chr1:167105335-167106277	NA	NA	NA	NA	1	NA	NA
chr1:167117039-167118159	0.67863	0.09317	NA	NA	0.17982	0.11271	NA
chr1:167126524-167128676	0.27674	0.2098	0.38482	0.27445	0.00817	0.16779	NA
chr1:167131768-167132918	1	0.15511	0.01191	0.58652	0.10668	0.25611	NA
chr1:167133367-167133910	0.5783	NA	NA	NA	1	NA	NA
chr1:167134921-167135790	NA	0.16982	1	1	0.60814	0.00016	NA
chr1:167136061-167136588	NA	NA	NA	NA	NA	0.0558	NA
chr1:167188440-167192131	0.03818	0.18975	NA	NA	0.03549	NA	NA
chr1:16719270-16720052	0.02167	NA	NA	NA	NA	NA	NA
chr1:16723073-16723333	0.29675	NA	0.03954	0.42431	0.50648	1	NA
chr1:167237701-167238075	NA	NA	NA	NA	0.42025	NA	NA
chr1:167241772-167242916	1	0.10628	0.78766	1	0.0363	NA	NA
chr1:167269749-167270576	0.82902	0.77511	NA	NA	NA	0.75211	NA
chr1:167277475-167277946	1	0.38871	NA	NA	0.57726	0.22341	NA
chr1:167348131-167348485	0.50868	0.50642	NA	NA	NA	NA	NA
chr1:167389518-167389751	0.01186	0.5803	NA	NA	NA	NA	NA
chr1:167396700-167396987	NA	0.54872	1	0.28807	0.10929	NA	NA
chr1:167398748-167399557	0.1575	0.17932	1	0.57692	NA	0.18531	NA
chr1:167461644-167462134	0.21044	NA	0.2653	0.82067	NA	0.17951	NA
chr1:1674626-1674851	NA	0.17744	NA	0.26369	0.08957	NA	NA
chr1:167502756-167503016	NA	NA	NA	NA	NA	0.16785	NA
chr1:167533728-167534523	NA	0.75134	0.32723	0.59994	NA	NA	NA
chr1:16756924-16757174	NA	NA	NA	NA	NA	NA	1
chr1:167586664-167586929	NA	NA	0.04955	0.20666	NA	0.80318	NA
chr1:167599463-167599777	NA	0.60622	1	1	0.37913	NA	NA
chr1:167652509-167654825	0.81066	NA	0.32518	0.16383	NA	0.63976	0.77706
chr1:16766472-16767785	1	0.55322	0.61725	1	NA	0.40044	0.37634
chr1:167683500-167684515	NA	NA	0.58126	0.39002	0.60257	NA	NA
chr1:167711019-167711308	0.75386	NA	1	0.64572	NA	NA	NA
chr1:167712496-167712731	1	NA	0.2867	0.00166	NA	1	NA
chr1:167713568-167714453	0.75611	0.02115	NA	NA	NA	NA	NA
chr1:167715372-167715933	0.80354	0.29339	0.52936	0.36661	0.17065	NA	1
chr1:167764435-167766897	NA	0.77395	1	0.57373	1	0.19922	NA
chr1:167788933-167789544	0.54816	NA	1	0.04185	NA	0.26259	NA
chr1:167799048-167800035	NA	0.77558	0.54822	0.06568	0.77318	0.10463	NA
chr1:167824281-167824553	0.34384	0.72831	NA	NA	NA	NA	NA
chr1:167838460-167839210	0.73798	NA	0.01101	0.56868	1	NA	NA
chr1:167844388-167845244	0.57615	NA	0.5207	0.27693	0.20321	NA	0.05749
chr1:167873928-167874193	NA	NA	NA	NA	NA	NA	0.10928
chr1:167880596-167880985	NA	NA	NA	NA	NA	NA	0.04808
chr1:167881423-167882451	NA	NA	0.03883	0.75301	NA	NA	NA
chr1:167904525-167907072	0.14343	NA	0.58103	1	NA	NA	0.75275
chr1:168105522-168106734	1	0.23486	0.36057	1	0.65016	1	NA
chr1:168147077-168147944	0.50035	NA	0.84291	0.8533	NA	0.21049	1
chr1:168148196-168148974	NA	NA	0.77385	NA	NA	NA	0.7278
chr1:168151621-168151847	0.83013	NA	1	0.77078	NA	0.67544	0.45545
chr1:168164851-168165333	0.23426	NA	0.68098	1	0.22874	0.17212	NA
chr1:16817420-16817740	0.42177	NA	NA	NA	NA	NA	NA
chr1:168186577-168187385	0.82165	NA	0.48045	0.4362	NA	0.50157	NA
chr1:16818989-16820416	0.62983	NA	NA	NA	0.17643	NA	NA
chr1:168194375-168195840	0.026	NA	0.01694	0.88619	0.37286	0.69264	0.83222
chr1:16824994-16826338	0.36682	NA	NA	NA	0.00068	NA	0.2074
chr1:168254683-168255185	0.10279	NA	0.67881	0.66476	NA	0.77731	NA
chr1:168302759-168303509	1	NA	0.77303	0.29979	NA	0.9115	NA
chr1:168356024-168357196	NA	0.67481	0.58316	0.20119	0.18718	0.64665	0.47902
chr1:168357446-168357888	NA	NA	0.34268	NA	NA	NA	NA
chr1:168367826-168368221	NA	0.10925	NA	1	NA	0.60017	NA
chr1:168396846-168397182	1	0.17387	NA	NA	0.78765	1	NA
chr1:168437008-168437340	NA	NA	0.30361	0.57514	NA	NA	NA
chr1:1684379-1684800	0.86095	0.38719	NA	0.34043	0.54773	NA	NA
chr1:168454673-168454920	NA	NA	NA	NA	NA	1	NA
chr1:16847234-16847910	NA	0.75256	NA	NA	0.09823	NA	0.06688
chr1:168887287-168890281	0.33687	1	0.09166	0.1195	0.30399	0.37961	NA
chr1:1690202-1690844	0.75383	0.75568	NA	NA	1	NA	NA
chr1:169050892-169051160	1	NA	0.50816	0.80553	NA	NA	NA
chr1:169074486-169076924	0.80503	0.56037	NA	NA	0.55767	0.01078	0.71168
chr1:169077174-169079751	0.13514	0.18426	NA	NA	0.39938	0.26278	0.21697
chr1:169081448-169083367	0.35494	0.78776	NA	NA	0.50344	0.05278	0.0983
chr1:169085144-169086039	0.34014	0.23944	NA	NA	NA	0.50761	NA
chr1:169091178-169091638	0.54458	NA	NA	NA	NA	NA	NA
chr1:169128015-169128353	NA	NA	NA	NA	NA	1	NA
chr1:169171946-169172365	0.09537	NA	0.77235	0.45422	NA	0.26941	NA
chr1:169185686-169186012	NA	NA	NA	NA	NA	0.76935	NA
chr1:169255856-169256730	NA	NA	NA	NA	NA	0.38755	NA
chr1:169257398-169258862	NA	0.17799	0.34188	0.51493	NA	1	0.2635
chr1:169293129-169293387	0.03684	NA	0.80432	0.35461	NA	0.81672	NA
chr1:169295529-169295887	0.11919	0.18136	NA	NA	NA	0.57951	NA
chr1:169309406-169310102	NA	NA	0.60625	0.58032	1	0.60378	NA
chr1:169310384-169311088	NA	NA	NA	NA	NA	0.75282	NA
chr1:169337211-169337909	NA	0.67812	0.93515	0.10869	1	1	0.5228
chr1:169450322-169451768	NA	1	1	0.50235	1	1	1
chr1:169454230-169456479	NA	NA	NA	NA	0.64809	0.09087	NA
chr1:169490455-169490693	0.26268	NA	0.75365	0.08739	NA	NA	NA
chr1:169496250-169499159	0.1861	NA	0.49542	0.9529	0.70995	0.18854	0.55538
chr1:169499777-169500160	0.02963	NA	0.55485	0.13324	0.75494	NA	0.5492
chr1:169518976-169519215	NA	NA	NA	NA	NA	0.26711	NA
chr1:169747935-169748615	0.22392	1	NA	NA	0.38727	NA	0.75169
chr1:169748890-169752065	0.89811	0.93012	1	0.44443	0.13471	NA	0.9672
chr1:169763127-169765361	0.77793	NA	0.96955	0.82779	NA	NA	0.39962
chr1:169862270-169864233	0.38939	0.65915	0.70383	0.11854	0.11732	0.06437	NA
chr1:170063585-170064395	0.65581	NA	0.6759	0.77798	NA	NA	0.03424
chr1:17019507-17020953	0.00091	0.02974	0.69604	0.006	0.31037	NA	0.03426
chr1:170395659-170396335	0.80203	1	NA	NA	NA	NA	NA
chr1:170472417-170472887	NA	NA	NA	1	NA	NA	NA
chr1:170500209-170502230	0.90864	0.3236	NA	NA	NA	NA	NA
chr1:170900746-170901428	0.03144	NA	0.07693	NA	0.67753	0.01886	0.26521
chr1:170901755-170902523	0.34089	NA	0.38959	NA	0.45315	0.10784	NA
chr1:1709294-1715292	0.73883	0.61209	0.34764	0.65872	NA	0.26134	0.04952
chr1:171050766-171050992	NA	0.80386	0.18078	0.82343	0.81423	NA	NA
chr1:171186902-171188179	0.75174	NA	0.38998	NA	0.14396	0.42423	0.21629
chr1:171188539-171190353	NA	NA	NA	NA	0.08036	NA	0.29477
chr1:171190833-171192737	0.08575	NA	0.26969	NA	0.66798	0.4113	0.80564
chr1:171193546-171194134	1	NA	0.66332	NA	NA	0.6591	NA
chr1:171197610-171198126	0.58041	NA	0.50718	NA	0.54865	0.80173	NA
chr1:171220443-171220928	1	NA	0.28863	NA	0.18057	0.80414	NA
chr1:171224587-171225272	0.45385	0.07758	NA	NA	NA	NA	0.33626
chr1:171388496-171392288	0.02274	0.57779	NA	NA	0.8709	NA	0.3002
chr1:171400245-171402584	0.8453	0.4144	NA	NA	0.98502	NA	NA
chr1:171412540-171412792	0.33844	NA	NA	0.8213	NA	NA	NA
chr1:171415192-171415460	0.22168	NA	1	0.75218	NA	NA	NA
chr1:171453605-171456035	1	NA	NA	NA	NA	NA	1
chr1:171471112-171471596	NA	NA	0.22122	0.34476	NA	NA	NA
chr1:171610173-171611551	0.51794	NA	0.83193	NA	NA	0.81479	0.65464
chr1:171630411-171631070	NA	NA	NA	0.45322	NA	1	0.0414
chr1:171710536-171712213	NA	NA	NA	0.22743	NA	0.03135	NA
chr1:171723008-171724707	NA	NA	NA	0.10879	NA	0.55243	1
chr1:171749704-171750523	0.00366	NA	0.45105	NA	0.00935	0.01234	NA
chr1:171750808-171751539	0.49417	NA	0.01027	NA	NA	0.4469	NA
chr1:171786492-171786743	0.02926	NA	0.48153	NA	0.58139	0.54721	NA
chr1:171787056-171787731	1	NA	0.50951	NA	NA	0.81443	NA
chr1:171868018-171868767	0.60876	0.50342	0.34563	NA	1	0.06614	1
chr1:171869027-171869280	NA	NA	NA	NA	NA	0.17994	NA
chr1:171876203-171876883	1	NA	0.50892	NA	0.72542	0.6906	NA
chr1:171878053-171880610	0.5448	1	NA	NA	NA	NA	NA
chr1:171911902-171912507	0.26156	NA	NA	NA	NA	0.6087	NA
chr1:171932508-171932810	NA	0.75325	0.13322	NA	0.77328	NA	0.75445
chr1:171933252-171934433	NA	NA	NA	NA	NA	NA	0.14065
chr1:171934857-171937206	0.26676	0.82345	0.4035	1	0.11152	0.72911	NA
chr1:171938405-171939011	NA	NA	NA	0.03918	NA	0.38855	NA
chr1:171953442-171953696	NA	NA	0.74975	0.82271	0.75275	NA	NA
chr1:171993840-171994721	NA	NA	NA	NA	0.03781	NA	0.7516
chr1:172014287-172014627	NA	NA	NA	NA	0.22598	NA	NA
chr1:17215178-17216538	0.90582	0.98147	0	0	0.59921	0.19025	1
chr1:172154207-172154745	1	NA	0.0311	NA	NA	0.27144	NA
chr1:17221620-17224109	0.6602	0.05279	0.04048	0.05166	1	0.83668	0.40133
chr1:17226878-17227328	0.02279	0.11288	0.09606	0.82126	0.0119	0.66059	0.77481
chr1:17229128-17233005	0.30906	0.32225	0.35578	0.03575	1	0.94882	0.01426
chr1:172327011-172328464	NA	0.53548	0.20491	0.57635	NA	NA	NA
chr1:172329795-172330466	NA	0.81294	0.7895	1	NA	NA	NA
chr1:172352247-172353763	NA	0.46558	0.15113	0.55948	NA	NA	NA
chr1:172359655-172360353	NA	0.75911	0.17499	NA	NA	NA	NA
chr1:172363367-172363966	NA	0.47218	0.48005	0.35681	NA	NA	NA
chr1:172364245-172364868	NA	1	0.22156	NA	NA	NA	NA
chr1:172369207-172369557	NA	NA	NA	0.69939	NA	0.45193	NA
chr1:172386465-172387307	NA	0.45216	0.77071	1	NA	NA	NA
chr1:17240050-17240369	0.37722	NA	0.84489	0.08754	0.7003	NA	NA
chr1:17240638-17241608	NA	0.00447	0	0.00269	NA	0.02783	0
chr1:172412733-172413753	NA	0.71885	0.12025	0.30816	0.46893	0.60753	NA
chr1:172419438-172419675	NA	NA	1	0.60527	0.5484	1	NA
chr1:172430029-172430281	1	NA	NA	NA	NA	NA	NA
chr1:172445410-172445886	NA	0.03977	NA	0.62862	1	NA	NA
chr1:17247570-17248181	0.18125	1	1	0.42092	0.38428	0.32596	NA
chr1:17248404-17249296	1	0.37635	1	0.00023	0.12925	0.27709	0.0043
chr1:172501114-172503591	NA	0.7487	0.69259	0.59839	1	NA	0.35921
chr1:172504565-172504798	NA	0.7549	NA	0.643	0.75368	NA	NA
chr1:172510560-172510939	NA	1	0.29104	0.77479	0.33565	NA	NA
chr1:17251996-17253181	NA	0.80374	NA	NA	NA	0.02839	NA
chr1:17253428-17254893	0.25821	0.91959	0.89843	0.11401	NA	0.19292	NA
chr1:17264977-17266636	0.08651	0.46156	0.02781	0.00239	0.57427	0.49266	0.0238
chr1:17278462-17279497	0.01308	0.30118	NA	0.64539	0.34094	NA	NA
chr1:17287095-17288048	0.96881	0.23705	0.7257	0.49807	0.84477	0.11697	NA
chr1:172910147-172910491	NA	NA	0.79011	0.38974	NA	NA	NA
chr1:17304567-17307447	0.02001	0.76069	0.00246	0.80616	1	0.04728	NA
chr1:173091733-173093961	0.62739	0.39535	0.14348	0.30255	0.75483	NA	0.0338
chr1:173370383-173370799	NA	0.28832	NA	0.2396	1	0.8017	1
chr1:173376263-173376517	NA	NA	NA	1	NA	0.17242	NA
chr1:17337977-17339604	NA	1	0.54277	0.40394	NA	0.28508	NA
chr1:17339837-17341089	NA	0.54131	0.854	1	NA	1	NA
chr1:173398435-173400123	0.123	0.79975	0.63673	0.53881	0.77172	0.0053	0.40288
chr1:173402666-173402915	1	NA	NA	NA	NA	0.60509	NA
chr1:173408944-173409343	NA	0.77464	NA	NA	NA	NA	NA
chr1:173412757-173413463	NA	NA	NA	NA	NA	NA	0.80275
chr1:173414384-173415056	NA	NA	NA	NA	0.72782	NA	1
chr1:173417326-173418941	0.57053	0.70233	NA	0.19711	1	0.87648	0.02208
chr1:17342094-17343423	0.85404	0.33306	0.6031	0.41788	NA	0.91665	1
chr1:173422493-173424013	0.30073	0.26794	NA	0.27673	0.28814	1	0.75298
chr1:173445791-173447644	0.73984	0.21548	NA	1	NA	0.79148	0.78072
chr1:173448718-173449062	NA	1	0.26679	0.50687	NA	NA	NA
chr1:173458827-173459546	NA	0.22708	0.45626	0.60475	NA	NA	0.17801
chr1:173475787-173477254	NA	NA	NA	0.50708	NA	0.82356	NA
chr1:173488038-173488589	0.2126	1	0.06483	0.60028	NA	0.45456	NA
chr1:173650916-173652557	NA	1	1	0.10586	0.30233	0.69151	NA
chr1:173683581-173684682	NA	0.32829	0.62661	0.54655	NA	NA	0.17737
chr1:173792703-173794934	0.78976	0.60383	NA	0.50401	NA	NA	0.11067
chr1:173821468-173823426	NA	NA	NA	1	NA	0.10461	NA
chr1:173830879-173832688	0.14664	NA	0.81105	0.22023	0.38512	1	0.28652
chr1:173834619-173837115	0.23287	NA	0.0333	0.40179	NA	0.23517	NA
chr1:173857253-173858692	0.17375	NA	0.50715	0.21239	NA	NA	NA
chr1:173863203-173863833	NA	NA	0.34372	0.07881	NA	NA	NA
chr1:17389788-17390580	NA	0.14347	0.14368	0.75224	NA	1	NA
chr1:173990473-173993373	NA	NA	NA	NA	NA	NA	0.70231
chr1:174127998-174129402	0.87481	NA	0.89668	0.11025	NA	0.60741	0.2498
chr1:174266389-174266666	NA	NA	0.065	NA	NA	NA	NA
chr1:174352462-174353249	0.55268	NA	0.57336	0.47338	NA	0.29083	0.60689
chr1:174621605-174622857	0.19306	NA	0.78043	0.68053	NA	0.84216	0.57604
chr1:174752170-174752506	NA	NA	NA	0.66086	NA	0.20203	0.38772
chr1:174817920-174818591	0.45394	NA	0.45523	NA	NA	NA	1
chr1:174832030-174832316	NA	NA	NA	0.72619	NA	0.36002	NA
chr1:174836877-174837252	NA	NA	NA	0.26915	NA	1	NA
chr1:174838488-174839209	NA	NA	NA	0.2289	NA	1	0.26393
chr1:174839574-174841253	1	NA	0.50005	0.72641	NA	0.86019	0.25731
chr1:174841582-174843192	NA	NA	NA	0.68246	NA	0.46174	0.96475
chr1:174843467-174845121	NA	0.48134	0.66298	0.0457	0.10949	NA	NA
chr1:174847406-174847681	0.30157	NA	0.30231	0.80182	NA	NA	0.72465
chr1:174848259-174848622	0.28851	NA	0.75193	NA	NA	NA	NA
chr1:174922867-174923142	NA	1	0.02215	NA	NA	0.79152	NA
chr1:174967768-174970118	0.29222	0.59372	NA	NA	NA	NA	0.72117
chr1:174992780-174993310	0.80354	0.09227	NA	NA	NA	NA	NA
chr1:175041012-175042050	0.44673	0.05902	NA	0.77105	1	0.09312	NA
chr1:175042320-175043388	0.11399	1	0.26069	0.58058	0.06446	0.50534	NA
chr1:175097674-175100975	0.10047	0.13838	0.80186	0.68622	NA	0.3116	0.39247
chr1:175115980-175116349	0.47973	0.17215	NA	0.70673	0.47839	0.03492	0.64402
chr1:175161423-175162323	NA	0.57453	0.73722	NA	NA	1	NA
chr1:175801039-175804259	0.77355	1	0.26712	0.33402	0.34473	NA	NA
chr1:175830394-175830862	0.80369	NA	NA	0.50732	NA	NA	NA
chr1:175831785-175832516	NA	0.22383	0.44987	1	NA	NA	0.75127
chr1:175832743-175834556	0.74171	0.23988	NA	0.61644	NA	0.86625	1
chr1:175835744-175835981	0.75115	NA	NA	NA	NA	0.34433	NA
chr1:1758674-1759149	0.78923	1	0.75194	0.80477	NA	0.83781	NA
chr1:175891786-175892158	0.02333	NA	1	0.65779	NA	NA	NA
chr1:1759439-1759863	NA	NA	NA	NA	NA	1	NA
chr1:1760191-1761394	NA	0.80936	0.18146	0.13947	NA	0.3014	NA
chr1:176175242-176177592	0.57234	0.16115	0.72582	0.06549	NA	NA	0.19394
chr1:176193927-176194219	NA	NA	0.383	NA	NA	0.54227	0.17903
chr1:176210565-176210884	1	0.23677	NA	NA	NA	NA	NA
chr1:17642539-17642945	NA	NA	NA	NA	0.21824	0.33564	NA
chr1:1764761-1765697	NA	1	0.38264	1	NA	NA	NA
chr1:1772573-1773158	NA	0.17371	NA	0.11417	NA	0.74948	NA
chr1:17730470-17732574	0.24861	0.78928	NA	0.60338	1	0.29828	0.85319
chr1:17741751-17742509	NA	NA	NA	NA	0.38126	NA	NA
chr1:17743646-17744334	0.60506	NA	NA	NA	0.34361	0.75063	0.22221
chr1:17744788-17745189	0.64612	NA	NA	NA	NA	NA	NA
chr1:17745443-17746396	0.16632	NA	NA	NA	NA	NA	NA
chr1:17752780-17755226	0.28453	NA	NA	NA	0.49337	NA	0.75408
chr1:17756584-17757636	0.64956	NA	NA	NA	0.54897	NA	0.45056
chr1:17758208-17766866	0.52957	0.37502	NA	NA	0.12496	NA	0.3347
chr1:177603048-177603796	NA	0.38424	NA	0.34356	0.17701	NA	NA
chr1:17767305-17767597	NA	0.11777	NA	NA	NA	NA	NA
chr1:177762822-177765168	0.8489	NA	0.85719	NA	0.77999	0.80165	NA
chr1:17778440-17778740	NA	NA	NA	NA	NA	0.78938	NA
chr1:177928788-177929100	NA	0.72799	0.79	0.75251	NA	NA	NA
chr1:177929342-177930063	0.11625	1	NA	NA	NA	NA	0.00805
chr1:17794815-17800046	1	NA	NA	NA	NA	NA	0.23918
chr1:177955168-177955617	NA	NA	NA	NA	NA	NA	0.02293
chr1:178006713-178007487	NA	1	0.64123	0.35022	0.62273	NA	NA
chr1:178026686-178027783	NA	0.41813	0.50605	0.3257	0.4741	NA	0.26342
chr1:178029730-178030673	NA	0.25601	0.83875	1	0.0957	NA	0.28242
chr1:1780498-1781145	NA	NA	0.72815	0.77325	NA	0.05695	NA
chr1:178062297-178063894	0.15324	0.46042	0.08544	1	0.73333	NA	0.84456
chr1:178081430-178081716	NA	1	NA	0.64205	0.33668	NA	0.72693
chr1:178101975-178102508	NA	0.75422	NA	0.07118	NA	NA	NA
chr1:178119389-178119621	NA	NA	0.54947	0.64565	1	NA	NA
chr1:17817888-17818853	NA	1	NA	NA	0.13651	NA	0.1409
chr1:17819749-17820727	NA	0.14318	NA	NA	0.78349	NA	0.04447
chr1:178218970-178219813	NA	0.30059	0.77478	0.34273	0.34137	NA	NA
chr1:178221963-178223355	NA	NA	NA	NA	NA	NA	0.38214
chr1:178223632-178224338	NA	0.17856	1	0.28744	0.72494	NA	NA
chr1:178229892-178230285	NA	NA	NA	NA	NA	NA	0.77523
chr1:178230696-178232098	0.54719	0.17536	0.18036	0.33947	0.13725	NA	1
chr1:178232515-178235010	1	0.47706	1	0.58701	0.5157	0.2977	0.54079
chr1:178235335-178236440	NA	0.43878	0.42338	0.25387	0.77626	NA	0.05204
chr1:178236685-178239176	NA	0.67846	0.55365	1	0.50918	NA	0.79811
chr1:178239804-178241322	NA	NA	0.21004	0.18092	NA	NA	NA
chr1:178242922-178244030	NA	1	0.67433	0.22379	0.77424	NA	0.30106
chr1:178247092-178247693	NA	0.59979	0.11579	0.50473	1	NA	NA
chr1:178248443-178248769	1	0.47791	NA	NA	NA	NA	0.02216
chr1:178252068-178252559	NA	0.81438	0.74294	0.10861	0.81306	NA	0.33397
chr1:178260871-178261115	NA	NA	NA	NA	0.42553	NA	NA
chr1:178268679-178268915	NA	NA	NA	NA	NA	NA	0.41947
chr1:178313959-178314708	NA	NA	NA	NA	NA	NA	0.75287
chr1:17846569-17848005	0.02669	NA	NA	NA	NA	NA	NA
chr1:178510998-178512677	NA	0.40165	0.11071	0.71161	NA	0.7793	0.09712
chr1:178544451-178545561	NA	0.75897	0.5839	NA	NA	0.73315	0.30524
chr1:178549034-178551636	NA	0.78142	0.89374	0.32275	NA	0.38535	0.85145
chr1:17858390-17859066	0.82225	NA	NA	NA	0.58136	NA	0.77412
chr1:17865271-17868608	0.69295	NA	NA	NA	0.50854	0.92067	0.07653
chr1:178663267-178663826	0.1809	1	0.41674	0.54753	0.05741	NA	NA
chr1:178693731-178696057	0.25304	0.43916	0.88353	NA	0.64832	0.87752	NA
chr1:17871316-17873940	0.95455	NA	NA	NA	0.20099	0.01757	0.34457
chr1:178737788-178738075	0.35556	NA	1	NA	NA	0.14343	NA
chr1:17874209-17879022	0.70945	0.63489	0.49728	0.51588	0.19646	0.96195	0.97976
chr1:178751383-178751834	0.02296	0.21765	NA	NA	NA	NA	NA
chr1:17881998-17882515	NA	0.38285	NA	NA	NA	NA	NA
chr1:17885801-17888742	0.5554	0.68225	0.42469	0.50243	NA	0.58684	0.63424
chr1:17890593-17892645	0.52503	0.21097	1	0.05742	NA	NA	0.72569
chr1:178915004-178915720	NA	0.06963	1	0.29475	NA	NA	NA
chr1:17894060-17894600	NA	NA	NA	1	NA	NA	NA
chr1:178942362-178943510	NA	NA	NA	NA	NA	NA	0.50802
chr1:17894900-17896987	NA	NA	NA	NA	0.34327	0.75091	NA
chr1:178969699-178969984	0.17747	0.30271	NA	NA	NA	0.42426	NA
chr1:178971607-178971911	NA	NA	NA	NA	0.78794	NA	NA
chr1:17898634-17900779	NA	0.30878	0.77165	0.57279	NA	0.49932	NA
chr1:178994417-178996108	NA	0.27395	0.47865	NA	0.02587	0.37164	NA
chr1:179003152-179003706	NA	NA	NA	NA	0.01119	NA	NA
chr1:179004165-179004621	NA	0.78886	0.23975	0.51813	0.0795	NA	NA
chr1:17901299-17903428	NA	NA	NA	0.26559	NA	0.7996	NA
chr1:179027541-179029010	NA	NA	NA	0.35625	0.75478	1	NA
chr1:179030315-179030771	NA	NA	NA	0.00643	NA	0.28786	NA
chr1:17904849-17905068	NA	NA	NA	NA	NA	0.74798	NA
chr1:179050460-179051756	NA	0.6082	0.14533	0.85722	0.71214	0.15597	NA
chr1:179056044-179058129	0.46077	0.6568	0.89575	0.42167	0.37361	0.57982	NA
chr1:17906178-17910880	0.57118	0.33761	0.51392	0.98458	NA	1	NA
chr1:17912456-17917111	1	0.22718	0.46348	0.70939	0.83887	0.1324	0.94601
chr1:179132343-179133372	NA	0.14406	0.53312	0.84438	0.2275	0.20708	NA
chr1:179133871-179135353	1	0.06999	1	0.80331	0.2644	0.26535	NA
chr1:179139620-179140026	NA	NA	1	NA	NA	0.80036	NA
chr1:179158834-179159772	0.54069	NA	0.7169	NA	NA	0.50721	NA
chr1:17918383-17919346	0.38887	NA	NA	NA	NA	0.54769	NA
chr1:179198178-179199173	0.82289	1	0.48011	NA	NA	0.46341	NA
chr1:17922498-17924442	0.51545	0.64848	0.55931	0.2232	0.95038	0.4242	NA
chr1:179262985-179263266	1	NA	0.60647	NA	NA	0.37358	NA
chr1:17928778-17929782	0.42591	NA	NA	0.79193	NA	NA	NA
chr1:1792944-1793420	NA	0.41679	1	1	NA	0.21954	NA
chr1:179334225-179335485	0.66379	0.92323	0.01769	0.32908	0.31361	0.38663	0.82081
chr1:179485916-179486685	0.58175	NA	NA	1	0.50798	0.14246	NA
chr1:179496936-179497533	0.60421	NA	NA	NA	1	0.54927	NA
chr1:179497768-179498615	1	NA	0.23597	NA	0.80333	0.63077	NA
chr1:179498938-179499891	0.56109	NA	1	1	0.45728	0.58531	NA
chr1:179555376-179555800	1	NA	0.57258	1	NA	0.33012	NA
chr1:179560723-179561189	0.82228	NA	NA	NA	0.79264	0.79074	NA
chr1:179647222-179647493	0.0074	NA	NA	NA	NA	0.60918	NA
chr1:17970156-17970986	0.82607	NA	0.75588	NA	NA	NA	NA
chr1:179756653-179757471	1	NA	NA	1	NA	0.81053	NA
chr1:179757806-179758498	0.66444	0.3408	NA	0.11666	1	0.23591	0.72832
chr1:17979342-17979840	0.26343	NA	NA	1	0.75192	NA	NA
chr1:179849966-179850214	0.38351	1	0.26559	1	0.75156	0.57601	NA
chr1:179850713-179852929	NA	0.10427	0.15824	1	0.11853	NA	NA
chr1:179889912-179890353	NA	NA	NA	0.02158	NA	1	NA
chr1:179890655-179891472	NA	NA	0.78934	NA	NA	NA	NA
chr1:18010943-18011757	0.64876	NA	0.79149	0.47566	NA	NA	NA
chr1:180123215-180124653	0.3756	0.68798	0.00013	0.47878	0.14731	0.32158	NA
chr1:180136738-180137114	0.81393	NA	0.22669	NA	0.33751	0.30145	NA
chr1:180198401-180200240	NA	0.9556	1	0.94303	0.84334	0.22671	0.7885
chr1:180202452-180202732	NA	NA	NA	0.22801	NA	0.47994	NA
chr1:180204118-180205010	NA	NA	NA	0.81386	NA	0.78948	NA
chr1:180206096-180206841	NA	NA	1	0.55795	NA	0.73416	0.06516
chr1:180207873-180210323	NA	0.62312	0.14141	NA	0.7874	0.20119	0.27919
chr1:180212197-180212504	NA	NA	0.77366	NA	0.44472	0.61009	NA
chr1:180213818-180214135	NA	0.50185	1	NA	NA	0.22896	NA
chr1:180219598-180220363	NA	1	0.14021	NA	0.06064	0.95435	0.34463
chr1:180222147-180223673	NA	NA	0.2259	0.09356	0.72618	NA	NA
chr1:180225237-180225902	0.03516	NA	NA	1	0.28906	0.2222	NA
chr1:18023276-18023816	0.74831	NA	0.94264	0.70778	0.42996	NA	NA
chr1:180238949-180239390	NA	NA	NA	0.82256	NA	0.06373	0.17682
chr1:18027301-18027579	0.42735	NA	0.72829	0.81233	NA	NA	NA
chr1:180373140-180373881	NA	0.7468	NA	NA	0.51039	NA	NA
chr1:180491699-180492630	0.26542	NA	NA	NA	NA	0.8038	NA
chr1:180511258-180511908	1	NA	0.79019	NA	NA	1	NA
chr1:1805530-1805971	NA	0.22261	NA	NA	NA	NA	NA
chr1:180579879-180580524	0.04126	NA	0.79031	NA	NA	0.77559	1
chr1:180600335-180600596	NA	NA	NA	0.50141	NA	0.4243	NA
chr1:180601179-180602039	NA	NA	NA	NA	NA	NA	0.85908
chr1:18061963-18062473	0.57853	NA	NA	NA	NA	0.57498	0.03845
chr1:180804879-180805942	0.17672	0.38169	NA	0.82362	0.7888	0.2275	NA
chr1:180880891-180882741	NA	NA	NA	NA	NA	NA	0.6453
chr1:180890311-180893909	0.17321	0.6333	0.43523	0.06538	1	NA	0.22929
chr1:180894146-180896116	0.58725	0.43107	0.50294	0.27328	1	NA	0.34488
chr1:180897099-180897782	0.83338	0.60402	NA	1	NA	0.32799	NA
chr1:180901765-180902148	0.34253	NA	NA	NA	NA	NA	NA
chr1:180922905-180923455	NA	0.29063	NA	NA	NA	NA	NA
chr1:180950591-180951502	0.63106	0.54613	NA	1	0.34257	0.50179	1
chr1:180990924-180992047	0.90806	NA	0.21394	NA	NA	0.74875	0.19184
chr1:181002457-181002916	NA	0.34144	NA	0.78905	0.72563	NA	NA
chr1:181011717-181012428	NA	0.00362	0.02235	0.7901	NA	NA	NA
chr1:181057946-181059105	0.45799	0.81579	NA	1	0.15365	0.2245	0.10536
chr1:181063761-181064121	NA	NA	NA	NA	0.3594	1	0.38342
chr1:181070053-181071624	0.77585	NA	0.66589	NA	NA	1	NA
chr1:181073679-181075269	0.67458	0.16333	0.56647	NA	NA	0.1497	0.14394
chr1:181095625-181096309	0.81232	NA	0.50824	NA	NA	NA	1
chr1:181097771-181098511	0.82746	NA	0.81048	NA	NA	0.42612	NA
chr1:181102642-181105955	0.57527	1	1	NA	NA	0.39896	0.17099
chr1:181148852-181150187	1	0.22683	NA	0.66067	NA	1	0.00813
chr1:1812195-1812756	1	0.60411	NA	NA	NA	0.72567	NA
chr1:1812978-1813687	NA	NA	NA	NA	NA	0.38731	NA
chr1:181374463-181374889	NA	NA	NA	NA	NA	NA	0.10821
chr1:1815494-1815989	1	NA	NA	0.54644	NA	NA	NA
chr1:181683310-181684409	0.75086	NA	0.54806	NA	NA	0.11004	1
chr1:181752643-181753035	NA	NA	0.2893	NA	NA	0.50153	NA
chr1:181888511-181888840	NA	0.64903	0.29031	NA	NA	0.34278	0.77429
chr1:181906399-181906921	NA	NA	NA	0.17808	NA	NA	NA
chr1:181937340-181941601	NA	NA	NA	0.54834	NA	0.51617	NA
chr1:181972670-181973410	NA	NA	NA	0.77256	NA	0.74992	NA
chr1:1819948-1820273	0.78912	NA	0.58169	0.30324	NA	NA	NA
chr1:181997881-181999739	NA	NA	NA	0.71835	NA	0.55476	NA
chr1:182053195-182053608	0.80208	0.51038	NA	NA	0.38623	NA	0.77327
chr1:182069100-182072329	0.02717	0.90165	0.94205	NA	0.18413	0.3801	0.96895
chr1:1820825-1823374	0.65896	NA	0.4656	0.46882	NA	0.28	NA
chr1:182113021-182113574	NA	NA	NA	0.80521	NA	0.1745	NA
chr1:182269202-182269523	0.26073	NA	NA	0.3804	NA	NA	NA
chr1:182328726-182329308	NA	NA	0.09168	NA	NA	1	NA
chr1:182358782-182361896	0.03732	0.4138	0.84359	0.30998	0.83987	0.09393	0.11016
chr1:182366389-182366619	0.80154	NA	NA	NA	NA	NA	NA
chr1:182573152-182573478	0.64436	0.20572	NA	NA	NA	NA	0.72981
chr1:182583472-182586365	0.43531	0.08848	NA	0.72511	NA	0.58143	0.39308
chr1:182587304-182587634	0.01293	0.62898	NA	1	NA	1	0.34411
chr1:182599416-182599662	1	1	NA	1	NA	0.32402	1
chr1:182602764-182603245	1	0.49945	NA	0.54955	NA	0.78979	NA
chr1:182630470-182632447	NA	NA	0.14644	NA	NA	NA	NA
chr1:182709063-182709474	0.44905	0.29562	NA	NA	NA	NA	NA
chr1:182730182-182731510	1	0.77161	0.38289	0.73821	NA	1	1
chr1:18285513-18285785	NA	NA	NA	1	NA	NA	NA
chr1:182860193-182860497	NA	NA	NA	NA	0.74829	NA	NA
chr1:182878840-182880314	NA	NA	NA	NA	NA	NA	0.76988
chr1:182926014-182928718	NA	NA	NA	0.78959	NA	0.01923	NA
chr1:182979237-182979708	1	0.50299	0.45489	NA	NA	0.00284	NA
chr1:182979975-182981118	0.08827	0.2172	0.6966	NA	NA	0.03748	NA
chr1:182991139-182993169	0.34604	0.24282	0.21518	NA	NA	0.09546	NA
chr1:183068130-183068505	1	NA	NA	NA	NA	0.29776	NA
chr1:1830970-1831362	NA	1	NA	NA	NA	NA	NA
chr1:183133784-183135461	0.22168	0.13859	0.62956	NA	NA	0.59664	NA
chr1:183154605-183155897	0.48425	1	1	0.30878	NA	0.38609	NA
chr1:183161769-183162036	0.77087	NA	0.17819	NA	NA	0.60982	NA
chr1:183162679-183163300	0.48567	NA	0.11109	NA	NA	1	NA
chr1:183187542-183188462	0.9573	0.65141	0.15107	NA	NA	1	NA
chr1:183203132-183204902	0.56434	0.45162	0.43005	NA	NA	0.23951	NA
chr1:183228584-183229196	1	NA	NA	NA	NA	NA	NA
chr1:183229602-183230109	1	NA	NA	NA	1	0.74757	NA
chr1:183241875-183242097	NA	0.72533	NA	NA	NA	NA	NA
chr1:183247370-183249739	NA	1	NA	NA	NA	NA	1
chr1:183250934-183251703	0.78929	0.35503	0.55194	NA	0.7518	0.80416	NA
chr1:183260008-183261042	0.11929	0.81416	0.67782	NA	0.79159	0.48158	0.29743
chr1:183261381-183261909	1	NA	0.25971	NA	NA	0.1128	NA
chr1:183287170-183289122	0.60827	0.75559	0.54998	0.5451	NA	NA	0.74988
chr1:183289411-183290380	NA	0.10738	0.29038	0.57433	NA	NA	0.17056
chr1:183290634-183291328	NA	NA	0.48113	0.30285	NA	NA	NA
chr1:183293635-183294067	NA	0.50786	0.75398	0.79131	NA	NA	0.7282
chr1:183299769-183301357	NA	0.11785	0.61148	0.40814	NA	NA	0.30521
chr1:183307799-183308092	NA	NA	0.05773	1	NA	NA	NA
chr1:183371720-183374785	NA	NA	0.54835	0.11114	NA	0.34254	NA
chr1:183376104-183376519	NA	NA	NA	0.2698	NA	NA	NA
chr1:183429383-183431402	0.50897	NA	1	NA	NA	NA	0.38275
chr1:183432313-183433358	0.79259	0.77018	0.77365	0.64776	1	NA	NA
chr1:183439993-183442392	1	0.68804	0.54776	0.10316	NA	NA	0.54983
chr1:183449687-183450039	NA	0.72548	NA	NA	NA	NA	NA
chr1:183450782-183451152	1	0.75303	0.77555	0.02063	NA	NA	NA
chr1:183588395-183588832	0.72643	NA	0.02183	0.39039	1	NA	NA
chr1:183604081-183605098	0.91473	0.07434	0.10206	0.52344	NA	NA	NA
chr1:183671688-183672088	NA	NA	1	NA	NA	NA	NA
chr1:183688442-183689037	0.17543	NA	0.14466	1	NA	NA	NA
chr1:1838126-1839251	1	NA	1	0.06566	NA	NA	NA
chr1:183839017-183841167	NA	NA	NA	NA	0.42076	NA	NA
chr1:183844881-183845237	NA	0.72679	NA	NA	NA	NA	NA
chr1:183850363-183851878	NA	NA	0.70657	0.17915	0.52316	NA	NA
chr1:1839952-1841535	NA	0.262	NA	1	NA	NA	NA
chr1:184006138-184006736	NA	0.25684	NA	0.13033	NA	0.01907	NA
chr1:184016249-184017312	1	0.12578	NA	0.26536	NA	0.69708	NA
chr1:184019543-184021691	0.81283	0.80588	NA	0.71403	NA	0.26284	NA
chr1:184173458-184173760	1	0.23086	0.55148	NA	NA	0.7218	NA
chr1:18434260-18434742	NA	0.32785	0.52234	1	0.81479	0.20758	NA
chr1:184423601-184424601	NA	0.80155	NA	NA	NA	NA	0.79132
chr1:184449598-184450779	0.83196	0.20179	1	NA	NA	0.28916	NA
chr1:184455669-184456955	0.28613	1	0.75257	NA	NA	0.34475	NA
chr1:184457843-184458088	0.0317	NA	0.01907	NA	NA	0.77376	NA
chr1:184460575-184460899	0.57707	1	0.58052	NA	NA	1	NA
chr1:184468884-184469291	0.62882	NA	0.55068	NA	NA	0.60138	NA
chr1:184524694-184525106	0.06509	NA	0.1082	NA	NA	NA	NA
chr1:18452861-18453197	0.23084	NA	NA	NA	NA	NA	NA
chr1:184543841-184544085	NA	NA	NA	NA	NA	0.34116	NA
chr1:1845656-1846032	0.54825	1	NA	NA	NA	NA	NA
chr1:18459526-18459878	NA	0.01162	0.41875	0.62777	NA	NA	NA
chr1:18480738-18481662	0.75265	0.23612	NA	NA	NA	NA	NA
chr1:184942506-184943809	0.61993	NA	NA	NA	0.73955	NA	NA
chr1:1849980-1850726	0.74497	NA	0.8818	1	NA	NA	NA
chr1:185014169-185015693	0.48458	0.80588	0.65333	0.47877	NA	0.42027	NA
chr1:18501882-18502559	0.38324	NA	0.45585	0.70165	NA	1	NA
chr1:18502809-18503544	NA	0.77423	0.57748	0.38568	NA	0.58107	NA
chr1:185039428-185040137	1	0.78946	NA	NA	NA	0.60917	1
chr1:185042902-185044976	0.81534	0.21151	0.7732	NA	NA	0.06521	NA
chr1:185125380-185126129	0.79517	0.40978	0.08277	NA	NA	0.19647	NA
chr1:185169684-185170693	NA	NA	0.38655	NA	NA	0.7532	NA
chr1:18519074-18520050	0.13887	NA	0.29022	0.11633	NA	1	NA
chr1:185218198-185220089	NA	NA	0.80495	0.15805	NA	0.4006	NA
chr1:185226517-185226983	NA	NA	0.03486	NA	NA	0.4413	NA
chr1:185369351-185370595	1	0.77633	0.22674	1	0.60814	NA	NA
chr1:185506666-185507757	NA	NA	0.33445	0.08922	NA	0.01989	NA
chr1:18557053-18557608	0.8051	0.78746	0.26691	0.75266	1	NA	0.54558
chr1:18558969-18562269	0.13586	0.71153	0.58001	0.95829	0.70495	0.40317	0.3714
chr1:185616549-185617531	NA	NA	0.16193	0.16308	0.57963	NA	NA
chr1:18562970-18563448	NA	NA	NA	NA	NA	1	NA
chr1:18565300-18566240	NA	NA	1	0.06419	NA	0.48044	NA
chr1:185758899-185759263	NA	0.50615	NA	NA	NA	NA	0.75366
chr1:185812397-185812933	NA	NA	NA	NA	1	NA	0.72427
chr1:185864800-185865321	NA	NA	NA	0.14596	NA	NA	NA
chr1:185879756-185880376	NA	0.63057	NA	NA	NA	NA	NA
chr1:18588101-18591225	NA	NA	0.38304	0.6249	1	NA	0.26719
chr1:185907628-185908591	0.11059	NA	0.49929	0.21883	0.03292	NA	0.60368
chr1:185916324-185916826	NA	NA	1	0.02298	NA	NA	NA
chr1:185923280-185923704	NA	NA	0.72768	0.54837	NA	NA	NA
chr1:18609438-18609982	0.45067	NA	0.11524	0.03569	1	NA	NA
chr1:18610647-18612060	0.13246	0.77289	0.15067	0.86412	0.83373	NA	NA
chr1:18614707-18615990	0.67805	NA	0.50158	0.69075	0.55609	NA	NA
chr1:18616637-18629339	0.40049	0.67881	0.95463	0.2406	0.15717	0.64615	0.98046
chr1:186174783-186175066	NA	NA	0.7543	NA	NA	0.75137	NA
chr1:186343574-186345744	0.38777	0.6706	0.82414	NA	NA	0.57374	NA
chr1:18671350-18671624	NA	0.28985	0.38729	0.7301	NA	NA	NA
chr1:186889343-186889786	NA	NA	NA	NA	NA	NA	0.50498
chr1:18710911-18711266	NA	0.49785	NA	1	NA	0.34506	NA
chr1:18712271-18712646	NA	NA	NA	NA	0.54594	NA	NA
chr1:18725993-18726284	NA	0.84332	0.77348	NA	NA	0.08893	NA
chr1:18730061-18730538	0.18178	NA	NA	NA	NA	1	0.28962
chr1:18733462-18733839	NA	1	0.75231	0.80375	NA	1	NA
chr1:18734452-18734749	NA	NA	NA	NA	NA	0.21846	NA
chr1:18734987-18738029	0.2444	0.01093	0.26856	0.95912	NA	0.51867	0.09254
chr1:187376651-187378864	0.81657	NA	NA	NA	NA	NA	0.80215
chr1:18741939-18748436	0.05941	0.72832	0.91116	0.2669	NA	0.06601	0.47878
chr1:187438854-187440125	0.58108	NA	0.38868	1	NA	0.68655	NA
chr1:187572912-187573354	NA	NA	0.03854	0.10905	NA	NA	NA
chr1:187590475-187590701	1	NA	NA	NA	NA	NA	0.50428
chr1:187593647-187594614	NA	NA	0.62733	0.47565	0.77867	NA	NA
chr1:187595045-187595694	NA	NA	0.01512	0.15729	0.3751	NA	NA
chr1:187595960-187596531	NA	NA	0.17904	0.49582	1	NA	NA
chr1:187606735-187608863	0.66417	NA	0.65287	0.20901	NA	NA	NA
chr1:187734413-187734799	1	0.06113	NA	NA	0.04294	NA	NA
chr1:187760799-187761027	1	NA	0.54485	0.14107	0.3361	NA	NA
chr1:188012050-188012425	0.72539	NA	NA	NA	NA	NA	NA
chr1:18802302-18802940	0.34499	0.18038	1	0.49417	NA	NA	0.87559
chr1:18805599-18809910	0.85209	0.14848	0.89394	0.98556	NA	NA	0.3032
chr1:18813614-18814222	0.07622	0.27014	1	0.6789	NA	0.84479	0.49944
chr1:188726882-188727442	1	NA	NA	0.74315	NA	NA	NA
chr1:188737505-188738844	NA	NA	1	NA	1	0.05959	0.57461
chr1:189281056-189281286	1	NA	NA	NA	NA	NA	NA
chr1:189282581-189283395	0.01982	0.75563	0.22737	NA	NA	0.69127	0.72653
chr1:189283778-189284417	0.62874	NA	NA	NA	NA	NA	0.3883
chr1:189285666-189286288	0.47375	0.42048	NA	NA	NA	0.42524	NA
chr1:189374165-189374652	0.26114	0.72796	1	NA	NA	0.07227	NA
chr1:189375112-189375405	1	1	0.3244	NA	NA	0.17952	0.05434
chr1:189553653-189553973	1	0.67769	0.04962	NA	0.76949	0.1626	NA
chr1:18978456-18979004	NA	NA	0.03361	0.77356	NA	NA	NA
chr1:189939633-189939912	0.38223	NA	0.28991	0.41989	NA	NA	NA
chr1:19002657-19002905	NA	NA	NA	NA	NA	0.77431	NA
chr1:19003250-19003624	0.03931	NA	0.05638	0.77531	NA	0.78922	0.18791
chr1:1901533-1901925	NA	NA	NA	NA	NA	0.22336	NA
chr1:1904582-1904840	NA	NA	0.7267	0.50425	NA	NA	NA
chr1:19120829-19121104	0.38568	0.38883	NA	NA	NA	NA	NA
chr1:191557949-191558255	NA	0.5465	NA	0.48116	NA	NA	NA
chr1:1916733-1916996	NA	NA	NA	NA	1	1	NA
chr1:191740259-191740603	NA	NA	1	NA	NA	NA	NA
chr1:191757959-191758603	0.53708	0.54569	1	0.47841	0.17675	NA	NA
chr1:1917855-1918101	NA	NA	0.22519	NA	1	NA	NA
chr1:191822189-191822957	1	NA	NA	0.72969	NA	NA	NA
chr1:192093515-192093835	0.23239	NA	NA	NA	1	NA	NA
chr1:192095795-192096235	0.10455	0.75338	0.54883	NA	NA	NA	NA
chr1:192120721-192121428	0.27973	NA	1	NA	NA	0.80466	0.84816
chr1:19228549-19229880	NA	NA	NA	NA	0.8705	NA	NA
chr1:19233942-19234591	NA	NA	NA	NA	NA	0.72721	NA
chr1:19239941-19241185	NA	NA	NA	NA	0.06694	NA	NA
chr1:192416482-192416716	NA	NA	NA	0.754	1	NA	NA
chr1:19243819-19244521	1	NA	NA	1	NA	NA	NA
chr1:19248393-19250027	NA	0.73675	NA	NA	0.90265	0.26784	1
chr1:192510053-192510868	NA	NA	0.57893	0.46777	0.06992	1	NA
chr1:19252800-19254146	NA	0.7528	NA	NA	NA	NA	NA
chr1:192612812-192613075	0.26511	NA	NA	0.48256	NA	1	NA
chr1:19264950-19265821	NA	0.54232	NA	NA	0.72811	NA	NA
chr1:19274904-19278492	0.42464	0.0102	0.3018	0.34116	0.41416	0.0134	0.01225
chr1:192762654-192763794	1	NA	0.53588	NA	0.40713	NA	0.85765
chr1:192777363-192778898	0.01347	0.33156	0.63609	1	0.77203	0.78091	NA
chr1:192799491-192800837	0.25847	NA	NA	0.38888	0.3807	NA	NA
chr1:192808112-192809797	0.85464	NA	0.80096	NA	0.26056	NA	0.42415
chr1:19282178-19283076	0.84301	0.68874	1	0.4557	NA	0.64784	1
chr1:192855694-192856680	1	NA	NA	NA	NA	0.50921	NA
chr1:192857012-192857672	0.75144	NA	0.80587	NA	NA	NA	0.78779
chr1:192883014-192883468	0.79013	NA	NA	NA	0.80469	NA	NA
chr1:19291738-19292348	0.64062	1	1	1	NA	0.23038	0.38245
chr1:193027608-193029919	NA	0.00407	1	NA	1	NA	0.09499
chr1:193074245-193074999	NA	0.2583	0.82353	NA	0.45704	NA	0.3029
chr1:193080688-193081877	NA	1	NA	NA	NA	NA	0.77459
chr1:193082787-193083307	NA	0.68997	0.37327	NA	0.11593	NA	0.5001
chr1:193090450-193092558	NA	0.59653	0.23731	NA	1	NA	0.05926
chr1:193168387-193168718	NA	NA	0.45561	NA	NA	NA	NA
chr1:193252498-193252739	NA	0.14354	0.72848	NA	NA	NA	NA
chr1:193290932-193291290	NA	NA	NA	NA	NA	NA	0.50318
chr1:19335686-19336423	NA	NA	NA	NA	NA	0.26768	NA
chr1:19336807-19337972	NA	0.54378	0.45895	0.74852	NA	0.31057	NA
chr1:193455990-193456243	NA	NA	0.04811	0.1089	NA	NA	NA
chr1:1935385-1935616	0.28671	0.11332	0.66255	0.64601	NA	0.14455	NA
chr1:193557727-193558026	1	NA	NA	NA	1	1	NA
chr1:193885270-193885515	NA	0.17878	0.14555	NA	NA	0.38752	NA
chr1:193887158-193887430	NA	NA	NA	NA	0.50577	0.41873	NA
chr1:193899437-193900765	NA	NA	NA	0.71877	NA	0.42768	NA
chr1:19392563-19394129	NA	0.80134	NA	NA	NA	0.71704	NA
chr1:194143470-194144803	0.75492	NA	0.70028	NA	0.3827	NA	1
chr1:194907781-194908292	NA	0.75547	NA	0.77682	NA	0.34335	NA
chr1:194995981-194996251	NA	0.06291	NA	NA	NA	1	NA
chr1:195065214-195065480	NA	NA	NA	0.75349	NA	0.07518	NA
chr1:195166830-195167159	0.4542	NA	NA	NA	NA	NA	NA
chr1:195305606-195306861	0.26436	0.36115	0.83106	NA	NA	0.38486	0.83178
chr1:19535401-19538056	NA	0.52826	NA	NA	NA	NA	0.48068
chr1:195361994-195362272	NA	1	0.04035	0.36264	NA	NA	NA
chr1:195659608-195659874	0.34228	NA	NA	0.57504	NA	0.77539	NA
chr1:195687213-195687601	0.5035	0.72514	NA	0.14316	NA	1	NA
chr1:195699216-195699496	0.75316	NA	NA	0.03434	NA	0.35651	NA
chr1:195762667-195762899	NA	NA	NA	0.18214	NA	0.3464	NA
chr1:19577299-19579506	NA	0.50059	NA	NA	NA	NA	0.16181
chr1:195809990-195810233	NA	NA	NA	0.52293	NA	0.32686	NA
chr1:195814017-195814441	NA	NA	NA	0.22138	NA	0.34451	NA
chr1:195816030-195816337	NA	NA	NA	0.03467	NA	0.06463	NA
chr1:195816844-195819201	NA	NA	NA	0.00014	0.83758	0.0012	NA
chr1:195820169-195821221	NA	NA	NA	0	NA	0.07067	NA
chr1:195832863-195833280	0.38256	NA	NA	0.66409	0.77552	0.20493	NA
chr1:195908931-195909524	NA	NA	NA	0.62828	NA	1	NA
chr1:195970929-195972438	0.66464	0.75679	0.14405	0.60537	0.54612	NA	NA
chr1:195975713-195975981	0.79073	NA	NA	NA	NA	NA	0.50627
chr1:196077868-196078542	1	NA	0.58115	NA	1	0.79191	1
chr1:196112698-196113240	0.44088	NA	0.07653	NA	1	1	0.60257
chr1:19638166-19639412	0.16139	0.11503	0.39853	0.85527	0.67779	NA	0.72876
chr1:196576862-196579008	NA	NA	NA	NA	0.76396	NA	NA
chr1:19662881-19666541	0.73323	0.23834	0.5095	0.0701	NA	0.59917	0.24749
chr1:196756876-196757200	0.64603	NA	NA	0.81398	1	NA	NA
chr1:19678337-19680081	0.16689	0.67869	NA	NA	0.90251	1	0.14585
chr1:19680450-19680773	0.7887	0.8227	NA	NA	0.77191	0.80966	0.50722
chr1:19686954-19687244	NA	1	NA	NA	NA	NA	NA
chr1:196872498-196872730	NA	NA	NA	0.80385	0.11879	NA	NA
chr1:196881357-196881656	1	NA	NA	0.5445	NA	1	0.55118
chr1:19690387-19690693	NA	0.42358	NA	NA	NA	NA	NA
chr1:196910577-196911218	NA	0.38716	NA	NA	NA	NA	NA
chr1:19693037-19694006	1	0.22678	NA	NA	NA	NA	NA
chr1:19695870-19697388	NA	0.3848	NA	NA	1	0.3569	NA
chr1:196960807-196961791	0.06472	0.75721	0.82479	0.16808	NA	0.26842	0.18461
chr1:196962450-196962681	0.13985	NA	NA	0.30822	NA	0.38204	0.2891
chr1:196990963-196991605	NA	0.21837	NA	NA	NA	NA	NA
chr1:19716711-19717289	0.79224	NA	NA	NA	NA	1	NA
chr1:197169738-197170460	NA	1	NA	NA	NA	NA	0.56842
chr1:19718277-19719107	0.38536	NA	NA	NA	0.75223	NA	NA
chr1:19719552-19720691	0.54067	0.70311	NA	NA	0.17603	0.52797	NA
chr1:19721485-19722661	0.49919	NA	NA	NA	0.28005	0.81792	0.50782
chr1:19724691-19725012	0.45779	NA	NA	NA	NA	0.75328	NA
chr1:19726633-19727627	0.83126	0.22869	NA	NA	0.17826	0.38745	0.75452
chr1:19728014-19729601	0.06158	0.70402	NA	NA	0.41819	0.07531	0.1452
chr1:19733883-19734152	NA	NA	NA	NA	NA	1	NA
chr1:197433300-197433534	0.02108	NA	NA	NA	NA	NA	NA
chr1:19753164-19753575	NA	NA	NA	NA	0.5092	NA	NA
chr1:19766081-19766347	0.78956	NA	NA	NA	0.5072	1	NA
chr1:19766718-19767512	NA	0.39008	NA	NA	NA	NA	NA
chr1:19768935-19769361	1	NA	NA	NA	0.79135	0.54865	0.72564
chr1:19774200-19775561	0.58089	0.51461	NA	NA	NA	NA	0.17987
chr1:197771609-197772253	0.79775	NA	NA	NA	NA	NA	0.28905
chr1:197779524-197780826	0.02529	NA	NA	NA	NA	NA	0.82449
chr1:197782762-197783419	0.80588	NA	NA	NA	NA	NA	0.38854
chr1:197783664-197784252	NA	NA	NA	NA	NA	NA	0.77033
chr1:197871427-197872060	0.45649	NA	0.3652	0.19522	0.72492	NA	NA
chr1:19795096-19795750	NA	NA	NA	NA	NA	0.50745	NA
chr1:19796066-19796383	NA	1	NA	NA	1	NA	NA
chr1:19797048-19797461	NA	1	NA	NA	NA	0.54113	NA
chr1:19798104-19798501	NA	NA	NA	NA	NA	0.74889	NA
chr1:19801904-19802178	0.03772	NA	NA	NA	NA	NA	NA
chr1:1980623-1982407	0.76352	NA	0.31183	0.15385	0.62797	NA	1
chr1:19808678-19809369	NA	NA	NA	NA	NA	0.60772	NA
chr1:19810516-19814316	0.7847	NA	0.76591	0.38357	0.81754	0.18869	NA
chr1:198127649-198129657	0.24805	0.70211	NA	NA	0.52195	NA	NA
chr1:198167810-198168153	0.03749	NA	NA	NA	0.75397	NA	NA
chr1:198198335-198198615	0.14418	1	0.11867	0.01892	NA	NA	NA
chr1:198211690-198212182	NA	NA	NA	1	NA	NA	NA
chr1:198224221-198224532	NA	NA	NA	0.17682	NA	0.60494	NA
chr1:198227308-198227525	0.14305	NA	NA	0.79009	NA	NA	NA
chr1:198284085-198284624	0.92313	0.43188	0.24846	0.07826	NA	NA	NA
chr1:198569046-198570239	NA	NA	NA	1	NA	1	NA
chr1:198637846-198638081	NA	NA	NA	NA	NA	NA	0.75494
chr1:198651060-198651530	NA	NA	NA	0.70161	NA	0.25907	NA
chr1:198669504-198671688	NA	NA	0.18007	1	0.54251	0.2073	NA
chr1:198757304-198757975	0.5019	0.82143	NA	NA	NA	NA	NA
chr1:198845715-198845961	1	NA	NA	NA	NA	NA	NA
chr1:19922074-19924470	0.14089	0.46691	0.26264	0.28965	0.35358	0.06078	0.74632
chr1:199243168-199243604	NA	NA	NA	1	NA	0.1795	0.75381
chr1:199291588-199291965	NA	NA	0.77458	NA	NA	1	NA
chr1:199460045-199460749	0.17589	NA	0.60667	0.78997	NA	NA	0.03699
chr1:199598045-199598329	NA	NA	NA	1	NA	NA	NA
chr1:199601785-199602224	NA	NA	1	0.38936	1	NA	NA
chr1:19970503-19971464	0.20606	NA	NA	NA	0.50128	NA	1
chr1:19974790-19975094	NA	NA	0.17775	0.5082	0.47391	NA	NA
chr1:19978618-19982112	NA	NA	0.09235	0.39205	NA	NA	0.36752
chr1:199821379-199821686	NA	NA	NA	NA	NA	0.38366	NA
chr1:19983881-19986298	NA	NA	1	1	NA	NA	NA
chr1:199998182-199998807	0.75677	0.60788	NA	NA	NA	NA	0.52395
chr1:200002882-200003845	1	NA	NA	NA	NA	NA	0.2082
chr1:200008043-200008782	0.66128	0.85842	0.69014	NA	0.84871	1	NA
chr1:200016243-200019309	0.41156	0.55968	NA	NA	NA	NA	0.93847
chr1:200019560-200020013	0.86529	NA	NA	NA	NA	NA	0.631
chr1:200087936-200088175	0.29014	0.34269	NA	NA	0.21014	0.80213	NA
chr1:200098216-200099322	0.35459	NA	0.33074	NA	0.50871	0.71111	0.91543
chr1:20012442-20012744	NA	NA	0.77644	0.60938	NA	NA	NA
chr1:20015368-20015702	NA	NA	NA	0.62276	1	0.07687	NA
chr1:200180238-200180531	0.77117	NA	NA	0.21786	NA	NA	NA
chr1:200194898-200196052	0.3856	NA	NA	0.7922	NA	0.38186	NA
chr1:200297095-200297585	NA	NA	NA	NA	1	NA	NA
chr1:200297893-200298188	NA	1	1	NA	NA	0.04667	NA
chr1:200299754-200300319	0.06563	0.54802	0.3879	NA	NA	0.53856	NA
chr1:200304935-200305496	1	0.6262	0.13584	NA	NA	0.62643	NA
chr1:200305931-200307448	0.54175	0.02154	0.31314	NA	1	0.21065	NA
chr1:200322039-200322613	NA	NA	NA	1	NA	0.30135	NA
chr1:200330643-200332854	0.64134	0.85837	0.92143	NA	0.63521	0.17218	NA
chr1:200333226-200336154	0.32749	0.13026	0.08283	NA	1	0.32103	NA
chr1:200340733-200341110	NA	NA	NA	NA	0.17652	NA	NA
chr1:200342456-200344797	0.54814	0.70726	0.15573	NA	0.45838	0.91444	NA
chr1:2003542-2004948	NA	NA	1	0.68805	NA	NA	NA
chr1:200357784-200360058	NA	NA	NA	NA	1	NA	NA
chr1:200364843-200365156	NA	NA	NA	NA	0.03872	NA	NA
chr1:200378252-200381852	0.80789	1	0.85464	NA	NA	0.60622	NA
chr1:200382795-200383116	0.11778	0.48045	0.45564	NA	1	0.18712	NA
chr1:200421678-200421901	1	0.77732	0.62944	NA	NA	0.6001	NA
chr1:200530226-200530675	NA	NA	NA	NA	1	NA	NA
chr1:200531085-200531881	0.75381	0.75425	NA	NA	NA	NA	NA
chr1:2005356-2007529	0.67316	0.56043	0.22912	0.73515	0.03649	NA	NA
chr1:200589342-200590150	0.9191	0.12029	NA	NA	0.17929	NA	NA
chr1:200638065-200639773	NA	NA	0.2514	NA	0.65063	0.08587	NA
chr1:200719022-200719431	0.60283	NA	0.50058	NA	NA	0.50766	NA
chr1:200723803-200724291	0.26439	NA	0.77578	NA	0.75578	1	0.22331
chr1:200724811-200725491	1	NA	1	NA	1	NA	0.42695
chr1:200759291-200759697	0.45364	NA	NA	NA	NA	NA	0.26456
chr1:200782935-200783179	0.81142	NA	1	0.17482	0.42328	0.5826	1
chr1:200811767-200812503	1	NA	NA	1	NA	1	0.50469
chr1:200859834-200867343	0.15337	0.70086	0.10866	0.24865	0.09554	0.6834	0.25939
chr1:200867690-200868195	1	NA	NA	NA	NA	1	NA
chr1:200884996-200885235	NA	NA	NA	NA	NA	1	NA
chr1:200978615-200980384	NA	NA	1	0.80224	NA	NA	NA
chr1:200983063-200983721	0.44147	0.04958	1	NA	NA	0.58211	NA
chr1:200988086-200989249	0.38875	0.38759	NA	NA	NA	NA	NA
chr1:200989511-200989906	0.69889	NA	NA	NA	NA	NA	0.50416
chr1:200990490-200990825	NA	NA	0.26657	0.18622	0.18034	0.22922	NA
chr1:201122781-201124608	0.34647	0.01576	NA	NA	0.03482	NA	NA
chr1:20113748-20114042	NA	NA	NA	NA	NA	0.42286	NA
chr1:201139225-201140723	0.69212	0.48448	0.76774	NA	NA	0.13277	NA
chr1:201316487-201316831	1	0.22626	0.54903	NA	NA	0.77592	0.45367
chr1:201338610-201338970	NA	0.17593	1	NA	NA	NA	NA
chr1:201343481-201347885	0.82317	0.81167	0.02957	0.2578	0.48077	0.22042	0.51096
chr1:201348113-201348629	NA	0.17278	NA	0.81121	0.75291	NA	1
chr1:201348909-201349764	0.30421	1	0.25144	1	NA	0.55978	0.7523
chr1:201367925-201369137	0.12931	0.14449	0.77365	NA	NA	0.38254	NA
chr1:201389910-201390711	0.14461	NA	0.38514	NA	NA	0.22415	NA
chr1:20141250-20144145	0.00113	NA	0.02475	0.14784	0.06687	0.89546	0.92193
chr1:201418115-201418419	NA	1	0.83301	0.21586	NA	NA	0.0489
chr1:201437294-201438582	0.70588	0.46414	0.08273	0.94106	0.85338	0.48621	0.42145
chr1:20144492-20144864	0.83152	NA	NA	1	0.34386	NA	0.28994
chr1:201463200-201463739	NA	NA	NA	0.2385	NA	0.75468	NA
chr1:201468849-201471036	0.51019	0.39897	0.1447	0.06434	0.38843	0.29529	0.71226
chr1:201471333-201476532	0.79092	0.0954	0.42385	0.91871	0.19168	0.38702	0.74547
chr1:201480660-201483213	NA	0.47142	NA	NA	0.83059	NA	0.54465
chr1:201486529-201486810	1	0.26476	0.34474	0.75453	NA	NA	NA
chr1:201525629-201526134	0.60785	NA	NA	0.51082	NA	0.34577	NA
chr1:201560878-201561156	NA	NA	NA	1	NA	0.38438	0.0115
chr1:201561543-201562128	0.31034	NA	0.44781	NA	0.62951	0.03529	NA
chr1:201595794-201596579	NA	0.50665	NA	NA	NA	NA	NA
chr1:201605382-201605915	NA	NA	0.54054	0.21247	0.06394	NA	NA
chr1:201616729-201618323	NA	NA	1	0.66112	1	NA	NA
chr1:201618964-201620239	0.06239	0.1438	NA	NA	0.07804	NA	NA
chr1:201624202-201625164	0.2053	0.54358	0.80207	0.37877	0.54687	NA	NA
chr1:201645063-201645876	NA	0.53989	0.85799	NA	0.47871	0.70739	0.33033
chr1:201653679-201655970	1	1	0.75464	0.18277	NA	NA	0.38769
chr1:201665120-201665654	NA	0.17734	0.29049	0.05724	NA	NA	NA
chr1:201688430-201689693	0.12334	0.22542	0.47939	0.85451	0.14435	0.83595	NA
chr1:201705268-201709836	0.27216	0.41676	0.09888	0.86967	0.46288	0.70121	0.20274
chr1:201730414-201730640	NA	NA	NA	NA	1	NA	NA
chr1:201798260-201799311	NA	0.34292	NA	NA	NA	NA	0.89288
chr1:201808213-201808551	0.79085	NA	0.58109	0.4247	NA	0.38892	NA
chr1:201846886-201847727	NA	0.30561	NA	NA	NA	0.74801	NA
chr1:201852576-201853175	0.01946	1	0.26675	NA	NA	NA	NA
chr1:201865322-201866050	NA	NA	NA	0.44832	NA	0.16941	NA
chr1:201871839-201874547	0.21514	NA	NA	0.03335	0.04043	NA	0.3838
chr1:201875133-201875717	NA	NA	NA	0.72704	NA	NA	NA
chr1:201909905-201911744	0.21839	0.90321	0.43582	0.29579	0.68837	1	NA
chr1:201923863-201925306	0.2272	0.26875	0.32322	0.53828	0.76667	0.8444	0.08006
chr1:201951479-201952775	0.70057	1	0.51761	NA	NA	0.72719	0.12063
chr1:201955421-201957040	0.06448	0.6125	0.80636	NA	0.61699	0.2168	0.49556
chr1:201975739-201980381	0.50237	0.74694	0.66799	0.43991	0.8535	0.34455	0.33998
chr1:201986562-201988631	1	0.12295	0.54802	0.60726	0.91908	NA	0.18051
chr1:202003410-202004321	0.2096	0.25689	0.03616	1	0.38606	NA	0.18178
chr1:202025435-202026247	NA	0.90496	0.02063	0.65934	0.52846	NA	NA
chr1:202031716-202032859	NA	0.26874	0.87757	0.39146	0.92121	NA	NA
chr1:202054286-202056561	0.52512	0.72845	0.80489	1	0.00235	NA	NA
chr1:202070786-202071008	NA	0.10881	0.75156	1	0.50669	NA	NA
chr1:202071407-202071941	NA	NA	NA	NA	1	NA	NA
chr1:202073793-202077558	0.24414	0.01333	0.14544	0.11996	0.04106	NA	NA
chr1:202079991-202080234	NA	NA	0.50948	0.42131	NA	NA	NA
chr1:202082234-202082468	NA	NA	NA	1	NA	NA	NA
chr1:20208332-20209626	NA	0.67921	0.38524	0.84517	0.1457	NA	1
chr1:202087471-202088112	0.1476	0.80335	0.15753	0.27147	0.25717	NA	NA
chr1:202101078-202102383	NA	1	0.7776	NA	NA	0.17932	NA
chr1:202103706-202104377	0.77471	NA	1	1	NA	NA	NA
chr1:202112464-202114311	0.87147	0.45137	NA	0.20773	NA	0.59667	0.65852
chr1:202128090-202130535	0.75119	0.91087	0.94786	0.12336	0.07695	0.91531	NA
chr1:202130944-202131536	0.17744	NA	NA	NA	NA	0.60911	0.75347
chr1:202133778-202134097	NA	NA	NA	0.54757	NA	NA	NA
chr1:202134929-202135435	0.34179	0.58055	1	NA	0.54568	0.14659	NA
chr1:202154179-202154436	0.11722	NA	1	0.06342	0.50604	0.80349	0.54669
chr1:202183184-202183785	0.17304	0.01141	NA	NA	NA	NA	NA
chr1:202191151-202191942	0.09171	0.01284	NA	NA	NA	NA	NA
chr1:202204732-202206380	0.47855	NA	0.72719	0.14422	0.3349	NA	NA
chr1:202308976-202309499	0.38844	0.34833	NA	NA	0.75381	NA	NA
chr1:202313453-202313725	NA	0.79005	NA	NA	1	NA	NA
chr1:202317848-202318890	1	0.66794	NA	NA	0.69976	NA	NA
chr1:202329181-202332409	0.52901	0.93083	NA	NA	0.07945	NA	NA
chr1:202333567-202335601	0.18545	NA	0.72806	0.75827	0.4771	0.17637	NA
chr1:2023550-2024027	NA	0.77477	NA	NA	NA	NA	0.4224
chr1:202379356-202381807	NA	NA	NA	1	NA	0.34619	NA
chr1:202408566-202408958	0.228	0.72754	NA	NA	0.2596	NA	NA
chr1:202431461-202432325	1	0.78958	NA	NA	0.83123	NA	NA
chr1:202473235-202475627	0.40487	0.11262	NA	NA	0.60426	NA	NA
chr1:202476863-202477267	0.26537	NA	NA	NA	0.42176	NA	NA
chr1:2024958-2025363	0.53103	0.72398	NA	0.12405	NA	NA	NA
chr1:202512712-202512944	0.75453	0.06391	NA	NA	1	NA	NA
chr1:202531684-202532095	0.38763	0.14551	NA	NA	0.17867	NA	NA
chr1:202534641-202538958	0.79002	0.11533	NA	NA	0.55606	NA	NA
chr1:202546075-202548163	0.64558	NA	0.22436	0.50705	1	NA	0.06394
chr1:202560456-202560717	0.54732	0.37888	NA	NA	NA	NA	NA
chr1:202568831-202569320	0.77526	NA	NA	NA	0.14279	NA	NA
chr1:202591970-202592949	NA	0.36101	0.50753	0.17966	NA	0.17341	NA
chr1:202596085-202597289	0.30127	NA	0.74923	0.22619	0.54481	0.61017	NA
chr1:202678855-202679898	NA	0.75356	NA	0.50289	NA	0.62687	NA
chr1:202681388-202681676	NA	0.18026	0.75231	0.17636	NA	NA	NA
chr1:202771586-202771807	NA	NA	0.38552	0.63108	0.5003	0.57509	NA
chr1:202774846-202777620	0.14022	0.73006	0.92209	0.4463	0.49868	1	NA
chr1:202779101-202782355	NA	0.54662	0.60177	1	0.58027	0.82868	NA
chr1:202828359-202831410	0.20565	0.90917	0.00247	0.94348	0.2258	0.35243	0.47621
chr1:202855478-202856050	0.68673	NA	0.16362	0.26633	NA	NA	1
chr1:202857441-202858280	0.84923	NA	0.71841	0.36009	NA	NA	NA
[truncated: 55,633 more rows]
