# Supplementary material for: Subtle changes in chromatin loop contact propensity are associated with differential gene regulation and expression
Source: Nat Commun. 2019 Mar 5;10:1054. doi: 10.1038/s41467-019-08940-5 (PMC6401380; doi:10.1038/s41467-019-08940-5)
Supplement: Supplementary file 16 — Supplementary Data 13 [file 41467_2019_8940_MOESM16_ESM.xlsx]

## Sheet: Sheet1
Supplementary Data 13: iPSC H3K27AC Maternal Allele Ratios
Peak	iPSCORE_2_1	iPSCORE_2_2	iPSCORE_2_3	iPSCORE_2_4	iPSCORE_2_6	iPSCORE_2_7	iPSCORE_2_9
chr1:10002632-10004119	0.510547	0.292707	0.490314	0.423663		0.487559	0.386326
chr1:100088441-100088694
chr1:10010764-10011820		0.44936	0.563407	0.471551		0.62542
chr1:100115999-100116388		0.601584	0.410674		0.491997	0.597164	0.604998
chr1:100191617-100192041		0.453078	0.71671		0.751243
chr1:10020635-10021281		0.77569	0.539893	0.303464		0.512991
chr1:100223551-100224843	0.467176		0.402673	0.481984		0.666822
chr1:100231920-100232310		0.617614	0.441659	0.481508	0.557092	0.75772	0.35642
chr1:100273998-100274976	0.616676			0.650301	0.40382	0.509912	0.387847
chr1:100502415-100504982		0.454736			0.521287	0.380767	0.493644
chr1:100597815-100598968				0.444914	0.562958
chr1:100714068-100716234		0.518968		0.425689	0.624526		0.655079
chr1:100719076-100719675		0.479672		0.302952	0.801095		0.575022
chr1:100731272-100732538		0.344414	0.288144	0.453112	0.586865		0.441471
chr1:100763179-100764191		0.458683		0.403347
chr1:100771110-100771622		0.696517		0.371345	0.276436	0.417182	0.794255
chr1:100788984-100790957		0.625857		0.555431	0.229611	0.468405	0.259251
chr1:100816365-100819178		0.491713		0.401138	0.429018		0.570506
chr1:100827379-100827805			0.436653	0.780809	0.794993	0.336084	0.37497
chr1:100852024-100852396				0.66579	0.504696
chr1:100876520-100877662				0.480143		0.437381
chr1:100887230-100887641				0.490228	0.207176
chr1:100902521-100903338				0.45706
chr1:100928064-100928943	0.638991
chr1:10093035-10094116		0.546821	0.441948	0.511525		0.479331
chr1:10122237-10122846				0.70899
chr1:10124945-10125731	0.572942	0.440858	0.548341	0.444151		0.397462	0.534793
chr1:101251442-101251740	0.856765		0.415809		0.630588		0.377598
chr1:101285550-101285963	0.530708		0.561066		0.433018		0.586392
chr1:101360030-101362526	0.532729	0.561036			0.779887	0.510253	0.512223
chr1:101414365-101417379	0.474823	0.490928			0.439366	0.481731
chr1:101449671-101449888	0.450347				0.491226	0.419437
chr1:1014891-1015522	0.592273		0.552423
chr1:101490673-101492153	0.494543	0.596032			0.600285	0.576476
chr1:101681856-101682138			0.576012		0.325663
chr1:101682666-101683307	0.728666		0.700252			0.447341
chr1:101701635-101702909				0.494926	0.218895
chr1:101775069-101775599				0.527154		0.464408
chr1:101844550-101844852			0.400841			0.559679
chr1:101847694-101848124				0.396155		0.570184
chr1:101848569-101848945		0.53701		0.449585		0.504984	0.496401
chr1:101946635-101946895				0.305117		0.747379
chr1:102084290-102084810				0.685298	0.645475
chr1:102146649-102146996				0.54453
chr1:102207589-102207866	0.563812		0.572341	0.447314	0.752214	0.530535	0.63887
chr1:102312354-102312820	0.550753						0.442396
chr1:102334331-102334866	0.272256
chr1:10269817-10272145		0.296927	0.407391	0.35022		0.593786
chr1:102899752-102900064			0.638972
chr1:103354113-103354403	0.803516	0.701056
chr1:103715981-103717401	0.610618						0.352914
chr1:103717647-103718052	0.605056						0.576776
chr1:10377125-10378875		0.434815		0.592972		0.592185
chr1:10446455-10447008				0.374387		0.357606
chr1:10447241-10449604		0.530971	0.316806	0.434069		0.309894
chr1:10450802-10451272	0.549653						0.703479
chr1:10458530-10460047	0.398886	0.483033	0.480257	0.437344		0.497224	0.444823
chr1:104599399-104600837	0.500494		0.355635		0.505708		0.576951
chr1:10460858-10461108		0.61783	0.468886	0.536775		0.206955
chr1:104615819-104616103				0.281676		0.106082
chr1:104634418-104634952				0.585552		0.470005
chr1:104753496-104754011	0.501592	0.662168			0.246653
chr1:10486319-10486972	0.363644	0.507204	0.54112		0.242687		0.549129
chr1:10490108-10491382	0.590489	0.461413	0.640314		0.535076		0.496672
chr1:1050748-1051486
chr1:105318851-105319175		0.386036	0.535802			0.501287
chr1:10534509-10535824				0.387316	0.664413
chr1:105645110-105645331		0.110081	0.768261			0.506292
chr1:10568277-10569761		0.498411				0.611379	0.531929
chr1:105958436-105958761	0.57903	0.25497
chr1:105959197-105959785	0.595823	0.69105			0.580045	0.52064
chr1:10614469-10617846	0.614337	0.439471		0.719968	0.393159	0.606139	0.367594
chr1:1064017-1064565	0.416156		0.364482
chr1:10654392-10654819				0.442719	0.22956
chr1:1067483-1068224	0.620776
chr1:10691598-10692467	0.373459
chr1:1070373-1070743	0.405236		0.3723		0.248757
chr1:107066964-107067369			0.335843	0.353467	0.54681	0.726115
chr1:107225295-107225714	0.646715		0.664053			0.410299
chr1:1072556-1072889				0.566263
chr1:10727886-10729204	0.503979			0.296368		0.561263	0.367208
chr1:107289136-107290685	0.338948	0.426031	0.591856	0.44767	0.374679	0.453159
chr1:10729622-10730144	0.495812	0.409451	0.368004
chr1:107298721-107298959	0.795711		0.595371			0.616387
chr1:10730445-10731312			0.3723	0.496139		0.665461
chr1:10731991-10732488				0.46287		0.623721
chr1:10734651-10735061		0.623525		0.509672	0.214809	0.62408	0.303458
chr1:10735329-10736198			0.407389	0.507538
chr1:10736856-10738666		0.650025	0.65385	0.54445		0.674625
chr1:10741624-10742000						0.364265
chr1:10742759-10743103			0.599742	0.252562		0.50883
chr1:10745690-10747593		0.424529	0.436653	0.444986
chr1:10758955-10759281		0.187971	0.369719	0.615021	0.501399
chr1:107598703-107600977	0.399721	0.567159	0.499724		0.377428		0.503486
chr1:10764003-10765247	0.604758	0.365002	0.590945	0.496251	0.487992	0.641647
chr1:107724130-107724509	0.505017						0.439337
chr1:107789733-107790624	0.328394					0.778569
chr1:107791657-107792064	0.365126					0.729863
chr1:1078121-1078387		0.446092		0.43479
chr1:10788240-10789819	0.483896		0.548142	0.479928
chr1:107895219-107896237				0.399394		0.493578
chr1:10794626-10795087	0.559618		0.56263		0.341198
chr1:1079486-1080712	0.51996		0.749764		0.414089
chr1:10797335-10798791	0.431846		0.610433	0.405051
chr1:10799249-10800049	0.38955		0.10501	0.507356
chr1:10820701-10822938	0.375976			0.542605	0.559687		0.441292
chr1:108220467-108220758	0.540961	0.405373	0.332428			0.543517
chr1:10827308-10827595				0.530006	0.61692
chr1:108347739-108348871				0.622516		0.581559
chr1:108386729-108387741		0.498359
chr1:10841143-10841423	0.595157	0.25656	0.531114	0.522042		0.811238
chr1:108479367-108480201		0.444881					0.353111
chr1:108480596-108481063				0.590916
chr1:108506662-108508486
chr1:108594237-108594683	0.267987		0.552954	0.620515			0.360071
chr1:108596026-108596276			0.590194	0.454404			0.753397
chr1:108596806-108597045				0.266982	0.750827
chr1:108600830-108601532	0.567453		0.377559		0.491775		0.549129
chr1:108741809-108743336		0.401501	0.332276	0.369869	0.428711	0.457516	0.531193
chr1:10874871-10876039	0.489452			0.733871	0.61692
chr1:108763812-108764395						0.40312
chr1:10895422-10896012				0.458917	0.367605
chr1:10899787-10900253	0.521506
chr1:109046002-109046250				0.507645
chr1:109075259-109075823	0.359564			0.377649
chr1:109082447-109083790	0.519997	0.592302	0.418474			0.435998
chr1:109101898-109103338	0.352398	0.46823	0.373922	0.399411		0.29199
chr1:109189339-109189639	0.334802	0.465969	0.299331
chr1:109233980-109236441	0.517831	0.591261	0.484786			0.453171
chr1:1092888-1094443	0.544592						0.496534
chr1:109289264-109290274	0.402022		0.669597	0.522775	0.426091	0.554622	0.420041
chr1:109308280-109308659		0.37977	0.224582	0.596261		0.698804
chr1:109357117-109357606	0.69126	0.338589	0.499087			0.533831
chr1:109357949-109360064	0.637255	0.54197	0.588023	0.556954	0.480276	0.695121	0.517283
chr1:109432341-109432720							0.496172
chr1:109462566-109463080	0.399484				0.408304	0.324616	0.37873
chr1:109488497-109491942		0.599272	0.41319	0.435673			0.471583
chr1:109495054-109495297		0.409658
chr1:109505173-109506591	0.576645			0.365193		0.505406	0.349792
chr1:109571126-109571376				0.703376		0.451694
chr1:10961201-10961890	0.34901			0.704358			0.396317
chr1:109618179-109619907		0.556251	0.443804			0.396798	0.453887
chr1:109632652-109634344	0.458988	0.416274	0.596563	0.400968
chr1:109642211-109643934	0.46478	0.539656	0.429405	0.695509
chr1:109654763-109655325	0.447632	0.490982	0.533072	0.379469
chr1:10970266-10970643		0.376475		0.525638		0.248833
chr1:1097325-1102374		0.462135	0.620868	0.667923		0.370166
chr1:109744116-109744434	0.795869	0.493025	0.60737
chr1:109766189-109766616						0.577492
chr1:109772690-109774320	0.62354	0.180511	0.58307		0.561801	0.66514
chr1:109781171-109784044	0.59675	0.390975	0.419301		0.590535	0.634702	0.56158
chr1:109795984-109798921		0.220802			0.415332
chr1:109800174-109800781				0.451758
chr1:109801074-109802706				0.330694		0.622132
chr1:10980238-10980479	0.361139		0.673426
chr1:109816183-109818011				0.179573		0.58549
chr1:109825242-109829434	0.446705	0.4287	0.468341	0.377772	0.606989	0.419749	0.534502
chr1:109839178-109840371	0.432547		0.597327	0.356204		0.455768
chr1:109848100-109850258	0.660458		0.446463				0.313858
chr1:109861136-109861729	0.527803	0.637938	0.666927			0.627865
chr1:109924785-109927602	0.863059						0.339483
chr1:109939805-109940525	0.439506						0.562471
chr1:109940809-109941614	0.540846						0.432447
chr1:109968399-109969974	0.553676			0.330784	0.613128	0.374384	0.413728
chr1:110026509-110027529	0.446393						0.459382
chr1:110036762-110037152	0.599499						0.5714
chr1:110052092-110052330	0.530386			0.510115		0.675384
chr1:110090187-110091953		0.376355		0.503733		0.628451	0.319298
chr1:110104997-110105408	0.440182	0.490399
chr1:110106648-110108886				0.562973		0.636971
chr1:110110905-110111390	0.488479
chr1:110152960-110153616				0.535647
chr1:110161910-110163564	0.495965	0.450144		0.353774	0.603013
chr1:110165947-110168755	0.301442	0.74851	0.625269			0.586142
chr1:110172522-110172946		0.509466
chr1:110175215-110175726	0.494923			0.436775
chr1:11018980-11019329				0.34775	0.400906		0.753734
chr1:110198384-110199068	0.223603			0.538539
chr1:110282570-110283311				0.24944			0.87124
chr1:110305896-110306537			0.331306
chr1:110333650-110336497	0.623618	0.0777905	0.321251	0.457611	0.613512
chr1:110336943-110337648			0.531114		0.659017
chr1:110366277-110367105			0.6277	0.849052
chr1:110374839-110375680	0.600539	0.620171		0.524528		0.55704
chr1:110375904-110376879	0.407232	0.602368	0.250654	0.615657	0.549259	0.385608
chr1:11039093-11040348	0.561799						0.561188
chr1:11040581-11042049	0.571511						0.4109
chr1:110415683-110417568	0.437434	0.443379	0.720788	0.652963		0.301757
chr1:110418926-110420675	0.492596	0.434856	0.657095	0.445385
chr1:110423701-110424108	0.544936		0.124353	0.880034
chr1:110435477-110435718							0.706232
chr1:110473989-110474427			0.333084	0.50273
chr1:110502817-110503447	0.396102	0.673296	0.492866	0.65973
chr1:110526905-110528235				0.4735		0.297452
chr1:110546055-110547412				0.637261		0.505945
chr1:110576703-110578129				0.490753		0.557924
chr1:1106019-1107609		0.819489	0.340563	0.671816	0.297734	0.702676
chr1:11071085-11073549	0.480326	0.524047		0.514388	0.556809
chr1:110752247-110754025	0.563632	0.704087		0.637243	0.58918
chr1:110782711-110783408	0.612686		0.119851
chr1:110786088-110786592	0.495806	0.607071	0.409361
chr1:110798390-110799092	0.53372						0.604998
chr1:1108490-1109762		0.494712				0.275157
chr1:110880112-110883217	0.439295	0.450344	0.536848	0.535675
chr1:110888971-110891156	0.589745	0.383073					0.627595
chr1:11091009-11091229	0.498486	0.798636		0.618082
chr1:110932362-110933010	0.369889	0.437217
chr1:110949244-110950935	0.430904	0.498579	0.549747	0.415113	0.375072
chr1:11119361-11120876				0.336444	0.428058
chr1:1111988-1112499	0.498498	0.617876				0.75746	0.326885
chr1:111217735-111218000		0.561036		0.52442			0.374115
chr1:1112898-1113136		0.445934	0.542766	0.567641		0.66543
chr1:111459517-111459999	0.725797			0.496267	0.734528		0.219008
chr1:111469835-111470291	0.389382		0.61194	0.451852	0.508389		0.47009
chr1:111498030-111498357			0.340384				0.293768
chr1:1115172-1116191			0.363896
chr1:11159251-11160501				0.446742	0.47821
chr1:111681159-111683554		0.60974		0.409796	0.600748		0.456549
chr1:111746390-111747278	0.342513						0.541206
chr1:111755589-111759185	0.472594	0.601618	0.664086	0.441989	0.627177		0.632663
chr1:111778640-111779122	0.604035		0.0725869		0.443069
chr1:111779871-111780469	0.316398	0.415069
chr1:111814014-111814538	0.495855		0.468438		0.508597
chr1:111888548-111890004	0.385028	0.460087	0.460677	0.496579			0.430127
chr1:111901952-111905120	0.462682	0.610521	0.626505	0.569257		0.564946	0.388506
chr1:111905997-111908027	0.33716		0.435862			0.365694
chr1:111908500-111909594				0.546689	0.445311		0.45749
chr1:111927860-111928078	0.371009		0.382018	0.398227
chr1:111990880-111992895	0.530005		0.454796	0.584931	0.288216		0.639565
chr1:112049767-112051660	0.435298	0.451837	0.643112	0.505141		0.561963	0.600726
chr1:112058491-112058785		0.33324	0.463505		0.590326
chr1:112162438-112163192	0.575446	0.341957
chr1:112262703-112264269	0.532757		0.663201	0.350178
chr1:112267712-112268599	0.570932		0.811813	0.402692
chr1:112272262-112272589	0.460021
chr1:112276221-112276817	0.50493	0.300533
chr1:112280344-112283506	0.563698	0.616679	0.461304	0.566635	0.584052
chr1:112291329-112292141	0.814894
chr1:112297434-112299429	0.375127	0.393941	0.630098	0.52534	0.480505
chr1:112319901-112321302	0.510725		0.437115	0.516288	0.763914
chr1:112549169-112550664	0.245683		0.370857
chr1:112635332-112636206	0.426436		0.748247	0.443665
chr1:112703074-112703348
chr1:112763935-112764496				0.479845	0.632085
chr1:112902382-112902878				0.283201		0.711708
chr1:112931249-112931626	0.488479		0.40553	0.42644
chr1:112936253-112939875	0.454814		0.429664	0.540534			0.581765
chr1:112942944-112943382		0.665153	0.461803	0.247601
chr1:112944287-112945584		0.540027	0.599853	0.580586
chr1:112946331-112946979		0.395673	0.468636	0.563225
chr1:112947211-112949114		0.57399	0.417652	0.578826
chr1:112966392-112966635		0.337356	0.771244	0.441092
chr1:113161071-113163153		0.546837	0.375887			0.427411
chr1:113213899-113216287		0.374996	0.604018	0.643427	0.599108	0.648819
chr1:113216569-113218468	0.47064		0.43504	0.558822		0.491541
chr1:11322151-11322592	0.645708	0.638876		0.505167	0.441201
chr1:113247192-113247661					0.426211	0.521056
chr1:113249257-113250065		0.282078	0.516562			0.357323
chr1:11327370-11327665				0.601773	0.508476
chr1:113304853-113306433	0.801239	0.434815	0.245609	0.375599	0.117025		0.403688
chr1:113309190-113309634	0.792859	0.392471	0.444645	0.49048
chr1:113335207-113335464		0.401613	0.749754			0.568638
chr1:113336830-113337527				0.385595			0.628724
chr1:113337845-113338575	0.495948		0.502775			0.375445
chr1:113345492-113345870				0.392714		0.491349
chr1:113348017-113348403				0.605878		0.792402
chr1:113348635-113370145		0.431195		0.472003		0.526658	0.561209
chr1:113383215-113384037				0.599081	0.449161
chr1:113386537-113388012	0.458747	0.609419					0.66306
chr1:113388757-113389019	0.465693	0.509296					0.872233
chr1:113390723-113393283	0.463359	0.706307	0.438381		0.502703		0.521495
chr1:113393542-113394144	0.501551		0.312745			0.574217
chr1:113409404-113410191	0.688545	0.569842
chr1:113410508-113411082	0.543496	0.407088
chr1:113416382-113417615	0.537328	0.641462
chr1:113420835-113421572	0.439031	0.412
chr1:113423965-113425923	0.47876	0.483966
chr1:113426300-113426572	0.628862
chr1:11344247-11348793	0.433554	0.585775		0.645254	0.425768	0.580168
chr1:113445431-113446328	0.495806
chr1:113446571-113447165	0.534245	0.534897
chr1:113447517-113449035	0.460993	0.548098					0.371276
chr1:113449346-113450419	0.577734	0.381601					0.247327
chr1:113452287-113453118							0.663646
chr1:113454502-113454821	0.477756	0.453639					0.381028
chr1:113477314-113478080	0.416622	0.337233
chr1:113482160-113482411	0.559818	0.547845					0.796879
chr1:113501666-113502441	0.598475	0.498325
chr1:113564192-113564440	0.450483	0.569993
chr1:113568438-113571315	0.438935	0.414123	0.590114			0.466183	0.50883
chr1:113571620-113573205	0.454049		0.41402			0.252517
chr1:113573829-113574045		0.499903	0.335188			0.574896
chr1:113574457-113574785		0.784396	0.36904			0.653265
chr1:113580474-113580971		0.675863	0.77517			0.691519
chr1:113582765-113588831		0.425336	0.551328	0.643511		0.436704
chr1:11358962-11360325				0.479526	0.402358
chr1:113589780-113590014		0.284251	0.384875			0.21666
chr1:113594390-113594879						0.602833
chr1:113596214-113597485		0.456168	0.646808			0.283205
chr1:113597856-113598084	0.329391		0.502719			0.598772
chr1:113599654-113601168	0.613986		0.394757			0.579239	0.575231
chr1:113613817-113616725	0.56726		0.456416			0.253077	0.563004
chr1:1136463-1137042		0.404919	0.563089	0.57243
chr1:113932439-113932860	0.640502		0.578528	0.267353
chr1:113933093-113933661	0.401473		0.453861	0.393944
chr1:11398355-11398623			0.447125		0.491572
chr1:11399398-11400561			0.702523		0.572754
chr1:114039607-114039990	0.225941		0.837486	0.75895	0.57664		0.680347
chr1:11415023-11417978		0.383143	0.648374		0.612083		0.478685
chr1:114173356-114173580					0.453082
chr1:114243843-114244440	0.423723			0.600939	0.550282
chr1:114300549-114303320	0.585866	0.60098			0.619192	0.53074	0.830467
chr1:114354084-114356289	0.55734	0.524363		0.550048	0.591385	0.459597	0.533996
chr1:114447158-114447638		0.54313	0.624591		0.403757
chr1:114471938-114473193	0.359564	0.565661	0.459662	0.552663	0.468563	0.264579	0.566058
chr1:114518995-114519670	0.530967	0.277649	0.584277	0.657699	0.563412	0.441365	0.227146
chr1:114521180-114523181	0.474443	0.521868		0.57426	0.508231	0.461939	0.494958
chr1:114545023-114545589	0.626541				0.302271	0.336107
chr1:114563885-114564792				0.657597	0.508476
chr1:114572828-114583657		0.545362	0.42296	0.408265	0.425104	0.557025	0.362817
chr1:114617146-114619415				0.530417	0.401288	0.453245	0.399763
chr1:114630766-114631152	0.455044		0.445288			0.33068
chr1:114636632-114637485	0.576405		0.377438	0.444856	0.491775	0.257405
chr1:114647881-114648484						0.491557
chr1:114659865-114662583	0.624013		0.429508		0.530932
chr1:114665345-114665789		0.25656			0.534697
chr1:114686676-114687697	0.469221	0.490399	0.451988			0.536894
chr1:114688522-114689315	0.69178	0.342777				0.493876	0.558708
chr1:11474060-11474695						0.718836
chr1:114888383-114889168	0.436547	0.461836	0.610441	0.666098	0.18824	0.623108
chr1:115052604-115054851	0.284614	0.521311					0.551465
chr1:115123591-115125224	0.632451		0.545119			0.445554
chr1:115258564-115260075	0.395425		0.526071		0.392124		0.459279
chr1:115296197-115296924				0.632179			0.902471
chr1:115297809-115298079							0.506726
chr1:115299175-115301471							0.417286
chr1:11538854-11539493	0.518015						0.461709
chr1:115444038-115445138	0.518529		0.338471			0.436776
chr1:115589083-115589486	0.311582					0.470444
chr1:11558979-11560672		0.490808	0.714452	0.509344		0.466957
chr1:115598139-115598532	0.494851		0.578683
chr1:115631531-115633368	0.470868	0.432544	0.51519	0.542115	0.501837	0.506347	0.628211
chr1:115641489-115643104				0.38171	0.383391		0.606411
chr1:11581757-11583234			0.140907		0.801137	0.635128	0.549129
chr1:11586352-11586611		0.670581	0.375876	0.639725
chr1:115880574-115881170	0.39852	0.74851		0.365804		0.664004
chr1:11590743-11591288			0.332464			0.573085
chr1:116035354-116035623	0.475551
chr1:116087635-116089977			0.586064	0.459255	0.591532	0.628041
chr1:116104422-116104638	0.433419
chr1:116137930-116138487	0.631415		0.364214	0.409229		0.34903
chr1:116174341-116175342	0.501583		0.412022	0.480719	0.452131	0.503549
chr1:116175608-116176432				0.356469		0.551226
chr1:116184300-116185705		0.552574		0.406267	0.44853	0.473318
chr1:116191259-116192922				0.438488		0.551548
chr1:116197296-116198257	0.450347		0.306567	0.365173		0.524503
chr1:116203204-116203939	0.712683		0.513201		0.670618	0.554898
chr1:116211214-116212324	0.619877		0.673864
chr1:116213777-116214049				0.526907
chr1:116217942-116218372				0.463225
chr1:116218784-116221458	0.579038	0.669429	0.684965	0.390263	0.621289
chr1:116221820-116222532	0.753722			0.643689
chr1:11623500-11624331					0.644599
chr1:116314279-116314559	0.50153	0.46823	0.54916	0.467872	0.577694
chr1:116338713-116338941	0.554071			0.575213	0.383304	0.497056
chr1:116340149-116340438			0.538478		0.342134
chr1:116380282-116382635				0.408042		0.431237
chr1:116420041-116420295	0.624426
chr1:116466693-116467679	0.433339		0.392953	0.534422
chr1:116467999-116468609				0.746703		0.474962
chr1:116518351-116519937	0.544956		0.532479	0.304117
chr1:11653883-11654895		0.594335	0.544241	0.344642	0.577032	0.412425	0.541923
chr1:116544776-116546170							0.562304
chr1:1166658-1168284		0.414225	0.557151	0.481015		0.173362
chr1:116694895-116695178	0.289299		0.361028	0.621314
chr1:116710354-116711120	0.483251		0.511082	0.412125	0.527073	0.461949	0.71351
chr1:117020476-117021868	0.331844						0.627595
chr1:117027451-117027960		0.363926	0.461975	0.435971			0.618306
chr1:11708702-11708934		0.492648		0.228875	0.491398	0.50883
chr1:117113116-117114239	0.48426		0.568386			0.642508
chr1:11713844-11715480				0.635751	0.265839		0.502577
chr1:117161858-117162368			0.513915	0.511232
chr1:117209825-117210783		0.569797	0.542188	0.350551	0.575323	0.436888
chr1:117229769-117231162	0.546317		0.481578			0.483927
chr1:11724038-11725092	0.429788	0.649071	0.775226	0.626441	0.349239		0.333305
chr1:117253038-117253518				0.392574	0.66535
chr1:117254690-117256887	0.619106	0.630172		0.396292	0.481728		0.625393
chr1:117367412-117369000	0.631736		0.413144			0.450544
chr1:11737159-11737931				0.602689	0.305461
chr1:117394497-117399472	0.402077	0.467032	0.450151	0.241693	0.443791	0.452589	0.632792
chr1:11740146-11745323	0.550993	0.43805	0.575269	0.466854		0.597642	0.429414
chr1:117420650-117423017	0.533738		0.329965		0.58547		0.58345
chr1:117434183-117434661				0.607286		0.674751
chr1:117450997-117451322				0.680689		0.544182
chr1:117451979-117454091				0.586682	0.320303	0.446008
chr1:117462529-117462910						0.58208
chr1:11747114-11752892	0.484167	0.517857	0.552539	0.496652			0.565769
chr1:117550054-117550273	0.501514	0.449806		0.505141	0.503726
chr1:117601602-117602696	0.533781	0.649615	0.403493		0.457059
chr1:117602961-117603795	0.639111	0.334764	0.370417		0.489158		0.372405
chr1:11760712-11761481		0.338443	0.738301	0.344784		0.445737
chr1:117611798-117612194		0.668056	0.402673		0.462879
chr1:11761735-11762030		0.88026		0.436775		0.49117
chr1:117630117-117630369	0.619315		0.664118
chr1:117635238-117637881	0.417912	0.457327	0.585848		0.572711
chr1:11766360-11767044		0.372874	0.548142	0.657498		0.445554
chr1:117663750-117665558		0.331999	0.421715		0.379678		0.574945
chr1:117678899-117679983			0.889077
chr1:11771432-11771734						0.502885
chr1:117714394-117715293	0.477624		0.568855		0.307853		0.457904
chr1:117783670-117783906				0.613761
chr1:11779495-11779835	0.588345
chr1:117810191-117813101				0.567811		0.560205
chr1:11785401-11787274		0.698878		0.645505	0.32558	0.391511
chr1:11789440-11790141	0.380685			0.337006
chr1:117900459-117901386				0.444449	0.411557		0.339347
chr1:117908827-117910465				0.351393	0.60742		0.558925
chr1:11791154-11792265				0.573667	0.341613
chr1:117913941-117914560				0.602689
chr1:11796188-11797928	0.426973	0.520261		0.404837	0.462556		0.38411
chr1:118116876-118117107	0.395446	0.745639	0.500711
chr1:11813117-11813439	0.529213
chr1:1181645-1182299				0.474085
chr1:118205012-118205963			0.125844		0.307562
chr1:118277090-118277382	0.433551		0.60267	0.337006
chr1:11832212-11832611				0.503505		0.627913
chr1:11844342-11845250		0.509296				0.697773	0.688874
chr1:11846242-11848454		0.188164		0.34888	0.333086	0.6398	0.682123
chr1:118471868-118472203				0.647593		0.499378
chr1:11849183-11849824			0.558284
chr1:118509975-118510788		0.334871		0.667925	0.456961	0.421651
chr1:118546860-118547215	0.177725		0.617526	0.632585		0.50853
chr1:1185981-1186985		0.307603		0.497249		0.453273
chr1:118619472-118620556		0.645558					0.433896
chr1:11863863-11864457		0.373457		0.540781	0.404485	0.553129	0.65455
chr1:11864889-11866006		0.491197				0.570825	0.555187
chr1:11866262-11867063	0.537318		0.419316	0.905014	0.429897	0.441703
chr1:118792389-118792862			0.507664	0.555144		0.376348	0.410122
chr1:118823054-118823978		0.454092			0.383559
chr1:119025244-119026768	0.662204	0.387654	0.436653	0.424976	0.568821	0.591201
chr1:119027594-119028094						0.447341
chr1:119028351-119029981				0.347416		0.640144
chr1:119046814-119047281	0.584763			0.559789		0.434728
chr1:1192355-1193550	0.501493		0.777543			0.55261
chr1:119281081-119281360	0.495045			0.492539
chr1:119463028-119463797	0.629217	0.314296	0.563089			0.582776
chr1:119501794-119503625	0.662739	0.409451	0.475316			0.395597
chr1:119589200-119589545	0.566876		0.497225
chr1:119659027-119659569					0.539802	0.471828
chr1:11966474-11971174	0.475893		0.467566	0.657721	0.460838
chr1:119682472-119684168				0.535169		0.565398
chr1:119836233-119836725	0.632415	0.498485
chr1:119868669-119870940		0.540843	0.636218	0.419308			0.503609
chr1:119873526-119876851	0.328394		0.590639			0.616387
chr1:119879689-119880188					0.440863
chr1:119881860-119886121		0.683283	0.356897		0.47595		0.578976
chr1:119890124-119891614		0.734265	0.655779	0.570865			0.277448
chr1:11989919-11990555		0.420743	0.500881	0.536732		0.5585
chr1:11993224-11995521	0.329421	0.722166	0.250246	0.194807	0.491403	0.271485
chr1:11998596-11999312	0.728666	0.584778	0.535802	0.567641	0.335681	0.465419
chr1:12002080-12002417		0.437217		0.756912
chr1:12003456-12005464		0.459283	0.637367	0.51954
chr1:120059722-120060077			0.459387
chr1:120116597-120116895			0.545722		0.497617
chr1:120123253-120123746	0.644315		0.30794		0.228707
chr1:120154595-120154839		0.426031	0.545354			0.230616	0.329766
chr1:120187520-120191329							0.626729
chr1:120215996-120217293	0.7007	0.307141					0.658203
chr1:120217634-120219283
chr1:120222333-120222678	0.401481	0.268098					0.372405
chr1:120228937-120230422	0.560458	0.45404	0.554091	0.473481	0.331147	0.623443	0.446901
chr1:120231478-120232343	0.76828		0.601179	0.455296	0.458619	0.699392	0.750359
chr1:120254514-120256484	0.461438	0.443231	0.541505	0.457987	0.509954	0.487066	0.408228
chr1:12040251-12041261		0.459963				0.318633	0.470196
chr1:120413788-120414061				0.559129	0.505924
chr1:12060936-12062418		0.464708	0.791857	0.507402
chr1:12074791-12075038	0.731084						0.736598
chr1:12079534-12080443			0.467496	0.399032		0.548201	0.413765
chr1:1208513-1209657						0.491418
chr1:121260499-121261990	0.68894	0.687916		0.606056		0.379731	0.339112
chr1:12126449-12128690	0.406457	0.519425	0.49914	0.521471	0.579877	0.50756
chr1:121279877-121280637				0.769142	0.491403
chr1:121299524-121300160				0.429517	0.454367
chr1:12129965-12130487	0.579329			0.559485	0.248757
chr1:121328028-121329421	0.713206		0.291706			0.424283
chr1:121346845-121347128	0.502209			0.186954		0.342219
chr1:12141268-12141999	0.480126	0.554768		0.233311	0.453082
chr1:12145312-12145615	0.498449			0.541218
chr1:12206481-12207690			0.493119	0.691201
chr1:12244182-12245157	0.391481						0.506865
chr1:12266683-12267847	0.432462	0.420912	0.618357	0.49075	0.512952	0.491189	0.542096
chr1:12308573-12309298	0.496066						0.496335
chr1:1239567-1241583	0.442887	0.460565	0.306289	0.599376		0.573177
chr1:1242750-1243216						0.33074
chr1:12538032-12538699			0.694277	0.607503
chr1:12570476-12571855	0.112192		0.374731		0.502492
chr1:1259514-1260814		0.697098	0.470842	0.470982		0.437283
chr1:12605114-12605775	0.500525		0.499101
chr1:12613486-12613782	0.566552		0.175859		0.591705
chr1:12616262-12617081	0.321925		0.563407
chr1:12654752-12656511	0.399989	0.437452	0.510708	0.452421		0.385885	0.306264
chr1:12675281-12679043	0.403267	0.561073	0.437247	0.497329	0.386954	0.331751	0.445737
chr1:12688096-12691120			0.499264	0.581949		0.505036
chr1:12692973-12693317		0.33491	0.500271	0.526695		0.372135
chr1:12695952-12697386	0.905816		0.392844		0.49169
chr1:12771097-12777045	0.408852		0.568554		0.405202	0.573751	0.360522
chr1:12777513-12778030						0.619233
chr1:12778550-12778787						0.460754
chr1:1280519-1281089	0.709798
chr1:1290613-1291175	0.450483
chr1:1293182-1296107	0.574243	0.525488	0.443616	0.56811		0.627913	0.352914
chr1:1309737-1311935	0.575866	0.644251	0.450349	0.590014			0.64987
chr1:1334951-1335788	0.58443						0.559027
chr1:1341791-1347302	0.41713	0.417722	0.460294	0.554218			0.584397
chr1:1354941-1359080
chr1:1361057-1362325	0.566944	0.662286	0.599312	0.588365			0.341607
chr1:1365637-1371552	0.445794	0.580481	0.582536	0.444494			0.425461
chr1:1376066-1376294	0.498408		0.499289	0.304997
chr1:13909331-13911234		0.616352	0.403736	0.327754	0.34895	0.556672	0.500383
chr1:13911579-13913128		0.466782	0.656872	0.451765	0.305461
chr1:13913838-13914464			0.74768			0.435766
chr1:13916905-13917121		0.548318		0.340325		0.453137
chr1:13919614-13919939	0.386101		0.461274		0.456961
chr1:13920222-13921206			0.356066
chr1:13926467-13928157	0.495913	0.534924	0.6048	0.49727	0.147506	0.354434
chr1:13931869-13932919	0.341249	0.58053	0.554832	0.378686			0.503794
chr1:13946590-13946933	0.18871		0.636104	0.335908
chr1:1405995-1407723	0.52466						0.481225
chr1:14075384-14076569				0.597228	0.439849	0.441549
chr1:14451935-14452803	0.373459					0.485821	0.441822
chr1:1445988-1448124	0.438572						0.352954
chr1:14461012-14461256	0.666163		0.285473	0.224526	0.81623	0.372087	0.781021
chr1:14461478-14464448	0.61575		0.380333	0.561731	0.587246	0.327152	0.630133
chr1:14464742-14465051	0.418217
chr1:144931628-144933421	0.551829	0.551359		0.689637		0.532364	0.615785
chr1:144939641-144939932
chr1:144999788-145000624
chr1:14507820-14508494						0.592027
chr1:145091764-145092971			0.446164
chr1:14509360-14511038	0.385224				0.462308	0.272214	0.393988
chr1:145381658-145383679		0.446286				0.584762
chr1:145385188-145385559		0.534924	0.555284		0.298728
chr1:145394506-145397840		0.409314	0.416804	0.585914	0.533543	0.420901	0.464499
chr1:145398743-145399120		0.424146	0.390003	0.384979
chr1:145437411-145439700							0.244566
chr1:145443663-145444864		0.396114					0.662536
chr1:145448719-145450501				0.381822		0.506275
chr1:145453111-145457287				0.39922		0.392101
chr1:145501695-145503004		0.527738	0.502653	0.311277
chr1:145505810-145508559		0.488648	0.526602	0.575346	0.595205	0.409646	0.527376
chr1:145515089-145516643				0.624991		0.445822
chr1:145542440-145542853				0.562555		0.526706
chr1:145562312-145563151	0.511281		0.536644	0.552712			0.464109
chr1:14623632-14623981	0.432547
chr1:146555738-146557018		0.543049	0.460341	0.531683	0.525723	0.552078
chr1:146642801-146644099	0.537055	0.491019		0.620531		0.443922	0.455956
chr1:146644330-146645208							0.612518
chr1:146711272-146712828				0.58384	0.687312		0.4503
chr1:146714272-146715232	0.634835			0.562579	0.469327	0.567408	0.458091
chr1:146719054-146719310				0.452687	0.202031
chr1:146719564-146720172				0.335977			0.619603
chr1:146727603-146727850	0.668119			0.377803
chr1:146745222-146745493				0.455155	0.38308
chr1:146807405-146808865				0.552258
chr1:14696452-14697031		0.541317	0.561653	0.535033
chr1:146974994-146976966	0.477352	0.4221		0.610171	0.34248	0.543384
chr1:147011490-147014277				0.605974	0.423677		0.551932
chr1:147017137-147017384							0.368326
chr1:147037049-147042038	0.488624	0.533738			0.628471	0.580641	0.561145
chr1:147058901-147059440				0.50278		0.440274
chr1:147070729-147072968		0.276495	0.477423		0.205007
chr1:1470715-1472476	0.334787	0.271394	0.416403
chr1:147141757-147143087		0.587049	0.447261		0.493868		0.548239
chr1:147197563-147198305	0.432552					0.491557
chr1:147198672-147199059							0.432168
chr1:147245361-147245907				0.178703		0.591749	0.437696
chr1:14730086-14732509	0.414401		0.401078	0.555123	0.591205	0.564887
chr1:147304554-147310936	0.595052	0.617772	0.463606	0.344555			0.384692
chr1:147396803-147397314	0.387483	0.748706		0.649606		0.434728	0.450871
chr1:1474518-1476584		0.298013	0.468636	0.41778		0.36792	0.299972
chr1:147735054-147738178	0.480326	0.474578		0.252882	0.537115		0.60051
chr1:147752205-147753085	0.370783	0.627126
chr1:147775339-147776175							0.448003
chr1:147789620-147791056	0.389578	0.423415					0.694443
chr1:147805829-147807730	0.406798	0.397236	0.405139		0.445783		0.536145
chr1:147818084-147818534		0.456851	0.750628		0.579583		0.267343
chr1:147825861-147826689		0.541129	0.362472		0.474973		0.654383
chr1:148240607-148242263	0.442873		0.372226			0.604525
chr1:1485923-1486406	0.592257
chr1:148930630-148931111
chr1:149214681-149216152				0.758307	0.491572		0.5388
chr1:149222325-149225130
chr1:149230660-149231481				0.673424	0.475901
chr1:149237811-149238101				0.335936
chr1:14924354-14925904	0.502995		0.401935	0.54775	0.539665		0.631607
chr1:149814876-149817898	0.593165		0.464864	0.357875	0.59788		0.545936
chr1:149818501-149819499	0.253862	0.470934
chr1:149855805-149861292				0.407949	0.375663
chr1:149871162-149872038				0.56811	0.527679
chr1:149888846-149889436							0.529878
chr1:149899015-149900984				0.587338	0.59014
chr1:149954969-149955206	0.334824			0.50278	0.702266	0.473368
chr1:149967266-149968289				0.43124	0.502492
chr1:149981112-149983110				0.42448	0.507586
chr1:149988545-149989381							0.403022
chr1:149993246-149993661				0.50102
chr1:149993984-149995136				0.461044	0.435821
chr1:150038723-150040274				0.436057	0.45061
chr1:150074810-150075026				0.502819	0.617721
chr1:150121553-150123417				0.502373	0.501804
chr1:150132346-150137568	0.561062		0.53865	0.422612	0.520873	0.523872
chr1:150186059-150187055	0.41235	0.455608					0.40928
chr1:150206501-150209861	0.55603	0.522338		0.430244	0.494454		0.602591
chr1:150228017-150233458	0.487027	0.324255					0.391767
chr1:150240328-150242529	0.428028	0.582512		0.388931	0.466588		0.444593
chr1:150243675-150246349	0.203336	0.527593		0.47751		0.372029	0.503609
chr1:1502527-1504255	0.424685	0.468258	0.582631	0.671689
chr1:150254940-150255758	0.697007	0.244068			0.616609	0.392912
chr1:150264524-150268098	0.58336	0.56387	0.581856	0.565307	0.432249	0.62863	0.375844
chr1:150268468-150268733	0.29032		0.492336			0.564234
chr1:150271943-150272193						0.425104
chr1:150272495-150272788				0.694883
chr1:150273062-150277818	0.291144		0.72406	0.446299	0.453132	0.260707	0.621781
chr1:150278064-150279366	0.220844					0.103398	0.380975
chr1:150293220-150294721	0.474244		0.46366			0.715283
chr1:150335056-150339037	0.423175		0.575464	0.580422	0.470899	0.417624	0.574337
chr1:150398300-150398728	0.395829			0.791721		0.502844
chr1:150444677-150445826	0.359564		0.473508			0.792402
chr1:150458749-150460623	0.555361		0.404716	0.407803	0.422234	0.579548	0.587125
chr1:150487461-150488848	0.644209		0.526845			0.309468	0.494295
chr1:150509272-150511692	0.577694	0.105035	0.240222	0.615831	0.862746	0.27358	0.423699
chr1:150512071-150512380				0.451081
chr1:150530803-150532307	0.277367	0.407088			0.214954	0.308062
chr1:150532705-150543066	0.373496		0.52298	0.459875	0.449535	0.634093	0.553207
chr1:150544114-150546665				0.389086		0.587028	0.219008
chr1:150549456-150553396				0.410193	0.488462	0.501839	0.451236
chr1:150575342-150580011				0.490228		0.461824	0.503609
chr1:150580271-150586031				0.405927	0.584668	0.393095
chr1:15058728-15060613	0.312057	0.625136	0.376587	0.478261	0.621893	0.58944
chr1:150587379-150588576				0.549325
chr1:150593134-150595238				0.462043		0.729677
chr1:150599956-150605638				0.714823		0.630794	0.662705
chr1:150605940-150617293				0.45948	0.540453	0.362791	0.392891
chr1:150669164-150669664							0.530431
chr1:15067353-15067858		0.37337				0.510506	0.582466
chr1:150685015-150685914				0.492355			0.178834
chr1:1507251-1511151	0.419199	0.600575	0.525269	0.592733
chr1:15081996-15082523	0.394944		0.659437	0.437135	0.22956		0.368326
chr1:15082794-15083730	0.245339	0.409204		0.605773	0.334245	0.602047
chr1:150848219-150849154				0.623904		0.502779
chr1:150849382-150850177						0.691519
chr1:150884467-150886332	0.415237		0.44419		0.47386		0.402569
chr1:150896889-150898580	0.228578		0.402673
chr1:150943555-150952062	0.545017		0.418549	0.372851	0.299876	0.419832	0.425729
chr1:150952416-150955985	0.396081		0.574057	0.636345	0.370691		0.584697
chr1:150978536-150981515	0.562404	0.597927	0.437511	0.521201	0.417935		0.490204
chr1:151008851-151009703	0.628862						0.378697
chr1:151030374-151034161							0.506278
chr1:151034924-151035349							0.799975
chr1:15103756-15104123	0.45608		0.461803	0.509911			0.766081
chr1:151042063-151044199				0.641807	0.548894		0.61894
chr1:15104542-15105654		0.5368					0.587514
chr1:151104061-151105740		0.641462	0.25247	0.497123		0.801067	0.503762
chr1:151115490-151117150				0.310802	0.413599		0.609375
chr1:151117703-151118159							0.327718
chr1:151167440-151169633				0.550162	0.113798		0.506128
chr1:151170192-151173081							0.390098
chr1:151226593-151228026							0.55766
chr1:151253332-151256424	0.479503	0.638922					0.541545
chr1:151273658-151274196							0.506004
chr1:151313635-151314009							0.441107
chr1:151318211-151321461	0.393334	0.479497	0.461258			0.433009	0.463812
chr1:151344478-151345747	0.474549	0.601546	0.610187	0.621106	0.462467
chr1:151371107-151372937	0.413783	0.539745	0.544694	0.411813	0.45908	0.462521
chr1:151429840-151433018	0.440507	0.433148	0.566258		0.393979	0.463253
chr1:151445466-151446432	0.403125	0.442955	0.440469	0.580589	0.401288	0.513963
chr1:151473929-151474472	0.459639		0.454198			0.443153
chr1:151481531-151490783	0.407363		0.559328			0.369645
chr1:151492730-151493355	0.3642
chr1:151498887-151499875	0.357576		0.648543			0.389804
chr1:151510922-151513871	0.432225	0.378632	0.60953	0.447575	0.629768	0.408035
chr1:151517483-151521980	0.438004	0.600837	0.470734	0.371942	0.578891	0.428559
chr1:151566913-151567479	0.412951		0.497397			0.414991
chr1:151580558-151580893	0.558548
chr1:151681353-151682749		0.293327		0.322675
chr1:151682992-151684465	0.709792		0.552875			0.563053
chr1:151735253-151736690	0.337147		0.491476	0.397982			0.55249
chr1:151763401-151764082	0.575533		0.454646			0.62408
chr1:151781517-151784202	0.46875	0.509955	0.45176	0.307146	0.401355	0.551202	0.661392
chr1:151803366-151803849	0.641174				0.367379	0.672699
chr1:151810653-151813034	0.572967	0.574395			0.450741	0.530652	0.503577
chr1:151881513-151883145				0.470133	0.455847	0.34723	0.57102
chr1:151897623-151898175				0.444645	0.271874
chr1:151916786-151919155				0.716738	0.653847	0.360516	0.592381
chr1:151919382-151919613				0.564029		0.391757
chr1:151964642-151967241				0.412769	0.415851	0.6701	0.389675
chr1:151967543-151967915				0.692872	0.4526		0.731839
chr1:152007304-152010069				0.340903		0.365073
chr1:152015985-152016535	0.60405	0.708886		0.577934		0.326739
chr1:152019443-152021611		0.533118		0.415536		0.513127	0.500909
chr1:152161452-152162005	0.337188					0.634708
chr1:15231325-15231859	0.299513	0.55074		0.641511			0.496206
chr1:15233976-15234569	0.722904	0.367853	0.507509	0.614199	0.362197	0.365715	0.330825
chr1:15236991-15237278	0.560879						0.448178
chr1:15239992-15240628	0.421667	0.373399	0.417784	0.500629	0.292483		0.311073
chr1:15250640-15251424	0.54388	0.376475	0.612781	0.664023		0.397167
chr1:15269637-15271788	0.536962	0.501448		0.59615		0.299805	0.746082
chr1:152758359-152758908	0.37092			0.699071		0.66543
chr1:152969370-152969772	0.432593	0.634012		0.529392		0.508811
chr1:15302809-15303276		0.701523		0.467872		0.497156
chr1:153092170-153092474				0.415101		0.469512
chr1:153094135-153094715				0.546267		0.427327
chr1:153095141-153097627				0.419613		0.443991
chr1:153105742-153107521		0.358538	0.518688	0.553339	0.525002	0.586083
chr1:15320132-15320578	0.35665			0.621106		0.366407
chr1:15323054-15323495	0.270377	0.33491	0.846355	0.783394		0.558451	0.696542
chr1:15333844-15335341		0.548318	0.39733	0.670058		0.37652
chr1:15335564-15336115	0.735258		0.664735	0.460885	0.451649	0.366407
chr1:153438407-153439886		0.430158	0.416403		0.622572		0.580787
chr1:153467663-153468439							0.441822
chr1:153504862-153505719			0.601111
chr1:153517773-153518626							0.36064
chr1:153536643-153541083	0.610084	0.239452	0.518736	0.655733	0.531277	0.381717
chr1:15355916-15356229	0.316797		0.466929	0.291617			0.372405
chr1:15356978-15358038	0.662032	0.510623			0.495797
chr1:153577898-153578242		0.622271	0.806204			0.325044	0.391063
chr1:153580409-153582461		0.228124				0.408251	0.672956
chr1:153584642-153586027		0.338584	0.575588			0.661055	0.600377
chr1:153588508-153589152						0.558451
chr1:153595194-153595545		0.498325	0.625269			0.532191
chr1:153600394-153601451		0.398388	0.500276			0.80239
chr1:153602507-153602773	0.472269	0.698621
chr1:15360261-15360543	0.454049	0.464046			0.355401
chr1:153605674-153608559			0.449607	0.332457	0.495304	0.417367	0.40435
chr1:15360790-15361137	0.611072
chr1:153630855-153631798		0.731902	0.550258
chr1:153642450-153643485		0.497845	0.506581			0.572995	0.516329
chr1:153669209-153671753							0.401261
chr1:153678324-153679069				0.502819		0.565272
chr1:153711508-153712756		0.547845	0.451528
chr1:153716201-153721116		0.477833	0.51956	0.485713	0.567351	0.515605	0.487029
chr1:15372693-15373096	0.610139	0.459934	0.166458	0.574096
chr1:153755487-153756956	0.606543		0.650808	0.550989	0.524014	0.597199	0.384587
chr1:153766447-153768096	0.470653		0.361028			0.422274
chr1:153794090-153794614	0.415156						0.372405
chr1:153854271-153854957	0.361009	0.557045	0.60267	0.567641	0.415332	0.723343
chr1:15386671-15387308	0.442887						0.372405
chr1:153895759-153896875	0.442347	0.559764	0.52289	0.566503	0.626844	0.476754	0.535686
chr1:153934055-153937823	0.461232	0.459583	0.612365	0.253093	0.385251	0.587326	0.391945
chr1:153938627-153941320	0.462504	0.575078		0.783482	0.535117		0.393308
chr1:153962423-153966619	0.779121		0.778012			0.669325	0.585877
chr1:154126899-154128109	0.364351	0.552096	0.536203	0.300721	0.525155	0.45828
chr1:154130323-154130585	0.422525		0.500262			0.548306
chr1:154150808-154161565	0.437779	0.591846	0.593572	0.600281	0.669949	0.55839
chr1:15417201-15418162	0.3587				0.25454
chr1:154178073-154178666	0.436996	0.469676			0.497508
chr1:154191808-154195139	0.44482	0.472836	0.588493	0.581621		0.735845	0.297453
chr1:154244069-154246077		0.461105	0.604509	0.584569	0.391319	0.465271
chr1:154297298-154300036	0.673033	0.500583					0.420697
chr1:154300295-154301724	0.401189	0.616242			0.442009	0.568965
chr1:154324979-154326071	0.625879		0.649408			0.614758	0.319163
chr1:154334040-154334952	0.234002	0.306193	0.49914		0.335623	0.372135
chr1:15437659-15439488	0.751351			0.366344	0.383537	0.679841
chr1:154435071-154436495	0.689034	0.308123	0.636104	0.458782		0.526632	0.671086
chr1:154528116-154529731		0.37627	0.480653	0.446845	0.395559	0.329631
chr1:154530394-154532049				0.50273		0.639131
chr1:154572120-154572801						0.626278
chr1:154576826-154577080				0.509554
chr1:154579550-154584449				0.603506	0.582672	0.413172
chr1:154588855-154589928				0.344363	0.884216	0.550882
chr1:154599343-154601262				0.355751	0.549983	0.459473
chr1:154698553-154699509	0.358639	0.538629	0.500963	0.223089
chr1:154701394-154704493	0.65764		0.46403		0.352241		0.559286
chr1:154733071-154733320				0.591847		0.641314	0.563356
chr1:154744795-154745026	0.567538		0.502719	0.476284	0.665382	0.540448	0.458255
chr1:154757065-154758601	0.504109	0.161032		0.269581	0.244564		0.586984
chr1:154760488-154760708			0.499037	0.534303		0.555835
chr1:154785234-154787063	0.606264		0.654002	0.39972	0.598223	0.624105	0.350235
chr1:154795164-154795406	0.709941	0.492436		0.69695	0.500936	0.320372
chr1:15480273-15480654
chr1:154812101-154812484	0.221768
chr1:154812811-154813651	0.550872	0.373571					0.735071
chr1:154908553-154911158	0.458809	0.484072		0.476689		0.528096
chr1:154913191-154913884	0.584883	0.495205		0.423383		0.328434
chr1:154914123-154915405	0.537318	0.418112		0.638075		0.389263
chr1:154926094-154929589	0.523214		0.56276			0.835546
chr1:154940852-154950155	0.496391	0.626694					0.57768
chr1:154971361-154978601	0.361333	0.654804					0.449713
chr1:154983419-154984573	0.653764	0.445934					0.253379
chr1:154988958-154990839	0.556811	0.427973					0.582876
chr1:155017104-155017457	0.599466	0.55554	0.333073	0.602769
chr1:1550183-1551798	0.454443			0.477438
chr1:155020604-155021493		0.648433	0.335882			0.58208
chr1:155022365-155023664				0.597374		0.622285
chr1:155043707-155044156	0.432548	0.675495			0.491676	0.608929
chr1:15504498-15507109			0.386633	0.388495
chr1:155057466-155058217	0.545688	0.470934			0.391564	0.554091
chr1:155107439-155109408						0.622132
chr1:15512978-15514765	0.633019	0.29154	0.542582	0.410274	0.441993	0.508598
chr1:155138490-155139669	0.579781					0.702727
chr1:15514982-15515586		0.233928	0.646808	0.618082	0.383559
chr1:155157450-155159743	0.474681	0.571721		0.397311		0.50888
chr1:155162331-155168784
chr1:15517584-15518087				0.781163	0.398654
chr1:155176885-155179838	0.495852	0.510023		0.403359		0.430277
chr1:155195532-155198332	0.515312	0.635657		0.466995		0.532735
chr1:155213831-155215349	0.450564	0.591834		0.574494		0.610747	0.515549
chr1:155231431-155232102	0.645894	0.464453	0.361422	0.677355	0.443156	0.47878	0.347881
chr1:15523421-15524334			0.617982	0.303563
chr1:155265049-155265521	0.612645	0.509466		0.580796		0.484878
chr1:155276960-155278401	0.662714			0.544715		0.537203	0.606405
chr1:155278626-155279786	0.534577	0.48104		0.481611		0.542789	0.4503
chr1:155292551-155293058	0.415117	0.560141					0.405907
chr1:15529462-15529681				0.206018
chr1:15531903-15535066		0.612928	0.448563	0.437652	0.367422
chr1:155410754-155412371		0.47685	0.497319	0.457841			0.628123
chr1:15541402-15541741		0.779063		0.639174	0.501399
chr1:155509070-155509818	0.45491	0.349316	0.689819
chr1:155657676-155659618	0.59807		0.460254	0.420077
chr1:15570880-15571432	0.388552					0.332128	0.703448
chr1:15572034-15573097	0.604171	0.609419			0.383559
chr1:15573716-15574397	0.45727	0.418673
chr1:15579072-15579337	0.592273	0.454092
chr1:155829787-155831014				0.438093	0.46226
chr1:155880462-155881189
chr1:155903128-155905399	0.472269		0.484052	0.403739			0.579711
chr1:155945209-155949873	0.566751		0.483735	0.428879			0.514739
chr1:155951385-155951709	0.353155		0.540169	0.447039
chr1:155952458-155955736
chr1:155957301-155959176	0.476201		0.716058	0.269177
chr1:156022820-156025304	0.594894	0.376965	0.58598	0.371754	0.571789
chr1:156029747-156031934	0.543724		0.530296	0.458078
chr1:156042894-156043340	0.832139
chr1:156044227-156047684	0.60474		0.243941	0.407225	0.596475
chr1:156050338-156053560	0.406258		0.531835	0.375974		0.33216
chr1:156056322-156056896							0.296521
chr1:156066652-156067631	0.701301		0.322552	0.5955
chr1:156071256-156071899			0.463797
chr1:156072185-156077436	0.551516	0.572863	0.400807	0.530763	0.528722	0.429177
chr1:156083212-156085151		0.50703	0.622562	0.391945
chr1:156088179-156088441		0.495107			0.746501
chr1:156090966-156097206		0.442838	0.398422		0.621339
chr1:156098143-156100705		0.512871	0.560578		0.552308
chr1:156116032-156117238		0.48104	0.692577	0.409579		0.365862	0.614447
chr1:156120030-156120416							0.645311
chr1:156130358-156132705		0.690807	0.417525	0.467872		0.447252	0.553057
chr1:156146424-156146883		0.601612	0.545187		0.452131
chr1:156147962-156149211				0.243364	0.446217
chr1:156149815-156154160				0.625012	0.442926
chr1:156181942-156184520	0.460451	0.501579	0.542954	0.446368	0.372574	0.628989
chr1:156215240-156216974		0.383045	0.444704	0.597349		0.519962	0.268948
chr1:156217423-156218240		0.501589	0.823324	0.548132
chr1:156251619-156253487		0.637729	0.694696		0.398654	0.536705	0.540171
chr1:156307055-156308863				0.502616	0.489465
chr1:1563655-1563887		0.61015		0.50102	0.587501
chr1:156390591-156392658						0.529207
chr1:156425589-156428261				0.418379
chr1:156432891-156435015					0.242663
chr1:1564344-1565569	0.691323						0.495127
chr1:156446986-156447866						0.473368
chr1:156459556-156461464				0.382906	0.40498	0.577508
chr1:156464166-156464825	0.0989489		0.584035	0.599017
chr1:156465885-156466618							0.378697
chr1:156467456-156469130				0.400879	0.404485
chr1:156469830-156475963				0.5936	0.405543	0.463419
chr1:156496436-156496858	0.3587			0.507402
chr1:1565883-1566716	0.621207	0.451225	0.519116	0.555144			0.450871
chr1:156630120-156641321	0.553961	0.558107	0.566558	0.612423	0.59187	0.570232	0.402273
chr1:156642282-156647862	0.520161	0.474751	0.540113	0.573838	0.584949	0.622983	0.473396
chr1:156659719-156660071	0.613899	0.383195	0.451858	0.366232	0.752214
chr1:156660990-156664948	0.420359	0.559922	0.401245	0.592316	0.632166	0.420467	0.393656
chr1:156674449-156679315	0.598428	0.435952		0.403283	0.428367		0.439805
chr1:156697546-156699199		0.613593	0.483297	0.513447
chr1:156713886-156722415	0.539895	0.456321	0.432977	0.463246		0.564887
chr1:1567160-1567861	0.401481	0.624876	0.517192	0.507645		0.591749
chr1:156737245-156738284	0.549381	0.614031					0.366969
chr1:156783402-156784374						0.247448
chr1:156967726-156968095	0.418178		0.900179	0.766843
chr1:156973903-156975117	0.554044		0.599292	0.758405
chr1:157014935-157016895	0.550253		0.419863	0.657184			0.4256
chr1:157017203-157017617	0.502209		0.463505	0.493795
chr1:157055991-157056476	0.386517	0.548318
chr1:157060275-157061116	0.504087	0.426031					0.346099
chr1:157081750-157082218		0.501618	0.444173
chr1:157083000-157083686						0.42919
chr1:157087120-157087740	0.580419	0.616242	0.461803	0.425846		0.526632	0.288049
chr1:157107410-157109331	0.562453		0.603509	0.505044		0.509539	0.525609
chr1:157124355-157125947						0.601228
chr1:157126189-157126588		0.62976	0.570732	0.567659		0.671566	0.50586
chr1:157127565-157128025		0.46299	0.669172	0.344363		0.410772
chr1:157128714-157129112		0.442798	0.875199	0.413922
chr1:157129489-157129985			0.548142	0.465369
chr1:157130395-157134471		0.361906	0.430591	0.396347	0.594444	0.527475
chr1:157140992-157141218		0.459934	0.428833	0.552724
chr1:157151183-157151424		0.63261	0.340121	0.275443
chr1:157210319-157211827	0.191447		0.723198	0.674116	0.397974		0.265502
chr1:157441799-157442136	0.798711		0.499729		0.452131		0.622402
chr1:157534426-157535849	0.45029	0.632147			0.658873	0.366878	0.555953
chr1:157536190-157537734	0.549493	0.462135			0.33219	0.431169
chr1:157609666-157610169				0.509911
chr1:157610424-157611197	0.477624				0.570103
chr1:157962864-157964468	0.392375		0.597468	0.662901		0.548773
chr1:157971315-157973829	0.610624		0.30666	0.552609		0.415472	0.493368
chr1:157977188-157978421	0.621131	0.0899727					0.378813
chr1:157985748-157991288	0.472043	0.551396	0.422578	0.536723	0.577611	0.647717
chr1:157991511-157991880						0.251122
chr1:157992498-157993078		0.751488	0.533071	0.425719	0.452131
chr1:157993370-157995948		0.640359	0.564169	0.580024	0.54681
chr1:158012973-158013623			0.522615	0.669755	0.608436
chr1:158015829-158016669						0.464943
chr1:158022519-158022919	0.625498	0.243342
chr1:158023379-158023775	0.418178	0.376631					0.335784
chr1:158040674-158041808		0.657417	0.233826	0.653719	0.332017
chr1:158044841-158045170	0.567319		0.406938	0.471238	0.616441		0.49634
chr1:158045703-158046398	0.306275		0.228356	0.624853
chr1:158047734-158049487	0.797268	0.251431	0.484831	0.372008	0.220109		0.835338
chr1:158057484-158058093	0.595065	0.498388
chr1:158065991-158066620	0.440182	0.545908		0.645854	0.436894	0.634025
chr1:158071358-158074711	0.37619	0.61832			0.556685		0.41092
chr1:158162056-158163585	0.471777		0.447254	0.571509
chr1:15821652-15822592		0.398584				0.593287
chr1:15829089-15829402		0.25149	0.30794	0.463933		0.451694
chr1:15832061-15832498		0.365061	0.542766	0.496209		0.398772
chr1:15833573-15837617		0.43821	0.403554	0.573458		0.425025	0.410164
chr1:15841639-15841888				0.397311			0.50255
chr1:15842248-15842851		0.701378	0.649574	0.496117		0.498731
chr1:15850226-15851428		0.435968	0.583522	0.56876	0.037501	0.469465	0.101734
chr1:15851720-15852393
chr1:15852643-15852914			0.468886	0.459857			0.549524
chr1:15853306-15854021		0.524451	0.634947	0.637134		0.576946	0.466975
chr1:158576891-158577231	0.343306	0.565994			0.495797	0.402781	0.375393
chr1:15866154-15866810		0.553908	0.649472	0.59765
chr1:158841143-158841433	0.449616	0.461673				0.524938
chr1:158845168-158845526	0.662812	0.786052			0.27396	0.632774	0.549162
chr1:158845828-158846170	0.433551	0.543987			0.27396
chr1:158968723-158970199	0.561988	0.50533	0.389321	0.376054
chr1:158975678-158976215	0.556058		0.455417	0.315676
chr1:159000769-159001322	0.373835		0.739858	0.590771	0.491931
chr1:1590175-1591411		0.871617		0.120226	0.871667	0.267895	0.126
chr1:159025786-159026155	0.453012	0.690807
chr1:159095617-159096404						0.452295
chr1:15911078-15911855		0.445957	0.625245	0.561484		0.433972	0.403693
chr1:15929633-15930046		0.62769					0.465803
chr1:15943943-15945206		0.572685				0.381908	0.486416
chr1:159567493-159567840		0.206008			0.74232
chr1:159869454-159871084	0.52875	0.635615					0.532787
chr1:159878030-159887596	0.516922	0.564177	0.571167	0.476387	0.342336	0.641421	0.610151
chr1:159891722-159892006	0.495948	0.498485			0.501399
chr1:159892223-159895253	0.393975		0.5756	0.586773		0.607153	0.689916
chr1:159906470-159907321	0.587467		0.279438	0.627222	0.570757	0.414563	0.848931
chr1:159911891-159912331	0.559679		0.497319	0.396266		0.498713
chr1:159913907-159916281	0.462331		0.27188		0.377428
chr1:15995876-15996716			0.332658	0.191698			0.447069
chr1:160030719-160031323		0.459928	0.429972	0.689335		0.546102
chr1:16004816-16005100					0.462885
chr1:160063574-160068433		0.368316	0.419534	0.588265	0.661014		0.439941
chr1:16006546-16007645							0.566583
chr1:160073924-160074615		0.489792	0.501115	0.500922
chr1:160078070-160079921		0.498399	0.728289	0.309951			0.360514
chr1:16007889-16008859		0.446092	0.57169	0.580586		0.729863
chr1:160085597-160085959		0.6054	0.570028	0.776008			0.714639
chr1:160094109-160094439						0.49147
chr1:16009601-16011670						0.565304
chr1:160136907-160142491	0.399391	0.445949	0.361855	0.414078	0.366292	0.621137	0.53717
chr1:160147089-160148081					0.400939
chr1:160162584-160162882	0.441585		0.493048	0.490228			0.420321
chr1:160163150-160163674	0.479523		0.517706	0.478659
chr1:160174123-160176297	0.587049	0.481359					0.512629
chr1:160188820-160189453	0.26309	0.460087
chr1:160230618-160233204	0.499467		0.520658	0.534194		0.369956	0.513753
chr1:160254096-160255605							0.473106
chr1:160276513-160278467	0.418256	0.197901	0.745452	0.402252	0.607141		0.503794
chr1:16031189-16031508		0.453078
chr1:160312041-160313741	0.490073		0.67293	0.79917			0.628345
chr1:160329724-160334687	0.525503		0.620938	0.583882		0.467042	0.632894
chr1:160344223-160346372	0.358639		0.623615	0.505167		0.568248	0.64382
chr1:160369169-160371470	0.637562		0.614113	0.601933		0.365821
chr1:160377161-160381585	0.61633		0.553612	0.577537		0.546505
chr1:160383811-160386254	0.457386	0.504124	0.649472	0.69674		0.62408
chr1:160454906-160457846	0.584052	0.60753	0.487433	0.291617		0.549015	0.634826
chr1:160606035-160606569					0.369694
chr1:160620545-160624210						0.523185
chr1:160627550-160627779	0.553998						0.552931
chr1:160634541-160636316						0.41997
chr1:160640763-160645515	0.528512	0.626025			0.469674	0.433967	0.542972
chr1:160650471-160651171					0.536948
chr1:16068595-16069496	0.495753						0.696511
chr1:160695721-160697295	0.549463	0.461699	0.575223	0.571032	0.380085
chr1:16075668-16076376	0.408441		0.502653	0.586078	0.452515
chr1:16076613-16076872	0.449456			0.518985	0.478713
chr1:160780626-160781135		0.226969	0.50092	0.353868	0.261381
chr1:16083966-16088007						0.641235
chr1:160882863-160884118	0.560723	0.537704	0.622125	0.551673	0.280364	0.764324	0.400028
chr1:16088883-16089510	0.623458			0.470465
chr1:1609003-1611004			0.454198	0.546517		0.419735	0.660888
chr1:16090436-16091482	0.559818						0.465207
chr1:160923770-160924904	0.385672	0.449833	0.54112	0.465369	0.689584	0.33457	0.497525
chr1:160940795-160942439					0.695336		0.626424
chr1:160950084-160953161					0.380367		0.608951
chr1:160953578-160954015					0.569066		0.633854
chr1:160956441-160958233					0.380754		0.329851
chr1:160959927-160960897					0.623711
chr1:160972967-160973737					0.54681
chr1:160981815-160985420					0.684368		0.386591
chr1:160985742-160990985	0.560051	0.596683	0.415708	0.440994	0.46805	0.554941	0.648772
chr1:16098803-16099063	0.458747
chr1:160991273-160991960		0.533738	0.601179	0.551207			0.364016
chr1:160995558-160995987					0.547869
chr1:161008133-161009020		0.379641	0.332492	0.439058			0.500844
chr1:161014601-161016531		0.620817	0.538754	0.578792			0.49625
chr1:161068221-161068689	0.681379		0.409345	0.580586		0.247579
chr1:161074341-161074635	0.446002		0.428833	0.309951		0.451694
chr1:161101192-161104234	0.453064		0.34737	0.553945		0.555598
chr1:161122632-161124758	0.201289		0.625269	0.597228
chr1:161128700-161130111							0.632789
chr1:16113170-16113774	0.498449
chr1:161135046-161137101	0.358639		0.582631	0.325518	0.486438	0.472924	0.388208
chr1:16114867-16115454					0.503928		0.506128
chr1:161162633-161163095						0.207222	0.451202
chr1:161166254-161167237	0.804152		0.332288	0.544869		0.559272
chr1:161167545-161173500	0.445922		0.58182	0.560482	0.631597	0.581274	0.550504
chr1:161187360-161188465	0.620913		0.752464	0.603845			0.196921
chr1:161194959-161195455	0.421557		0.1756	0.45396		0.660853
chr1:161195888-161197597	0.414518		0.449909	0.530906	0.5428	0.741289	0.667522
chr1:161255236-161255515	0.403828	0.401459			0.49863
chr1:161274207-161275966		0.482885	0.473208	0.470465	0.623638
chr1:161336419-161338555		0.38763	0.416045	0.599622	0.605346
chr1:161359122-161359744		0.701378		0.420482	0.362321
chr1:161360024-161360505		0.687132	0.469407	0.490407	0.648115
chr1:161368312-161370274		0.60546	0.543902	0.547004	0.549977
chr1:161378057-161378384				0.528762	0.734973
chr1:161410046-161410654	0.498492		0.591586	0.703651
chr1:1614600-1615716	0.620332	0.573671	0.659971	0.448617		0.410299	0.599611
chr1:161509440-161509991		0.557099	0.435646	0.513265	0.412384
chr1:161581735-161583254	0.496191	0.498584	0.618228	0.615785	0.577234	0.352305	0.454493
chr1:161590895-161591685	0.746412	0.449247	0.544482	0.49074	0.644139	0.344077	0.477936
chr1:16160374-16164058		0.570926	0.588923	0.552514	0.486118	0.476745
chr1:161617170-161617435	0.504052		0.273611	0.450074	0.498601	0.186499	0.624607
chr1:161696518-161697550	0.576052	0.61781	0.413851	0.541872	0.348532	0.517936	0.571457
chr1:161719222-161720333	0.686095		0.475932	0.402692	0.580954		0.597431
chr1:16173410-16177227		0.559869	0.405814	0.523497	0.557661	0.517713
chr1:161735817-161736610	0.62763	0.468063	0.468203	0.382906	0.498649
chr1:16178166-16178506		0.292662	0.349752	0.581621	0.553218	0.502793
chr1:161983807-161984798						0.602961	0.585877
chr1:161991061-161991453							0.33682
chr1:162038932-162041169		0.494712	0.590023	0.356204	0.624093	0.589198	0.375885
chr1:162113899-162116444					0.409442	0.552659	0.464133
chr1:16212091-16214579		0.501517	0.436146	0.529648	0.509508	0.524362
chr1:162146819-162147323					0.383559		0.730639
chr1:162161011-162161237	0.661713				0.474845
chr1:162167217-162167872	0.583588		0.452045	0.36293		0.422784
chr1:162182597-162184188	0.386103		0.507328	0.440961		0.39085
chr1:162184784-162185572	0.379691	0.751462	0.572537	0.333896	0.492261	0.54172
chr1:162186034-162186387	0.555003	0.459157	0.301051	0.33421		0.506404	0.388208
chr1:16219112-16220617		0.688937	0.412022	0.562555		0.313201
chr1:162219000-162219303		0.637788	0.457234	0.525462		0.527549
chr1:162219593-162221304	0.57292	0.534673	0.62947	0.394889		0.606739
chr1:16223700-16224304				0.307121
chr1:16226392-16226635		0.740507	0.54254	0.283328		0.231323
chr1:162369034-162369491	0.499492		0.460677	0.408432	0.358517		0.545484
chr1:162440252-162441514	0.45861	0.314296			0.634121	0.42823	0.228073
chr1:162442576-162442851	0.746138			0.676159
chr1:162466661-162468213	0.198327	0.316022			0.474297	0.662085	0.369409
chr1:162514817-162515330					0.301274
chr1:16251678-16251957		0.637788	0.397407	0.621314		0.598735
chr1:162530599-162531997		0.35764	0.457477	0.466917		0.416621	0.371631
chr1:162582947-162583513						0.453082
chr1:162601178-162603511							0.669175
chr1:16263314-16264492		0.615439		0.676159	0.770293	0.5091
chr1:162665010-162665356					0.74787
chr1:16274603-16277422		0.60948	0.405163	0.44373	0.401308	0.455783
chr1:162792147-162792960			0.693006	0.608055
chr1:16285083-16285342					0.779891	0.497115
chr1:163171558-163172177	0.631415				0.534391	0.608117
chr1:163172408-163174464							0.440331
chr1:163208829-163209223		0.531413			0.341127
chr1:163259632-163260116	0.53125	0.540317					0.506726
chr1:163266884-163267318	0.617604	0.725797			0.467996	0.66784	0.497387
chr1:163290596-163292531	0.358904	0.436093	0.554861	0.575221	0.449722	0.697965	0.327044
chr1:163368799-163370390			0.404629	0.53789	0.419046		0.493368
chr1:163380130-163380367			0.667768	0.579532	0.35586
chr1:16338637-16340668	0.878009	0.527738	0.441888	0.496233	0.560952	0.683054
chr1:16342370-16342989					0.371906
chr1:16344322-16344635	0.331882		0.665991	0.471876	0.372574
chr1:163506046-163506290		0.801287	0.601127	0.476779	0.531765	0.398576	0.405006
chr1:163531881-163532490	0.623458					0.402836
chr1:163534624-163535807					0.214954
chr1:163562916-163563268		0.404114	0.249201	0.436698	0.579733
chr1:163563688-163567329	0.51152	0.535058	0.523906	0.447206	0.422767	0.459437
chr1:163568159-163568406	0.667139		0.375829	0.623904		0.52278
chr1:163569310-163569574	0.284294		0.400708	0.369955	0.336887	0.626829
chr1:16374649-16375990	0.47154	0.387401			0.438396
chr1:16383955-16384558	0.415156	0.132191	0.70105	0.875633		0.115751
chr1:163896622-163896861	0.528338		0.461975	0.540745		0.0964348
chr1:163897134-163898200	0.526791	0.43452				0.241057	0.504383
chr1:163902835-163903137					0.199212
chr1:16393447-16393975	0.701301		0.576012	0.53789
chr1:16394749-16394989	0.401525		0.42831	0.377803
chr1:16414481-16414725	0.566449	0.472169	0.500264	0.420482
chr1:164280054-164280349				0.397231		0.497156	0.497333
chr1:16441497-16443529	0.575533	0.490878	0.631622	0.675515	0.278067		0.533025
chr1:164446883-164447324			0.548472	0.626827		0.657901
chr1:164454359-164454585	0.505025			0.538808	0.253744	0.532698
chr1:164454827-164455082	0.312409		0.617526	0.65973	0.280332	0.445996
chr1:16448218-16449895	0.539979	0.638552		0.541218	0.414036		0.636335
chr1:16452624-16453083		0.445934
chr1:164528337-164529734		0.34228	0.54927	0.525137	0.49184		0.343792
chr1:164530000-164530331	0.774089	0.365479
chr1:164533031-164533250						0.606177
chr1:164544931-164547370		0.499907	0.365487	0.49389		0.209809
chr1:164547745-164548976						0.336107
chr1:164549579-164550104						0.578355
chr1:164550551-164550854						0.554174
chr1:164552633-164552920						0.642242
chr1:164557255-164562840	0.415317	0.405775	0.375085	0.626142	0.560151	0.377343	0.644124
chr1:164564068-164564597					0.1268
chr1:164567201-164567738	0.33193	0.329419			0.493868		0.247776
chr1:164569528-164572749	0.441452	0.134369			0.357123	0.469348	0.336766
chr1:164578528-164578985	0.471094	0.670581			0.434386	0.508712	0.454516
chr1:164580233-164582064		0.633811				0.564255	0.218979
chr1:164582657-164583118	0.587467	0.786052					0.703479
chr1:164586411-164586873	0.773572	0.272969			0.665755
chr1:164588457-164589385	0.404041	0.401459				0.561263	0.448178
chr1:164603230-164608522	0.546925	0.408837	0.647259	0.395859	0.598437	0.389552	0.459703
chr1:164615390-164618415					0.667983		0.49634
chr1:164618667-164618953					0.221036
chr1:164628231-164629749	0.619315		0.535802	0.596318	0.584668	0.408671	0.378697
chr1:164630120-164630981						0.397119
chr1:164659501-164659750					0.608436
chr1:16466493-16468533		0.61667			0.500969		0.328451
chr1:164672376-164672623	0.226697
chr1:164676044-164677479	0.481885	0.660211
chr1:164680529-164682397		0.303677	0.46403	0.371301	0.34768	0.537203	0.497333
chr1:164694136-164695141		0.389808	0.630521	0.372521	0.623638
chr1:16470122-16474223		0.601615	0.433093	0.64196	0.554635	0.432949	0.448777
chr1:164722864-164723575			0.542766	0.710785		0.271571
chr1:164739934-164742445	0.573352	0.504082			0.697789	0.295595	0.56867
chr1:164742700-164743120						0.590978
chr1:164744062-164744884							0.458222
chr1:16476772-16483380	0.457521	0.57101			0.624061	0.41792	0.379055
chr1:16488575-16489610		0.36583			0.637783		0.600218
chr1:16493326-16495136		0.539218	0.431599	0.544834	0.415465	0.526494	0.456975
chr1:16499571-16501069		0.594686	0.404508	0.412636	0.422179	0.310656	0.694352
chr1:16501395-16501662		0.460087	0.387219	0.530981		0.445996
chr1:16502120-16502548		0.337832			0.336887		0.455668
chr1:16507297-16509526		0.589645			0.348402		0.38904
chr1:165131640-165132525		0.37337	0.555827	0.747438	0.876791
chr1:16532671-16533016					0.491769
chr1:16533250-16534854	0.37092				0.450483		0.450871
chr1:16538078-16540142	0.392427		0.423331	0.562555		0.583521	0.602398
chr1:1655462-1656704	0.516755					0.541145	0.385992
chr1:165567204-165568151	0.590052	0.416269			0.535631		0.606561
chr1:165571162-165571439			0.33308				0.402569
chr1:165599288-165601225	0.552864	0.425035	0.443874	0.43646	0.541762	0.569409	0.400155
chr1:165627555-165630033		0.480591	0.485015	0.36972		0.215011	0.394048
chr1:16563376-16563592		0.304248					0.619025
chr1:165664882-165665329	0.382414	0.223645	0.499733	0.669306	0.441993	0.53972	0.603108
chr1:165666882-165668448	0.418122	0.476875	0.619862	0.466632	0.4809	0.47092	0.504898
chr1:165707122-165707585					0.616898	0.354921
chr1:165737697-165739127		0.524596	0.473434	0.420294	0.406866
chr1:165796716-165799535	0.582009	0.487483	0.476449	0.644445	0.318676	0.450289	0.564676
chr1:165818459-165819101						0.548306
chr1:165824848-165825184	0.465162		0.545187			0.502815
chr1:165828892-165829372			0.245116	0.605773		0.430515
chr1:165831516-165831836		0.606176	0.548472			0.324831
chr1:16583677-16585555	0.580866		0.497281			0.362401
chr1:165840320-165840692			0.197747	0.496179		0.398736
chr1:165844547-165845281		0.334724	0.402673	0.53713		0.601228
chr1:165851898-165852350				0.402692	0.8732
chr1:165852902-165854458			0.50727			0.341666
chr1:165869803-165870472	0.790893			0.133722		0.625651
chr1:166496687-166498004	0.536944	0.331797			0.419046
chr1:166753654-166753888	0.450483	0.613964
chr1:16678047-16679733	0.558827	0.668035	0.494094	0.515253	0.306488	0.642478	0.479221
chr1:166808000-166810345	0.535109	0.619004
chr1:166839773-166840061		0.301525	0.624731	0.296624
chr1:166844809-166845564	0.546016	0.625342
chr1:16693678-16694944					0.408615
chr1:16700669-16702084	0.496021		0.399734	0.336044	0.397601		0.621852
chr1:167028212-167028492		0.454092	0.306567	0.555247	0.265027	0.453159
chr1:16703049-16703698	0.399156			0.302621	0.372574	0.724733	0.300367
chr1:167035782-167036446	0.444004		0.350528	0.540547		0.658251
chr1:167063303-167063975			0.377875	0.399802
chr1:167072350-167073415		0.399994	0.208642	0.655808
chr1:167105335-167106277					0.493992
chr1:167117039-167118159	0.439647	0.236884			0.77044	0.278019
chr1:167126524-167128676	0.624464	0.650823	0.612479	0.621781	0.207829	0.656201
chr1:167131768-167132918	0.465558	0.626804	0.715854	0.559513	0.324748	0.596231
chr1:167133367-167133910	0.411784				0.462577
chr1:167134921-167135790		0.674827	0.487146	0.510579	0.403933	0.251928
chr1:167136061-167136588						0.228293
chr1:167188440-167192131	0.585916	0.574527			0.271657
chr1:16719270-16720052	0.81129
chr1:16723073-16723333	0.64769		0.833125	0.359794	0.664319	0.502815
chr1:167237701-167238075					0.619066
chr1:167241772-167242916	0.501518	0.216005	0.454198	0.492197	0.881146
chr1:167269749-167270576	0.527731	0.418112				0.558451
chr1:167277475-167277946	0.449484	0.63791			0.585711	0.702676
chr1:167348131-167348485	0.334863	0.662054
chr1:167389518-167389751	0.816395	0.386159
chr1:167396700-167396987		0.627126	0.493048	0.740963	0.207176
chr1:167398748-167399557	0.333041	0.71296	0.502681	0.590771		0.657915
chr1:167461644-167462134	0.331866		0.667342	0.468539		0.709717
chr1:1674626-1674851		0.246212		0.330053	0.755219
chr1:167502756-167503016						0.67601
chr1:167533728-167534523		0.562783	0.632051	0.578814
chr1:16756924-16757174							0.503828
chr1:167586664-167586929			0.237564	0.670273		0.534581
chr1:167599463-167599777		0.573015	0.499738	0.469401	0.397706
chr1:167652509-167654825	0.419127		0.37836	0.656291		0.405001	0.420289
chr1:16766472-16767785	0.503989	0.551107	0.456469	0.505036		0.576173	0.584132
chr1:167683500-167684515			0.614302	0.66579	0.424591
chr1:167711019-167711308	0.557113		0.500271	0.441748
chr1:167712496-167712731	0.463056		0.250246	0.0752847		0.552659
chr1:167713568-167714453	0.595959	0.198815
chr1:167715372-167715933	0.561008	0.347387	0.599687	0.380758	0.30996		0.497387
chr1:167764435-167766897		0.453078	0.52371	0.590771	0.49169	0.400388
chr1:167788933-167789544	0.36414		0.479099	0.252951		0.634302
chr1:167799048-167800035		0.57866	0.364328	0.813882	0.579583	0.785238
chr1:167824281-167824553	0.698558	0.623369
chr1:167838460-167839210	0.557452		0.0995236	0.599263	0.504203
chr1:167844388-167845244	0.577619		0.403853	0.620718	0.337287		0.228098
chr1:167873928-167874193							0.799975
chr1:167880596-167880985							0.753162
chr1:167881423-167882451			0.124801	0.558385
chr1:167904525-167907072	0.311097		0.416403	0.50273			0.462961
chr1:168105522-168106734	0.494851	0.621792	0.574888	0.509145	0.542889	0.508325
chr1:168147077-168147944	0.440638		0.477423	0.465167		0.332147	0.477801
chr1:168148196-168148974			0.453412				0.380064
chr1:168151621-168151847	0.472138		0.468438	0.555247		0.554091	0.621469
chr1:168164851-168165333	0.348177		0.441879	0.477958	0.72604	0.700194
chr1:16817420-16817740	0.638011
chr1:168186577-168187385	0.469614		0.395529	0.586195		0.634025
chr1:16818989-16820416	0.563991				0.247786
chr1:168194375-168195840	0.657486		0.330945	0.517188	0.55864	0.533291	0.458077
chr1:16824994-16826338	0.424418				0.771187		0.388216
chr1:168254683-168255185	0.717767		0.585956	0.580705		0.408351
chr1:168302759-168303509	0.505255		0.454278	0.375131		0.461175
chr1:168356024-168357196		0.436332	0.566413	0.645461	0.347762	0.460853	0.40823
chr1:168357446-168357888			0.332641
chr1:168367826-168368221		0.779063		0.448377		0.41516
chr1:168396846-168397182	0.475551	0.698878			0.4533	0.491557
chr1:168437008-168437340			0.66015	0.407028
chr1:1684379-1684800	0.455895	0.665129		0.669373	0.602399
chr1:168454673-168454920						0.499361
chr1:16847234-16847910		0.437217			0.650623		0.336143
chr1:168887287-168890281	0.384716	0.490704	0.675601	0.673404	0.662329	0.354921
chr1:1690202-1690844	0.557113	0.401613			0.553103
chr1:169050892-169051160	0.507868		0.66576	0.561539
chr1:169074486-169076924	0.475154	0.452312			0.55009	0.619819	0.464258
chr1:169077174-169079751	0.639173	0.61836			0.620841	0.365282	0.332503
chr1:169081448-169083367	0.410365	0.53667			0.405652	0.29885	0.324763
chr1:169085144-169086039	0.670609	0.334688				0.66543
chr1:169091178-169091638	0.605056
chr1:169128015-169128353						0.455818
chr1:169171946-169172365	0.718514		0.552423	0.384343		0.31604
chr1:169185686-169186012						0.445554
chr1:169255856-169256730						0.336038
chr1:169257398-169258862		0.67011	0.36961	0.603697		0.474918	0.663642
chr1:169293129-169293387	0.81945		0.465968	0.616155		0.449334
chr1:169295529-169295887	0.26717	0.768882				0.586142
chr1:169309406-169310102			0.400258	0.612684	0.456961	0.423635
chr1:169310384-169311088						0.402836
chr1:169337211-169337909		0.436289	0.465727	0.665394	0.501278	0.513953	0.587417
chr1:169450322-169451768		0.498359	0.500276	0.597349	0.446897	0.471828	0.497387
chr1:169454230-169456479					0.443075	0.355067
chr1:169490455-169490693	0.670641		0.593062	0.241407
chr1:169496250-169499159	0.404525		0.444403	0.527555	0.456283	0.401636	0.574726
chr1:169499777-169500160	0.231876		0.562561	0.321684	0.598653		0.632792
chr1:169518976-169519215						0.667872
chr1:169747935-169748615	0.703939	0.509799			0.658591		0.559319
chr1:169748890-169752065	0.543805	0.457784	0.499742	0.579563	0.625148		0.469026
chr1:169763127-169765361	0.549666		0.509797	0.465642			0.388417
chr1:169862270-169864233	0.637852	0.534861	0.539625	0.371423	0.631942	0.19761
chr1:170063585-170064395	0.537158		0.468063	0.526972			0.690753
chr1:17019507-17020953	0.248507		0.454881	0.222714
chr1:170395659-170396335	0.462682	0.454092
chr1:170472417-170472887				0.519857
chr1:170500209-170502230	0.509713	0.434411
chr1:170900746-170901428	0.226436		0.743577		0.547774	0.780127	0.330887
chr1:170901755-170902523	0.329391		0.335882		0.60367	0.778892
chr1:1709294-1715292	0.447585	0.550326	0.404684	0.561975		0.417859	0.356837
chr1:171050766-171050992		0.465076	0.777543	0.452687	0.468235
chr1:171186902-171188179	0.440321		0.335882		0.271496	0.358353	0.618851
chr1:171188539-171190353					0.379612		0.428632
chr1:171190833-171192737	0.646281		0.60905		0.570043	0.586323	0.441075
chr1:171193546-171194134	0.540361		0.435684			0.558239
chr1:171197610-171198126	0.412667		0.335947		0.398654	0.534581
chr1:171220443-171220928					0.23104
chr1:171224587-171225272	0.379849	0.256162					0.673115
chr1:171388496-171392288	0.350835	0.430342			0.457195		0.33955
chr1:171400245-171402584	0.443738	0.386107			0.524029
chr1:171412540-171412792	0.328394			0.533641
chr1:171415192-171415460	0.703811		0.497281	0.440515
chr1:171453605-171456035	0.495855						0.503628
chr1:171471112-171471596			0.706532	0.69076
chr1:171610173-171611551	0.576466		0.537226			0.541535	0.604452
chr1:171630411-171631070				0.621314		0.445737	0.25313
chr1:171710536-171712213				0.283328		0.777243
chr1:171723008-171724707				0.628001		0.569813	0.477248
chr1:171749704-171750523	0.298111		0.564129		0.768462	0.700767
chr1:171750808-171751539	0.448899		0.338685			0.566574
chr1:171786492-171786743	0.768877		0.395961		0.392399	0.371959
chr1:171787056-171787731	0.468171		0.333594			0.467809
chr1:171868018-171868767	0.554987	0.598605	0.395371		0.532004	0.182846	0.496456
chr1:171869027-171869280						0.775274
chr1:171876203-171876883	0.45608		0.625269		0.377428	0.455602
chr1:171878053-171880610	0.607722	0.449931
chr1:171911902-171912507	0.329359					0.408698
chr1:171932508-171932810		0.557174	0.319207		0.446524		0.599124
chr1:171933252-171934433							0.309111
chr1:171934857-171937206	0.668119	0.540843	0.417104	0.523716	0.69191	0.622132
chr1:171938405-171939011				0.830631		0.336084
chr1:171953442-171953696			0.430775	0.462446	0.559688
chr1:171993840-171994721					0.818939		0.440135
chr1:172014287-172014627					0.725075
chr1:17215178-17216538	0.489099	0.487603	0.268183	0.255245	0.541105	0.40848	0.45713
chr1:172154207-172154745	0.504858		0.776842			0.686542
chr1:17221620-17224109	0.446085	0.665353	0.747712	0.700294	0.462879	0.477037	0.594397
chr1:17226878-17227328	0.834525	0.314316	0.721986	0.529018	0.0983888	0.552748	0.419213
chr1:17229128-17233005	0.620246	0.563927			0.508168		0.322235
chr1:172327011-172328464		0.427986	0.326424	0.409229
chr1:172329795-172330466		0.530965	0.42968	0.455155
chr1:172352247-172353763		0.624835	0.319005	0.406561
chr1:172359655-172360353		0.568446	0.672784
chr1:172363367-172363966		0.598121	0.588921	0.38521
chr1:172364245-172364868		0.535954	0.293468
chr1:172369207-172369557				0.457841		0.376211
chr1:172386465-172387307		0.398584	0.580684	0.525638
chr1:17240050-17240369	0.407686		0.479743	0.323931	0.459232
chr1:17240638-17241608		0.669803	0.853841	0.697593		0.623924	0.13808
chr1:172412733-172413753		0.46153	0.64621	0.572302	0.557576	0.448264
chr1:172419438-172419675			0.461975	0.578814	0.628257	0.513451
chr1:172430029-172430281	0.550516
chr1:172445410-172445886		0.887746		0.43479	0.502492
chr1:17247570-17248181	0.2871	0.498429	0.545187	0.585976	0.361293	0.602684
chr1:17248404-17249296	0.489699	0.568914	0.507669	0.192502	0.674428	0.571378	0.159794
chr1:172501114-172503591		0.51568	0.518425	0.524227	0.503005		0.554554
chr1:172504565-172504798		0.401613		0.558252	0.441993
chr1:172510560-172510939		0.492796	0.743161	0.575879	0.674743
chr1:17251996-17253181		0.438927				0.278895
chr1:17253428-17254893	0.63552	0.532418
chr1:17264977-17266636	0.635144	0.57812	0.681245	0.702842	0.412863	0.431256	0.709692
chr1:17278462-17279497	0.177651	0.355601		0.423728	0.330989
chr1:17287095-17288048	0.482019	0.339921	0.37614	0.402328	0.530495	0.622571
chr1:172910147-172910491			0.538726	0.360932
chr1:17304567-17307447	0.193741	0.45113	0.668223	0.518764	0.494183	0.618322
chr1:173091733-173093961	0.433419	0.398638	0.688152	0.661706	0.596216		0.211211
chr1:173370383-173370799		0.741247		0.665754	0.482824	0.447612	0.544574
chr1:173376263-173376517				0.476284		0.241779
chr1:17337977-17339604		0.504082	0.406023	0.394569		0.640167
chr1:17339837-17341089		0.392929	0.524323	0.50732		0.508377
chr1:173398435-173400123	0.637796	0.459683	0.548128	0.42757	0.54681	0.762774	0.603378
chr1:173402666-173402915	0.494923					0.579786
chr1:173408944-173409343		0.42369
chr1:173412757-173413463							0.536938
chr1:173414384-173415056					0.616441		0.49634
chr1:173417326-173418941	0.440581	0.55416		0.391151	0.478984	0.513398	0.336384
chr1:17342094-17343423	0.521247	0.590125	0.569714	0.398199		0.464001	0.47728
chr1:173422493-173424013	0.337256	0.683499		0.371754	0.252219	0.488629	0.403688
chr1:173445791-173447644	0.479554	0.571131		0.500534		0.47833	0.476778
chr1:173448718-173449062		0.498325	0.66692	0.663956
chr1:173458827-173459546		0.298477	0.375255	0.425846			0.305305
chr1:173475787-173477254				0.662901		0.451227
chr1:173488038-173488589	0.647481	0.507671	0.816009	0.581106		0.383154
chr1:173650916-173652557		0.545908	0.493119	0.64054	0.341283	0.551417
chr1:173683581-173684682		0.373605	0.585648	0.632602			0.246633
chr1:173792703-173794934	0.459982	0.576062		0.405051			0.689593
chr1:173821468-173823426				0.488655		0.343766
chr1:173830879-173832688	0.656486		0.442839	0.633757	0.638707	0.494436	0.632909
chr1:173834619-173837115	0.418956		0.641855	0.44099		0.429003
chr1:173857253-173858692	0.303815		0.340121	0.3215
chr1:173863203-173863833			0.300252	0.747594
chr1:17389788-17390580		0.254187	0.294758	0.439057		0.540402
chr1:173990473-173993373							0.555183
chr1:174127998-174129402	0.483206		0.489303	0.373573		0.410044	0.616598
chr1:174266389-174266666			0.816009
chr1:174352462-174353249	0.449099		0.443366	0.577001		0.400435	0.573955
chr1:174621605-174622857	0.623711		0.561037	0.576881		0.447517	0.586952
chr1:174752170-174752506				0.552686		0.325375	0.36113
chr1:174817920-174818591	0.378999		0.618357				0.465207
chr1:174832030-174832316				0.465073		0.369617
chr1:174836877-174837252				0.316786		0.546412
chr1:174838488-174839209				0.39302		0.483759	0.332499
chr1:174839574-174841253	0.497893		0.419146	0.541852		0.528495	0.611997
chr1:174841582-174843192				0.548294		0.568377	0.524869
chr1:174843467-174845121		0.428543	0.56475	0.241595	0.207176
chr1:174847406-174847681	0.644315		0.643112	0.559789			0.377598
chr1:174848259-174848622	0.631619		0.563089
chr1:174922867-174923142		0.495321	0.154382			0.566486
chr1:174967768-174970118	0.441969	0.457514					0.4551
chr1:174992780-174993310	0.533893	0.28509
chr1:175041012-175042050	0.593212	0.280859		0.444753	0.528559	0.238502
chr1:175042320-175043388	0.314669	0.446092	0.326314	0.399057	0.198863	0.373722
chr1:175097674-175100975	0.381961	0.606505	0.533596	0.44672		0.584097	0.422698
chr1:175115980-175116349	0.389432	0.298393		0.459226	0.408106	0.691967	0.558561
chr1:175161423-175162323		0.404213	0.403821			0.492391
chr1:175801039-175804259	0.418178	0.492648	0.685423	0.639961	0.307853
chr1:175830394-175830862	0.462548			0.657118
chr1:175831785-175832516		0.701523	0.602593	0.50273			0.559286
chr1:175832743-175834556	0.455408	0.335199		0.574451		0.547011	0.534793
chr1:175835744-175835981	0.401525					0.697318
chr1:1758674-1759149	0.430072	0.506975	0.444173	0.440211		0.470037
chr1:175891786-175892158	0.25912		0.504375	0.438831
chr1:1759439-1759863						0.501269
chr1:1760191-1761394		0.539435	0.765873	0.262234		0.356527
chr1:176175242-176177592	0.54144	0.601497	0.624124	0.815379			0.398218
chr1:176193927-176194219			0.356879			0.391071	0.774521
chr1:176210565-176210884	0.511016	0.340349
chr1:17642539-17642945					0.711732	0.676727
chr1:1764761-1765697		0.507352	0.356442	0.492462
chr1:1772573-1773158		0.756514		0.278911		0.435766
chr1:17730470-17732574	0.349037	0.539913		0.424787	0.494137	0.355934	0.437274
chr1:17741751-17742509					0.355563
chr1:17743646-17744334	0.4246				0.667983	0.439319	0.296552
chr1:17744788-17745189	0.44296
chr1:17745443-17746396	0.680514
chr1:17752780-17755226	0.39517				0.389072		0.595776
chr1:17756584-17757636	0.431779				0.365982		0.395905
chr1:17758208-17766866	0.45289	0.455381			0.589859		0.564
chr1:177603048-177603796		0.337832		0.304997	0.246514
chr1:17767305-17767597		0.28439
chr1:177762822-177765168	0.44911		0.441612		0.44096	0.556012
chr1:17778440-17778740						0.541282
chr1:177928788-177929100		0.380434	0.539384	0.400983
chr1:177929342-177930063	0.69636	0.456013					0.169432
chr1:17794815-17800046	0.496205						0.663271
chr1:177955168-177955617							0.744986
chr1:178006713-178007487		0.493132	0.456416	0.578311	0.54841
chr1:178026686-178027783		0.377729	0.659437	0.367821	0.393359		0.669113
chr1:178029730-178030673		0.355199	0.543395	0.477702	0.688952		0.377467
chr1:1780498-1781145			0.617526	0.44699		0.778569
chr1:178062297-178063894	0.343526	0.56198	0.393123	0.488181	0.545786		0.458231
chr1:178081430-178081716		0.492796		0.437135	0.674743		0.618306
chr1:178101975-178102508		0.440247		0.127586
chr1:178119389-178119621			0.399734	0.558252	0.497508
chr1:17817888-17818853		0.522248			0.303324		0.72503
chr1:17819749-17820727		0.335731			0.446704		0.269017
chr1:178218970-178219813		0.353216	0.417525	0.30326	0.694407
chr1:178221963-178223355							0.357881
chr1:178223632-178224338		0.226969	0.50092	0.250908	0.612354
chr1:178229892-178230285							0.420289
chr1:178230696-178232098	0.634874	0.303316	0.363781	0.328184	0.347875		0.552931
chr1:178232515-178235010	0.501514	0.571702	0.505225	0.55739	0.579555	0.354434	0.431243
chr1:178235335-178236440		0.448753	0.546142	0.410901	0.477383		0.352203
chr1:178236685-178239176		0.547013	0.439745	0.480942	0.664319		0.521386
chr1:178239804-178241322			0.333084	0.288234
chr1:178242922-178244030		0.446092	0.454288	0.702616	0.452131		0.335745
chr1:178247092-178247693		0.419298	0.693747	0.59067	0.463052
chr1:178248443-178248769	0.518529	0.404475					0.836624
chr1:178252068-178252559		0.548658	0.533521	0.673181	0.537529		0.441149
chr1:178260871-178261115					0.637202
chr1:178268679-178268915							0.61894
chr1:178313959-178314708							0.558732
chr1:17846569-17848005	0.241497
chr1:178510998-178512677		0.583755	0.379647	0.540031		0.460702	0.336696
chr1:178544451-178545561		0.528906	0.55261			0.539259	0.624178
chr1:178549034-178551636		0.562386	0.45048	0.385769		0.600751	0.564647
chr1:17858390-17859066	0.46875				0.614072		0.447898
chr1:17865271-17868608	0.558135				0.569063	0.467984	0.650961
chr1:178663267-178663826	0.70968	0.501515	0.622562	0.603845	0.229611
chr1:178693731-178696057	0.579224	0.54662	0.516964		0.538032	0.517954
chr1:17871316-17873940	0.531079				0.656394	0.719983	0.302943
chr1:178737788-178738075	0.614972		0.552826			0.311336
chr1:17874209-17879022	0.448935	0.42284	0.38238	0.415786	0.646726	0.478594	0.479869
chr1:178751383-178751834	0.162008	0.70963
chr1:17881998-17882515		0.645558
chr1:17885801-17888742	0.423326	0.422116	0.612799	0.588758		0.404361	0.407966
chr1:17890593-17892645	0.586071	0.319035	0.531114	0.779404			0.622402
chr1:178915004-178915720		0.132123	0.451528	0.652148
chr1:17894060-17894600				0.464967
chr1:178942362-178943510							0.663092
chr1:17894900-17896987					0.669011	0.561868
chr1:178969699-178969984	0.306275	0.665153				0.618144
chr1:178971607-178971911					0.5467
chr1:17898634-17900779		0.610076	0.455244	0.581934		0.594487
chr1:178994417-178996108		0.431356	0.539762		0.633797	0.444217
chr1:179003152-179003706					0.0990948
chr1:179004165-179004621		0.542551	0.665863	0.59756	0.737871
chr1:17901299-17903428				0.689727		0.461714
chr1:179027541-179029010				0.61829	0.408461	0.491623
chr1:179030315-179030771				0.914281		0.251169
chr1:17904849-17905068						0.435317
chr1:179050460-179051756		0.401417	0.729714	0.476676	0.454609	0.395629
chr1:179056044-179058129	0.421349	0.434066	0.472624	0.422327	0.407762	0.554432
chr1:17906178-17910880	0.430061	0.385037	0.419226	0.523481		0.489824
chr1:17912456-17917111	0.495948	0.394841	0.435925	0.551175	0.546872	0.374183	0.531431
chr1:179132343-179133372		0.642607	0.559926	0.534762	0.27396	0.379016
chr1:179133871-179135353	0.477671	0.126093	0.478785	0.53713	0.33205	0.330633
chr1:179139620-179140026			0.538025			0.45828
chr1:179158834-179159772	0.404969		0.565781			0.343457
chr1:17918383-17919346	0.665213					0.366407
chr1:179198178-179199173	0.48577	0.524017	0.439276			0.557237
chr1:17922498-17924442	0.415716	0.42261	0.585342	0.654911	0.459358	0.640144
chr1:179262985-179263266	0.50146		0.57169			0.416673
chr1:17928778-17929782	0.403828			0.432359
chr1:1792944-1793420		0.624557	0.538478	0.490089		0.291576
chr1:179334225-179335485	0.445954	0.516528	0.655951	0.577855	0.577806	0.577276	0.54034
chr1:179485916-179486685	0.386101			0.494706	0.335681	0.270137
chr1:179496936-179497533	0.571936				0.493868	0.602881
chr1:179497768-179498615	0.523259		0.648106		0.534662	0.436263
chr1:179498938-179499891	0.569431		0.47629	0.514212	0.427289	0.552932
chr1:179555376-179555800	0.465558		0.568884	0.544845		0.390434
chr1:179560723-179561189	0.453918				0.539802	0.570184
chr1:179647222-179647493	0.133699					0.402801
chr1:17970156-17970986	0.54509		0.592611
chr1:179756653-179757471	0.495812			0.519857		0.538176
chr1:179757806-179758498	0.5505	0.67068		0.28259	0.501319	0.649775	0.378697
chr1:17979342-17979840	0.645271			0.53789	0.56401
chr1:179849966-179850214	0.3587	0.446092	0.69206	0.502751	0.441993	0.591749
chr1:179850713-179852929		0.580464	0.572679	0.498633	0.40049
chr1:179889912-179890353				0.10663		0.49112
chr1:179890655-179891472			0.45888
chr1:18010943-18011757	0.568221		0.456043	0.402247
chr1:180123215-180124653	0.558695	0.562471	0.219986	0.426245	0.599844	0.427472
chr1:180136738-180137114	0.449247		0.726241		0.325257	0.660853
chr1:180198401-180200240		0.48011	0.490434	0.520742	0.537167	0.633374	0.544332
chr1:180202452-180202732				0.625862		0.605202
chr1:180204118-180205010				0.550415		0.433514
chr1:180206096-180206841			0.499037	0.580622		0.432944	0.815208
chr1:180207873-180210323		0.416373	0.362258		0.449137	0.393302	0.610501
chr1:180212197-180212504			0.417585		0.387916	0.410044
chr1:180213818-180214135		0.632147	0.451988			0.280535
chr1:180219598-180220363		0.464846	0.680945		0.192902	0.464872	0.635326
chr1:180222147-180223673			0.720914	0.686882	0.383559
chr1:180225237-180225902	0.795869			0.53789	0.740772	0.70801
chr1:18023276-18023816	0.565602		0.471766	0.573982	0.635684
chr1:180238949-180239390				0.547313		0.80239	0.695702
chr1:18027301-18027579	0.361989		0.382474	0.536775
chr1:180373140-180373881		0.434206			0.33465
chr1:180491699-180492630	0.668119					0.559726
chr1:180511258-180511908	0.522244		0.435396			0.470444
chr1:1805530-1805971		0.296121
chr1:180579879-180580524	0.885922		0.435396			0.425541	0.541745
chr1:180600335-180600596				0.634827		0.634285
chr1:180601179-180602039							0.471205
chr1:18061963-18062473	0.588345					0.408251	0.169088
chr1:180804879-180805942	0.754661	0.643267		0.457291	0.56327	0.719465
chr1:180880891-180882741							0.443592
chr1:180890311-180893909	0.426502	0.430573	0.447303	0.39986	0.489528		0.374973
chr1:180894146-180896116	0.581865	0.388437	0.621845	0.621047	0.474581		0.696511
chr1:180897099-180897782	0.45845	0.572863		0.503767		0.614196
chr1:180901765-180902148	0.331844
chr1:180922905-180923455		0.741247
chr1:180950591-180951502	0.56403	0.601458		0.503915	0.332017	0.419832	0.493872
chr1:180990924-180992047	0.487958		0.569234			0.466307	0.598684
chr1:181002457-181002916		0.67068		0.458111	0.380978
chr1:181011717-181012428		0.126698	0.161275	0.426909
chr1:181057946-181059105	0.62354	0.553985		0.497249	0.298514	0.637242	0.330984
chr1:181063761-181064121					0.6124	0.467915	0.639929
chr1:181070053-181071624	0.545973		0.429405			0.502994
chr1:181073679-181075269	0.449657	0.355018	0.562613			0.362675	0.728073
chr1:181095625-181096309	0.46301		0.33424				0.503794
chr1:181097771-181098511	0.45491		0.463356			0.634708
chr1:181102642-181105955	0.412917	0.519942	0.487146			0.398994	0.3537
chr1:181148852-181150187	0.50491	0.279224		0.557281		0.491557	0.767084
chr1:1812195-1812756	0.44871	0.580702				0.377868
chr1:1812978-1813687						0.334539
chr1:181374463-181374889							0.780039
chr1:1815494-1815989	0.501583			0.602769
chr1:181683310-181684409	0.566876		0.63096			0.788365	0.495617
chr1:181752643-181753035			0.743161			0.366419
chr1:181888511-181888840		0.430941	0.655626			0.667296	0.417052
chr1:181906399-181906921				0.246454
chr1:181937340-181941601				0.442594		0.555758
chr1:181972670-181973410				0.580586		0.558451
chr1:1819948-1820273	0.450892		0.602296	0.655808
chr1:181997881-181999739				0.555664		0.563101
chr1:182053195-182053608	0.462682	0.66524			0.334618		0.450871
chr1:182069100-182072329	0.617791	0.467779	0.51801		0.588705	0.579992	0.486817
chr1:1820825-1823374	0.477988		0.461289	0.546718		0.453656
chr1:182113021-182113574				0.555144		0.700194
chr1:182269202-182269523	0.671483			0.356311
chr1:182328726-182329308			0.750767			0.44739
chr1:182358782-182361896	0.581311	0.53975	0.525639	0.549644	0.528863	0.602122	0.412936
chr1:182366389-182366619	0.461802
chr1:182573152-182573478	0.43952	0.326704					0.618306
chr1:182583472-182586365	0.436746	0.396215		0.622197		0.387378	0.599872
chr1:182587304-182587634	0.153457	0.584253		0.503505		0.497067	0.300028
chr1:182599416-182599662	0.471662	0.507103		0.507461		0.366878	0.4612
chr1:182602764-182603245	0.500589	0.364879		0.600919		0.565356
chr1:182630470-182632447			0.658993
chr1:182709063-182709474	0.604909	0.649615
chr1:182730182-182731510	0.504087	0.554941	0.356879	0.468125		0.521116	0.50366
chr1:18285513-18285785				0.542666
chr1:182860193-182860497					0.568281
chr1:182878840-182880314							0.549162
chr1:182926014-182928718				0.451465		0.281775
chr1:182979237-182979708	0.503854	0.593222	0.426028			0.199006
chr1:182979975-182981118	0.654411	0.691729	0.442255			0.28484
chr1:182991139-182993169	0.565566	0.582835	0.409696			0.394695
chr1:183068130-183068505	0.446043					0.647651
chr1:1830970-1831362		0.498537
chr1:183133784-183135461	0.296061	0.305577	0.417118			0.58484
chr1:183154605-183155897	0.569843	0.50513	0.500255	0.41084		0.435233
chr1:183161769-183162036	0.450347		0.228356			0.593989
chr1:183162679-183163300	0.6436		0.726389			0.467302
chr1:183187542-183188462	0.46545	0.408678	0.712406			0.521036
chr1:183203132-183204902	0.413897	0.607796	0.589515			0.618057
chr1:183228584-183229196	0.470653
chr1:183229602-183230109	0.465717				0.502442	0.430515
chr1:183241875-183242097		0.623525
chr1:183247370-183249739		0.527831					0.552931
chr1:183250934-183251703	0.429079	0.615041	0.364482		0.438416	0.440321
chr1:183260008-183261042	0.729744	0.550966	0.564537		0.432295	0.393697	0.646348
chr1:183261381-183261909	0.55129		0.673259			0.722379
chr1:183287170-183289122	0.598519	0.401459	0.633752	0.396155			0.427495
chr1:183289411-183290380		0.361033	0.588411	0.545392			0.406082
chr1:183290634-183291328			0.395529	0.342502
chr1:183293635-183294067		0.657417	0.406938	0.438167			0.62127
chr1:183299769-183301357		0.2963	0.420592	0.402379			0.335575
chr1:183307799-183308092			0.220104	0.478052
chr1:183371720-183374785			0.578217	0.632119		0.599132
chr1:183376104-183376519				0.667543
chr1:183429383-183431402	0.334863		0.500259				0.642119
chr1:183432313-183433358	0.566446	0.447426	0.552875	0.428314	0.491572
chr1:183439993-183442392	0.503884	0.532951	0.538742	0.394172			0.443837
chr1:183449687-183450039		0.615439
chr1:183450782-183451152	0.507758	0.561036	0.453613	0.811721
chr1:183588395-183588832	0.619877		0.839074	0.340513	0.537115
chr1:183604081-183605098	0.470527	0.354777	0.387387	0.577106
chr1:183671688-183672088			0.538478
chr1:183688442-183689037	0.300518		0.250822	0.455534
chr1:1838126-1839251	0.534307		0.493173	0.182616
chr1:183839017-183841167					0.380124
chr1:183844881-183845237		0.615439
chr1:183850363-183851878			0.558923	0.683986	0.589651
chr1:1839952-1841535		0.673401		0.492462
chr1:184006138-184006736		0.636028		0.671519		0.785379
chr1:184016249-184017312	0.504049	0.637276		0.359114		0.452947
chr1:184019543-184021691	0.51932	0.520038		0.536519		0.562615
chr1:184173458-184173760	0.458747	0.655932	0.629584			0.615939
chr1:18434260-18434742		0.371069	0.427738	0.496658	0.450197	0.649502
chr1:184423601-184424601		0.537982					0.434382
chr1:184449598-184450779	0.541419	0.324505	0.489411			0.372029
chr1:184455669-184456955	0.367421	0.501515	0.441716			0.332098
chr1:184457843-184458088	0.223489		0.777999			0.580523
chr1:184460575-184460899	0.587333	0.468106	0.41402			0.508651
chr1:184468884-184469291	0.583332		0.370857			0.579786
chr1:184524694-184525106	0.185106		0.797739
chr1:18452861-18453197	0.657487
chr1:184543841-184544085						0.330565
chr1:1845656-1846032	0.632415	0.531894
chr1:18459526-18459878		0.819929	0.410061	0.427982
chr1:18480738-18481662	0.560723	0.339921
chr1:184942506-184943809	0.55723				0.562302
chr1:1849980-1850726	0.463429		0.517687	0.485184
chr1:185014169-185015693	0.550048	0.470767	0.535962	0.591568		0.556712
chr1:18501882-18502559	0.388283		0.6009	0.445385		0.510109
chr1:18502809-18503544		0.581888	0.58598	0.640119		0.584586
chr1:185039428-185040137	0.527917	0.539913				0.427327	0.502577
chr1:185042902-185044976	0.55149	0.678783	0.552423			0.189124
chr1:185125380-185126129	0.518681	0.559208	0.394982			0.414027
chr1:185169684-185170693			0.361028			0.598735
chr1:18519074-18520050	0.691213		0.25247	0.717775		0.462797
chr1:185218198-185220089			0.567243	0.650243		0.601123
chr1:185226517-185226983			0.339893			0.565603
chr1:185369351-185370595	0.504145	0.426031	0.720914	0.535647	0.426832
chr1:185506666-185507757			0.640513	0.65364		0.68405
chr1:18557053-18557608	0.557547	0.545504	0.685423	0.436775	0.50816		0.393397
chr1:18558969-18562269	0.624864	0.553808	0.548138	0.535346	0.444263	0.573418	0.434685
chr1:185616549-185617531			0.310592	0.312212	0.392698
chr1:18562970-18563448						0.50883
chr1:18565300-18566240			0.502653	0.803242		0.602538
chr1:185758899-185759263		0.337946					0.405907
chr1:185812397-185812933					0.539511		0.37503
chr1:185864800-185865321				0.2976
chr1:185879756-185880376		0.586674
chr1:18588101-18591225			0.618796	0.566263	0.530964		0.689916
chr1:185907628-185908591	0.798711		0.41437	0.290828	0.792742		0.547901
chr1:185916324-185916826			0.502775	0.156763
chr1:185923280-185923704			0.624731	0.366344
chr1:18609438-18609982	0.604783		0.68524	0.727802	0.521587
chr1:18610647-18612060	0.674119	0.550194	0.685634	0.460963	0.447513
chr1:18614707-18615990	0.563752		0.400255	0.455664	0.425366
chr1:18616637-18629339	0.437331	0.537212	0.470995	0.422659	0.576522	0.558315	0.515451
chr1:186174783-186175066			0.441716			0.443153
chr1:186343574-186345744	0.662682	0.445434	0.456724			0.592185
chr1:18671350-18671624		0.25149	0.636624	0.622197
chr1:186889343-186889786							0.372405
chr1:18710911-18711266		0.634521		0.516812		0.691519
chr1:18712271-18712646					0.601346
chr1:18725993-18726284		0.521528	0.582216			0.244535
chr1:18730061-18730538	0.773303					0.508651	0.743876
chr1:18733462-18733839		0.498325	0.56263	0.447039		0.505213
chr1:18734452-18734749						0.708424
chr1:18734987-18738029	0.60186	0.761027	0.351099	0.53213		0.388655	0.347229
chr1:187376651-187378864	0.469094						0.535867
chr1:18741939-18748436	0.382971	0.447555	0.539253	0.593325		0.616492	0.43403
chr1:187438854-187440125	0.388552		0.659616	0.503861		0.57106
chr1:187572912-187573354			0.8887	0.780217
chr1:187590475-187590701	0.531829						0.627595
chr1:187593647-187594614			0.433044	0.394394	0.435395
chr1:187595045-187595694			0.297368	0.318291	0.618907
chr1:187595960-187596531			0.286358	0.413807	0.462885
chr1:187606735-187608863	0.583734		0.575626	0.365775
chr1:187734413-187734799	0.553957	0.726392			0.746044
chr1:187760799-187761027	0.54139		0.370857	0.734123	0.325257
chr1:188012050-188012425	0.386245
chr1:18802302-18802940	0.372926	0.751488	0.444716	0.647032			0.576186
chr1:18805599-18809910	0.45714	0.60365	0.545311	0.471463			0.576942
chr1:18813614-18814222	0.321846	0.629932	0.507664	0.561519		0.47878	0.631674
chr1:188726882-188727442	0.496168			0.468556
chr1:188737505-188738844			0.49883		0.508003	0.746465	0.612166
chr1:189281056-189281286	0.446002
chr1:189282581-189283395	0.278255	0.442798	0.727029			0.55184	0.622402
chr1:189283778-189284417	0.587736						0.363608
chr1:189285666-189286288	0.404288	0.379393				0.367044
chr1:189374165-189374652	0.632115	0.384561	0.538478			0.259153
chr1:189375112-189375405	0.471662	0.510262	0.362214			0.77721	0.225103
chr1:189553653-189553973	0.498486	0.44159	0.758421		0.553783	0.325461
chr1:18978456-18979004			0.208143	0.575879
chr1:189939633-189939912	0.601457		0.250246	0.381918
chr1:19002657-19002905						0.548306
chr1:19003250-19003624	0.170641		0.230025	0.419414		0.541282	0.347605
chr1:1901533-1901925						0.273885
chr1:1904582-1904840			0.375269	0.597349
chr1:19120829-19121104	0.636867	0.337257
chr1:191557949-191558255		0.634788		0.588822
chr1:1916733-1916996					0.498649	0.502885
chr1:191740259-191740603			0.499279
chr1:191757959-191758603	0.566682	0.365212	0.500267	0.409084	0.69356
chr1:1917855-1918101			0.285057		0.504203
chr1:191822189-191822957	0.505077			0.61739
chr1:192093515-192093835	0.651823				0.495797
chr1:192095795-192096235	0.781449	0.409451	0.629584
chr1:192120721-192121428	0.357239		0.457234			0.440274	0.563198
chr1:19228549-19229880					0.517119
chr1:19233942-19234591						0.622083
chr1:19239941-19241185					0.810052
chr1:192416482-192416716				0.40385	0.49863
chr1:19243819-19244521	0.501624			0.533208
chr1:19248393-19250027		0.416667			0.458251	0.315627	0.458222
chr1:192510053-192510868			0.41402	0.379692	0.873991	0.516261
chr1:19252800-19254146		0.442955
chr1:192612812-192613075	0.309112			0.398331		0.53564
chr1:19264950-19265821		0.607529			0.624057
chr1:19274904-19278492	0.358601	0.363229	0.666417	0.669373	0.578864	0.622296	0.626951
chr1:192762654-192763794	0.527413		0.570522		0.5918		0.529292
chr1:192777363-192778898	0.293647	0.408408	0.456568	0.506848	0.473676	0.459125
chr1:192799491-192800837	0.636356			0.657353	0.644599
chr1:192808112-192809797	0.46721		0.533596		0.366154		0.597074
chr1:19282178-19283076	0.536996	0.441546	0.500262	0.622346		0.57621	0.530799
chr1:192855694-192856680	0.495948					0.33457
chr1:192857012-192857672	0.440321		0.53597				0.542096
chr1:192883014-192883468	0.433554				0.44561
chr1:19291738-19292348	0.427486	0.475679	0.482735	0.494631		0.342037	0.357881
chr1:193027608-193029919		0.622318	0.498134		0.509586		0.406468
chr1:193074245-193074999		0.324365	0.456724		0.379422		0.663767
chr1:193080688-193081877		0.514064					0.419728
chr1:193082787-193083307		0.441399	0.612781		0.698787		0.582472
chr1:193090450-193092558		0.557777	0.399728		0.507856		0.674298
chr1:193168387-193168718			0.398906
chr1:193252498-193252739		0.688842	0.622297
chr1:193290932-193291290							0.372405
chr1:19335686-19336423						0.31604
chr1:19336807-19337972		0.38979	0.387864	0.56732		0.63408
chr1:193455990-193456243			0.249037	0.221412
chr1:1935385-1935616	0.619536	0.723537	0.570595	0.57562		0.272139
chr1:193557727-193558026	0.496066				0.55418	0.467915
chr1:193885270-193885515		0.22849	0.743434			0.65854
chr1:193887158-193887430					0.628821	0.379731
chr1:193899437-193900765				0.435483		0.649868
chr1:19392563-19394129		0.459683				0.438606
chr1:194143470-194144803	0.411115		0.45623		0.618165		0.48029
chr1:194907781-194908292		0.590549		0.42644		0.687029
chr1:194995981-194996251		0.801361				0.497056
chr1:195065214-195065480				0.559073		0.264112
chr1:195166830-195167159	0.385273
chr1:195305606-195306861	0.597196	0.369946	0.524068			0.360869	0.473193
chr1:19535401-19538056		0.549303					0.566566
chr1:195361994-195362272		0.470934	0.883949	0.622351
chr1:195659608-195659874	0.670741			0.590771		0.4228
chr1:195687213-195687601	0.627194	0.375097		0.733018		0.490771
chr1:195699216-195699496	0.598475			0.211973		0.613822
chr1:195762667-195762899				0.692872		0.694142
chr1:19577299-19579506		0.534211					0.426311
chr1:195809990-195810233				0.572374		0.365141
chr1:195814017-195814441				0.702616		0.697318
chr1:195816030-195816337				0.706152		0.299928
chr1:195816844-195819201				0.672945	0.526204	0.370241
chr1:195820169-195821221				0.846006		0.32316
chr1:195832863-195833280	0.359564			0.562038	0.57495	0.675036
chr1:195908931-195909524				0.56521		0.497115
chr1:195970929-195972438	0.43004	0.401459	0.270286	0.424787	0.398654
chr1:195975713-195975981	0.460021						0.627595
chr1:196077868-196078542	0.49847		0.384875		0.497558	0.568638	0.451202
chr1:196112698-196113240	0.421586		0.749249		0.515602	0.517219	0.422769
chr1:19638166-19639412	0.397855	0.698573	0.578604	0.539549	0.442454		0.380064
chr1:196576862-196579008					0.473685
chr1:19662881-19666541	0.531964	0.413278	0.453625	0.673953		0.463093	0.370398
chr1:196756876-196757200
chr1:19678337-19680081	0.324422	0.575424			0.446722	0.499354	0.729619
chr1:19680450-19680773	0.542614	0.548436			0.44605	0.461824	0.33694
chr1:19686954-19687244		0.498325
chr1:196872498-196872730				0.536732	0.27192
chr1:196881357-196881656	0.507533			0.396558		0.528179	0.364492
chr1:19690387-19690693		0.383195
chr1:196910577-196911218		0.665129
chr1:19693037-19694006	0.528906	0.722351
chr1:19695870-19697388		0.362212			0.475166	0.354225
chr1:196960807-196961791	0.185106	0.42703	0.4726	0.68337		0.691131	0.329834
chr1:196962450-196962681	0.307968			0.624431		0.357606	0.25463
chr1:196990963-196991605		0.29037
chr1:19716711-19717289	0.567319					0.5091
chr1:197169738-197170460		0.512607					0.440918
chr1:19718277-19719107	0.637852				0.441993
chr1:19719552-19720691	0.598159	0.427437			0.300421	0.603842
chr1:19721485-19722661	0.369889				0.671366	0.453843	0.660192
chr1:19724691-19725012	0.620151					0.408515
chr1:19726633-19727627	0.543356	0.274062			0.713062	0.393913	0.594093
chr1:19728014-19729601	0.679037	0.422578			0.621129	0.735888	0.253245
chr1:19733883-19734152						0.491349
chr1:197433300-197433534	0.801239
chr1:19753164-19753575					0.65855
chr1:19766081-19766347	0.430072				0.372574	0.542602
chr1:19766718-19767512		0.382284
chr1:19768935-19769361	0.503934				0.460198	0.635128	0.62497
chr1:19774200-19775561	0.613899	0.406168					0.774521
chr1:197771609-197772253	0.443144						0.746621
chr1:197779524-197780826	0.350318						0.531193
chr1:197782762-197783419	0.439625						0.336301
chr1:197783664-197784252							0.451962
chr1:197871427-197872060	0.401184		0.589235	0.369328	0.420058
chr1:19795096-19795750						0.658334
chr1:19796066-19796383		0.543987			0.446897
chr1:19797048-19797461		0.507204				0.391511
chr1:19798104-19798501						0.435317
chr1:19801904-19802178	0.876168
chr1:1980623-1982407	0.538354		0.400664	0.656072	0.429086		0.461925
chr1:19808678-19809369						0.427938
chr1:19810516-19814316	0.513824		0.519358	0.550211	0.482569	0.574065
chr1:198127649-198129657	0.629149	0.44838			0.585263
chr1:198167810-198168153	0.18055				0.559418
chr1:198198335-198198615	0.696167	0.489592	0.278628	0.809309
chr1:198211690-198212182				0.450882
chr1:198224221-198224532				0.711766		0.574217
chr1:198227308-198227525	0.294584			0.431962
chr1:198284085-198284624	0.475564	0.583378	0.383609	0.678428
chr1:198569046-198570239				0.496209		0.467915
chr1:198637846-198638081							0.405006
chr1:198651060-198651530				0.449498		0.363682
chr1:198669504-198671688			0.771244	0.512751	0.391729	0.669325
chr1:198757304-198757975	0.401458	0.527888
chr1:198845715-198845961	0.495888
chr1:19922074-19924470	0.584307	0.446904	0.425272	0.584809	0.59438	0.388445	0.544926
chr1:199243168-199243604				0.535704		0.694943	0.558178
chr1:199291588-199291965			0.580684			0.537203
chr1:199460045-199460749	0.30394		0.42831	0.541218			0.120087
chr1:199598045-199598329				0.541988
chr1:199601785-199602224			0.50201	0.660651	0.535441
chr1:19970503-19971464	0.326094				0.418736		0.500909
chr1:19974790-19975094			0.75104	0.625613	0.403757
chr1:19978618-19982112			0.378984	0.39617			0.619891
chr1:199821379-199821686						0.639131
chr1:19983881-19986298			0.464198	0.482391
chr1:199998182-199998807	0.442887	0.576062					0.390353
chr1:200002882-200003845	0.465717						0.669075
chr1:200008043-200008782	0.554046	0.525165	0.553351		0.473356	0.511371
chr1:200016243-200019309	0.604754	0.571803					0.460777
chr1:200019560-200020013	0.558877						0.415303
chr1:200087936-200088175	0.253737	0.668092			0.66793	0.438737
chr1:200098216-200099322	0.385028		0.373936		0.662149	0.418375	0.463587
chr1:20012442-20012744			0.576459	0.590526
chr1:20015368-20015702				0.573764	0.495797	0.733904
chr1:200180238-200180531	0.549653			0.709172
chr1:200194898-200196052	0.661835			0.564029		0.644651
chr1:200297095-200297585					0.472496
chr1:200297893-200298188		0.504183	0.455417			0.752496
chr1:200299754-200300319	0.269916	0.605362	0.666413			0.389694
chr1:200304935-200305496	0.500497	0.56652	0.378576			0.414557
chr1:200305931-200307448	0.420523	0.100983	0.597496		0.526039	0.332147
chr1:200322039-200322613				0.525638		0.644066
chr1:200330643-200332854	0.455373	0.527258	0.5168		0.452274	0.409894
chr1:200333226-200336154	0.63387	0.326406	0.254642		0.501399	0.638028
chr1:200340733-200341110					0.754252
chr1:200342456-200344797	0.556606	0.546632	0.426985		0.578197	0.47528
chr1:2003542-2004948			0.461975	0.426669
chr1:200357784-200360058					0.505752
chr1:200364843-200365156					0.117025
chr1:200378252-200381852	0.518957	0.501378	0.523921			0.453341
chr1:200382795-200383116	0.660947	0.589796	0.382075		0.481766	0.347357
chr1:200421678-200421901	0.495014	0.57631	0.418917			0.579786
chr1:200530226-200530675					0.491398
chr1:200531085-200531881	0.400516	0.404114
chr1:2005356-2007529	0.40492	0.609091	0.675145	0.581121	0.824867
chr1:200589342-200590150	0.506627	0.595553			0.593436
chr1:200638065-200639773			0.439335		0.53407	0.416502
chr1:200719022-200719431	0.424467		0.631996			0.342099
chr1:200723803-200724291	0.311455		0.580684		0.443069	0.544182	0.296552
chr1:200724811-200725491	0.540361		0.50727		0.508428		0.363476
chr1:200759291-200759697	0.396081						0.670145
chr1:200782935-200783179	0.465628		0.451988	0.699279	0.365081	0.392912	0.506726
chr1:200811767-200812503	0.49599			0.464353		0.491189	0.628691
chr1:200859834-200867343	0.431557	0.445988	0.585098	0.562782	0.601254	0.544594	0.419801
chr1:200867690-200868195	0.495948					0.501313
chr1:200884996-200885235						0.506422
chr1:200978615-200980384			0.502719	0.53713
chr1:200983063-200983721	0.408852	0.236663	0.476449			0.445568
chr1:200988086-200989249	0.337188	0.637788
chr1:200989511-200989906	0.457658						0.628691
chr1:200990490-200990825			0.310181	0.653587	0.77044	0.344943
chr1:201122781-201124608	0.406919	0.234648			0.204822
chr1:20113748-20114042						0.383384
chr1:201139225-201140723	0.454612	0.55524	0.458209			0.326474
chr1:201316487-201316831	0.477624	0.298477	0.633752			0.453273	0.622541
chr1:201338610-201338970		0.756514	0.548012
chr1:201343481-201347885	0.542977	0.462494	0.388955	0.634196	0.391187	0.417561	0.453723
chr1:201348113-201348629		0.243486		0.463225	0.556931		0.503665
chr1:201348909-201349764	0.61336	0.501641	0.332923	0.496085		0.585782	0.440714
chr1:201367925-201369137	0.671201	0.29555	0.582216			0.613187
chr1:201389910-201390711	0.253588		0.361028			0.298805
chr1:20141250-20144145	0.380047		0.624083	0.580109	0.408071	0.525732	0.533005
chr1:201418115-201418419		0.510262	0.532491	0.289151			0.235624
chr1:201437294-201438582	0.440356	0.42242	0.368165	0.467926	0.54827	0.436051	0.617885
chr1:20144492-20144864	0.459438			0.547875	0.307853		0.256124
chr1:201463200-201463739				0.336535		0.597116
chr1:201468849-201471036	0.338287	0.581503	0.312255	0.184072	0.335623	0.652705	0.548232
chr1:201471333-201476532	0.574923	0.38773	0.416992	0.437633	0.393559	0.587805	0.426746
chr1:201480660-201483213		0.621018			0.472518		0.603683
chr1:201486529-201486810	0.529347	0.331797	0.302528	0.559485
chr1:201525629-201526134	0.403924			0.337099		0.698804
chr1:201560878-201561156				0.534631		0.637599	0.0975511
chr1:201561543-201562128	0.378793		0.60672		0.436183	0.881632
chr1:201595794-201596579		0.626474
chr1:201605382-201605915			0.386633	0.67684	0.19659
chr1:201616729-201618323			0.457234	0.55373	0.493992
chr1:201618964-201620239	0.34198	0.617314			0.341562
chr1:201624202-201625164	0.623477	0.607071	0.459831	0.354146	0.398654
chr1:201645063-201645876		0.566618	0.532655		0.429926	0.540527	0.628494
chr1:201653679-201655970	0.496126	0.445934	0.597327	0.640395			0.33682
chr1:201665120-201665654		0.751488	0.250246	0.783394
chr1:201688430-201689693	0.689356	0.274062	0.409179	0.450219	0.683912	0.559047
chr1:201705268-201709836	0.595729	0.628993	0.66518	0.443836	0.406721	0.43552	0.366471
chr1:201730414-201730640					0.55418
chr1:201798260-201799311		0.435022					0.48506
chr1:201808213-201808551	0.539979		0.615125	0.362196		0.661874
chr1:201846886-201847727		0.657786				0.564683
chr1:201852576-201853175	0.89236	0.553937	0.66774
chr1:201865322-201866050				0.390559		0.758221
chr1:201871839-201874547	0.344391			0.211076	0.760359		0.360039
chr1:201875133-201875717				0.380342
chr1:201909905-201911744	0.573381	0.508837	0.556815	0.563594	0.465556	0.498803
chr1:201923863-201925306	0.574058	0.57846	0.442376	0.454794	0.474517	0.530284	0.66387
chr1:201951479-201952775	0.460035	0.49547	0.557866			0.45933	0.340732
chr1:201955421-201957040	0.34753	0.59954	0.425124		0.422105	0.360622	0.646998
chr1:201975739-201980381	0.440047	0.453387	0.549448	0.567804	0.535706	0.569092	0.422755
chr1:201986562-201988631	0.494975	0.269185	0.386214	0.572887	0.556279		0.228073
chr1:202003410-202004321	0.322396	0.323613	0.210996	0.456235	0.640313		0.777435
chr1:202025435-202026247		0.54274	0.24666	0.429724	0.620856
chr1:202031716-202032859		0.629393	0.425707	0.619123	0.462845
chr1:202054286-202056561	0.412951	0.384561	0.557886	0.470465	0.20062
chr1:202070786-202071008		0.798636	0.599734	0.464296	0.627426
chr1:202071407-202071941					0.453499
chr1:202073793-202077558	0.373705	0.849739	0.362605	0.650203	0.289878
chr1:202079991-202080234			0.333594	0.381918
chr1:202082234-202082468				0.507803
chr1:20208332-20209626		0.444622	0.606329	0.52737	0.253595		0.538075
chr1:202087471-202088112	0.743118	0.534924	0.315457	0.379949	0.321489
chr1:202101078-202102383		0.501675	0.41693			0.230148
chr1:202103706-202104377	0.418178		0.499724	0.50278
chr1:202112464-202114311		0.573441					0.560152
chr1:202128090-202130535	0.598475	0.548584	0.541875	0.29637	0.257213	0.463215
chr1:202130944-202131536	0.306275					0.402754	0.402569
chr1:202133778-202134097				0.633656
chr1:202134929-202135435	0.332829	0.587405	0.500276		0.397601	0.747483
chr1:202154179-202154436	0.26802		0.500264	0.698135	0.627426	0.463869	0.397433
chr1:202183184-202183785	0.378599	0.798836
chr1:202191151-202191942	0.248649	0.152629
chr1:202204732-202206380	0.3963		0.375937	0.688404	0.36474
chr1:202308976-202309499	0.334825	0.695539			0.559418
chr1:202313453-202313725		0.437867			0.508774
chr1:202317848-202318890	0.489821	0.531995			0.457649
chr1:202329181-202332409	0.583605	0.470521			0.661462
chr1:202333567-202335601	0.653764		0.435947	0.551817	0.589499	0.306516
chr1:2023550-2024027		0.452923					0.617885
chr1:202379356-202381807				0.476391		0.687029
chr1:202408566-202408958	0.342876	0.376475			0.325457
chr1:202431461-202432325	0.525319	0.562133			0.467989
chr1:202473235-202475627	0.408549	0.72336			0.424033
chr1:202476863-202477267	0.668119				0.617721
chr1:2024958-2025363	0.397128	0.623525		0.287406
chr1:202512712-202512944	0.599484	0.803463			0.494076
chr1:202531684-202532095	0.337188	0.728606			0.223411
chr1:202534641-202538958	0.450592	0.361587			0.419786
chr1:202546075-202548163	0.417287		0.701065	0.625613	0.491728		0.225182
chr1:202560456-202560717	0.395074	0.354442
chr1:202568831-202569320	0.418178				0.729466
chr1:202591970-202592949		0.624092	0.664053	0.710785		0.622762
chr1:202596085-202597289	0.621674		0.430775	0.703632	0.395956	0.598772
chr1:202678855-202679898		0.439633		0.630329		0.432592
chr1:202681388-202681676		0.223645	0.400266	0.305117
chr1:202771586-202771807			0.340384	0.436539	0.63336	0.591749
chr1:202774846-202777620	0.382046	0.521516	0.479754	0.559002	0.43208	0.503055
chr1:202779101-202782355		0.564802	0.429892	0.488711	0.581525	0.451174
chr1:202828359-202831410	0.57575	0.511129	0.313767	0.487057	0.585367	0.447989	0.54587
chr1:202855478-202856050	0.453458		0.353155	0.613662			0.521363
chr1:202857441-202858280	0.523261		0.452688	0.40057
[truncated: 55,633 more rows]
