# Supplementary material for: Subtle changes in chromatin loop contact propensity are associated with differential gene regulation and expression
Source: Nat Commun. 2019 Mar 5;10:1054. doi: 10.1038/s41467-019-08940-5 (PMC6401380; doi:10.1038/s41467-019-08940-5)
Supplement: Supplementary file 17 — Supplementary Data 14 [file 41467_2019_8940_MOESM17_ESM.xlsx]

## Sheet: Sheet1
Supplementary Data 14: Map of Chromatin Loop Anchors to H3K27AC peak
Loop index	Loop anchor which overlaps peak	peak Chrom	peak Start	peak End
1	B	chr1	893833	895139
1	B	chr1	894233	894583
3	B	chr1	1165309	1165534
3	B	chr1	1165935	1168439
3	B	chr1	1166658	1168284
3	B	chr1	1181645	1182299
3	B	chr1	1185981	1186985
3	A	chr1	1050629	1051543
3	A	chr1	1050748	1051486
3	A	chr1	1051795	1052449
6	A	chr1	1709294	1715292
6	B	chr1	1830970	1831362
6	B	chr1	1838126	1839251
6	B	chr1	1839779	1841382
7	A	chr1	1886824	1887436
7	A	chr1	1891749	1892058
8	B	chr1	2090784	2092907
8	A	chr1	2023550	2024027
8	A	chr1	2024958	2025363
8	A	chr1	2030790	2032223
8	A	chr1	2035156	2037896
8	A	chr1	2035758	2036129
8	A	chr1	2038497	2038746
8	A	chr1	2039188	2039632
9	A	chr1	2120565	2127795
10	A	chr1	2120565	2127795
10	B	chr1	2313491	2313738
10	A	chr1	2124858	2127681
9	A	chr1	2124858	2127681
10	A	chr1	2128471	2131565
9	A	chr1	2128471	2131565
12	B	chr1	2477806	2479381
12	B	chr1	2479709	2481021
14	B	chr1	3605817	3606071
15	B	chr1	3338483	3341334
16	B	chr1	3338483	3341334
17	B	chr1	3323379	3323940
18	B	chr1	3338483	3341334
20	B	chr1	3199960	3200598
20	B	chr1	3204575	3207161
20	B	chr1	3207565	3210083
20	B	chr1	3210381	3210962
20	B	chr1	3212786	3213170
20	B	chr1	3227561	3234147
21	B	chr1	3338483	3341334
22	B	chr1	3308301	3311360
22	B	chr1	3311886	3312429
21	A	chr1	2984123	2988129
20	A	chr1	2984123	2988129
22	A	chr1	2984123	2988129
20	A	chr1	2989190	2989855
23	B	chr1	3323379	3323940
23	A	chr1	3243130	3250136
24	B	chr1	3527250	3531037
24	B	chr1	3531307	3531634
24	A	chr1	3370199	3372705
24	A	chr1	3370502	3372243
24	A	chr1	3374291	3374794
24	A	chr1	3375042	3375331
24	A	chr1	3375740	3379031
24	A	chr1	3376421	3380151
26	A	chr1	3482145	3485276
26	A	chr1	3485978	3486286
27	B	chr1	3636897	3637391
27	A	chr1	3566105	3566609
28	B	chr1	6040040	6040580
28	B	chr1	6040800	6041275
28	B	chr1	6040888	6041117
28	A	chr1	3605817	3606071
28	A	chr1	3606338	3607118
29	B	chr1	6025806	6026284
30	A	chr1	3811347	3813461
30	A	chr1	3815842	3818385
30	A	chr1	3815876	3818454
30	A	chr1	3820670	3821308
31	B	chr1	5177335	5180102
32	B	chr1	6040040	6040580
32	B	chr1	6040800	6041275
32	B	chr1	6040888	6041117
33	B	chr1	5975618	5975889
39	B	chr1	5891652	5892734
39	B	chr1	5896802	5897530
41	B	chr1	5891652	5892734
42	B	chr1	5811920	5813093
42	B	chr1	5812603	5812945
44	B	chr1	5975618	5975889
45	B	chr1	5891652	5892734
46	A	chr1	5706872	5708219
47	B	chr1	6406424	6407213
48	B	chr1	6297892	6302962
49	B	chr1	6230679	6231056
50	A	chr1	6297892	6302962
52	A	chr1	6410217	6410758
52	A	chr1	6411208	6414542
52	A	chr1	6417549	6421007
53	A	chr1	6613147	6615226
53	A	chr1	6613617	6615278
55	A	chr1	6783720	6785807
56	A	chr1	6783720	6785807
57	B	chr1	7129635	7130351
58	B	chr1	7129635	7130351
58	A	chr1	6848679	6849712
59	A	chr1	6851332	6851741
58	A	chr1	6851332	6851741
60	B	chr1	7267665	7268013
59	A	chr1	6855073	6855483
58	A	chr1	6855073	6855483
60	A	chr1	6855073	6855483
59	A	chr1	6860731	6861613
58	A	chr1	6860731	6861613
60	A	chr1	6860731	6861613
61	A	chr1	6860731	6861613
59	A	chr1	6861970	6863593
61	A	chr1	6861970	6863593
58	A	chr1	6861970	6863593
60	A	chr1	6861970	6863593
58	A	chr1	6863819	6864078
60	A	chr1	6863819	6864078
62	B	chr1	7267665	7268013
62	A	chr1	7103095	7103403
63	A	chr1	7104246	7104538
64	B	chr1	7267665	7268013
64	A	chr1	7129635	7130351
67	B	chr1	7428585	7430721
68	A	chr1	7508333	7508556
70	A	chr1	7729201	7730933
71	A	chr1	7729201	7730933
71	B	chr1	7812400	7813011
71	B	chr1	7812610	7813007
70	A	chr1	7739854	7741152
73	B	chr1	8761067	8764002
73	B	chr1	8759881	8764094
73	B	chr1	8764485	8773880
73	B	chr1	8767272	8767905
73	B	chr1	8770558	8771794
73	B	chr1	8772022	8773166
73	B	chr1	8773463	8773819
73	B	chr1	8774324	8775331
73	B	chr1	8774382	8775118
73	B	chr1	8781393	8782370
75	B	chr1	8374632	8375380
75	A	chr1	8047517	8047864
73	A	chr1	8047517	8047864
74	A	chr1	8047517	8047864
76	B	chr1	8374632	8375380
76	A	chr1	8078120	8079536
76	A	chr1	8079174	8079536
76	A	chr1	8080662	8080955
77	B	chr1	8224884	8230982
77	A	chr1	8085362	8087826
77	A	chr1	8085458	8087076
78	B	chr1	8374632	8375380
78	A	chr1	8224884	8230982
79	A	chr1	8481836	8486453
80	A	chr1	8481836	8486453
80	B	chr1	8764485	8773880
80	B	chr1	8767272	8767905
79	A	chr1	8483040	8485779
80	A	chr1	8483040	8485779
80	A	chr1	8487172	8487529
81	B	chr1	8781393	8782370
83	B	chr1	8727405	8731474
83	B	chr1	8732041	8732555
83	A	chr1	8621455	8622083
81	A	chr1	8621455	8622083
82	A	chr1	8621455	8622083
83	A	chr1	8621528	8622052
81	A	chr1	8621528	8622052
82	A	chr1	8621528	8622052
83	A	chr1	8622444	8624354
81	A	chr1	8622444	8624354
82	A	chr1	8622444	8624354
83	A	chr1	8623142	8623766
81	A	chr1	8623142	8623766
82	A	chr1	8623142	8623766
84	B	chr1	8881805	8883179
87	B	chr1	9161376	9161642
88	B	chr1	9161376	9161642
88	A	chr1	9069780	9071298
92	A	chr1	9325976	9326696
91	A	chr1	9325976	9326696
91	A	chr1	9330071	9332564
93	B	chr1	9501142	9505563
93	B	chr1	9507811	9510836
98	B	chr1	10486319	10486972
98	B	chr1	10486625	10487226
98	B	chr1	10490108	10491382
98	B	chr1	10490188	10491799
99	B	chr1	10458145	10460594
99	B	chr1	10458530	10460047
99	B	chr1	10460846	10462040
99	B	chr1	10460858	10461108
100	B	chr1	9918967	9920433
101	B	chr1	10002016	10004426
101	B	chr1	10002632	10004119
102	B	chr1	10088850	10096065
102	B	chr1	10093035	10094116
104	B	chr1	10088850	10096065
104	B	chr1	10093035	10094116
104	A	chr1	10010126	10011347
106	A	chr1	10010126	10011347
105	A	chr1	10010126	10011347
104	A	chr1	10010764	10011820
106	A	chr1	10010764	10011820
105	A	chr1	10010764	10011820
106	A	chr1	10020046	10022017
106	A	chr1	10020635	10021281
107	B	chr1	10554982	10556754
107	A	chr1	10490108	10491382
107	A	chr1	10490188	10491799
108	B	chr1	10921880	10924412
108	B	chr1	10925734	10926140
108	B	chr1	10926951	10927577
108	A	chr1	10568277	10569761
109	A	chr1	10568277	10569761
108	A	chr1	10568409	10569341
109	A	chr1	10568409	10569341
110	B	chr1	10690273	10692519
110	B	chr1	10691598	10692467
108	A	chr1	10587749	10589530
113	B	chr1	10698471	10698956
114	A	chr1	10735370	10748809
114	B	chr1	10848622	10849453
114	B	chr1	10849864	10850371
114	B	chr1	10851264	10852169
114	B	chr1	10853262	10856702
114	A	chr1	10736856	10738666
114	A	chr1	10741624	10742000
114	A	chr1	10742759	10743103
115	A	chr1	10751953	10756044
115	B	chr1	10921880	10924412
115	B	chr1	10925734	10926140
115	B	chr1	10926951	10927577
115	A	chr1	10758955	10759281
116	A	chr1	10853262	10856702
116	B	chr1	10921880	10924412
116	B	chr1	10925734	10926140
116	B	chr1	10926951	10927577
117	B	chr1	11159229	11160517
117	B	chr1	11159251	11160501
118	A	chr1	11091009	11091229
121	B	chr1	11708702	11708934
123	B	chr1	11538854	11539493
123	B	chr1	11538865	11539294
123	A	chr1	11391099	11391488
122	A	chr1	11391099	11391488
122	A	chr1	11398355	11398623
122	A	chr1	11399398	11400561
122	A	chr1	11399675	11399943
124	A	chr1	11538854	11539493
124	A	chr1	11538865	11539294
125	B	chr1	11771432	11771734
125	B	chr1	11779495	11779835
125	A	chr1	11713844	11715480
125	A	chr1	11714478	11715764
125	A	chr1	11724038	11725092
125	A	chr1	11724048	11725020
126	B	chr1	11949883	11951212
126	B	chr1	11951585	11953174
126	A	chr1	11900164	11903844
127	A	chr1	11900164	11903844
127	A	chr1	11906062	11909394
131	B	chr1	12675307	12679918
138	B	chr1	15372693	15373096
138	B	chr1	15372844	15373116
142	B	chr1	15056527	15057547
142	B	chr1	15057793	15060775
142	B	chr1	15058728	15060613
144	B	chr1	14923789	14928285
144	B	chr1	14924354	14925904
144	B	chr1	14929349	14929895
146	B	chr1	15372693	15373096
146	B	chr1	15372844	15373116
147	A	chr1	14451935	14452803
148	B	chr1	15372693	15373096
148	B	chr1	15372844	15373116
152	B	chr1	15250640	15251424
152	B	chr1	15249732	15252409
152	B	chr1	15255078	15257646
152	B	chr1	15257986	15258675
152	A	chr1	14923789	14928285
151	A	chr1	14923789	14928285
152	A	chr1	14924354	14925904
151	A	chr1	14924354	14925904
152	A	chr1	14929349	14929895
151	A	chr1	14929349	14929895
153	B	chr1	15354250	15354649
153	B	chr1	15355916	15356229
153	B	chr1	15356978	15358038
152	A	chr1	14932874	14933251
153	A	chr1	14932874	14933251
151	A	chr1	14932874	14933251
152	A	chr1	14934100	14934390
153	A	chr1	14934100	14934390
151	A	chr1	14934100	14934390
151	A	chr1	14942439	14948213
154	B	chr1	15354250	15354649
154	B	chr1	15355916	15356229
154	B	chr1	15356978	15358038
154	A	chr1	15103756	15104123
154	A	chr1	15104542	15105654
154	A	chr1	15109282	15109780
155	B	chr1	15354250	15354649
155	B	chr1	15355916	15356229
155	B	chr1	15356978	15358038
155	A	chr1	15249732	15252409
155	A	chr1	15250640	15251424
156	A	chr1	15465559	15467770
156	A	chr1	15477379	15481400
158	A	chr1	15477379	15481400
158	A	chr1	15480273	15480654
156	A	chr1	15480273	15480654
159	B	chr1	15821652	15822592
159	B	chr1	15826734	15827784
159	B	chr1	15829089	15829402
160	B	chr1	15758708	15759523
161	B	chr1	16068595	16069496
162	B	chr1	16275546	16277409
162	B	chr1	16274603	16277422
162	A	chr1	16122921	16123386
163	A	chr1	16124736	16127540
164	B	chr1	16374649	16375990
164	B	chr1	16374586	16376378
164	B	chr1	16383955	16384558
164	A	chr1	16336101	16336475
164	A	chr1	16336977	16337496
164	A	chr1	16338442	16350892
164	A	chr1	16338637	16340668
165	A	chr1	16399746	16400527
165	B	chr1	16693599	16695381
165	B	chr1	16693678	16694944
165	B	chr1	16700208	16705104
165	B	chr1	16700669	16702084
165	B	chr1	16703049	16703698
166	B	chr1	16507416	16509525
166	B	chr1	16507297	16509526
166	B	chr1	16511363	16511788
167	B	chr1	16570684	16570953
166	A	chr1	16405799	16406346
167	A	chr1	16405799	16406346
165	A	chr1	16405799	16406346
166	A	chr1	16408096	16408877
167	A	chr1	16408096	16408877
165	A	chr1	16408096	16408877
165	A	chr1	16414481	16414725
169	B	chr1	16570684	16570953
169	B	chr1	16574616	16576774
170	B	chr1	17264977	17266636
170	B	chr1	17265422	17265973
171	B	chr1	17215178	17216538
171	B	chr1	17215279	17216473
171	B	chr1	17221214	17223936
173	A	chr1	17019507	17020953
174	B	chr1	17215178	17216538
174	B	chr1	17215279	17216473
174	B	chr1	17221214	17223936
175	A	chr1	17287095	17288048
175	A	chr1	17287145	17287762
177	B	chr1	17730470	17732574
176	A	chr1	17389788	17390580
177	A	chr1	17389788	17390580
178	A	chr1	17448232	17449905
179	A	chr1	17448232	17449905
180	B	chr1	17730470	17732574
182	A	chr1	17744788	17745189
183	A	chr1	17744788	17745189
182	A	chr1	17745443	17746396
183	A	chr1	17745443	17746396
182	A	chr1	17745519	17746434
183	A	chr1	17745519	17746434
182	A	chr1	17749705	17753150
183	A	chr1	17749705	17753150
184	A	chr1	17817888	17818853
184	A	chr1	17819749	17820727
185	A	chr1	17819749	17820727
186	B	chr1	17928778	17929782
189	A	chr1	17979342	17979840
187	A	chr1	17979342	17979840
188	A	chr1	17979342	17979840
192	B	chr1	18519074	18520050
198	B	chr1	18519074	18520050
198	A	chr1	18434260	18434742
200	A	chr1	18616637	18629339
202	B	chr1	18813614	18814222
202	A	chr1	18725993	18726284
207	B	chr1	19978618	19982112
207	B	chr1	19983881	19986298
207	A	chr1	19220635	19221286
208	B	chr1	19577187	19579926
208	B	chr1	19577299	19579506
208	A	chr1	19227636	19229977
208	A	chr1	19228549	19229880
209	A	chr1	19233942	19234591
208	A	chr1	19233942	19234591
210	A	chr1	19239941	19241185
208	A	chr1	19239941	19241185
213	B	chr1	19921434	19925186
213	B	chr1	19922074	19924470
213	A	chr1	19662881	19666541
214	A	chr1	19662881	19666541
214	B	chr1	19974790	19975094
215	B	chr1	19970394	19971651
215	B	chr1	19970503	19971464
215	B	chr1	19974790	19975094
215	B	chr1	19978618	19982112
215	A	chr1	19761570	19761928
215	A	chr1	19763311	19763598
215	A	chr1	19766081	19766347
215	A	chr1	19766718	19767512
215	A	chr1	19768935	19769361
215	A	chr1	19771958	19773135
217	B	chr1	20476358	20476676
217	A	chr1	20245092	20246081
218	A	chr1	20245092	20246081
218	A	chr1	20253082	20254200
219	A	chr1	20301602	20301853
221	A	chr1	20539698	20540092
222	B	chr1	20684227	20685173
227	B	chr1	20959909	20961019
227	B	chr1	20960013	20961037
229	A	chr1	21022958	21023802
230	A	chr1	21022958	21023802
229	A	chr1	21023118	21024990
230	A	chr1	21023118	21024990
231	A	chr1	21058180	21060300
233	B	chr1	21995439	21996116
234	A	chr1	21577562	21580058
235	A	chr1	21577562	21580058
235	B	chr1	21900048	21900669
235	B	chr1	21900922	21901833
235	B	chr1	21900943	21901679
235	A	chr1	21586242	21593427
235	A	chr1	21586668	21589792
237	B	chr1	21900048	21900669
237	B	chr1	21900922	21901833
237	B	chr1	21900943	21901679
238	B	chr1	21978061	21978657
240	B	chr1	21860872	21861218
240	B	chr1	21863495	21865298
242	A	chr1	21835863	21837285
243	B	chr1	22281557	22284015
243	B	chr1	22281506	22284082
243	B	chr1	22285657	22285928
243	B	chr1	22288088	22288726
243	B	chr1	22290020	22290486
243	B	chr1	22290059	22290549
243	B	chr1	22294935	22295889
243	B	chr1	22295028	22295734
243	B	chr1	22299710	22300077
243	B	chr1	22300358	22301263
243	B	chr1	22301050	22301594
243	A	chr1	21995439	21996116
243	A	chr1	21996055	21996826
244	B	chr1	22281557	22284015
244	B	chr1	22281506	22284082
244	A	chr1	22219617	22242980
244	B	chr1	22285657	22285928
244	B	chr1	22288088	22288726
244	A	chr1	22222816	22224047
244	A	chr1	22225161	22225838
244	A	chr1	22228015	22229500
244	A	chr1	22230757	22231477
244	A	chr1	22233553	22234076
244	A	chr1	22235298	22238489
244	A	chr1	22238828	22241995
245	B	chr1	22965358	22966365
245	A	chr1	22447889	22449788
245	A	chr1	22448332	22449807
245	A	chr1	22450322	22450789
245	A	chr1	22453419	22453732
247	B	chr1	22738536	22740308
247	B	chr1	22738415	22741627
247	A	chr1	22460016	22460748
245	A	chr1	22460016	22460748
248	A	chr1	22744210	22746579
249	A	chr1	22744210	22746579
249	B	chr1	22856907	22857455
250	B	chr1	22827529	22828054
252	B	chr1	22965358	22966365
252	A	chr1	22856907	22857455
254	B	chr1	23592303	23592782
255	B	chr1	23503566	23505819
254	A	chr1	23003577	23004758
255	A	chr1	23003577	23004758
258	B	chr1	23857982	23858533
258	B	chr1	23857984	23858314
258	B	chr1	23866628	23867199
257	A	chr1	23302385	23303028
259	A	chr1	23302385	23303028
260	A	chr1	23302385	23303028
258	A	chr1	23302385	23303028
263	B	chr1	23589135	23591164
263	B	chr1	23592303	23592782
264	A	chr1	23668384	23672151
264	A	chr1	23669736	23671764
265	B	chr1	24086519	24088204
265	A	chr1	23866628	23867199
266	B	chr1	23963822	23965025
270	B	chr1	24719098	24720813
272	B	chr1	24719098	24720813
271	A	chr1	24532741	24533317
275	A	chr1	24739619	24740877
275	A	chr1	24739549	24740929
275	A	chr1	24741357	24742038
275	A	chr1	24741725	24742034
275	A	chr1	24742356	24744310
277	A	chr1	25009304	25011368
277	A	chr1	25014367	25014979
278	A	chr1	25014367	25014979
279	B	chr1	25068548	25071546
279	B	chr1	25070088	25070817
279	B	chr1	25071809	25073456
279	B	chr1	25071839	25073940
279	A	chr1	25019304	25020944
277	A	chr1	25019304	25020944
281	A	chr1	25174724	25175343
282	A	chr1	25174724	25175343
283	B	chr1	25525661	25527194
287	B	chr1	25525661	25527194
288	B	chr1	26125972	26127454
288	B	chr1	26126151	26127271
292	B	chr1	26143464	26147943
292	A	chr1	25756289	25758363
292	A	chr1	25756400	25757112
292	A	chr1	25757395	25758256
293	B	chr1	26323425	26324644
293	B	chr1	26323898	26324578
293	B	chr1	26341696	26350053
293	B	chr1	26343737	26344099
293	B	chr1	26348342	26348758
293	A	chr1	25912953	25915694
294	B	chr1	26125972	26127454
294	B	chr1	26126151	26127271
295	A	chr1	25943291	25945166
295	B	chr1	26010178	26011802
295	B	chr1	26013468	26014266
295	B	chr1	26014680	26017377
296	B	chr1	26323425	26324644
296	B	chr1	26323898	26324578
296	A	chr1	26155496	26156380
296	A	chr1	26168642	26169663
297	A	chr1	26217940	26220214
297	A	chr1	26218104	26219488
297	A	chr1	26219743	26220354
298	B	chr1	26323425	26324644
298	B	chr1	26323898	26324578
299	B	chr1	26484411	26488865
299	A	chr1	26361302	26365844
300	B	chr1	26417735	26425292
300	A	chr1	26372366	26373150
301	A	chr1	26427901	26431582
302	B	chr1	26560008	26560381
302	B	chr1	26560614	26562019
302	B	chr1	26560708	26561394
302	A	chr1	26503551	26505046
302	A	chr1	26503597	26505066
303	A	chr1	26603792	26604714
303	B	chr1	26743793	26747544
303	B	chr1	26743872	26747495
304	B	chr1	26645472	26646070
304	A	chr1	26605463	26607344
303	A	chr1	26605463	26607344
304	A	chr1	26605981	26607322
303	A	chr1	26605981	26607322
304	A	chr1	26608019	26609418
303	A	chr1	26608019	26609418
304	A	chr1	26608491	26608738
303	A	chr1	26608491	26608738
305	A	chr1	26610477	26611222
306	B	chr1	27108601	27116243
306	B	chr1	27112346	27115694
308	B	chr1	27017150	27026180
308	B	chr1	27018574	27021013
309	A	chr1	27018574	27021013
309	A	chr1	27017150	27026180
309	B	chr1	27108601	27116243
309	B	chr1	27112346	27115694
309	A	chr1	27021531	27025089
309	A	chr1	27027234	27029368
309	A	chr1	27027813	27028605
309	A	chr1	27030149	27031239
309	A	chr1	27031602	27033463
310	A	chr1	27319397	27322104
310	A	chr1	27319326	27329698
310	B	chr1	27424775	27428028
310	A	chr1	27322380	27322710
310	A	chr1	27323917	27329003
311	B	chr1	27617970	27619557
312	B	chr1	27424775	27428028
312	B	chr1	27425376	27427542
314	B	chr1	27717731	27719732
314	B	chr1	27717886	27719812
314	A	chr1	27424775	27428028
313	A	chr1	27424775	27428028
314	A	chr1	27425376	27427542
313	A	chr1	27425376	27427542
314	A	chr1	27444367	27446832
317	B	chr1	27717731	27719732
317	B	chr1	27717886	27719812
317	A	chr1	27623522	27627895
318	A	chr1	27623522	27627895
317	A	chr1	27627593	27628011
318	A	chr1	27627593	27628011
317	A	chr1	27628159	27628555
318	A	chr1	27628159	27628555
319	B	chr1	27988812	27989760
319	B	chr1	27989193	27989743
320	A	chr1	27728385	27733592
319	A	chr1	27728385	27733592
320	A	chr1	27728406	27733419
319	A	chr1	27728406	27733419
319	A	chr1	27743682	27746889
319	A	chr1	27743699	27746841
321	B	chr1	27923706	27926903
321	A	chr1	27886218	27905465
322	B	chr1	27981081	27983359
322	B	chr1	27988812	27989760
322	B	chr1	27989193	27989743
323	B	chr1	28519969	28521139
323	B	chr1	28522378	28523992
324	A	chr1	28185310	28185738
323	A	chr1	28185310	28185738
325	A	chr1	28414028	28415818
325	A	chr1	28414167	28415957
326	A	chr1	28572871	28576893
326	A	chr1	28573974	28578826
326	B	chr1	28797321	28798771
326	A	chr1	28584921	28585687
326	A	chr1	28584952	28585701
326	A	chr1	28585975	28587342
326	A	chr1	28586008	28587494
327	A	chr1	28677601	28679373
327	B	chr1	28924966	28928139
327	B	chr1	28925322	28926637
327	B	chr1	28929797	28935390
328	A	chr1	28727926	28728400
328	B	chr1	28924966	28928139
328	B	chr1	28929797	28935390
329	A	chr1	28831480	28836790
329	A	chr1	28831472	28838995
329	A	chr1	28839349	28840373
330	A	chr1	28839349	28840373
330	B	chr1	28924966	28928139
330	B	chr1	28925322	28926637
330	B	chr1	28929797	28935390
330	A	chr1	28841663	28842778
329	A	chr1	28841663	28842778
329	A	chr1	28844242	28847080
330	A	chr1	28844242	28847080
329	A	chr1	28844328	28845893
330	A	chr1	28844328	28845893
330	A	chr1	28847342	28847803
331	A	chr1	28972093	28976144
331	A	chr1	28973850	28976583
334	B	chr1	29524416	29524836
335	B	chr1	29369725	29370269
340	A	chr1	29208946	29209247
339	A	chr1	29208946	29209247
337	A	chr1	29208946	29209247
338	A	chr1	29208946	29209247
340	A	chr1	29210135	29211528
339	A	chr1	29210135	29211528
337	A	chr1	29210135	29211528
338	A	chr1	29210135	29211528
340	A	chr1	29210234	29211577
339	A	chr1	29210234	29211577
337	A	chr1	29210234	29211577
338	A	chr1	29210234	29211577
340	A	chr1	29211769	29212376
339	A	chr1	29211769	29212376
337	A	chr1	29211769	29212376
338	A	chr1	29211769	29212376
340	A	chr1	29211980	29212333
339	A	chr1	29211980	29212333
337	A	chr1	29211980	29212333
338	A	chr1	29211980	29212333
340	A	chr1	29212980	29214901
337	A	chr1	29212980	29214901
338	A	chr1	29212980	29214901
339	A	chr1	29212980	29214901
341	B	chr1	29510507	29514491
341	B	chr1	29517779	29518440
342	B	chr1	31190210	31191290
342	B	chr1	31190313	31191307
342	A	chr1	29369725	29370269
343	B	chr1	30266138	30267160
344	B	chr1	30294733	30295288
345	A	chr1	29556858	29557972
343	A	chr1	29556858	29557972
344	A	chr1	29556858	29557972
345	A	chr1	29556920	29557885
343	A	chr1	29556920	29557885
344	A	chr1	29556920	29557885
343	A	chr1	29562985	29565433
345	A	chr1	29562985	29565433
344	A	chr1	29562985	29565433
346	A	chr1	29562985	29565433
347	A	chr1	29562985	29565433
345	A	chr1	29563055	29563361
343	A	chr1	29563055	29563361
344	A	chr1	29563055	29563361
346	A	chr1	29563055	29563361
347	A	chr1	29563055	29563361
344	A	chr1	29567076	29567716
345	A	chr1	29567076	29567716
346	A	chr1	29567076	29567716
347	A	chr1	29567076	29567716
344	A	chr1	29567103	29567462
345	A	chr1	29567103	29567462
346	A	chr1	29567103	29567462
347	A	chr1	29567103	29567462
348	A	chr1	29571596	29571914
347	A	chr1	29571596	29571914
348	A	chr1	29572736	29573078
347	A	chr1	29572736	29573078
348	A	chr1	29574139	29578559
347	A	chr1	29574139	29578559
347	A	chr1	29575894	29577988
351	B	chr1	30155136	30156574
352	B	chr1	30561319	30562272
353	B	chr1	30876987	30877233
354	A	chr1	29826234	29829924
361	B	chr1	30556237	30556852
361	B	chr1	30557092	30557493
361	B	chr1	30557867	30558786
361	B	chr1	30561319	30562272
359	A	chr1	30266138	30267160
361	A	chr1	30266138	30267160
362	A	chr1	30556237	30556852
362	A	chr1	30557092	30557493
362	A	chr1	30557867	30558786
362	A	chr1	30561319	30562272
365	A	chr1	30885662	30886953
365	A	chr1	30888179	30888635
366	A	chr1	31190210	31191290
366	A	chr1	31190313	31191307
367	B	chr1	31247353	31247581
369	B	chr1	31768647	31769660
369	B	chr1	31768747	31771191
369	B	chr1	31769895	31771098
370	B	chr1	31519754	31521048
370	B	chr1	31521939	31522302
370	A	chr1	31435305	31435554
369	A	chr1	31435305	31435554
370	A	chr1	31437274	31439234
369	A	chr1	31437274	31439234
370	A	chr1	31439552	31440249
369	A	chr1	31439552	31440249
369	A	chr1	31445603	31445825
373	B	chr1	31800059	31800586
375	B	chr1	36672205	36673999
376	A	chr1	31895237	31895622
379	B	chr1	32246502	32248956
379	B	chr1	32247364	32249631
379	B	chr1	32253004	32254933
380	B	chr1	32176607	32181363
378	A	chr1	32131587	32133047
380	A	chr1	32131587	32133047
379	A	chr1	32131587	32133047
378	A	chr1	32131602	32133156
380	A	chr1	32131602	32133156
379	A	chr1	32131602	32133156
380	A	chr1	32134189	32134577
379	A	chr1	32134189	32134577
380	A	chr1	32134237	32134693
379	A	chr1	32134237	32134693
380	A	chr1	32134934	32136948
379	A	chr1	32134934	32136948
380	A	chr1	32135448	32136924
379	A	chr1	32135448	32136924
381	B	chr1	32419283	32422827
381	B	chr1	32416503	32423432
381	B	chr1	32430215	32430474
381	A	chr1	32279612	32280503
381	A	chr1	32280733	32281561
381	A	chr1	32281082	32281589
383	B	chr1	33546251	33547247
384	B	chr1	33230289	33233537
384	B	chr1	33230685	33232802
384	B	chr1	33237121	33237580
385	B	chr1	33130605	33131549
385	B	chr1	33131864	33133273
385	A	chr1	32866687	32867058
384	A	chr1	32866687	32867058
386	A	chr1	32866687	32867058
383	A	chr1	32866687	32867058
387	B	chr1	33218921	33229143
387	B	chr1	33230289	33233537
387	B	chr1	33230685	33232802
387	B	chr1	33237121	33237580
388	B	chr1	33230289	33233537
388	B	chr1	33230685	33232802
388	B	chr1	33237121	33237580
388	A	chr1	33178723	33179113
388	A	chr1	33181114	33182264
389	A	chr1	33390637	33391983
391	B	chr1	33937446	33937972
391	B	chr1	33938233	33938895
391	A	chr1	33564192	33565825
393	B	chr1	33721247	33724012
393	B	chr1	33721215	33724555
394	B	chr1	33937446	33937972
397	B	chr1	33826585	33832480
397	B	chr1	33830020	33830446
398	B	chr1	33937446	33937972
399	A	chr1	33826585	33832480
399	A	chr1	33830020	33830446
403	B	chr1	34578456	34578846
406	B	chr1	35056172	35056981
408	A	chr1	34642529	34642890
407	A	chr1	34642529	34642890
410	B	chr1	35056172	35056981
412	B	chr1	35311262	35311486
412	B	chr1	35318539	35319713
412	B	chr1	35318644	35319793
412	A	chr1	35262276	35262693
413	A	chr1	35655250	35655891
414	B	chr1	36010376	36010750
414	B	chr1	36018331	36024557
417	B	chr1	36010376	36010750
420	B	chr1	36599388	36600046
421	A	chr1	36565525	36565755
422	A	chr1	36565525	36565755
423	A	chr1	36614040	36617808
423	A	chr1	36614233	36615091
424	A	chr1	36614233	36615091
424	A	chr1	36614040	36617808
424	B	chr1	36652931	36653914
424	B	chr1	36652956	36653923
424	A	chr1	36615404	36616569
423	A	chr1	36615404	36616569
424	A	chr1	36619539	36624302
423	A	chr1	36619539	36624302
425	B	chr1	36886694	36887204
425	A	chr1	36815241	36815990
425	A	chr1	36816296	36819436
425	A	chr1	36816343	36817879
425	A	chr1	36818335	36818707
428	B	chr1	37503751	37504121
428	B	chr1	37509065	37509331
432	B	chr1	37791449	37791772
434	A	chr1	37915914	37916676
434	A	chr1	37917026	37918490
435	A	chr1	38060196	38063529
436	A	chr1	38060196	38063529
435	A	chr1	38061804	38062125
436	A	chr1	38061804	38062125
440	A	chr1	38477819	38479136
440	A	chr1	38477768	38479987
440	B	chr1	39465425	39469311
440	B	chr1	39470332	39470973
440	B	chr1	39472649	39473063
440	B	chr1	39473485	39473886
440	B	chr1	39479593	39479880
440	B	chr1	39480291	39480871
440	B	chr1	39481149	39483556
440	B	chr1	39484335	39484664
443	B	chr1	39283703	39283961
444	B	chr1	38889177	38895994
444	A	chr1	38733879	38738468
446	B	chr1	39552748	39553092
447	B	chr1	39283703	39283961
448	A	chr1	39324818	39325394
448	A	chr1	39324407	39326678
448	B	chr1	39552748	39553092
448	A	chr1	39325648	39326019
449	A	chr1	39325648	39326019
449	A	chr1	39324407	39326678
449	B	chr1	39461925	39462506
449	B	chr1	39463024	39463431
449	B	chr1	39464389	39464714
449	B	chr1	39465425	39469311
450	B	chr1	39719320	39722483
450	B	chr1	39726139	39726362
451	A	chr1	39563460	39564306
452	A	chr1	39563460	39564306
451	A	chr1	39563635	39564368
452	A	chr1	39563635	39564368
451	A	chr1	39564678	39565013
452	A	chr1	39564678	39565013
453	A	chr1	39564678	39565013
453	B	chr1	39719320	39722483
453	B	chr1	39726139	39726362
453	A	chr1	39565255	39566841
451	A	chr1	39565255	39566841
452	A	chr1	39565255	39566841
453	A	chr1	39565673	39566059
451	A	chr1	39565673	39566059
452	A	chr1	39565673	39566059
452	A	chr1	39567344	39574441
453	A	chr1	39567344	39574441
451	A	chr1	39567344	39574441
454	B	chr1	39653026	39655474
454	A	chr1	39567344	39574441
454	B	chr1	39653808	39654069
454	B	chr1	39655853	39658791
454	B	chr1	39656147	39656752
454	B	chr1	39659464	39661645
454	A	chr1	39568474	39569116
453	A	chr1	39568474	39569116
451	A	chr1	39568474	39569116
452	A	chr1	39568474	39569116
452	A	chr1	39569396	39574495
453	A	chr1	39569396	39574495
451	A	chr1	39569396	39574495
454	A	chr1	39569396	39574495
455	A	chr1	39653026	39655474
455	B	chr1	39726139	39726362
455	A	chr1	39655853	39658791
455	A	chr1	39656147	39656752
455	A	chr1	39659464	39661645
455	A	chr1	39660152	39661014
455	A	chr1	39662457	39662822
455	A	chr1	39668896	39672077
457	B	chr1	39834771	39837186
457	B	chr1	39835441	39835963
460	B	chr1	40119583	40120288
464	B	chr1	40438200	40438574
465	B	chr1	40438200	40438574
465	B	chr1	40441153	40446810
465	B	chr1	40441617	40443931
465	A	chr1	40386847	40389014
466	A	chr1	40386847	40389014
472	B	chr1	41222936	41224086
473	B	chr1	41130458	41131930
473	B	chr1	41130555	41131691
474	A	chr1	41239125	41239926
477	B	chr1	41901015	41902454
477	B	chr1	41901539	41901818
478	B	chr1	41901015	41902454
478	B	chr1	41901539	41901818
479	B	chr1	41701980	41702816
479	B	chr1	41703788	41705612
479	B	chr1	41706517	41709994
479	B	chr1	41707161	41708573
479	A	chr1	41615471	41619923
479	A	chr1	41621346	41621631
479	A	chr1	41621877	41622798
481	B	chr1	41785248	41785792
481	B	chr1	41785453	41785710
482	A	chr1	41822784	41828624
483	B	chr1	41940091	41941382
483	B	chr1	41940541	41941046
483	B	chr1	41947653	41949063
483	B	chr1	41950102	41955087
483	B	chr1	41951072	41951420
484	B	chr1	43199375	43200541
485	B	chr1	42508672	42509012
488	B	chr1	42630971	42631885
489	B	chr1	42500857	42502173
489	B	chr1	42508672	42509012
490	B	chr1	42550966	42551264
489	A	chr1	42289365	42289831
490	A	chr1	42289365	42289831
489	A	chr1	42289500	42290270
490	A	chr1	42289500	42290270
492	A	chr1	42612325	42612542
491	A	chr1	42612325	42612542
493	B	chr1	42785329	42786164
494	B	chr1	43123108	43125203
494	B	chr1	43123640	43124720
496	B	chr1	43533308	43536266
497	B	chr1	43196211	43196716
497	B	chr1	43199375	43200541
500	B	chr1	43533308	43536266
501	B	chr1	43888506	43888781
502	A	chr1	43470826	43477814
502	B	chr1	43533308	43536266
502	B	chr1	43534570	43535790
502	A	chr1	43472661	43474900
504	B	chr1	44126563	44128250
505	B	chr1	44395020	44396082
505	B	chr1	44398817	44399858
505	B	chr1	44398898	44400497
508	B	chr1	44398898	44400497
509	B	chr1	44114594	44116804
509	B	chr1	44114724	44117504
509	A	chr1	43996098	43998104
508	A	chr1	43996098	43998104
509	A	chr1	43996220	43998446
508	A	chr1	43996220	43998446
511	B	chr1	44395020	44396082
511	B	chr1	44398817	44399858
511	B	chr1	44398898	44400497
511	A	chr1	44229449	44229702
511	A	chr1	44230081	44233234
511	A	chr1	44230090	44233482
511	A	chr1	44233774	44234506
511	A	chr1	44233868	44234293
512	B	chr1	44501264	44502359
512	B	chr1	44501806	44502258
512	B	chr1	44502784	44503019
513	A	chr1	44554406	44555894
513	B	chr1	44678394	44679733
513	B	chr1	44678554	44679570
514	A	chr1	44554406	44555894
515	B	chr1	45057616	45058915
516	B	chr1	44755246	44756858
516	B	chr1	44757841	44759756
516	B	chr1	44762333	44764013
516	A	chr1	44715002	44717696
518	A	chr1	45079857	45080630
519	B	chr1	45955983	45956808
519	B	chr1	45955987	45956860
519	B	chr1	45957306	45957934
520	B	chr1	45476193	45479476
520	B	chr1	45477185	45477668
520	B	chr1	45477931	45478914
520	A	chr1	45195340	45198528
519	A	chr1	45195340	45198528
520	A	chr1	45195367	45198186
519	A	chr1	45195367	45198186
521	A	chr1	45195367	45198186
521	A	chr1	45195340	45198528
521	B	chr1	45770929	45772481
521	A	chr1	45204380	45206311
521	A	chr1	45204764	45206649
523	B	chr1	45476193	45479476
523	B	chr1	45477185	45477668
523	B	chr1	45477931	45478914
523	A	chr1	45258365	45259335
523	A	chr1	45258677	45259350
524	B	chr1	45955983	45956808
524	B	chr1	45955987	45956860
524	B	chr1	45957306	45957934
525	B	chr1	45763204	45763911
525	A	chr1	45298042	45298292
524	A	chr1	45298042	45298292
526	B	chr1	45476193	45479476
526	B	chr1	45477185	45477668
526	B	chr1	45477931	45478914
527	A	chr1	45476193	45479476
528	B	chr1	45955983	45956808
528	B	chr1	45955987	45956860
528	B	chr1	45957306	45957934
530	B	chr1	45955983	45956808
530	B	chr1	45955987	45956860
530	B	chr1	45957306	45957934
530	A	chr1	45770929	45772481
531	A	chr1	45813612	45816060
532	B	chr1	45955983	45956808
532	B	chr1	45955987	45956860
532	B	chr1	45957306	45957934
534	A	chr1	45979320	45983349
534	A	chr1	45983718	45983954
535	B	chr1	46638758	46641219
535	B	chr1	46648379	46649965
535	A	chr1	46085104	46085449
535	A	chr1	46085175	46085497
535	A	chr1	46087248	46089397
536	B	chr1	46347162	46348557
536	A	chr1	46112863	46114262
537	B	chr1	46804904	46807760
537	B	chr1	46804978	46809780
537	B	chr1	46813349	46813811
539	B	chr1	47183678	47185299
539	B	chr1	47183831	47184812
539	B	chr1	47190424	47190997
539	B	chr1	47193767	47194835
539	A	chr1	46908142	46908675
543	B	chr1	47190424	47190997
543	B	chr1	47193767	47194835
544	A	chr1	47155027	47155641
544	A	chr1	47156359	47159411
545	B	chr1	47450227	47451178
546	A	chr1	47220578	47221283
548	A	chr1	47220578	47221283
549	B	chr1	47448448	47449955
549	B	chr1	47450227	47451178
553	A	chr1	47656148	47656704
552	A	chr1	47656148	47656704
554	A	chr1	47656148	47656704
552	A	chr1	47657588	47658650
553	A	chr1	47657588	47658650
554	A	chr1	47657588	47658650
562	B	chr1	47989070	47989547
563	A	chr1	47989070	47989547
567	B	chr1	48673037	48675565
567	B	chr1	48680433	48681153
568	B	chr1	48965534	48966269
569	B	chr1	48452267	48453558
571	A	chr1	48398366	48400224
571	B	chr1	48680433	48681153
572	A	chr1	48461807	48465631
572	A	chr1	48462190	48463380
573	A	chr1	48461807	48465631
572	A	chr1	48465884	48467181
573	A	chr1	48465884	48467181
573	A	chr1	48469142	48470701
573	A	chr1	48471593	48473905
575	B	chr1	48965534	48966269
580	A	chr1	49035646	49037975
578	A	chr1	49035646	49037975
588	B	chr1	51163820	51164147
594	A	chr1	51888063	51889713
594	A	chr1	51888099	51889757
597	A	chr1	52372775	52373101
601	B	chr1	53662073	53665115
601	B	chr1	53662086	53663567
605	A	chr1	53165949	53167144
606	A	chr1	53165949	53167144
605	A	chr1	53168432	53169699
606	A	chr1	53168432	53169699
605	A	chr1	53168848	53169431
606	A	chr1	53168848	53169431
607	A	chr1	53308533	53309130
607	A	chr1	53308579	53309150
609	A	chr1	53527448	53528683
611	A	chr1	53743555	53743787
610	A	chr1	53743555	53743787
613	A	chr1	53951487	53951816
612	A	chr1	53951487	53951816
614	B	chr1	54060068	54060342
616	B	chr1	55279486	55280349
617	B	chr1	54517395	54520762
617	B	chr1	54517763	54519948
619	B	chr1	55279486	55280349
620	B	chr1	54953135	54955251
620	B	chr1	54952316	54957295
621	B	chr1	54869439	54875740
621	B	chr1	54870539	54875193
622	B	chr1	54953135	54955251
622	B	chr1	54952316	54957295
623	A	chr1	54589709	54590184
622	A	chr1	54589709	54590184
624	B	chr1	54952316	54957295
624	B	chr1	54953135	54955251
624	A	chr1	54684819	54686914
624	A	chr1	54694218	54694868
624	A	chr1	54715670	54716502
625	A	chr1	54770335	54773488
625	B	chr1	54861492	54861723
625	B	chr1	54862137	54862721
625	B	chr1	54868338	54869135
625	B	chr1	54869439	54875740
625	B	chr1	54870539	54875193
625	A	chr1	54772462	54773153
626	A	chr1	54772462	54773153
626	A	chr1	54770335	54773488
626	B	chr1	54953135	54955251
626	B	chr1	54952316	54957295
626	A	chr1	54774776	54781035
625	A	chr1	54774776	54781035
625	A	chr1	54776486	54778568
626	A	chr1	54776486	54778568
625	A	chr1	54788672	54791116
625	A	chr1	54789787	54791178
627	A	chr1	54870539	54875193
627	A	chr1	54869439	54875740
627	B	chr1	54952316	54957295
627	B	chr1	54953135	54955251
628	A	chr1	54953135	54955251
628	A	chr1	54952316	54957295
628	A	chr1	54964982	54965573
628	A	chr1	54965061	54965559
628	A	chr1	54968182	54969742
628	A	chr1	54980195	54980608
630	B	chr1	55459420	55460686
630	A	chr1	55415967	55416491
630	A	chr1	55415994	55417173
631	B	chr1	55488025	55488387
631	A	chr1	55425371	55425661
637	B	chr1	57284174	57285703
637	B	chr1	57286117	57288207
640	B	chr1	57042832	57045802
640	B	chr1	57043724	57045828
644	B	chr1	57042832	57045802
644	B	chr1	57043724	57045828
645	B	chr1	57037803	57038250
645	B	chr1	57038944	57040190
645	B	chr1	57042832	57045802
645	B	chr1	57043724	57045828
646	B	chr1	57042832	57045802
646	B	chr1	57043724	57045828
647	B	chr1	57275144	57277786
653	B	chr1	59010487	59012853
654	B	chr1	57431731	57432334
656	B	chr1	59010487	59012853
656	B	chr1	59011513	59012414
659	B	chr1	58494838	58495260
659	B	chr1	58495553	58499180
659	A	chr1	58062644	58066545
659	A	chr1	58062704	58063068
659	A	chr1	58064195	58065048
659	A	chr1	58065311	58066198
663	B	chr1	60164051	60164500
663	B	chr1	60164064	60164415
665	B	chr1	59761717	59763460
665	B	chr1	59762383	59763455
665	A	chr1	59247200	59251783
666	A	chr1	59247200	59251783
666	B	chr1	59363929	59366352
666	A	chr1	59250006	59251318
665	A	chr1	59250006	59251318
667	A	chr1	59247200	59251783
667	B	chr1	59612314	59612911
667	B	chr1	59612390	59612704
669	B	chr1	60164051	60164500
669	B	chr1	60164064	60164415
669	A	chr1	59761717	59763460
669	A	chr1	59762383	59763455
671	A	chr1	60432670	60433277
676	B	chr1	61916046	61920440
676	B	chr1	61918242	61919106
679	A	chr1	60746727	60747624
680	A	chr1	60746727	60747624
681	A	chr1	60746727	60747624
683	A	chr1	61314941	61315611
684	A	chr1	61314941	61315611
685	B	chr1	61918242	61919106
685	B	chr1	61916046	61920440
684	A	chr1	61326646	61328747
685	A	chr1	61326646	61328747
687	B	chr1	61916046	61920440
691	B	chr1	61916046	61920440
691	B	chr1	61918242	61919106
691	A	chr1	61522485	61523526
689	A	chr1	61522485	61523526
692	B	chr1	61800336	61801455
692	B	chr1	61802800	61804478
692	B	chr1	61803361	61804013
692	A	chr1	61545108	61546383
692	A	chr1	61547097	61549714
692	A	chr1	61547694	61549425
693	A	chr1	61916046	61920440
695	B	chr1	62533713	62536100
695	B	chr1	62534096	62534312
694	A	chr1	62415260	62419672
695	A	chr1	62415260	62419672
695	A	chr1	62416495	62416828
696	B	chr1	63211850	63212262
696	B	chr1	63216080	63216461
697	A	chr1	62640680	62641344
696	A	chr1	62640680	62641344
696	A	chr1	62641677	62650841
697	A	chr1	62641677	62650841
698	A	chr1	62745074	62746871
698	A	chr1	62748353	62749825
698	A	chr1	62751646	62755221
699	B	chr1	63211850	63212262
702	B	chr1	64709290	64709955
702	B	chr1	64709308	64709934
703	B	chr1	64709290	64709955
703	B	chr1	64709308	64709934
703	B	chr1	64710190	64710585
703	B	chr1	64710191	64710553
703	A	chr1	63782241	63783715
703	A	chr1	63784807	63790466
703	A	chr1	63788285	63788518
704	A	chr1	63784807	63790466
703	A	chr1	63795123	63796154
705	A	chr1	64076820	64079695
706	B	chr1	64709290	64709955
706	B	chr1	64709308	64709934
705	A	chr1	64090804	64092149
707	B	chr1	64709290	64709955
707	B	chr1	64709308	64709934
708	B	chr1	64603272	64604759
708	A	chr1	64140352	64141414
707	A	chr1	64140352	64141414
708	A	chr1	64140411	64140685
707	A	chr1	64140411	64140685
708	A	chr1	64140925	64141329
707	A	chr1	64140925	64141329
709	A	chr1	64162487	64166226
709	B	chr1	64379044	64380658
709	B	chr1	64384891	64390527
709	A	chr1	64168944	64169343
710	B	chr1	64379120	64380333
710	B	chr1	64379044	64380658
710	B	chr1	64384891	64390527
710	A	chr1	64193932	64196876
710	A	chr1	64195411	64196767
710	A	chr1	64197102	64198766
710	A	chr1	64198985	64199362
711	B	chr1	64709290	64709955
711	B	chr1	64709308	64709934
711	A	chr1	64237321	64238419
712	A	chr1	64237321	64238419
712	B	chr1	64379044	64380658
712	B	chr1	64379120	64380333
712	B	chr1	64384891	64390527
711	A	chr1	64239145	64242936
712	A	chr1	64239145	64242936
711	A	chr1	64239262	64243360
712	A	chr1	64239262	64243360
712	A	chr1	64243719	64246797
713	A	chr1	64243719	64246797
713	B	chr1	64596549	64597507
713	A	chr1	64247136	64252199
713	A	chr1	64249865	64251869
713	A	chr1	64252357	64254526
714	B	chr1	64709290	64709955
714	B	chr1	64709308	64709934
714	A	chr1	64377437	64377745
714	A	chr1	64379044	64380658
714	A	chr1	64379120	64380333
714	A	chr1	64384891	64390527
715	A	chr1	64384891	64390527
717	B	chr1	64959868	64960785
718	B	chr1	65146523	65147053
718	B	chr1	65152729	65153359
718	B	chr1	65152765	65153222
718	B	chr1	65153643	65154088
723	B	chr1	65294710	65296320
723	A	chr1	64935304	64939916
724	A	chr1	64941505	64942043
723	A	chr1	64941505	64942043
725	A	chr1	65146523	65147053
725	A	chr1	65152729	65153359
725	A	chr1	65152765	65153222
725	A	chr1	65153643	65154088
726	B	chr1	65672199	65672443
728	B	chr1	65430996	65432723
728	B	chr1	65431166	65432722
726	A	chr1	65339179	65342032
729	A	chr1	65339179	65342032
730	A	chr1	65339179	65342032
731	A	chr1	65531082	65534630
731	A	chr1	65531137	65534940
732	A	chr1	65531082	65534630
732	A	chr1	65531137	65534940
733	A	chr1	65687487	65688194
734	A	chr1	65687487	65688194
736	B	chr1	65861569	65862384
736	B	chr1	65862656	65862917
736	B	chr1	65875295	65875759
736	B	chr1	65884817	65888657
736	B	chr1	65884820	65885946
736	B	chr1	65886234	65887427
736	A	chr1	65712789	65714685
734	A	chr1	65712789	65714685
736	A	chr1	65722019	65723258
737	A	chr1	65890862	65892676
738	A	chr1	65890862	65892676
737	A	chr1	65892976	65893236
738	A	chr1	65892976	65893236
739	A	chr1	65895546	65895940
737	A	chr1	65895546	65895940
738	A	chr1	65895546	65895940
739	A	chr1	65898702	65898983
737	A	chr1	65898702	65898983
738	A	chr1	65898702	65898983
737	A	chr1	65900132	65901972
738	A	chr1	65900132	65901972
747	B	chr1	67196170	67196776
749	B	chr1	66915245	66916476
750	B	chr1	66800136	66800621
750	B	chr1	66800950	66803291
750	A	chr1	66735668	66736706
750	A	chr1	66737116	66737977
750	A	chr1	66737116	66739029
752	B	chr1	67196170	67196776
755	A	chr1	67223555	67224264
754	A	chr1	67223555	67224264
766	B	chr1	68149949	68150620
766	B	chr1	68150931	68153717
766	B	chr1	68150953	68152654
766	B	chr1	68154106	68155745
769	B	chr1	68224892	68226066
769	B	chr1	68225523	68225882
766	A	chr1	68000106	68000571
769	A	chr1	68000106	68000571
765	A	chr1	68000106	68000571
767	A	chr1	68000106	68000571
768	A	chr1	68000106	68000571
770	A	chr1	68150931	68153717
770	B	chr1	68213905	68218801
770	B	chr1	68213439	68218802
770	A	chr1	68154106	68155745
770	A	chr1	68157291	68157643
772	B	chr1	68582605	68583576
772	B	chr1	68585071	68588118
771	A	chr1	68232021	68233227
772	A	chr1	68232021	68233227
773	B	chr1	68685648	68686208
773	B	chr1	68686764	68690224
773	B	chr1	68692630	68692963
773	B	chr1	68694717	68699156
775	B	chr1	68582605	68583576
778	B	chr1	68915268	68916378
778	A	chr1	68582605	68583576
777	A	chr1	68582605	68583576
779	A	chr1	68585071	68588118
778	A	chr1	68585071	68588118
777	A	chr1	68585071	68588118
780	A	chr1	68585071	68588118
780	B	chr1	68692630	68692963
780	B	chr1	68694717	68699156
779	A	chr1	68588412	68590514
780	A	chr1	68588412	68590514
777	A	chr1	68588412	68590514
778	A	chr1	68588412	68590514
781	A	chr1	68694717	68699156
781	B	chr1	68788169	68789624
784	B	chr1	70686222	70687992
784	B	chr1	70685536	70688043
793	A	chr1	70500150	70500669
792	A	chr1	70500150	70500669
792	A	chr1	70507827	70508396
792	A	chr1	70509051	70510338
808	B	chr1	75155740	75156258
808	B	chr1	75155965	75156249
810	B	chr1	72499448	72501571
810	B	chr1	72502020	72502297
810	A	chr1	72058338	72058716
811	A	chr1	72058338	72058716
817	B	chr1	75155740	75156258
817	B	chr1	75155965	75156249
818	B	chr1	74444666	74447563
819	B	chr1	74935397	74937328
819	B	chr1	74937556	74937884
820	B	chr1	74103067	74103327
822	B	chr1	75155740	75156258
822	B	chr1	75155965	75156249
823	B	chr1	74139107	74139421
823	B	chr1	74139707	74140019
825	B	chr1	75155740	75156258
825	B	chr1	75155965	75156249
826	B	chr1	74444666	74447563
828	B	chr1	74964822	74965137
829	B	chr1	75155740	75156258
829	B	chr1	75155965	75156249
831	B	chr1	75155740	75156258
831	B	chr1	75155965	75156249
832	B	chr1	74935397	74937328
832	B	chr1	74937556	74937884
850	B	chr1	76779293	76780613
854	B	chr1	78566712	78567759
854	B	chr1	78579002	78579400
854	B	chr1	78579222	78580108
859	B	chr1	78579002	78579400
859	B	chr1	78579222	78580108
859	B	chr1	78587153	78587674
860	A	chr1	78294940	78295837
860	B	chr1	78352218	78355763
860	B	chr1	78353702	78355049
860	A	chr1	78296176	78296863
860	A	chr1	78297204	78301695
861	B	chr1	78579002	78579400
861	B	chr1	78579222	78580108
861	A	chr1	78441389	78441737
861	A	chr1	78442209	78446117
861	A	chr1	78442884	78443286
867	B	chr1	79657857	79659639
873	B	chr1	79954183	79956969
873	B	chr1	79958693	79958983
873	B	chr1	79960135	79960614
874	A	chr1	79726231	79726774
873	A	chr1	79726231	79726774
875	A	chr1	79726231	79726774
873	A	chr1	79727472	79729433
875	A	chr1	79727472	79729433
879	A	chr1	79958693	79958983
879	B	chr1	81677559	81677835
879	B	chr1	81678914	81679877
880	A	chr1	79960135	79960614
879	A	chr1	79960135	79960614
885	A	chr1	79968074	79968593
884	A	chr1	79968074	79968593
879	A	chr1	79968074	79968593
882	A	chr1	79968074	79968593
883	A	chr1	79968074	79968593
881	A	chr1	79968074	79968593
886	B	chr1	82009320	82009625
886	B	chr1	82011492	82014127
886	B	chr1	82016740	82017068
886	B	chr1	82017752	82018125
886	B	chr1	82021082	82021491
899	A	chr1	81281626	81281903
898	A	chr1	81281626	81281903
903	B	chr1	82265495	82269095
903	B	chr1	82265509	82270401
903	B	chr1	82271669	82272096
903	A	chr1	81777834	81778330
903	A	chr1	81779029	81779462
904	B	chr1	82265495	82269095
904	B	chr1	82265509	82270401
904	B	chr1	82271669	82272096
904	B	chr1	82277553	82277797
904	A	chr1	81879533	81880768
904	A	chr1	81890039	81890726
906	A	chr1	82009320	82009625
905	A	chr1	82009320	82009625
905	A	chr1	82011492	82014127
906	A	chr1	82011492	82014127
907	A	chr1	82011492	82014127
907	B	chr1	82265495	82269095
907	B	chr1	82265509	82270401
907	A	chr1	82016740	82017068
906	A	chr1	82016740	82017068
907	A	chr1	82017752	82018125
906	A	chr1	82017752	82018125
907	A	chr1	82021082	82021491
906	A	chr1	82021082	82021491
908	A	chr1	82265495	82269095
908	A	chr1	82265509	82270401
912	A	chr1	83241494	83242106
918	B	chr1	84899030	84899546
918	B	chr1	84899089	84899405
920	B	chr1	85224268	85224578
922	B	chr1	85051552	85051896
923	B	chr1	85224268	85224578
924	B	chr1	84899030	84899546
924	B	chr1	84899089	84899405
925	B	chr1	85224268	85224578
928	B	chr1	85082495	85083307
928	B	chr1	85084134	85086934
928	B	chr1	85086265	85086738
928	A	chr1	84969229	84973185
927	A	chr1	84969229	84973185
928	A	chr1	84971032	84972814
927	A	chr1	84971032	84972814
929	A	chr1	85108903	85109363
929	A	chr1	85109746	85110417
929	A	chr1	85138229	85139636
933	B	chr1	85724160	85725834
933	B	chr1	85724683	85725334
936	B	chr1	85705551	85706544
936	B	chr1	85709596	85710804
936	B	chr1	85724160	85725834
937	B	chr1	85724160	85725834
937	A	chr1	85661344	85662281
938	A	chr1	85764124	85764389
941	B	chr1	86040664	86049269
941	B	chr1	86045127	86049299
941	B	chr1	86049579	86051020
941	B	chr1	86049683	86050993
943	B	chr1	85968270	85968615
943	B	chr1	85968360	85968603
943	A	chr1	85773260	85773927
941	A	chr1	85773260	85773927
939	A	chr1	85773260	85773927
940	A	chr1	85773260	85773927
942	A	chr1	85773260	85773927
938	A	chr1	85773260	85773927
944	B	chr1	85929461	85931368
944	B	chr1	85929994	85931193
939	A	chr1	85779122	85780981
944	A	chr1	85779122	85780981
943	A	chr1	85779122	85780981
938	A	chr1	85779122	85780981
944	A	chr1	85781251	85782995
943	A	chr1	85781251	85782995
938	A	chr1	85781251	85782995
943	A	chr1	85785704	85786691
944	A	chr1	85785704	85786691
938	A	chr1	85785704	85786691
944	A	chr1	85786944	85787434
938	A	chr1	85786944	85787434
944	A	chr1	85790390	85790713
944	A	chr1	85790433	85790708
945	B	chr1	86039243	86040153
945	B	chr1	86040664	86049269
945	B	chr1	86045127	86049299
945	A	chr1	85929461	85931368
945	A	chr1	85929994	85931193
946	A	chr1	85960122	85960722
947	B	chr1	86034073	86038511
947	B	chr1	86039243	86040153
947	A	chr1	85968270	85968615
946	A	chr1	85968270	85968615
947	A	chr1	85968360	85968603
946	A	chr1	85968360	85968603
948	B	chr1	86151263	86151519
948	A	chr1	86071413	86074585
948	A	chr1	86071419	86074472
952	B	chr1	86966330	86966850
952	B	chr1	86967228	86971408
952	B	chr1	86967249	86970206
952	B	chr1	86973233	86973747
954	A	chr1	86966330	86966850
954	A	chr1	86967228	86971408
954	A	chr1	86967249	86970206
955	A	chr1	86967249	86970206
955	A	chr1	86967228	86971408
955	A	chr1	86973233	86973747
956	A	chr1	87238261	87241789
956	A	chr1	87244994	87245500
959	B	chr1	88419717	88420747
959	B	chr1	88420970	88422131
959	B	chr1	88433431	88433726
959	B	chr1	88433986	88434800
959	A	chr1	87597641	87598460
960	A	chr1	87597641	87598460
961	A	chr1	87597641	87598460
962	A	chr1	87597641	87598460
963	A	chr1	87616604	87618356
968	B	chr1	88419717	88420747
968	B	chr1	88420970	88422131
971	B	chr1	88419717	88420747
971	B	chr1	88420970	88422131
972	B	chr1	88419717	88420747
972	B	chr1	88420970	88422131
974	B	chr1	89031944	89032947
977	B	chr1	90459782	90461480
977	B	chr1	90459847	90462268
977	A	chr1	89456882	89459942
977	A	chr1	89457086	89460244
978	A	chr1	89456882	89459942
978	A	chr1	89457086	89460244
978	B	chr1	90228794	90229198
979	A	chr1	89457086	89460244
980	A	chr1	89457086	89460244
980	B	chr1	89828131	89831456
984	B	chr1	89828131	89831456
985	B	chr1	90459782	90461480
985	B	chr1	90459847	90462268
986	B	chr1	90228794	90229198
989	A	chr1	90096916	90099683
988	A	chr1	90096916	90099683
992	B	chr1	91965651	91967974
992	B	chr1	91965678	91967456
1001	B	chr1	91485171	91485442
1001	B	chr1	91485175	91485446
1001	B	chr1	91486099	91488839
1001	B	chr1	91486122	91488848
1003	B	chr1	91304726	91304951
1006	A	chr1	91482405	91483078
1006	A	chr1	91485171	91485442
1006	A	chr1	91485175	91485446
1006	A	chr1	91486099	91488839
1006	A	chr1	91486122	91488848
1007	B	chr1	92394408	92395713
1009	B	chr1	91965651	91967974
1009	B	chr1	91965678	91967456
1011	B	chr1	92394408	92395713
1012	B	chr1	92394408	92395713
1018	B	chr1	93269527	93271551
1018	B	chr1	93270654	93271116
1021	A	chr1	93490264	93491129
1022	B	chr1	94282811	94283152
1022	B	chr1	94283334	94283609
1022	B	chr1	94284686	94288647
1022	A	chr1	93762275	93762808
1023	B	chr1	94031573	94032053
1023	B	chr1	94032309	94033593
1024	B	chr1	94309587	94309835
1024	B	chr1	94311241	94313924
1024	B	chr1	94311358	94313710
1025	B	chr1	94093805	94094086
1027	B	chr1	94079517	94084135
1027	B	chr1	94081029	94081471
1027	B	chr1	94093805	94094086
1028	B	chr1	94309587	94309835
1028	B	chr1	94311241	94313924
1028	B	chr1	94311358	94313710
1029	B	chr1	94049830	94051489
1029	B	chr1	94058730	94059244
1029	A	chr1	93913135	93915322
1029	A	chr1	93913214	93915205
1030	A	chr1	94093805	94094086
1030	A	chr1	94099862	94105392
1031	B	chr1	95267779	95268087
1031	A	chr1	94511055	94511798
1031	A	chr1	94511398	94511745
1032	B	chr1	94798823	94801296
1033	B	chr1	94701863	94703927
1033	B	chr1	94712290	94713701
1033	A	chr1	94527211	94528381
1032	A	chr1	94527211	94528381
1034	B	chr1	94792032	94793211
1034	B	chr1	94792082	94793023
1034	B	chr1	94798823	94801296
1034	A	chr1	94712290	94713701
1035	B	chr1	95698400	95700766
1035	B	chr1	95699748	95700354
1035	B	chr1	95701001	95704133
1036	B	chr1	95509286	95509527
1037	B	chr1	95267779	95268087
1038	B	chr1	95121679	95124837
1038	B	chr1	95121442	95127723
1038	B	chr1	95126328	95127517
1038	B	chr1	95128057	95129192
1038	A	chr1	95006404	95008299
1038	A	chr1	95006823	95008000
1039	B	chr1	95258882	95259367
1040	B	chr1	95698400	95700766
1040	B	chr1	95699748	95700354
1040	B	chr1	95701001	95704133
1040	A	chr1	95316999	95317453
1041	B	chr1	95389380	95394019
1041	B	chr1	95390278	95394036
1042	B	chr1	95509286	95509527
1041	A	chr1	95320172	95320773
1042	A	chr1	95320172	95320773
1040	A	chr1	95320172	95320773
1040	A	chr1	95325066	95325379
1040	A	chr1	95327709	95333437
1040	A	chr1	95329306	95330005
1043	A	chr1	95389380	95394019
1043	A	chr1	95390278	95394036
1044	B	chr1	95698400	95700766
1044	B	chr1	95699748	95700354
1044	B	chr1	95701001	95704133
1044	A	chr1	95549779	95554507
1044	A	chr1	95551048	95551900
1044	A	chr1	95552143	95552918
1044	A	chr1	95560700	95561205
1045	A	chr1	95763138	95763960
1046	A	chr1	95763138	95763960
1050	B	chr1	96649550	96649937
1051	B	chr1	96984901	96985592
1051	B	chr1	96987310	96989280
1059	B	chr1	96878748	96879231
1059	B	chr1	96879989	96883202
1060	B	chr1	96467039	96468676
1060	B	chr1	96471162	96471426
1077	A	chr1	97603630	97603905
1088	A	chr1	99249171	99250030
1090	B	chr1	99646071	99646795
1090	B	chr1	99646074	99646341
1093	A	chr1	99646071	99646795
1092	A	chr1	99646071	99646795
1093	A	chr1	99646074	99646341
1092	A	chr1	99646074	99646341
1094	A	chr1	99790867	99791207
1096	B	chr1	101331560	101331847
1098	B	chr1	100502362	100505060
1098	B	chr1	100502415	100504982
1098	A	chr1	100273885	100275852
1097	A	chr1	100273885	100275852
1096	A	chr1	100273885	100275852
1098	A	chr1	100273998	100274976
1097	A	chr1	100273998	100274976
1096	A	chr1	100273998	100274976
1101	B	chr1	101331560	101331847
1102	B	chr1	100928064	100928943
1102	A	chr1	100597815	100598968
1102	A	chr1	100597847	100599623
1104	B	chr1	101331560	101331847
1105	B	chr1	101185775	101186553
1106	B	chr1	101331560	101331847
1107	A	chr1	101185775	101186553
1107	B	chr1	101331560	101331847
1110	B	chr1	101698675	101704711
1110	B	chr1	101701635	101702909
1111	B	chr1	101595408	101597417
1111	B	chr1	101601980	101603507
1112	B	chr1	101698675	101704711
1112	B	chr1	101701635	101702909
1111	A	chr1	101490387	101492401
1112	A	chr1	101490387	101492401
1111	A	chr1	101490673	101492153
1112	A	chr1	101490673	101492153
1113	A	chr1	101601980	101603507
1114	B	chr1	101698675	101704711
1114	B	chr1	101701635	101702909
1114	A	chr1	101604332	101604920
1113	A	chr1	101604332	101604920
1115	A	chr1	101772674	101775564
1116	A	chr1	101772674	101775564
1115	A	chr1	101775069	101775599
1116	A	chr1	101775069	101775599
1118	B	chr1	102899752	102900064
1126	B	chr1	102899752	102900064
1135	B	chr1	102899752	102900064
1141	A	chr1	102899752	102900064
1148	B	chr1	103715981	103717401
1148	B	chr1	103717647	103718052
1160	B	chr1	104784696	104786930
1162	A	chr1	105318851	105319175
1163	A	chr1	105318851	105319175
1164	A	chr1	105318851	105319175
1182	B	chr1	108506662	108508486
1183	A	chr1	108506662	108508486
1185	B	chr1	109189339	109189639
1187	B	chr1	109432341	109432720
1188	A	chr1	109739336	109741301
1188	B	chr1	109800174	109800781
1188	B	chr1	109801074	109802706
1188	A	chr1	109744116	109744434
1189	B	chr1	109937863	109941573
1189	B	chr1	109939805	109940525
1189	B	chr1	109940809	109941614
1190	B	chr1	110075134	110076192
1190	B	chr1	110077394	110079679
1189	A	chr1	109816183	109818011
1190	A	chr1	109816183	109818011
1191	A	chr1	110036252	110037379
1191	A	chr1	110036762	110037152
1193	B	chr1	110161673	110164609
1193	B	chr1	110161910	110163564
1193	B	chr1	110165947	110168755
1193	B	chr1	110172522	110172946
1194	B	chr1	110526862	110528889
1194	B	chr1	110526905	110528235
1193	A	chr1	110089117	110092116
1192	A	chr1	110089117	110092116
1194	A	chr1	110089117	110092116
1193	A	chr1	110090187	110091953
1192	A	chr1	110090187	110091953
1194	A	chr1	110090187	110091953
1198	B	chr1	110469960	110475315
1198	A	chr1	110333097	110336534
1198	A	chr1	110333650	110336497
1199	A	chr1	110469960	110475315
1210	A	chr1	111761674	111763621
1212	A	chr1	111766031	111766319
1211	A	chr1	111766031	111766319
1210	A	chr1	111766031	111766319
1214	B	chr1	112902382	112902878
1214	A	chr1	112010272	112011296
1214	A	chr1	112018646	112019027
1214	A	chr1	112019309	112019777
1214	A	chr1	112023523	112025256
1215	A	chr1	112023523	112025256
1216	A	chr1	112049767	112051660
1216	A	chr1	112049959	112051329
1217	B	chr1	112278257	112295016
1217	B	chr1	112291329	112292141
1217	B	chr1	112295463	112295919
1217	B	chr1	112296296	112299476
1217	B	chr1	112297434	112299429
1218	A	chr1	112317362	112322251
1218	A	chr1	112343317	112344380
1221	A	chr1	112531634	112532875
1222	B	chr1	113160591	113163651
1222	B	chr1	113161071	113163153
1223	B	chr1	113597856	113598084
1223	B	chr1	113599654	113601168
1223	B	chr1	113601364	113602609
1223	B	chr1	113613817	113616725
1223	B	chr1	113614163	113617684
1223	B	chr1	113628801	113633875
1224	A	chr1	112931249	112931626
1222	A	chr1	112931249	112931626
1223	A	chr1	112931249	112931626
1225	B	chr1	113240355	113250545
1225	B	chr1	113249257	113250065
1222	A	chr1	112936253	112939875
1225	A	chr1	112936253	112939875
1223	A	chr1	112936253	112939875
1222	A	chr1	112936266	112939979
1225	A	chr1	112936266	112939979
1223	A	chr1	112936266	112939979
1223	A	chr1	112942944	112943382
1223	A	chr1	112944287	112945584
1223	A	chr1	112944640	112948269
1223	A	chr1	112946331	112946979
1223	A	chr1	112947211	112949114
1226	B	chr1	113240355	113250545
1226	B	chr1	113247192	113247661
1226	B	chr1	113249257	113250065
1226	A	chr1	113160591	113163651
1226	A	chr1	113161071	113163153
1228	B	chr1	113345492	113345870
1228	B	chr1	113348017	113348403
1228	B	chr1	113348635	113370145
1229	B	chr1	113580474	113580971
1229	B	chr1	113582765	113588831
1229	B	chr1	113583791	113586025
1229	B	chr1	113589780	113590014
1230	B	chr1	114243843	114244440
1231	B	chr1	113420835	113421572
1231	B	chr1	113423965	113425923
1231	B	chr1	113424028	113424476
1231	B	chr1	113426300	113426572
1232	B	chr1	113580474	113580971
1232	B	chr1	113582765	113588831
1232	B	chr1	113583791	113586025
1233	B	chr1	113613817	113616725
1233	B	chr1	113614163	113617684
1232	A	chr1	113348017	113348403
1233	A	chr1	113348017	113348403
1233	A	chr1	113348635	113370145
1232	A	chr1	113348635	113370145
1234	B	chr1	113583791	113586025
1234	B	chr1	113582765	113588831
1234	B	chr1	113589780	113590014
1234	B	chr1	113594390	113594879
1234	B	chr1	113596214	113597485
1234	B	chr1	113597856	113598084
1234	B	chr1	113599654	113601168
1234	B	chr1	113601364	113602609
1234	B	chr1	113613817	113616725
1234	B	chr1	113614163	113617684
1234	A	chr1	113420835	113421572
1234	A	chr1	113423965	113425923
1234	A	chr1	113424028	113424476
1234	A	chr1	113426300	113426572
1235	B	chr1	115258546	115260060
1235	B	chr1	115258564	115260075
1235	A	chr1	113628801	113633875
1237	B	chr1	113931351	113934432
1237	B	chr1	113932439	113932860
1237	B	chr1	113933093	113933661
1243	B	chr1	114928455	114930305
1243	B	chr1	114930685	114930936
1245	A	chr1	114518995	114519670
1244	A	chr1	114518995	114519670
1245	A	chr1	114519168	114519616
1244	A	chr1	114519168	114519616
1245	A	chr1	114520583	114523382
1244	A	chr1	114520583	114523382
1245	A	chr1	114521180	114523181
1244	A	chr1	114521180	114523181
1246	B	chr1	114630766	114631152
1246	A	chr1	114572828	114583657
1247	A	chr1	114686676	114687697
1247	A	chr1	114688522	114689315
1248	A	chr1	114888383	114889168
1248	A	chr1	114888748	114889189
1251	A	chr1	115296197	115296924
1250	A	chr1	115296197	115296924
1251	A	chr1	115297809	115298079
1250	A	chr1	115297809	115298079
1250	A	chr1	115299175	115301471
1251	A	chr1	115299175	115301471
1250	A	chr1	115299210	115301392
1251	A	chr1	115299210	115301392
1252	B	chr1	115641489	115643104
1252	B	chr1	115642276	115643070
1254	B	chr1	115641489	115643104
1254	B	chr1	115642276	115643070
1255	B	chr1	116137930	116138487
1256	B	chr1	115589083	115589486
1259	B	chr1	116137930	116138487
1261	B	chr1	116307465	116307931
1261	B	chr1	116310111	116311763
1262	B	chr1	116137930	116138487
1264	B	chr1	116137930	116138487
1265	B	chr1	117030726	117031136
1265	B	chr1	117034829	117035111
1265	B	chr1	117035949	117038694
1265	B	chr1	117040236	117041783
1266	B	chr1	116307465	116307931
1266	B	chr1	116310111	116311763
1266	B	chr1	116314213	116314536
1266	B	chr1	116314279	116314559
1268	B	chr1	116251001	116251599
1268	B	chr1	116253485	116253942
1268	B	chr1	116254650	116255054
1268	B	chr1	116255881	116256416
1269	A	chr1	116190250	116190478
1269	A	chr1	116190908	116193023
1269	A	chr1	116191259	116192922
1269	A	chr1	116197296	116198257
1271	A	chr1	116254650	116255054
1270	A	chr1	116254650	116255054
1271	B	chr1	116307465	116307931
1271	B	chr1	116310111	116311763
1271	B	chr1	116314213	116314536
1271	B	chr1	116314279	116314559
1271	A	chr1	116255881	116256416
1270	A	chr1	116255881	116256416
1271	A	chr1	116256704	116256975
1270	A	chr1	116256704	116256975
1271	A	chr1	116257311	116257920
1270	A	chr1	116257311	116257920
1272	B	chr1	117024106	117028852
1272	B	chr1	117027451	117027960
1272	B	chr1	117030726	117031136
1272	B	chr1	117034829	117035111
1272	B	chr1	117035949	117038694
1272	B	chr1	117040236	117041783
1272	B	chr1	117046177	117046724
1272	A	chr1	116338713	116338941
1272	A	chr1	116340149	116340438
1273	B	chr1	116518351	116519937
1273	B	chr1	116518539	116519860
1274	B	chr1	117030726	117031136
1274	B	chr1	117034829	117035111
1274	B	chr1	117035949	117038694
1274	B	chr1	117040236	117041783
1275	B	chr1	116914737	116927755
1276	A	chr1	116939215	116950276
1276	A	chr1	116950870	116956523
1277	A	chr1	116950870	116956523
1277	B	chr1	117024106	117028852
1277	A	chr1	116956957	116962225
1276	A	chr1	116956957	116962225
1278	B	chr1	117208900	117210874
1278	B	chr1	117209825	117210783
1279	B	chr1	117601602	117602696
1278	A	chr1	117112577	117115948
1279	A	chr1	117112577	117115948
1278	A	chr1	117113116	117114239
1279	A	chr1	117113116	117114239
1280	B	chr1	117810191	117813101
1280	B	chr1	117810524	117812750
1281	B	chr1	117601602	117602696
1284	A	chr1	117450997	117451322
1284	A	chr1	117451843	117454906
1284	A	chr1	117451979	117454091
1285	A	chr1	117601602	117602696
1285	A	chr1	117601937	117602680
1285	A	chr1	117602961	117603795
1285	A	chr1	117602968	117603533
1285	A	chr1	117611798	117612194
1288	A	chr1	117611798	117612194
1287	A	chr1	117611798	117612194
1286	A	chr1	117611798	117612194
1291	A	chr1	117663748	117665477
1290	A	chr1	117663748	117665477
1291	A	chr1	117663750	117665558
1290	A	chr1	117663750	117665558
1290	A	chr1	117678899	117679983
[truncated: 34,608 more rows]
