# Supplementary material for: Subtle changes in chromatin loop contact propensity are associated with differential gene regulation and expression
Source: Nat Commun. 2019 Mar 5;10:1054. doi: 10.1038/s41467-019-08940-5 (PMC6401380; doi:10.1038/s41467-019-08940-5)
Supplement: Supplementary file 18 — Supplementary Data 15 [file 41467_2019_8940_MOESM18_ESM.xlsx]

## Sheet: Sheet1
Supplementary Data 15. Information about samples used in this study
Subject ID	Cell type	iPSC derivation ID	Clone number	Passage at collection (iPSC)	Days of differentiaiton at collecction (iPSC-CM)	Lactate purified (iPSC-CM)	Hi-C data ID	Hi-C sample ID	Whole-genome sequence data ID	RNA-seq data ID	H3K27ac ChIP-seq data ID	ATAC-seq data ID
iPSCORE_2_1	iPSC	2_1.C4.P12	4	12	-	-	-	-	-	349de0b8-ea4a-45eb-9631-8259b539f7b8	-	-
	iPSC	FS035a	4	22	-	-	0869e1e8-c9f5-4601-8cd9-701843f046e8	iPSC.2_1.R1	-	15898f77-a5f6-4c94-b3da-687fb0c88945	36f8c31d-b865-4424-a829-8e55cbba6411	-
	iPSC	FS030	4	19	-	-	ce25578d-a948-4b39-a569-2f329ca6d30e	iPSC.2_1.R2	-	fbcd3e04-9962-4169-a792-ef2b09681221	f8db3685-37ed-409c-8216-c0d045108403	-
	iPSC	UDID048	2	39	-	-	-	-	-	b6641cf0-9356-4888-8b24-e8b70a39faeb	f0f2cac5-03e9-4334-8dfe-0d4c13c9a511	26c6cb3d-7ca1-4051-9bb9-98ffb18f6d46
	iPSC	UDID043	4	27	-	-	-	-	-	1342ed09-a675-4e07-b342-757895f4fa3d	e8d0daf3-5f47-44eb-afdd-f060c0d8a3f9	63bbec42-175e-48e8-990d-432be9154380
	iPSC	FS039	4	19	-	-	-	-	-	-	-	989f8246-9010-4cc3-be5a-62316bf3a02d
	iPSC	UDID007	2	40	-	-	-	-	-	02e9fa84-3521-4f36-bea2-5b0462869aa2	-	eaa627a7-7f87-418c-a79f-cf54db079ab4
	iPSC-CM	FS009	4	-	15	No	cc135e2e-a639-41cf-bde0-39a9e77e4cd5	CM.2_1.R1	-	1198c156-b1d3-440e-804f-5c66457eebe7	881424e7-e3cb-482c-830b-69c6897eb772	-
	iPSC-CM	FS016	4	-	15	No	0be6b9ce-a16b-41b9-8371-f5a5d6a719ca	CM.2_1.R2	-	7ed45406-0db1-4e52-9d2b-fd113e2df425	20f37c64-0c86-4cb7-9501-6132d1801b84	-
	iPSC-CM	UDID021	2	-	25	Yes	-	-	-	0ad04243-b101-4c41-be59-7029d943df10	b389c69b-47cc-4b1e-ae53-bc0a8b23f88a	429d0e1c-3e06-496a-b819-f31e88a2fed0
	iPSC-CM	UDID007	2	-	25	Yes	-	-	-	28e21163-cd01-4302-a75b-440b772d54fb	84943ee6-4aef-468e-ba30-55d150e879b5	5d47b014-54e5-47b3-814c-a1de280537ba
	iPSC-CM	UDID043	4	-	25	Yes	-	-	-	b958f299-3ced-4ab9-9901-fe7008745909	cc566b8a-fc54-4941-8328-f57401635839	917c5313-4a1b-4a27-8e68-df83b7f135f4
	iPSC-CM	UDID048	2	-	25	Yes	-	-	-	936f69d3-5ca1-4464-b090-325880a42c11	a31d0ae6-a7ef-4054-98f0-2928ccf16cf4	d95d608f-a645-4459-bd3b-79999e2d400a
	blood	-	-	-	-	-	-	-	c0fde6a4-7316-4519-b48d-08e76684562f	-	-	-
iPSCORE_2_2	iPSC	2_2.C7.P13	7	13	-	-	-	-	-	eb81d0ea-7263-4459-bb83-3de9894c60b2	-	-
	iPSC	FS031	7	19	-	-	004d4683-9ab9-444e-bcc7-7da01ac6e3ca	iPSC.2_2.R2	-	daf0d3bc-7233-46b7-bfbc-42cf43103e71	-	-
	iPSC	FS036a	7	22	-	-	6cec01f0-83ca-4dc9-b9bf-0663914232dc	iPSC.2_2.R1	-	8bcaed11-47e9-4a38-a2b0-d0949a74235a	76a804b4-b3ec-4b54-9c70-92b11cf82f33	-
	iPSC	FS025b	7	22	-	-	-	-	-	-	079927aa-29e1-462c-8b15-af1a3d8f1b20	-
	iPSC	TC001c	7	24	-	-	-	-	-	-	-	52298625-e109-48b6-9b4c-f3bc7191692c
	iPSC	UDID053	7	29	-	-	-	-	-	b46b88ad-cd7e-406f-8be6-c3da5f8bf1ab	4ee11143-6657-4375-b56e-51b1c35c8f3d	77486cbe-cd49-4414-afcc-1d85438ff286
	iPSC-CM	FS005	7	-	15	No	ed73f48d-212a-4af8-9163-c4d06156f93e	CM.2_2.R1	-	8fd94ff1-9f53-4b85-bdb1-69be4cd62f10	1a75c25e-c463-47ab-b838-0fdf7af5ea24	-
	iPSC-CM	FS017	7	-	15	No	-	-	-	d7e18ad6-6137-43bc-bd0a-de8885494d51	a1d6f499-3f5f-494f-a182-1e3211bd5ae1	-
	iPSC-CM	UDID053	7	-	25	Yes	-	-	-	6aaf5dd4-ba88-47ee-98fe-e7ff4094adc0	ac83d79a-3621-4eb2-8245-5bcccc209d58	f1e0d609-fe23-4a50-9316-e59094738d07 ffbe88c6-49c0-4fce-8542-56bb2930ee4a
	blood	-	-	-	-	-	-	-	10e1e970-302c-4d41-8739-f4360170e306	-	-	-
iPSCORE_2_3	iPSC	2_3.C5.P13	5	13	-	-	-	-	-	9e5035d3-9ced-4b81-b77b-87d6aaf2631d	-	-
	iPSC	UDID044	3	28	-	-	-	-	-	6997242e-da3d-4cb6-865b-bb44998ef92f	190c0665-f7ff-48af-925f-a50607fe9af3	-
	iPSC	FS026a	5	19	-	-	31cda911-cfce-4838-a319-e065387bb665	iPSC.2_3.R1	-	96869dde-d2bf-49a2-846b-36f7f1b53df7	aa613f3f-2ff5-4d09-84bc-008c30c6ef66	77654a6d-933a-4d7f-bfd2-8b9c5901fc87
	iPSC	FS033	5	18	-	-	6c250f75-2849-42af-8470-4fe209977c90	iPSC.2_3.R2	-	af741e10-f00c-4099-802d-4c42d68b4aea	-	-
	iPSC	FS026b	5	19	-	-	-	-	-	-	4a049ce8-ac3f-4d2b-8bc8-76a2c376bed9	-
	iPSC	UDID020	5	28	-	-	-	-	-	670a7249-feee-42be-84c1-32b9a6beae2a	-	29c2aa2a-2d29-4261-a806-9f5204de2a7d
	iPSC	UDID067	5	28	-	-	-	-	-	3b973ee0-2859-4316-bdeb-4404ac0157cc	32ddc48c-0759-4444-ad25-465c591b9d7a	e8df8eb0-a9c4-4231-bf83-6bf30ecaeae2
	iPSC	TC006c	5	21	-	-	-	-	-	-	-	77654a6d-933a-4d7f-bfd2-8b9c5901fc87
	iPSC-CM	FS003	5	-	15	No	64ea2501-33d7-443f-b447-9f661a945056	CM.2_3.R1	-	ef1f05e2-fa53-4aa0-9490-2cd02eb9d8d5	b56fb523-1e03-4812-a745-1f97314359e7	-
	iPSC-CM	FS010	5	-	15	No	ac5c5342-015c-4f0b-8af3-48db9fd8ce61	CM.2_3.R2	-	389af0a1-6076-4bae-9bb2-d8b42229f17a	262ead42-62d0-45fb-a309-dfb9fdeceb28	-
	iPSC-CM	FS024	3	-	16	Yes	227e4892-aea7-4509-a6d4-4937a4267237	CM.2_3.R3	-	0bcc0b58-b278-4fd7-9e31-19d9fa7b20f1	232f80c9-44f3-45e5-ac7c-88c3b27950ea 6a65308f-37d0-4b06-94b3-c5301d760afd	-
	iPSC-CM	UDID044	3	-	25	Yes	-	-	-	c20abef2-dd3b-4235-9853-bf297b6bf3a6	7ba84fca-758f-4068-a7ef-914e68be9c3e	1dc9a2ea-0225-4250-a17e-821dd8eec27a
	iPSC-CM	UDID001	5	-	25	Yes	-	-	-	34dc9f1a-5203-4354-8c9a-d2df18f0c645	d08fcfb6-1540-4174-bc73-b625da9d9ab9	29f6f3bb-de7e-4204-adf3-19149bf7c143
	iPSC-CM	UDID067	5	-	25	Yes	-	-	-	4f7327ef-84bf-4b64-ae5f-50812d0dbf6d	0441cd83-9d1a-416b-a82d-856f7f04f6e4	5baf0dab-42ba-4419-8d27-bc9406d61d44
	iPSC-CM	UDID020	5	-	25	Yes	-	-	-	a5e7b56f-dd4b-42bd-9c13-afe3436ac9c0	d56606a1-e263-4da9-acf9-2d6f14a822cb	bf276c4d-c784-481c-bcc3-a2a1028ad058
	blood	-	-	-	-	-	-	-	80c4bb8f-07d1-4d12-92a5-07d09f5cdb29	-	-	-
iPSCORE_2_4	iPSC	2_4.C2.P13	2	13	-	-	-	-	-	683d39a0-cc9d-4e6b-8778-f7bb98101a94	-	-
	iPSC	FS040	2	25	-	-	-	-	-	142e5ecb-d354-4b16-9d4e-ee0110fd07d8	dd8bcb5e-15bf-4be6-97ac-94f54ed811eb	-
	iPSC	FS037a	2	21	-	-	efc82d15-fbf0-4614-8d8b-99b4bae32e59	iPSC.2_4.R1	-	1d39387d-681a-4576-a921-8db18c31de3e	03a95c32-f31e-4846-b4e7-6991a7bbbd86	-
	iPSC	FS037b	2	21	-	-	-	-	-	-	955ebdbe-26c8-43c3-8a1d-207728297dc0	-
	iPSC-CM	FS006	2	-	15	No	57744cdd-95f3-4336-a450-2806932205ce	CM.2_4.R1	-	4bedc357-aa29-4139-a901-f9b88fd1fdc0	c92b23f5-206f-4892-ba1b-90dfb8cfe2ee	-
	iPSC-CM	FS015	2	-	15	No	52cb1821-2d66-4f91-81ee-7f43cdc4e8ae	CM.2_4.R2	-	fada091d-3477-48cc-8de1-42d76bb87587	6d634ac7-1854-4d2c-b7db-1d9913dc8dc6	-
	iPSC-CM	UDID034	-	-	-	-	-	-	-	013eb23c-4ff0-493b-b106-9c8c9c2176d6	7d2f5a9b-831d-4859-9451-3c7dcc0a00ed	-
	blood	-	-	-	-	-	-	-	583d5465-f933-46d1-9fa4-307b76b97311	-	-	-
iPSCORE_2_6	iPSC	2_6.C1.P12	1	12	-	-	-	-	-	1d040183-856b-4510-a6a2-9eef729bfc45	-	-
	iPSC	FS027a	1	20	-	-	9dbdc577-5a45-4dc3-a053-212e13de0b10	iPSC.2_6.R1	-	68db8f6f-5e8a-4354-babb-9515ae48df2a	31ae89ae-0296-415c-b202-e9668ab4461c	-
	iPSC	FS043	1	18	-	-	-	-	-	7855c945-e8f9-4df0-9532-98e1966b3bf8	-	-
	iPSC	FS032	1	22	-	-	-	-	-	-	e241faad-584b-41b5-9d1d-07f8ce5ecd30	-
	iPSC-CM	FS018b	1	-	15	No	fd8a5861-1650-4f21-b63a-097659aa9c32	CM.2_6.R1	-	04ec8b03-6878-4707-af15-418fd78aac97	a80bc6f4-b918-4461-ab7b-c1f16136bed6	-
	iPSC-CM	FS018a	1	-	15	No	-	-	-	82323342-825f-4ec9-8b7f-5a827a0c979d	036253ba-25d4-4b93-9127-adc21527a082	-
	iPSC-CM	UDID029	1	-	25	Yes	-	-	-	614b916c-62e4-4565-8039-04c47b6daf6b	-	-
	blood	-	-	-	-	-	-	-	82a3f0fc-5aa0-4616-9db9-9fa6f0e5811b	-	-	-
iPSCORE_2_7	iPSC	2_7.C3.P12	3	12	-	-	-	-	-	70a36144-e2ae-4fa2-a1e2-6eb972fc96d2	-	-
	iPSC	UDID045	3	28	-	-	-	-	-	7ef7df12-fdf8-4ca3-aa00-cff58603bb99	aeeaf78e-a3ae-4071-b364-5d4e35e06799	-
	iPSC	FS028a	3	22	-	-	f9cda490-10f7-4ffe-800f-811eb3b88afe	iPSC.2_7.R1	-	903a9f7a-bec4-4dd3-98c7-80bc712137bf	093b028a-b5e8-496e-b2cb-aa5e0d4da368 a8241e50-58c1-40de-9551-573d41ea4f19	-
	iPSC	FS042	3	16	-	-	-	-	-	4ed6cbf7-7622-491c-ba65-dd64e219d99a	-	-
	iPSC-CM	FS011	3	-	15	No	4cc1ed40-0810-4e51-9f0b-bfc1127e6af8	CM.2_7.R1	-	cadea57b-d7a5-4838-8a2f-bf019bdd2b28	7a1966dd-3453-4d30-8e77-6870ee9cd790	-
	iPSC-CM	FS014	3	-	15	No	026e0024-d0c0-4816-8e8f-de5f17515bf5	CM.2_7.R2	-	4d562aa3-9c2a-4154-acb2-1c14a12c58cc	e9586b34-11fc-4cdf-907a-beb5643ee3ae	-
	iPSC-CM	UDID045	3	-	25	Yes	-	-	-	b37fa297-2a4d-4bda-9b98-479ac1d6c8a6	d7a034e7-2916-409d-9197-51c6b3b8e173	244bb06f-40c8-4f55-a350-39b3b352ca1d
	blood	-	-	-	-	-	-	-	94f9d79c-a7f6-4b0a-bc0a-869468185844	-	-	-
iPSCORE_2_9	iPSC	2_9.C5.P12	5	12	-	-	-	-	-	42b68828-6c5e-4004-ae2e-96e1a0f47391	-	-
	iPSC	FS034	5	16	-	-	49230b8c-656c-4108-b275-19a791e6f13a	iPSC.2_9.R2	-	3538d9a9-0e7d-47b4-991e-562d9c6892b2	-	-
	iPSC	FS029a	5	20	-	-	c05e2bef-3b5b-43cf-b93e-cc6508fd1a93	iPSC.2_9.R1	-	abfc59bf-9fec-4a49-8855-93f27530772f	2d5dda6b-f7cb-428b-8c85-380325c4926a	-
	iPSC	FS029b	5	20	-	-	-	-	-	-	960c428e-6eba-4fd6-b926-f8776fc20cbc	-
	iPSC	TC011c	5	22	-	-	-	-	-	-	-	a0bfb58f-bf49-4f7c-9b64-c8a7b8af9ea4
	iPSC-CM	FS007	5	-	15	No	b3465d14-35aa-43b5-b98a-cc5c0b5b3dc8	CM.2_9.R1	-	d98f48f5-de74-491e-be50-678d8127ca00	e86d9c4d-d0ca-4122-b729-9b1f0fbee934	-
	iPSC-CM	FS008	5	-	15	No	370b0953-9540-4bdb-a6d5-74ff8776aa20	CM.2_9.R2	-	00d5b244-97b4-42eb-9a21-370776533f09	962cd048-2790-4ef4-8c06-acf9ec1b7bc2	-
	blood	-	-	-	-	-	-	-	b562db25-cd6f-448c-9ea1-b540b0dfb3e1	-	-	-
