# Supplementary material for: Subtle changes in chromatin loop contact propensity are associated with differential gene regulation and expression
Source: Nat Commun. 2019 Mar 5;10:1054. doi: 10.1038/s41467-019-08940-5 (PMC6401380; doi:10.1038/s41467-019-08940-5)
Supplement: Supplementary file 19 — Source Data [file 41467_2019_8940_MOESM19_ESM.xlsx]

## Sheet: Figure 2D_CM_ATAC
Position	Coverages Sample 1	Coverages Sample 2	Coverages Sample 3	Coverages Sample 4	Coverages Sample 5	Coverages Sample 6	Coverages Sample 7	Coverages Sample 8	Coverages Sample 9	Coverages Sample 10	Coverages Sample 11
-25000	2.41734	2.48491	2.35893	2.32863	2.35423	2.34791	2.54366	2.32058	2.53518	2.31463	2.45151
-24500	2.36423	2.4027	2.2734	2.32493	2.31686	2.31229	2.49269	2.2888	2.47309	2.28676	2.43732
-24000	2.38507	2.50305	2.33597	2.34238	2.38695	2.33112	2.49183	2.29217	2.55575	2.29585	2.42488
-23500	2.44396	2.49753	2.36809	2.36456	2.3775	2.34504	2.57837	2.32254	2.62669	2.3932	2.47258
-23000	2.37793	2.47387	2.31153	2.28131	2.34206	2.30022	2.47211	2.32146	2.53313	2.33163	2.41426
-22500	2.37965	2.43257	2.2734	2.30807	2.33691	2.31139	2.47843	2.29768	2.48111	2.28313	2.44031
-22000	2.42377	2.47358	2.31636	2.35051	2.36418	2.34127	2.51179	2.28226	2.52789	2.30982	2.43981
-21500	2.39811	2.50463	2.32818	2.33765	2.34264	2.34932	2.50981	2.30579	2.5212	2.29329	2.43666
-21000	2.38424	2.44361	2.32759	2.28589	2.347	2.31861	2.49741	2.30945	2.53724	2.27707	2.43483
-20500	2.38108	2.43661	2.31685	2.34238	2.33691	2.35213	2.47099	2.32215	2.50506	2.25288	2.39617
-20000	2.39763	2.43247	2.32119	2.30896	2.37098	2.36662	2.51799	2.31267	2.53087	2.30863	2.43699
-19500	2.40264	2.47486	2.30365	2.30039	2.34328	2.31305	2.51873	2.34021	2.58155	2.3696	2.43832
-19000	2.45212	2.50877	2.3206	2.39132	2.35409	2.36139	2.58123	2.31897	2.60623	2.34904	2.46769
-18500	2.38745	2.41286	2.32168	2.27865	2.32001	2.32091	2.44483	2.29085	2.56253	2.31083	2.38464
-18000	2.39888	2.43139	2.30276	2.30275	2.3223	2.30769	2.46256	2.28567	2.48039	2.31499	2.40995
-17500	2.34244	2.40389	2.29734	2.28959	2.3319	2.27302	2.45859	2.27098	2.48995	2.27041	2.43824
-17000	2.45277	2.49822	2.33469	2.33853	2.38258	2.37147	2.57751	2.33914	2.59553	2.33941	2.44877
-16500	2.45063	2.53716	2.35528	2.30334	2.37557	2.37767	2.54477	2.35178	2.61897	2.34155	2.46429
-16000	2.41681	2.49536	2.33863	2.3514	2.31851	2.36011	2.51724	2.34998	2.53138	2.32955	2.4501
-15500	2.41163	2.44401	2.32267	2.34962	2.35781	2.34293	2.51092	2.31658	2.53107	2.33192	2.48494
-15000	2.47093	2.50601	2.37913	2.34962	2.38852	2.37448	2.48885	2.31936	2.57353	2.35498	2.45939
-14500	2.42419	2.51626	2.32395	2.38112	2.34865	2.36011	2.47248	2.32127	2.56089	2.30453	2.4657
-14000	2.43169	2.43109	2.32572	2.31961	2.34421	2.30852	2.46008	2.29934	2.55102	2.30928	2.39875
-13500	2.45724	2.54859	2.39538	2.37816	2.36225	2.33891	2.58805	2.3637	2.65578	2.35611	2.49042
-13000	2.53578	2.58753	2.4011	2.43922	2.38967	2.36088	2.6622	2.38708	2.704	2.37406	2.55953
-12500	2.45057	2.55933	2.36641	2.36796	2.37492	2.38367	2.5873	2.3655	2.64262	2.36526	2.53845
-12000	2.4361	2.46007	2.34395	2.34814	2.35574	2.36758	2.48773	2.33621	2.58196	2.35576	2.44114
-11500	2.49499	2.54238	2.4143	2.40433	2.3964	2.41144	2.57267	2.37771	2.66565	2.37442	2.5061
-11000	2.57335	2.62114	2.47973	2.40152	2.47636	2.4571	2.72593	2.38474	2.73587	2.41804	2.55098
-10500	2.60211	2.6585	2.52939	2.41749	2.43949	2.46974	2.72605	2.44738	2.7627	2.41911	2.61403
-10000	2.50601	2.57925	2.4547	2.40921	2.43355	2.43494	2.70411	2.40378	2.74132	2.39023	2.56857
-9500	2.56305	2.60261	2.4345	2.45046	2.44357	2.46201	2.74292	2.40725	2.78388	2.42392	2.59669
-9000	2.58633	2.64657	2.45766	2.49541	2.50235	2.48883	2.76598	2.4219	2.75736	2.43557	2.59902
-8500	2.59771	2.72464	2.51106	2.54672	2.49547	2.4979	2.77466	2.46916	2.85081	2.46136	2.64746
-8000	2.59616	2.68846	2.47717	2.49571	2.52533	2.48251	2.69754	2.43928	2.81555	2.42862	2.62274
-7500	2.59056	2.66274	2.49008	2.53918	2.50399	2.49853	2.68675	2.48078	2.75088	2.47052	2.54451
-7000	2.71501	2.81612	2.57245	2.57836	2.60157	2.60082	2.89903	2.56627	3.01119	2.54795	2.71624
-6500	2.68917	2.78369	2.54999	2.57304	2.60916	2.57368	2.83244	2.52253	2.99084	2.52085	2.66472
-6000	2.68387	2.78043	2.59078	2.61887	2.63815	2.60848	2.81298	2.53712	3.04286	2.55568	2.68513
-5500	2.7733	2.91262	2.67572	2.68216	2.73114	2.71256	3.07138	2.59742	3.20335	2.62248	2.84325
-5000	2.80558	2.98793	2.7303	2.73923	2.73107	2.73235	3.0782	2.60099	3.26565	2.64162	2.80775
-4500	2.93348	3.05713	2.8316	2.83282	2.81418	2.81082	3.18	2.6546	3.42511	2.70639	2.92447
-4000	2.97903	3.11055	2.82904	2.83652	2.8454	2.8121	3.20096	2.69439	3.44402	2.74538	2.94496
-3500	3.03804	3.23051	2.91673	2.97935	2.91126	2.8829	3.27672	2.74253	3.65262	2.78151	3.04112
-3000	3.13718	3.32859	3.06118	3.00523	3.03768	3.02375	3.42849	2.81382	3.83665	2.88029	3.13287
-2500	3.24401	3.41613	3.07035	3.05195	3.05572	3.03371	3.52521	2.87773	3.87377	2.96652	3.23865
-2000	3.39799	3.58577	3.24357	3.17467	3.15752	3.12112	3.70612	2.99833	4.11475	3.03617	3.37711
-1500	3.34196	3.56142	3.24308	3.20099	3.15394	3.14245	3.63879	2.97734	4.08391	3.01549	3.34783
-1000	3.50827	3.69726	3.35058	3.31854	3.27306	3.25431	3.78597	3.03422	4.32654	3.17435	3.44381
-500	3.52178	3.74418	3.40684	3.26221	3.33599	3.31842	3.89038	3.09969	4.36705	3.20311	3.48347
0	3.48641	3.75216	3.33935	3.29873	3.27027	3.26606	3.91716	3.11341	4.42452	3.21821	3.4307
500	3.63152	3.90436	3.511	3.40474	3.40077	3.39867	4.10452	3.17181	4.67003	3.24745	3.60401
1000	3.6323	3.85813	3.45444	3.44126	3.36176	3.36854	3.99292	3.12254	4.52075	3.1832	3.50653
1500	3.49398	3.6735	3.34989	3.30006	3.27814	3.27921	3.7949	3.02289	4.33065	3.09626	3.42788
2000	3.34106	3.53698	3.21076	3.18029	3.12645	3.11104	3.65702	2.95385	4.05841	3.01074	3.29125
2500	3.29605	3.52584	3.11981	3.10843	3.08851	3.07336	3.63259	2.91689	3.98943	3.00182	3.24653
3000	3.17595	3.33569	3.0267	3.01484	3.00096	2.98685	3.4218	2.83848	3.79851	2.88712	3.13644
3500	3.09675	3.26097	2.95802	2.91489	2.98807	2.94573	3.38522	2.75601	3.6336	2.80796	3.06377
4000	2.97945	3.16664	2.82825	2.84983	2.84067	2.81656	3.28292	2.68751	3.41935	2.72541	2.95061
4500	2.8937	3.01651	2.70873	2.78995	2.72656	2.70713	3.00517	2.63893	3.24755	2.64928	2.863
5000	2.79885	2.89221	2.6905	2.69384	2.6912	2.70081	2.96946	2.58243	3.21455	2.60816	2.78808
5500	2.76985	2.85476	2.63886	2.62272	2.61152	2.60912	2.92718	2.54977	3.07648	2.56281	2.69243
6000	2.7761	2.85505	2.64675	2.63351	2.63901	2.6263	2.90014	2.55944	3.08244	2.59484	2.78792
6500	2.66446	2.75066	2.55265	2.57866	2.62004	2.58716	2.87485	2.51906	2.99402	2.50778	2.68828
7000	2.70483	2.76594	2.54191	2.59241	2.62476	2.60816	2.84348	2.50954	2.94252	2.53256	2.69011
7500	2.61343	2.7549	2.49234	2.51877	2.51831	2.55089	2.74304	2.46672	2.78326	2.47967	2.61212
8000	2.67083	2.81276	2.58428	2.56683	2.54952	2.57745	2.84447	2.53302	2.96657	2.51972	2.68754
8500	2.61319	2.75845	2.47421	2.51537	2.49934	2.50019	2.71353	2.45051	2.82305	2.44241	2.61187
9000	2.50613	2.62873	2.4348	2.47456	2.43641	2.42715	2.59846	2.38435	2.70996	2.40889	2.52792
9500	2.54828	2.5827	2.47007	2.47486	2.49497	2.50805	2.70683	2.41926	2.76209	2.37311	2.602
10000	2.60807	2.65525	2.49747	2.48802	2.50271	2.47791	2.71589	2.4198	2.83734	2.45263	2.60739
10500	2.61605	2.71932	2.49865	2.47368	2.52919	2.47408	2.82761	2.43835	2.89276	2.47812	2.63104
11000	2.49047	2.56032	2.41627	2.40522	2.42389	2.3868	2.63888	2.3553	2.65948	2.36021	2.54849
11500	2.47915	2.51567	2.35075	2.38112	2.3926	2.37505	2.56374	2.33362	2.63707	2.34191	2.50411
12000	2.58895	2.62922	2.41568	2.42089	2.47192	2.48168	2.68464	2.4154	2.7662	2.43236	2.56484
12500	2.48082	2.58013	2.41686	2.41527	2.47794	2.44828	2.65364	2.41696	2.69351	2.41566	2.52045
13000	2.51482	2.54711	2.4412	2.4407	2.45016	2.42358	2.63901	2.42878	2.73936	2.39278	2.54202
13500	2.51774	2.55312	2.41105	2.40507	2.44021	2.39171	2.67633	2.40359	2.69218	2.37145	2.53406
14000	2.45521	2.50847	2.38543	2.38555	2.39754	2.35487	2.58978	2.33255	2.62617	2.34625	2.51207
14500	2.48588	2.54524	2.39164	2.36677	2.40019	2.36937	2.6126	2.32986	2.65013	2.34565	2.50726
15000	2.46135	2.52227	2.3877	2.34045	2.38301	2.37671	2.56994	2.36174	2.62144	2.31528	2.49216
15500	2.4049	2.46806	2.30759	2.30467	2.32417	2.34836	2.46951	2.31873	2.46517	2.32414	2.4204
16000	2.39055	2.42261	2.30207	2.32182	2.30999	2.32716	2.4798	2.27103	2.45047	2.33163	2.40787
16500	2.418	2.41946	2.30375	2.38452	2.37986	2.35621	2.46665	2.28743	2.56078	2.28777	2.42065
17000	2.45676	2.45445	2.33281	2.38052	2.40205	2.36471	2.58371	2.32815	2.5906	2.31005	2.44296
17500	2.4071	2.47476	2.36661	2.348	2.35917	2.35775	2.52406	2.31697	2.59173	2.32283	2.45118
18000	2.35863	2.45505	2.28857	2.34119	2.33834	2.334	2.4359	2.29392	2.52768	2.3176	2.39626
18500	2.30957	2.34533	2.26098	2.29802	2.27806	2.25865	2.3775	2.27957	2.404	2.27047	2.40049
19000	2.37138	2.41907	2.27616	2.35524	2.30455	2.30456	2.50931	2.29368	2.51041	2.28295	2.38547
19500	2.39239	2.42035	2.29655	2.27924	2.32388	2.30609	2.50361	2.3096	2.49653	2.29674	2.41194
20000	2.41062	2.44134	2.31409	2.35775	2.32316	2.31644	2.5191	2.30667	2.51154	2.26489	2.45375
20500	2.41449	2.47456	2.32779	2.34785	2.33297	2.31918	2.56226	2.28675	2.59286	2.3239	2.44579
21000	2.41425	2.46135	2.34158	2.34873	2.32409	2.33483	2.53374	2.2971	2.54012	2.31118	2.43226
21500	2.34333	2.35322	2.24581	2.23281	2.31436	2.27104	2.31005	2.25623	2.38909	2.26394	2.36183
22000	2.41586	2.39994	2.29616	2.27525	2.33404	2.33489	2.45388	2.29573	2.47257	2.31249	2.42488
22500	2.42229	2.4861	2.28325	2.36115	2.32903	2.32863	2.4855	2.30198	2.52675	2.31392	2.42538
23000	2.40252	2.41364	2.30986	2.327	2.33054	2.31165	2.47372	2.3137	2.52912	2.30999	2.46288
23500	2.41728	2.49871	2.35587	2.31709	2.33533	2.34351	2.51501	2.31067	2.59409	2.345	2.45284
24000	2.42264	2.47427	2.32375	2.33188	2.33276	2.32793	2.51043	2.30613	2.52871	2.30084	2.42529
24500	2.4879	2.50995	2.36681	2.3582	2.40169	2.38852	2.59772	2.32595	2.66524	2.34851	2.48826
25000	2.37709	2.39876	2.31518	2.2819	2.33369	2.3006	2.53684	2.29495	2.492	2.2798	2.38539

## Sheet: Figure 2D_CM_CTCF
Distance from Center (cmd=annotatePeaks.pl anchors/CM/mergedAnchors.bed hg19 -m motifAnalysis/referenceMergedAnchors/CM/knownResults/known1.motif -size 50000 -hist 500)	CTCF(Zf)/CD4+-CTCF-ChIP-Seq(Barski et al.)/Homer total sites	CTCF(Zf)/CD4+-CTCF-ChIP-Seq(Barski et al.)/Homer + sites	CTCF(Zf)/CD4+-CTCF-ChIP-Seq(Barski et al.)/Homer - sites	A frequency	C frequency	G frequency	T frequency
-25000	1.36164e-05	7.09186e-06	6.24084e-06	0.289145	0.211367	0.211777	0.287711
-24500	2.71382e-05	1.50348e-05	1.24817e-05	0.289624	0.211259	0.211286	0.287831
-24000	2.55307e-05	1.23871e-05	1.34273e-05	0.289347	0.211491	0.211184	0.287978
-23500	2.68545e-05	1.46565e-05	1.2198e-05	0.28872	0.211817	0.21142	0.288043
-23000	2.5247e-05	1.36164e-05	1.09687e-05	0.288753	0.211615	0.211102	0.288531
-22500	3.22443e-05	1.70205e-05	1.52239e-05	0.288629	0.21163	0.211083	0.288658
-22000	2.83675e-05	1.40892e-05	1.40892e-05	0.28824	0.211701	0.211609	0.28845
-21500	2.64763e-05	1.42783e-05	1.29545e-05	0.288382	0.212261	0.21145	0.287907
-21000	2.63817e-05	1.37109e-05	1.26708e-05	0.289107	0.211683	0.211173	0.288038
-20500	2.9313e-05	1.53184e-05	1.39001e-05	0.288882	0.211767	0.210756	0.288595
-20000	2.98804e-05	1.56021e-05	1.42783e-05	0.288879	0.211626	0.211582	0.287913
-19500	2.60035e-05	1.40892e-05	1.15361e-05	0.288683	0.21193	0.211502	0.287885
-19000	3.04477e-05	1.67368e-05	1.44674e-05	0.287825	0.212162	0.212372	0.28764
-18500	2.77055e-05	1.48456e-05	1.19143e-05	0.288567	0.21177	0.211817	0.287846
-18000	2.70436e-05	1.4562e-05	1.26708e-05	0.288247	0.212309	0.210916	0.288529
-17500	2.53416e-05	1.33327e-05	1.26708e-05	0.288789	0.212111	0.211331	0.28777
-17000	2.8462e-05	1.52239e-05	1.28599e-05	0.288984	0.212377	0.211762	0.286877
-16500	2.86511e-05	1.46565e-05	1.36164e-05	0.288643	0.212259	0.211682	0.287416
-16000	3.04477e-05	1.61694e-05	1.43728e-05	0.288565	0.212442	0.211964	0.287029
-15500	2.70436e-05	1.40892e-05	1.33327e-05	0.288024	0.212378	0.211648	0.287951
-15000	2.69491e-05	1.47511e-05	1.17252e-05	0.288212	0.212312	0.211617	0.287859
-14500	2.62872e-05	1.27654e-05	1.39001e-05	0.288342	0.211854	0.211532	0.288273
-14000	2.69491e-05	1.42783e-05	1.26708e-05	0.288154	0.212258	0.21175	0.287838
-13500	3.03532e-05	1.80606e-05	1.25762e-05	0.287552	0.212612	0.211971	0.287865
-13000	3.24335e-05	1.75878e-05	1.42783e-05	0.287807	0.212571	0.212231	0.287391
-12500	3.1677e-05	1.56967e-05	1.61694e-05	0.288116	0.212424	0.211914	0.287545
-12000	3.09205e-05	1.51293e-05	1.56967e-05	0.287961	0.212222	0.212798	0.287019
-11500	3.22443e-05	1.75878e-05	1.44674e-05	0.287752	0.212761	0.212349	0.287138
-11000	2.99749e-05	1.48456e-05	1.56021e-05	0.287575	0.213015	0.21216	0.28725
-10500	3.22443e-05	1.61694e-05	1.58858e-05	0.28791	0.213308	0.212373	0.286409
-10000	3.19607e-05	1.67368e-05	1.53184e-05	0.28835	0.212564	0.212459	0.286627
-9500	3.20552e-05	1.67368e-05	1.53184e-05	0.287359	0.213665	0.212522	0.286454
-9000	3.01641e-05	1.73041e-05	1.34273e-05	0.287431	0.213391	0.212344	0.286835
-8500	3.5743e-05	1.97627e-05	1.52239e-05	0.287535	0.213449	0.213001	0.286016
-8000	3.51756e-05	1.92899e-05	1.59803e-05	0.287452	0.21301	0.213164	0.286374
-7500	3.44192e-05	1.77769e-05	1.70205e-05	0.287556	0.213504	0.212451	0.286489
-7000	3.53648e-05	1.74933e-05	1.72096e-05	0.28663	0.213959	0.213256	0.286155
-6500	3.92416e-05	2.033e-05	1.95735e-05	0.286903	0.213366	0.213257	0.286474
-6000	4.46315e-05	2.033e-05	2.34504e-05	0.286578	0.213845	0.213051	0.286525
-5500	4.35913e-05	2.12756e-05	2.32613e-05	0.286583	0.21388	0.213634	0.285903
-5000	4.72791e-05	2.39232e-05	2.3545e-05	0.286441	0.214057	0.214063	0.285439
-4500	5.24798e-05	2.51525e-05	2.70436e-05	0.28577	0.214315	0.214826	0.285089
-4000	5.61676e-05	2.64763e-05	2.91239e-05	0.2855	0.214393	0.213914	0.286193
-3500	5.86261e-05	2.72328e-05	3.05423e-05	0.285249	0.214952	0.214287	0.285511
-3000	6.43941e-05	3.23389e-05	3.29062e-05	0.285456	0.214501	0.214228	0.285815
-2500	7.63084e-05	3.31899e-05	4.32131e-05	0.284955	0.214773	0.214627	0.285645
-2000	8.60479e-05	4.01872e-05	4.52934e-05	0.285163	0.214849	0.214634	0.285353
-1500	8.50078e-05	4.1511e-05	4.43478e-05	0.285195	0.214759	0.214873	0.285173
-1000	8.65207e-05	4.22675e-05	4.42532e-05	0.285443	0.214351	0.214305	0.285901
-500	9.51255e-05	4.82247e-05	4.67117e-05	0.28522	0.214184	0.214661	0.285935
0	9.51255e-05	4.95485e-05	4.59553e-05	0.284938	0.214871	0.214806	0.285385
500	0.000100515	5.14396e-05	4.8792e-05	0.284543	0.215117	0.215049	0.285291
1000	8.92629e-05	4.39696e-05	4.56716e-05	0.283919	0.215549	0.214901	0.285631
1500	8.64262e-05	4.57662e-05	3.99981e-05	0.284298	0.214738	0.215302	0.285663
2000	8.16983e-05	4.43478e-05	3.76342e-05	0.284202	0.215095	0.215114	0.285589
2500	7.27152e-05	3.66886e-05	3.55539e-05	0.284696	0.214782	0.214994	0.285527
3000	6.36377e-05	3.38518e-05	3.04477e-05	0.284147	0.21448	0.215147	0.286226
3500	5.9288e-05	2.96913e-05	2.92185e-05	0.2849	0.214346	0.21502	0.285734
4000	5.62621e-05	2.89348e-05	2.7611e-05	0.285056	0.214168	0.214987	0.285789
4500	5.36145e-05	2.68545e-05	2.61926e-05	0.285501	0.213642	0.214359	0.286498
5000	4.77519e-05	2.54361e-05	2.27885e-05	0.28549	0.213145	0.21466	0.286705
5500	3.91471e-05	1.96681e-05	1.98572e-05	0.285462	0.213063	0.214019	0.287456
6000	4.40641e-05	2.25994e-05	2.09919e-05	0.285806	0.213227	0.21404	0.286926
6500	3.86743e-05	2.12756e-05	1.69259e-05	0.285397	0.213079	0.214075	0.287449
7000	3.67831e-05	1.77769e-05	1.9479e-05	0.285601	0.213209	0.214201	0.286989
7500	3.58375e-05	1.87225e-05	1.7115e-05	0.285346	0.213352	0.213666	0.287636
8000	3.68777e-05	1.72096e-05	1.96681e-05	0.285842	0.213156	0.213415	0.287587
8500	3.47974e-05	1.74933e-05	1.76824e-05	0.286232	0.21275	0.213742	0.287276
9000	3.49865e-05	1.70205e-05	1.79661e-05	0.28621	0.212592	0.212859	0.288339
9500	3.2528e-05	1.56021e-05	1.6264e-05	0.286216	0.21264	0.212759	0.288385
10000	3.02586e-05	1.5413e-05	1.51293e-05	0.285729	0.212795	0.212709	0.288767
10500	3.38518e-05	1.67368e-05	1.7115e-05	0.285867	0.21244	0.213284	0.288409
11000	3.03532e-05	1.42783e-05	1.58858e-05	0.286735	0.212217	0.212904	0.288143
11500	3.14879e-05	1.46565e-05	1.72096e-05	0.286783	0.211995	0.21285	0.288372
12000	3.15824e-05	1.56967e-05	1.58858e-05	0.286959	0.211754	0.213038	0.288249
12500	3.13933e-05	1.47511e-05	1.61694e-05	0.286802	0.211824	0.212749	0.288626
13000	3.14879e-05	1.55075e-05	1.58858e-05	0.28718	0.211902	0.212188	0.28873
13500	2.91239e-05	1.4562e-05	1.49402e-05	0.286817	0.212437	0.212716	0.288031
14000	2.74219e-05	1.3049e-05	1.4562e-05	0.28659	0.211825	0.212397	0.289188
14500	2.7611e-05	1.39946e-05	1.40892e-05	0.28715	0.211688	0.212208	0.288955
15000	2.91239e-05	1.42783e-05	1.44674e-05	0.287206	0.212235	0.211784	0.288775
15500	2.69491e-05	1.23871e-05	1.41837e-05	0.287569	0.21113	0.212195	0.289106
16000	2.85566e-05	1.26708e-05	1.56967e-05	0.28754	0.210826	0.212512	0.289122
16500	3.10151e-05	1.39001e-05	1.70205e-05	0.287377	0.211109	0.212117	0.289397
17000	2.81783e-05	1.47511e-05	1.39001e-05	0.286828	0.211516	0.21253	0.289126
17500	2.71382e-05	1.34273e-05	1.38055e-05	0.287342	0.210987	0.211824	0.289847
18000	2.45851e-05	1.03068e-05	1.40892e-05	0.287388	0.211143	0.211922	0.289546
18500	2.51525e-05	1.15361e-05	1.37109e-05	0.287178	0.211238	0.211777	0.289808
19000	2.63817e-05	1.16307e-05	1.47511e-05	0.28747	0.210929	0.211738	0.289863
19500	2.71382e-05	1.12524e-05	1.56021e-05	0.28708	0.211513	0.211528	0.289879
20000	2.95967e-05	1.55075e-05	1.41837e-05	0.287442	0.211673	0.211672	0.289213
20500	2.69491e-05	1.34273e-05	1.38055e-05	0.287525	0.211219	0.212234	0.289022
21000	2.9313e-05	1.46565e-05	1.41837e-05	0.287133	0.211175	0.212091	0.289601
21500	3.06368e-05	1.37109e-05	1.72096e-05	0.287664	0.211018	0.211614	0.289704
22000	2.95022e-05	1.49402e-05	1.46565e-05	0.287798	0.21098	0.211802	0.289421
22500	2.73273e-05	1.07796e-05	1.65477e-05	0.287753	0.210832	0.212168	0.289247
23000	2.53416e-05	1.24817e-05	1.24817e-05	0.287514	0.211087	0.211987	0.289412
23500	2.79892e-05	1.44674e-05	1.39946e-05	0.287874	0.210657	0.212176	0.289293
24000	2.83675e-05	1.38055e-05	1.43728e-05	0.287834	0.211162	0.211459	0.289545
24500	2.75164e-05	1.40892e-05	1.33327e-05	0.28773	0.211478	0.211644	0.289148
25000	1.15361e-05	5.01158e-06	6.61907e-06	0.288429	0.210634	0.211665	0.289272

## Sheet: Figure 2D_CM_H3K27AC
Position	Coverage Sample 1	Coverage Sample 2	Coverage Sample 3	Coverage Sample 4	Coverage Sample 5	Coverage Sample 6	Coverage Sample 7	Coverage Sample 8	Coverage Sample 9	Coverage Sample 10	Coverage Sample 11	Coverage Sample 12	Coverage Sample 13	Coverage Sample 14	Coverage Sample 15	Coverage Sample 16	Coverage Sample 17	Coverage Sample 18	Coverage Sample 19	Coverage Sample 20	Coverage Sample 21	Coverage Sample 22	Coverage Sample 23	Coverage Sample 24	Coverage Sample 25	Coverage Sample 26	Coverage Sample 27
-25000	1.86701	1.76712	1.84533	1.84583	1.75118	1.64637	1.87031	1.67631	1.71841	1.78848	1.78693	1.37776	1.40474	1.69602	1.64136	1.60225	1.68127	2.05585	1.67018	2.00078	1.75312	1.87223	1.92253	1.79333	1.84873	1.94732	1.83021
-24500	1.81896	1.74025	1.80346	1.81401	1.71714	1.61977	1.86374	1.65895	1.68503	1.77283	1.772	1.3722	1.39034	1.68204	1.61977	1.58729	1.67017	2.04024	1.65409	1.96874	1.73818	1.85487	1.88363	1.77784	1.83301	1.93056	1.79933
-24000	1.84839	1.76228	1.83336	1.82329	1.73331	1.62961	1.88828	1.67275	1.7111	1.79654	1.78088	1.37125	1.39068	1.70069	1.64048	1.60383	1.68381	2.06529	1.65985	1.97705	1.76633	1.87041	1.89292	1.77935	1.85377	1.95729	1.82023
-23500	1.83385	1.76108	1.83928	1.83494	1.72424	1.61961	1.86875	1.68513	1.68207	1.79298	1.76349	1.37365	1.39203	1.70164	1.6243	1.58513	1.67591	2.06022	1.65173	1.96047	1.75362	1.87698	1.88397	1.77845	1.83963	1.95091	1.80668
-23000	1.86466	1.76857	1.87587	1.88044	1.76176	1.65653	1.89592	1.67677	1.72377	1.82178	1.79354	1.38977	1.40343	1.75123	1.66197	1.62502	1.7294	2.09154	1.68276	1.99637	1.77087	1.89293	1.93778	1.80364	1.89998	1.9781	1.82847
-22500	1.86844	1.76875	1.88065	1.85791	1.74891	1.65995	1.91814	1.69027	1.73282	1.82473	1.7937	1.4021	1.41764	1.72991	1.66286	1.62865	1.7345	2.10047	1.67933	1.99763	1.77542	1.89964	1.93511	1.80543	1.89864	1.97134	1.83073
-22000	1.8814	1.79187	1.89986	1.86839	1.78945	1.6655	1.92791	1.69437	1.75038	1.82344	1.80277	1.40688	1.41625	1.74117	1.67803	1.64005	1.72982	2.12161	1.69382	2.00827	1.78585	1.90875	1.95378	1.81256	1.90323	1.97936	1.85509
-21500	1.87094	1.78499	1.8977	1.90363	1.78768	1.6784	1.94263	1.69898	1.74751	1.84199	1.80577	1.39815	1.41262	1.75653	1.69021	1.64851	1.7494	2.1092	1.68912	2.02436	1.78854	1.91036	1.95569	1.80887	1.91836	1.98996	1.85645
-21000	1.86971	1.77135	1.87828	1.86051	1.76631	1.66207	1.91037	1.68205	1.74666	1.82011	1.79237	1.39363	1.40325	1.74889	1.67279	1.64437	1.74375	2.08721	1.6862	2.01019	1.75896	1.88277	1.96044	1.79922	1.90979	1.97014	1.8546
-20500	1.87958	1.78626	1.84732	1.85535	1.76783	1.65319	1.90132	1.67818	1.75633	1.81864	1.80009	1.3967	1.40782	1.71052	1.65366	1.64096	1.71989	2.09556	1.67931	2.01145	1.77214	1.90234	1.95646	1.79953	1.88404	1.97574	1.84299
-20000	1.88386	1.78841	1.87162	1.87319	1.77328	1.6571	1.90323	1.68098	1.76497	1.82447	1.79625	1.38702	1.41376	1.73014	1.66368	1.65438	1.72843	2.10177	1.67578	2.01637	1.77783	1.90556	1.96019	1.80245	1.89112	1.97818	1.83237
-19500	1.86529	1.76441	1.88	1.86912	1.77167	1.66011	1.8891	1.67386	1.75231	1.80955	1.7974	1.39197	1.40581	1.72923	1.66171	1.66175	1.71704	2.09034	1.67743	2.00178	1.75981	1.89995	1.93405	1.79541	1.88677	1.96622	1.83722
-19000	1.86368	1.7703	1.86954	1.83733	1.75169	1.65618	1.88454	1.67049	1.72166	1.79492	1.79681	1.38775	1.39916	1.69907	1.64111	1.62901	1.68724	2.06488	1.68135	2.00303	1.76482	1.88438	1.91945	1.78506	1.85968	1.94752	1.82463
-18500	1.87351	1.77852	1.90122	1.86753	1.79211	1.67073	1.90414	1.68253	1.74224	1.81171	1.79808	1.39384	1.40887	1.72791	1.66148	1.65116	1.71531	2.09266	1.68767	2.01737	1.77946	1.89743	1.93322	1.79336	1.89156	1.96065	1.81673
-18000	1.88471	1.7854	1.88241	1.85571	1.79527	1.66394	1.90372	1.67509	1.75399	1.81372	1.80918	1.39457	1.41368	1.7295	1.66805	1.65782	1.72501	2.0925	1.67187	2.01794	1.76924	1.89081	1.91764	1.79752	1.8992	1.96885	1.82445
-17500	1.85305	1.77077	1.8607	1.83773	1.74918	1.6455	1.89205	1.67501	1.71881	1.80458	1.79954	1.38676	1.41174	1.7117	1.65758	1.6228	1.70818	2.05599	1.67123	1.99326	1.75147	1.87053	1.89812	1.78386	1.86985	1.9387	1.81001
-17000	1.91994	1.81687	1.90273	1.89673	1.79752	1.69594	1.92636	1.69464	1.78523	1.84109	1.82521	1.42108	1.42581	1.75794	1.68918	1.66145	1.75289	2.1251	1.71743	2.04351	1.78335	1.91933	1.96922	1.81341	1.91128	1.98882	1.86147
-16500	1.86683	1.79369	1.87835	1.85539	1.76526	1.6567	1.92564	1.68766	1.73992	1.81501	1.80106	1.39638	1.40675	1.7115	1.65917	1.63451	1.71593	2.08534	1.68456	2.00749	1.77515	1.89177	1.93683	1.80131	1.86665	1.96734	1.83452
-16000	1.88351	1.7932	1.86741	1.85479	1.77183	1.66982	1.92877	1.69053	1.74231	1.82683	1.79913	1.41726	1.41831	1.70805	1.66038	1.64638	1.71672	2.10175	1.67563	2.01849	1.77118	1.90222	1.94811	1.80328	1.88467	1.98946	1.85574
-15500	1.90537	1.8153	1.9039	1.9011	1.81484	1.69935	1.96879	1.71851	1.7789	1.87107	1.82542	1.42367	1.4345	1.74557	1.69373	1.68138	1.75461	2.14261	1.68526	2.05385	1.79251	1.93563	1.98153	1.83004	1.92215	2.01283	1.86564
-15000	1.88305	1.79628	1.86774	1.87242	1.77476	1.66878	1.92901	1.69314	1.75216	1.8277	1.79795	1.39708	1.42039	1.73007	1.66324	1.64691	1.7232	2.11294	1.6814	2.01979	1.77626	1.89969	1.9602	1.8039	1.89333	1.98539	1.83841
-14500	1.84136	1.77481	1.83385	1.81341	1.74632	1.64167	1.89889	1.67749	1.71233	1.80702	1.77406	1.38036	1.40187	1.68425	1.63735	1.61397	1.69124	2.08623	1.68099	1.97939	1.75022	1.87874	1.91313	1.78677	1.83375	1.96054	1.8129
-14000	1.90063	1.80485	1.88928	1.89049	1.8093	1.67729	1.93843	1.69611	1.76516	1.86396	1.80964	1.4048	1.41787	1.7516	1.68022	1.64561	1.74764	2.13256	1.68983	2.03909	1.81021	1.91986	1.98435	1.81153	1.90636	1.99587	1.85332
-13500	1.88709	1.78674	1.90007	1.89063	1.79204	1.68116	1.94086	1.69231	1.74515	1.84499	1.8045	1.42021	1.42763	1.75354	1.67804	1.65837	1.74422	2.15034	1.69609	2.03545	1.79255	1.91788	1.97441	1.80402	1.90341	1.99971	1.85724
-13000	1.88568	1.79222	1.92279	1.90303	1.7957	1.68256	1.94071	1.69781	1.75716	1.848	1.80814	1.43006	1.43101	1.76205	1.70288	1.66139	1.76364	2.13015	1.70541	2.04107	1.78943	1.92863	1.96454	1.81225	1.92428	1.9898	1.85669
-12500	1.91704	1.80919	1.93612	1.92403	1.82049	1.7055	1.94689	1.70964	1.7852	1.85646	1.82773	1.42899	1.43915	1.77106	1.7209	1.6838	1.766	2.14628	1.70306	2.05929	1.81621	1.94707	1.98114	1.8232	1.93636	2.01592	1.86861
-12000	1.91321	1.81499	1.95318	1.92771	1.83215	1.70962	1.97057	1.70751	1.80433	1.86814	1.82685	1.42362	1.44261	1.78227	1.7248	1.68728	1.79483	2.1875	1.71137	2.06825	1.8257	1.95839	1.99092	1.83228	1.93787	2.03631	1.87808
-11500	1.90919	1.81277	1.95247	1.93748	1.83459	1.70424	1.98258	1.70824	1.80909	1.87895	1.82061	1.42922	1.44574	1.81416	1.75088	1.68997	1.80653	2.18399	1.73317	2.0714	1.80952	1.96723	1.97585	1.82658	1.96174	2.04418	1.88186
-11000	1.94253	1.83178	1.98865	1.96817	1.86806	1.74086	1.99722	1.73031	1.84489	1.8972	1.84566	1.44609	1.4604	1.84241	1.76514	1.72011	1.81663	2.20272	1.73006	2.10738	1.83706	1.97359	2.00623	1.85834	1.99045	2.07639	1.91685
-10500	1.94549	1.85717	2.00713	1.9889	1.88555	1.75051	1.99116	1.72197	1.85804	1.89851	1.84473	1.45409	1.45589	1.8489	1.77493	1.73658	1.82544	2.19514	1.72764	2.10956	1.84338	1.97793	2.01739	1.85565	2.01088	2.06736	1.90857
-10000	1.9386	1.83248	1.99721	1.98336	1.88802	1.7576	1.99064	1.72354	1.839	1.90471	1.85008	1.46423	1.4721	1.84294	1.77412	1.73767	1.83155	2.21114	1.742	2.11825	1.84089	1.98657	2.03783	1.85543	2.01501	2.06134	1.92346
-9500	1.98338	1.86681	2.03762	2.03367	1.91733	1.80695	2.03033	1.74421	1.88677	1.94152	1.88365	1.4964	1.49983	1.89756	1.79174	1.77954	1.86726	2.2621	1.77407	2.16126	1.88765	2.02293	2.06647	1.88937	2.0492	2.10602	1.96008
-9000	2.01518	1.88516	2.04617	2.04462	1.92635	1.81726	2.05794	1.74376	1.8846	1.96729	1.88091	1.50484	1.51692	1.8986	1.80114	1.78931	1.86632	2.30887	1.76702	2.16672	1.8958	2.0312	2.07859	1.88433	2.04864	2.13061	1.97337
-8500	2.06139	1.91894	2.09828	2.10238	1.99483	1.85948	2.11891	1.77663	1.94447	2.02799	1.92116	1.53138	1.53649	1.95102	1.85499	1.83204	1.93321	2.38222	1.78164	2.21302	1.9305	2.06958	2.1435	1.91452	2.1125	2.19409	2.02166
-8000	2.06874	1.92215	2.09156	2.09001	1.98648	1.85544	2.13144	1.76207	1.94262	2.01563	1.92525	1.54264	1.54479	1.9523	1.84499	1.83544	1.92019	2.37138	1.7786	2.22654	1.94453	2.08493	2.14286	1.92461	2.0974	2.17231	2.00178
-7500	2.04634	1.90113	2.09468	2.08476	1.99276	1.86292	2.10677	1.75593	1.93528	2.00014	1.90616	1.53646	1.54691	1.95134	1.85084	1.84509	1.94064	2.34715	1.78603	2.22038	1.92928	2.08031	2.13055	1.91963	2.11471	2.16391	1.99115
-7000	2.0543	1.9282	2.14453	2.14085	2.0271	1.90219	2.12246	1.77271	1.98735	2.03715	1.92707	1.56274	1.56636	1.9881	1.89282	1.87715	1.98026	2.40668	1.80551	2.25411	1.97528	2.1215	2.15731	1.93526	2.163	2.199	2.03355
-6500	2.10346	1.97061	2.19593	2.20246	2.07736	1.93192	2.18197	1.78957	2.01607	2.08788	1.95413	1.59951	1.60167	2.04005	1.93631	1.93153	2.01574	2.4864	1.80475	2.30366	2.02531	2.16715	2.20917	1.97629	2.2215	2.25847	2.09987
-6000	2.13098	1.95569	2.23048	2.22502	2.11187	1.96378	2.20492	1.79263	2.04947	2.0984	1.96591	1.59793	1.60623	2.07545	1.94714	1.9466	2.03411	2.5034	1.80439	2.32023	2.01132	2.15991	2.20018	1.98834	2.24874	2.27254	2.10088
-5500	2.1297	1.97465	2.24387	2.24272	2.12368	1.98094	2.22698	1.80856	2.08202	2.11623	1.97849	1.60077	1.61072	2.0825	1.98289	1.95723	2.07168	2.52472	1.84147	2.34327	2.02556	2.16546	2.23526	2.00758	2.26672	2.28866	2.11344
-5000	2.13317	1.98925	2.25911	2.24859	2.14594	1.98111	2.24394	1.80732	2.07794	2.14666	1.99051	1.62985	1.62536	2.09825	1.99662	1.98076	2.09017	2.5547	1.8548	2.34593	2.04562	2.21465	2.26164	2.01728	2.2531	2.29716	2.13057
-4500	2.20551	2.02218	2.30268	2.29766	2.19133	2.03529	2.27338	1.82149	2.12242	2.17605	2.02362	1.65372	1.65783	2.13911	2.02887	2.02342	2.12592	2.59592	1.87994	2.39332	2.08223	2.23753	2.30307	2.04141	2.29275	2.33508	2.16939
-4000	2.27361	2.07954	2.39765	2.40194	2.27772	2.12186	2.34368	1.85643	2.20442	2.24392	2.06043	1.71094	1.71739	2.23647	2.10514	2.11606	2.2072	2.7251	1.88799	2.47784	2.14169	2.31857	2.38356	2.09659	2.41018	2.44285	2.2548
-3500	2.30913	2.11469	2.47751	2.47977	2.3589	2.18091	2.41721	1.90165	2.25839	2.30594	2.10116	1.75515	1.76628	2.31653	2.17313	2.18485	2.27988	2.78545	1.91502	2.54323	2.18527	2.36031	2.43255	2.12937	2.48076	2.5008	2.29283
-3000	2.35002	2.1467	2.53005	2.54874	2.41916	2.23922	2.48919	1.91932	2.31888	2.35841	2.1286	1.80362	1.81009	2.38361	2.24116	2.25811	2.36439	2.88048	1.97588	2.59668	2.22339	2.41361	2.49551	2.16722	2.54229	2.56027	2.3362
-2500	2.44427	2.20902	2.62891	2.65665	2.52505	2.31848	2.56134	1.95292	2.40772	2.44937	2.20084	1.87391	1.87229	2.49961	2.33624	2.34085	2.46188	3.00134	2.0167	2.70118	2.29936	2.49603	2.59158	2.23106	2.67068	2.67991	2.43759
-2000	2.47131	2.22436	2.68242	2.70448	2.58327	2.37243	2.61131	1.96824	2.45186	2.4847	2.21794	1.90566	1.91248	2.55318	2.38539	2.40286	2.50799	3.06813	2.03059	2.75705	2.34579	2.53144	2.62985	2.26981	2.72082	2.71464	2.47399
-1500	2.54983	2.294	2.76563	2.80494	2.66107	2.46352	2.69862	1.98748	2.58865	2.56467	2.26751	1.9673	1.97333	2.64629	2.45819	2.50935	2.62019	3.16557	2.04503	2.85023	2.41031	2.63186	2.73972	2.33169	2.84116	2.79437	2.54323
-1000	2.59401	2.31757	2.79692	2.83042	2.69792	2.48896	2.70996	2.00139	2.61665	2.58285	2.29362	1.99991	2.00063	2.6518	2.48238	2.5439	2.64495	3.23441	2.05882	2.87764	2.42711	2.67277	2.78588	2.37393	2.87303	2.84584	2.56422
-500	2.60786	2.33113	2.80768	2.8614	2.73545	2.51212	2.73425	2.01882	2.62717	2.61504	2.30026	2.01182	2.00948	2.68113	2.50528	2.56894	2.68439	3.27074	2.07746	2.89965	2.45012	2.67312	2.81347	2.35921	2.88841	2.87529	2.58925
0	2.62956	2.35278	2.87828	2.91809	2.77699	2.56333	2.79513	2.03314	2.69234	2.66216	2.30734	2.02942	2.03998	2.74265	2.55557	2.60234	2.70897	3.31332	2.10733	2.93676	2.49519	2.71088	2.84926	2.38011	2.95347	2.90088	2.6354
500	2.6246	2.36597	2.92334	2.9727	2.81159	2.59435	2.79383	2.0337	2.71187	2.67901	2.32178	2.04048	2.06158	2.79205	2.59361	2.63042	2.74865	3.31974	2.11523	2.96579	2.50487	2.73123	2.84968	2.4038	3.0102	2.90081	2.65992
1000	2.66043	2.40793	2.95937	3.00826	2.85245	2.61096	2.84271	2.06325	2.73893	2.70798	2.33814	2.04946	2.05456	2.85577	2.61442	2.66386	2.77486	3.40491	2.12614	2.99235	2.52684	2.76484	2.89918	2.43807	3.04076	2.95064	2.69073
1500	2.6065	2.34946	2.86521	2.90917	2.7387	2.52368	2.77039	2.02544	2.64418	2.64664	2.27667	2.00742	2.01284	2.75581	2.53348	2.5726	2.70459	3.31935	2.09637	2.90001	2.48314	2.71502	2.84624	2.38518	2.94677	2.89602	2.63937
2000	2.60227	2.31729	2.83385	2.8664	2.71277	2.50443	2.74293	2.00991	2.63409	2.60624	2.27786	1.977	2.00273	2.72012	2.50526	2.52361	2.6677	3.25679	2.08046	2.87388	2.46963	2.6781	2.79242	2.36815	2.8953	2.8526	2.6096
2500	2.53063	2.29056	2.77989	2.78372	2.64299	2.43373	2.67191	1.99919	2.57622	2.54922	2.24957	1.94036	1.96	2.63353	2.42925	2.43835	2.58083	3.14106	2.04199	2.80307	2.37996	2.59996	2.71248	2.33696	2.82815	2.7813	2.53099
3000	2.45909	2.21956	2.66158	2.69758	2.53979	2.32459	2.58596	1.95362	2.45549	2.46385	2.18544	1.85607	1.87541	2.54829	2.34272	2.34516	2.4846	3.04501	2.01973	2.70279	2.31861	2.51865	2.6235	2.25865	2.71845	2.67991	2.45276
3500	2.39421	2.16876	2.55761	2.56118	2.43354	2.23884	2.48995	1.92607	2.33349	2.38758	2.14147	1.80075	1.80396	2.43096	2.23879	2.25461	2.37395	2.92981	1.96926	2.61956	2.24585	2.43554	2.5486	2.19283	2.59776	2.59714	2.37737
4000	2.24274	2.06383	2.37544	2.36536	2.26163	2.10066	2.35228	1.87418	2.16636	2.24391	2.0579	1.71245	1.72787	2.26625	2.08923	2.11149	2.21719	2.71178	1.9083	2.46015	2.12453	2.29133	2.39072	2.10767	2.40169	2.41395	2.23898
4500	2.14658	1.99456	2.27293	2.28844	2.16126	2.01283	2.26585	1.8245	2.07687	2.15766	1.98361	1.64194	1.66339	2.17184	2.01966	2.01276	2.12573	2.56321	1.83784	2.37699	2.05363	2.21103	2.27139	2.0428	2.29345	2.31498	2.15958
5000	2.10028	1.95401	2.22363	2.24299	2.11029	1.96257	2.19858	1.80383	2.0371	2.09515	1.94589	1.60874	1.62092	2.10496	1.98151	1.96089	2.08582	2.49468	1.8233	2.32116	2.00165	2.15358	2.20791	1.98879	2.25105	2.2551	2.08437
5500	2.08726	1.94641	2.19212	2.20259	2.0798	1.92483	2.18682	1.7947	2.02087	2.08419	1.92831	1.58967	1.60558	2.05434	1.95027	1.94074	2.06468	2.47506	1.81745	2.30313	1.99789	2.1534	2.19626	1.97976	2.22741	2.23733	2.07523
6000	2.08404	1.94365	2.21786	2.21346	2.09852	1.93239	2.18422	1.78577	2.03404	2.09178	1.94884	1.57987	1.59057	2.07866	1.9587	1.93453	2.05448	2.47226	1.80876	2.31186	1.99484	2.1478	2.20217	1.97664	2.23811	2.26124	2.08106
6500	2.10818	1.95199	2.21949	2.21501	2.11656	1.95251	2.20104	1.78545	2.04304	2.08872	1.95547	1.58159	1.59289	2.07815	1.95838	1.92429	2.04705	2.48802	1.82168	2.31387	1.98719	2.14137	2.20182	1.98003	2.2554	2.25987	2.0833
7000	2.06974	1.9258	2.1671	2.15193	2.0524	1.91411	2.14642	1.76607	2.00513	2.03786	1.92345	1.5541	1.56854	2.012	1.91235	1.88622	1.99582	2.41612	1.80055	2.264	1.9483	2.10263	2.16393	1.95014	2.18603	2.19083	2.04216
7500	2.06394	1.91899	2.15112	2.12317	2.0396	1.8889	2.10027	1.75936	1.99063	2.02805	1.92009	1.53687	1.54281	1.97623	1.88537	1.87584	1.95854	2.38603	1.78079	2.24974	1.93867	2.08527	2.14858	1.92617	2.15997	2.18395	2.00949
8000	2.02035	1.89139	2.07744	2.073	1.97676	1.83796	2.07018	1.7435	1.92107	1.98658	1.88332	1.51484	1.51754	1.92433	1.83727	1.81917	1.90332	2.32739	1.76535	2.18727	1.91642	2.06327	2.09797	1.89287	2.08812	2.13229	1.98938
8500	2.00754	1.89058	2.08223	2.04446	1.97159	1.81556	2.05519	1.74619	1.92213	1.98855	1.8848	1.49832	1.51267	1.91192	1.83363	1.81025	1.89829	2.31375	1.77188	2.1884	1.90393	2.05524	2.09713	1.90716	2.07304	2.12514	1.99175
9000	1.98206	1.87025	2.04253	2.02456	1.92883	1.79236	2.02276	1.73101	1.89034	1.95074	1.86671	1.48816	1.49875	1.89078	1.80364	1.77998	1.86822	2.28782	1.74296	2.15065	1.88873	2.02435	2.06017	1.88345	2.03534	2.09668	1.95321
9500	1.98346	1.85468	2.01781	2.01257	1.88517	1.7807	2.00744	1.71791	1.86841	1.91693	1.86119	1.46317	1.47666	1.85442	1.77083	1.73903	1.83315	2.24816	1.73302	2.12811	1.88353	1.99484	2.03088	1.87451	2.00881	2.0695	1.93059
10000	1.95499	1.84089	1.95198	1.93605	1.83447	1.73079	1.95789	1.70724	1.80729	1.8863	1.84848	1.43366	1.44677	1.80505	1.72365	1.69672	1.78179	2.1702	1.71467	2.08871	1.83261	1.96396	1.98181	1.84996	1.95953	2.04201	1.88207
10500	1.90393	1.81864	1.89174	1.88906	1.79278	1.68178	1.93236	1.70812	1.74294	1.85218	1.82807	1.40956	1.42062	1.76596	1.68935	1.65968	1.74001	2.12814	1.70986	2.0519	1.80131	1.93734	1.94393	1.81899	1.89904	2.0086	1.85115
11000	1.83858	1.79358	1.87877	1.86713	1.74634	1.65046	1.92882	1.68499	1.71264	1.83758	1.78457	1.38073	1.39669	1.73562	1.65494	1.6205	1.71206	2.11077	1.68705	2.00247	1.7763	1.90204	1.9121	1.79861	1.87466	1.95435	1.84095
11500	1.88691	1.80377	1.93089	1.8954	1.78842	1.67744	1.93846	1.69543	1.76031	1.85219	1.80915	1.39261	1.40934	1.75689	1.69073	1.65295	1.75262	2.14731	1.70571	2.03443	1.79307	1.93505	1.94985	1.83021	1.91469	1.97672	1.86422
12000	1.89659	1.80935	1.94478	1.9256	1.81717	1.69532	1.95652	1.69588	1.77444	1.8623	1.81594	1.40505	1.42368	1.76975	1.711	1.67851	1.78285	2.16592	1.71369	2.05451	1.80613	1.94579	1.96722	1.83413	1.93736	1.9956	1.86828
12500	1.91391	1.8295	1.94264	1.93407	1.81474	1.71848	1.96815	1.69852	1.78167	1.86623	1.82322	1.42138	1.43807	1.78668	1.73084	1.68313	1.78632	2.17538	1.72116	2.05165	1.83474	1.95667	1.97716	1.84884	1.94658	2.01907	1.88532
13000	1.86841	1.80337	1.90005	1.88861	1.78606	1.66772	1.94009	1.6976	1.74863	1.84298	1.80829	1.39687	1.40747	1.76447	1.69633	1.65448	1.7415	2.12725	1.69589	2.02314	1.7974	1.91197	1.94913	1.8235	1.91452	2.00222	1.85551
13500	1.90666	1.81615	1.91233	1.91499	1.82317	1.67848	1.95858	1.70277	1.77984	1.8764	1.81895	1.40632	1.43022	1.7761	1.69552	1.67767	1.74695	2.152	1.7167	2.06153	1.81145	1.93771	1.9602	1.83289	1.92514	2.02388	1.8814
14000	1.94799	1.8227	1.95565	1.95206	1.86052	1.72694	1.9771	1.71869	1.81587	1.89903	1.84083	1.42987	1.44938	1.82613	1.73183	1.72087	1.784	2.19855	1.72656	2.09309	1.82391	1.9655	2.00051	1.84725	1.96474	2.06707	1.89535
14500	1.93525	1.82591	1.94871	1.93572	1.84055	1.70532	1.97807	1.7171	1.79558	1.89344	1.84084	1.42247	1.42667	1.82468	1.73274	1.69808	1.78547	2.17571	1.71282	2.06697	1.82253	1.94457	1.97897	1.85819	1.95514	2.04862	1.89003
15000	1.88867	1.80572	1.89164	1.88432	1.78529	1.67382	1.9237	1.70209	1.76183	1.84503	1.81069	1.40595	1.40914	1.76824	1.69009	1.6416	1.73512	2.11368	1.67985	2.02024	1.78208	1.90125	1.94359	1.82517	1.9077	1.98771	1.85114
15500	1.83992	1.76703	1.84887	1.8288	1.74219	1.61689	1.88717	1.6744	1.7165	1.80624	1.77868	1.38032	1.39911	1.69996	1.64032	1.61059	1.69066	2.06039	1.66452	1.9889	1.76181	1.87436	1.88432	1.79549	1.86669	1.94673	1.81438
16000	1.80935	1.73053	1.78555	1.77717	1.70738	1.5789	1.83075	1.6615	1.6573	1.76801	1.74828	1.35588	1.37293	1.64699	1.618	1.58168	1.66209	1.99328	1.6605	1.9495	1.73046	1.8465	1.86381	1.75598	1.81484	1.90356	1.77626
16500	1.84119	1.762	1.84453	1.8272	1.7606	1.61416	1.89856	1.67926	1.7038	1.81427	1.76788	1.37016	1.3846	1.70981	1.66961	1.61498	1.72153	2.07058	1.67421	1.98063	1.77057	1.88935	1.91407	1.79355	1.8722	1.96213	1.82028
17000	1.85119	1.76663	1.90226	1.87388	1.78509	1.64939	1.91666	1.68754	1.76191	1.83325	1.78114	1.38468	1.38562	1.77114	1.69758	1.63969	1.74532	2.09556	1.68157	2.00887	1.79316	1.90203	1.92538	1.80231	1.91392	1.9807	1.84577
17500	1.86129	1.77105	1.91863	1.85649	1.77156	1.64477	1.90847	1.68726	1.74636	1.82007	1.79409	1.38473	1.39049	1.76602	1.67063	1.6308	1.7274	2.09825	1.67753	2.00726	1.77784	1.89964	1.92179	1.80062	1.89381	1.9779	1.83403
18000	1.82179	1.75521	1.85197	1.81767	1.73489	1.60729	1.86834	1.67996	1.70507	1.78159	1.76594	1.37015	1.37483	1.71562	1.64421	1.60163	1.7024	2.03417	1.66593	1.96892	1.74934	1.86541	1.88962	1.77315	1.85193	1.92919	1.78837
18500	1.82107	1.74957	1.81435	1.80541	1.73181	1.58088	1.85639	1.67924	1.68578	1.78878	1.75392	1.35228	1.37032	1.67623	1.61931	1.58346	1.6661	2.02037	1.664	1.96314	1.75234	1.85843	1.89915	1.77639	1.85224	1.92338	1.79831
19000	1.79349	1.74456	1.80364	1.78173	1.70326	1.57359	1.83795	1.65773	1.66995	1.76283	1.74194	1.34445	1.35794	1.66049	1.62385	1.57283	1.65383	2.00041	1.65164	1.93918	1.73508	1.84326	1.86227	1.7615	1.81557	1.89085	1.76373
19500	1.84327	1.7599	1.82313	1.80933	1.72926	1.60398	1.8702	1.6649	1.70138	1.78867	1.76425	1.36799	1.37526	1.69266	1.64067	1.60134	1.68252	2.02837	1.66475	1.95785	1.7419	1.86959	1.88691	1.77173	1.81752	1.92171	1.79344
20000	1.92061	1.79938	1.90812	1.86977	1.78572	1.65988	1.92874	1.69443	1.76073	1.85408	1.81669	1.39775	1.41327	1.76688	1.66994	1.66194	1.73511	2.11989	1.69674	2.0258	1.79442	1.9384	1.96123	1.81509	1.8971	2.00765	1.85858
20500	1.87912	1.78142	1.87293	1.84256	1.76245	1.63002	1.91384	1.6859	1.71911	1.82689	1.80891	1.37451	1.38175	1.74484	1.65935	1.63681	1.70363	2.08166	1.69303	1.99523	1.77079	1.89652	1.91095	1.79803	1.86067	1.95488	1.83526
21000	1.8381	1.75497	1.84316	1.79933	1.73637	1.59647	1.88393	1.68005	1.69021	1.79276	1.77776	1.353	1.3705	1.69891	1.63314	1.60555	1.67375	2.05717	1.6562	1.97068	1.73988	1.86542	1.88388	1.77368	1.83239	1.93491	1.80181
21500	1.82842	1.73682	1.82882	1.79018	1.71484	1.58614	1.85964	1.67574	1.68553	1.78056	1.77241	1.3516	1.37008	1.69296	1.62488	1.59392	1.6798	2.02226	1.6612	1.95798	1.73329	1.86115	1.87264	1.76024	1.83408	1.92934	1.80515
22000	1.83836	1.76489	1.85399	1.82258	1.73667	1.61017	1.87569	1.67555	1.69435	1.78261	1.77762	1.36461	1.38682	1.69869	1.64582	1.60543	1.7057	2.06092	1.65154	1.98145	1.76171	1.88118	1.897	1.77732	1.86405	1.94149	1.82549
22500	1.85047	1.77136	1.86492	1.84763	1.76488	1.63223	1.88403	1.67445	1.73039	1.80771	1.79447	1.37006	1.38614	1.72467	1.65716	1.60684	1.69547	2.08042	1.66209	1.99146	1.76812	1.89199	1.91333	1.79839	1.87872	1.9685	1.83502
23000	1.83486	1.75129	1.8643	1.84265	1.7435	1.62609	1.88218	1.6861	1.70115	1.79697	1.7795	1.3593	1.3809	1.71082	1.63864	1.59978	1.69409	2.06365	1.66796	1.98321	1.75786	1.86222	1.90127	1.77524	1.8621	1.95836	1.8255
23500	1.83153	1.74727	1.84161	1.83108	1.72247	1.61072	1.8807	1.6667	1.67956	1.78883	1.77237	1.36035	1.37857	1.70372	1.64019	1.5982	1.68577	2.04971	1.65726	1.97049	1.75563	1.8565	1.87653	1.76314	1.84295	1.93604	1.80581
24000	1.84608	1.75487	1.86692	1.82703	1.74948	1.63329	1.8948	1.67085	1.70365	1.81495	1.78752	1.37104	1.38858	1.73958	1.65408	1.62394	1.69951	2.06548	1.66104	1.98264	1.75728	1.88483	1.88555	1.77336	1.86616	1.95738	1.81546
24500	1.87977	1.78706	1.91391	1.88196	1.78863	1.65723	1.9285	1.70129	1.77195	1.8404	1.80692	1.39612	1.41103	1.7797	1.68759	1.66211	1.73644	2.12281	1.67753	2.01718	1.78831	1.91219	1.92498	1.79828	1.91573	2.00676	1.84676
25000	1.87277	1.77971	1.88814	1.87323	1.77597	1.64019	1.90656	1.69019	1.75389	1.83082	1.78972	1.38237	1.40361	1.7598	1.68335	1.6511	1.73039	2.11406	1.6876	1.99721	1.77379	1.8929	1.90174	1.79721	1.90104	1.97818	1.83508

## Sheet: Figure 2D_iPSC_ATAC
Position	Coverages Sample 1	Coverages Sample 2	Coverages Sample 3	Coverages Sample 4	Coverages Sample 5	Coverages Sample 6	Coverages Sample 7	Coverages Sample 8	Coverages Sample 9	Coverages Sample 10	Coverages Sample 11
-25000	2.25467	2.27153	2.27661	2.25774	2.22771	2.29774	2.26629	2.2439	2.28	2.26629	2.1873
-24500	2.22665	2.26355	2.22448	2.24788	2.18304	2.2733	2.26461	2.247	2.27754	2.26461	2.16304
-24000	2.22007	2.24525	2.247	2.23624	2.1695	2.29865	2.22791	2.24594	2.25558	2.22791	2.13895
-23500	2.22388	2.26977	2.26712	2.25286	2.22628	2.31494	2.22162	2.28178	2.28506	2.22162	2.17521
-23000	2.15101	2.23105	2.21038	2.21846	2.15069	2.20005	2.15469	2.20392	2.25712	2.15469	2.08451
-22500	2.18188	2.23622	2.24292	2.23039	2.17374	2.21849	2.22218	2.24153	2.24176	2.22218	2.13836
-22000	2.25156	2.26945	2.26907	2.24286	2.24023	2.27618	2.23369	2.22114	2.27032	2.23369	2.13853
-21500	2.27681	2.27082	2.30436	2.29663	2.28052	2.31684	2.27164	2.28214	2.30426	2.27164	2.17614
-21000	2.24747	2.26359	2.30436	2.28093	2.20151	2.3063	2.23257	2.22601	2.32852	2.23257	2.17428
-20500	2.29349	2.29655	2.31713	2.2976	2.24105	2.29947	2.2837	2.28298	2.31853	2.2837	2.18459
-20000	2.24415	2.3179	2.26313	2.26663	2.19693	2.26869	2.24806	2.25772	2.2499	2.24806	2.13531
-19500	2.24471	2.29945	2.2923	2.28219	2.23059	2.26169	2.26535	2.26396	2.31086	2.26535	2.131
-19000	2.28533	2.31348	2.28752	2.30557	2.24105	2.33972	2.26031	2.29442	2.29259	2.26031	2.17098
-18500	2.23163	2.24822	2.24523	2.26064	2.21465	2.264	2.23935	2.25631	2.27646	2.23935	2.18966
-18000	2.24187	2.28154	2.29753	2.25813	2.19337	2.31717	2.23052	2.26719	2.33711	2.23052	2.19
-17500	2.22125	2.28177	2.24877	2.23498	2.18113	2.27206	2.24028	2.24233	2.2694	2.24028	2.13667
-17000	2.26021	2.30281	2.2845	2.28538	2.23517	2.32671	2.29509	2.25875	2.30257	2.29509	2.14875
-16500	2.34421	2.29409	2.29966	2.30881	2.24221	2.34021	2.29111	2.29926	2.32544	2.29111	2.27275
-16000	2.25529	2.28509	2.27253	2.29596	2.24221	2.28227	2.26199	2.30013	2.315	2.26199	2.19034
-15500	2.29315	2.32248	2.33761	2.29393	2.247	2.35288	2.31269	2.28508	2.3626	2.31269	2.1949
-15000	2.22409	2.29788	2.29691	2.28649	2.23715	2.32795	2.28389	2.2714	2.2909	2.28389	2.21003
-14500	2.29349	2.3242	2.3275	2.32007	2.27936	2.3821	2.31418	2.29509	2.37489	2.31418	2.26083
-14000	2.35625	2.34445	2.40915	2.3606	2.34858	2.42481	2.38018	2.31999	2.43369	2.38018	2.267
-13500	2.29494	2.30238	2.32972	2.33103	2.26793	2.35766	2.30311	2.28435	2.30564	2.30311	2.2277
-13000	2.25176	2.32916	2.35099	2.30871	2.25111	2.39667	2.29758	2.26402	2.32115	2.29758	2.19549
-12500	2.29723	2.34778	2.3478	2.33848	2.28408	2.38029	2.3038	2.28435	2.37443	2.3038	2.26692
-12000	2.29923	2.34011	2.33105	2.3149	2.27724	2.33848	2.27891	2.29573	2.37304	2.27891	2.24714
-11500	2.32408	2.34852	2.40561	2.36128	2.31075	2.37716	2.35343	2.30317	2.40882	2.35343	2.27123
-11000	2.27232	2.3434	2.38991	2.32756	2.32361	2.36325	2.33484	2.31561	2.30518	2.33484	2.31848
-10500	2.26747	2.31606	2.36518	2.32417	2.31746	2.37823	2.31058	2.30744	2.35201	2.31058	2.30799
-10000	2.24478	2.34078	2.38362	2.33147	2.31547	2.35313	2.34672	2.3037	2.36629	2.34672	2.26954
-9500	2.27342	2.3373	2.39506	2.29547	2.30131	2.35272	2.35213	2.30851	2.40176	2.35213	2.24739
-9000	2.32588	2.40127	2.40401	2.35036	2.378	2.42391	2.38373	2.31748	2.45795	2.38373	2.30825
-8500	2.32408	2.36874	2.39851	2.34374	2.35857	2.39379	2.39517	2.31064	2.3884	2.39517	2.30275
-8000	2.35508	2.42629	2.43805	2.40602	2.41575	2.46547	2.41085	2.35185	2.49542	2.41085	2.30335
-7500	2.38898	2.44299	2.46252	2.42713	2.4358	2.49362	2.45072	2.38402	2.53411	2.45072	2.33623
-7000	2.38573	2.40842	2.50845	2.40278	2.45707	2.44284	2.47722	2.35956	2.50248	2.47722	2.40241
-6500	2.362	2.41046	2.49098	2.39587	2.45481	2.44407	2.46497	2.36407	2.45657	2.46497	2.34197
-6000	2.38781	2.41961	2.4971	2.39877	2.44428	2.48712	2.48357	2.36474	2.5011	2.48357	2.37257
-5500	2.37085	2.44213	2.52334	2.42622	2.49982	2.50102	2.52978	2.37415	2.51507	2.52978	2.43258
-5000	2.42206	2.50321	2.60703	2.49439	2.58724	2.5867	2.57171	2.40942	2.60981	2.57171	2.47391
-4500	2.46697	2.5212	2.65899	2.49787	2.68191	2.62472	2.67385	2.44015	2.67553	2.67385	2.55345
-4000	2.46469	2.55971	2.70464	2.53125	2.70592	2.63863	2.66781	2.47189	2.6872	2.66781	2.58092
-3500	2.54537	2.61211	2.80394	2.59503	2.8335	2.75212	2.8033	2.52795	2.85487	2.8033	2.71675
-3000	2.62993	2.6735	2.95439	2.6792	2.90915	2.81911	2.95414	2.56172	2.92504	2.95414	2.75986
-2500	2.64474	2.73212	3.03595	2.71539	2.96087	2.8903	3.01211	2.58929	3.0055	3.01211	2.83982
-2000	2.69705	2.79605	3.12089	2.78158	3.04459	2.97581	3.12433	2.6327	3.14231	3.12433	2.91513
-1500	2.67615	2.79797	3.14855	2.79945	3.05417	2.97944	3.14778	2.63817	3.12096	3.14778	2.94074
-1000	2.75601	2.83629	3.20281	2.80743	3.12476	3.0354	3.21291	2.66921	3.17194	3.21291	2.95333
-500	2.74964	2.85013	3.24811	2.78723	3.11703	3.06519	3.1573	2.6891	3.11544	3.1573	2.94944
0	2.84887	2.89838	3.30937	2.89014	3.24871	3.12856	3.28507	2.75063	3.23981	3.28507	3.06803
500	2.77898	2.87195	3.26921	2.87067	3.22662	3.0977	3.28961	2.70912	3.2309	3.28961	3.08789
1000	2.76058	2.84294	3.25901	2.86913	3.19262	3.03622	3.21795	2.70051	3.16872	3.21795	3.00041
1500	2.6873	2.77224	3.14731	2.77307	3.07449	3.00363	3.12806	2.62943	3.01655	3.12806	2.9344
2000	2.69532	2.78655	3.09509	2.78994	3.02202	2.96981	3.10082	2.64245	3.05033	3.10082	2.85959
2500	2.64626	2.68101	2.9684	2.68992	2.97578	2.8229	2.97666	2.5758	2.93348	2.97666	2.80102
3000	2.58869	2.66635	2.94455	2.65649	2.86708	2.81154	2.92938	2.54931	2.9083	2.92938	2.76045
3500	2.55686	2.61266	2.78913	2.6561	2.75312	2.71459	2.83539	2.49538	2.81633	2.83539	2.65555
4000	2.48282	2.53985	2.7136	2.56657	2.71557	2.63855	2.7559	2.46855	2.72267	2.7559	2.60366
4500	2.44926	2.50927	2.72894	2.54734	2.62555	2.61312	2.67603	2.44779	2.69288	2.67603	2.53308
5000	2.46635	2.50008	2.61705	2.46265	2.55995	2.56917	2.57065	2.42327	2.61948	2.57065	2.4527
5500	2.5033	2.48796	2.61927	2.50198	2.55742	2.5774	2.58589	2.43818	2.57757	2.58589	2.45633
6000	2.42794	2.4733	2.61377	2.48405	2.5657	2.54802	2.59566	2.40401	2.57496	2.59566	2.47958
6500	2.36006	2.45296	2.53504	2.45685	2.51631	2.48423	2.55305	2.37768	2.5811	2.55305	2.43072
7000	2.36124	2.40502	2.5151	2.41554	2.44353	2.48934	2.48767	2.39884	2.52905	2.48767	2.36488
7500	2.34414	2.3945	2.48682	2.38921	2.4741	2.48086	2.48543	2.34548	2.51031	2.48543	2.39708
8000	2.35106	2.42583	2.476	2.41061	2.43764	2.50144	2.45912	2.34868	2.54025	2.45912	2.41339
8500	2.34338	2.38195	2.44	2.35529	2.36561	2.41675	2.38298	2.3368	2.42187	2.38298	2.32777
9000	2.33356	2.35974	2.45853	2.36181	2.34872	2.45345	2.37241	2.34468	2.42924	2.37241	2.3074
9500	2.31813	2.38903	2.39337	2.37215	2.3639	2.42473	2.36718	2.32883	2.40314	2.36718	2.26159
10000	2.31183	2.34926	2.38264	2.34118	2.32396	2.39058	2.33571	2.33013	2.38871	2.33571	2.28509
10500	2.30775	2.35102	2.37325	2.33983	2.28134	2.3956	2.35437	2.31398	2.40191	2.35437	2.29354
11000	2.30193	2.33929	2.35108	2.33234	2.30857	2.36498	2.34684	2.32322	2.36199	2.34684	2.24731
11500	2.29045	2.35435	2.35481	2.34065	2.31069	2.37971	2.32662	2.31328	2.38302	2.32662	2.25914
12000	2.23986	2.33526	2.347	2.345	2.26451	2.36893	2.30498	2.28298	2.32744	2.30498	2.23488
12500	2.31861	2.32557	2.38131	2.34065	2.26137	2.38301	2.33098	2.29079	2.40836	2.33098	2.22601
13000	2.30519	2.32541	2.31376	2.31712	2.30405	2.38523	2.32868	2.3046	2.3388	2.32868	2.23835
13500	2.30892	2.32736	2.38663	2.32519	2.29995	2.35807	2.31841	2.34138	2.41051	2.31841	2.23598
14000	2.31736	2.33405	2.37209	2.32809	2.29338	2.38119	2.30436	2.32119	2.43231	2.30436	2.25829
14500	2.31349	2.35497	2.36722	2.32587	2.2927	2.34128	2.31736	2.3045	2.39347	2.31736	2.20682
15000	2.31044	2.35454	2.37537	2.32741	2.27737	2.36589	2.32967	2.31334	2.40575	2.32967	2.21637
15500	2.29993	2.34539	2.35223	2.30949	2.29967	2.35494	2.32924	2.30904	2.41773	2.32924	2.19862
16000	2.29142	2.32643	2.34789	2.31205	2.24905	2.35626	2.29322	2.28918	2.36015	2.29322	2.20133
16500	2.25253	2.30785	2.31181	2.27228	2.23442	2.34062	2.2378	2.27053	2.31024	2.2378	2.1802
17000	2.20167	2.29182	2.31872	2.3062	2.26602	2.29865	2.2722	2.25478	2.31393	2.2722	2.20648
17500	2.25059	2.31004	2.31447	2.30171	2.22463	2.31931	2.27095	2.25959	2.32775	2.27095	2.19997
18000	2.23101	2.28869	2.29948	2.2989	2.25624	2.38465	2.30081	2.26509	2.32022	2.30081	2.22685
18500	2.25439	2.305	2.3228	2.27866	2.21738	2.31396	2.26423	2.28334	2.32483	2.26423	2.19921
19000	2.23869	2.30703	2.31234	2.28629	2.23421	2.32951	2.24028	2.27907	2.319	2.24028	2.20057
19500	2.25349	2.30027	2.33113	2.28823	2.268	2.32433	2.27213	2.26329	2.34387	2.27213	2.23708
20000	2.30297	2.32408	2.34098	2.33877	2.27423	2.37445	2.31462	2.30781	2.41112	2.31462	2.22753
20500	2.24651	2.33374	2.27856	2.2889	2.27046	2.33412	2.23587	2.28268	2.3213	2.23587	2.15906
21000	2.26948	2.31536	2.31393	2.3147	2.27642	2.34474	2.30591	2.28675	2.36736	2.30591	2.23573
21500	2.26996	2.31825	2.29718	2.26934	2.24324	2.30688	2.26255	2.28118	2.35508	2.26255	2.19093
22000	2.20955	2.27356	2.2704	2.25692	2.23743	2.25964	2.24228	2.26736	2.22533	2.24228	2.17064
22500	2.25467	2.25878	2.2337	2.2532	2.16998	2.26499	2.19873	2.24791	2.24192	2.19873	2.15932
23000	2.21087	2.24501	2.25445	2.22571	2.16806	2.27182	2.17565	2.23025	2.25067	2.17565	2.10953
23500	2.20519	2.25283	2.23946	2.22614	2.19597	2.25997	2.1904	2.25551	2.239	2.1904	2.12627
24000	2.2218	2.28834	2.26083	2.24402	2.16191	2.27478	2.20987	2.25421	2.2651	2.20987	2.14208
24500	2.22201	2.28963	2.2618	2.2331	2.18708	2.30597	2.20937	2.24083	2.28168	2.20937	2.12804
25000	2.20859	2.27653	2.30019	2.25296	2.1998	2.28449	2.2406	2.2466	2.26065	2.2406	2.14985

## Sheet: Figure 2D_iPSC_CTCF
Distance from Center (cmd=annotatePeaks.pl anchors/iPSC/mergedAnchors.bed hg19 -m motifAnalysis/referenceMergedAnchors/iPSC/knownResults/known1.motif -size 50000 -hist 500)	CTCF(Zf)/CD4+-CTCF-ChIP-Seq(Barski et al.)/Homer total sites	CTCF(Zf)/CD4+-CTCF-ChIP-Seq(Barski et al.)/Homer + sites	CTCF(Zf)/CD4+-CTCF-ChIP-Seq(Barski et al.)/Homer - sites	A frequency	C frequency	G frequency	T frequency
-25000	1.29682e-05	7.1851e-06	5.69551e-06	0.29067	0.209617	0.21016	0.289553
-24500	2.54984e-05	1.38445e-05	1.18291e-05	0.290857	0.20945	0.209397	0.290296
-24000	2.78642e-05	1.57722e-05	1.20044e-05	0.290256	0.209889	0.209524	0.290332
-23500	2.86528e-05	1.56846e-05	1.30559e-05	0.290448	0.209474	0.209624	0.290454
-23000	2.76013e-05	1.48959e-05	1.24425e-05	0.29063	0.209257	0.209713	0.2904
-22500	2.74261e-05	1.41073e-05	1.31435e-05	0.290787	0.209577	0.209581	0.290055
-22000	2.49726e-05	1.53341e-05	1.04272e-05	0.290403	0.210227	0.21	0.28937
-21500	2.56736e-05	1.24425e-05	1.26177e-05	0.289662	0.210442	0.209927	0.289969
-21000	2.58488e-05	1.27054e-05	1.33187e-05	0.290354	0.209706	0.209681	0.290259
-20500	2.56736e-05	1.40197e-05	1.17415e-05	0.290355	0.209625	0.20951	0.290509
-20000	2.5586e-05	1.45455e-05	1.07777e-05	0.290309	0.2098	0.210066	0.289825
-19500	2.47974e-05	1.41073e-05	1.02519e-05	0.290136	0.209849	0.209786	0.290229
-19000	2.66375e-05	1.43702e-05	1.29682e-05	0.28959	0.210343	0.210067	0.29
-18500	2.66375e-05	1.48083e-05	1.16539e-05	0.290079	0.210242	0.209698	0.289982
-18000	3.03176e-05	1.64732e-05	1.4195e-05	0.2902	0.210121	0.209268	0.290411
-17500	2.75137e-05	1.35816e-05	1.35816e-05	0.290294	0.210155	0.210215	0.289336
-17000	2.74261e-05	1.39321e-05	1.35816e-05	0.289861	0.21043	0.21025	0.289459
-16500	2.80394e-05	1.32311e-05	1.53341e-05	0.289585	0.210875	0.210088	0.289452
-16000	2.96166e-05	1.58598e-05	1.3494e-05	0.289917	0.210442	0.210308	0.289333
-15500	3.08434e-05	1.71742e-05	1.38445e-05	0.290085	0.210248	0.210159	0.289507
-15000	3.11939e-05	1.65608e-05	1.43702e-05	0.289536	0.21035	0.210094	0.29002
-14500	2.98795e-05	1.48959e-05	1.47207e-05	0.289657	0.21026	0.210149	0.289934
-14000	3.24206e-05	1.75246e-05	1.48959e-05	0.289733	0.210621	0.210845	0.2888
-13500	3.06681e-05	1.62979e-05	1.43702e-05	0.289488	0.210318	0.210745	0.289449
-13000	2.60241e-05	1.36692e-05	1.26177e-05	0.289271	0.210876	0.210365	0.289487
-12500	2.90033e-05	1.41073e-05	1.46331e-05	0.289223	0.210871	0.210695	0.289211
-12000	2.65498e-05	1.37568e-05	1.30559e-05	0.288786	0.210753	0.211629	0.288833
-11500	3.15444e-05	1.6736e-05	1.41073e-05	0.288848	0.21097	0.21098	0.289202
-11000	2.93538e-05	1.39321e-05	1.62103e-05	0.288683	0.211482	0.211047	0.288789
-10500	3.24206e-05	1.75246e-05	1.42826e-05	0.289235	0.21098	0.210817	0.288968
-10000	3.22453e-05	1.68237e-05	1.58598e-05	0.289097	0.210921	0.210695	0.289287
-9500	3.04053e-05	1.63855e-05	1.40197e-05	0.288663	0.211235	0.210501	0.289601
-9000	3.45235e-05	1.82256e-05	1.62979e-05	0.288418	0.21146	0.211278	0.288844
-8500	3.39978e-05	1.70865e-05	1.65608e-05	0.28873	0.210987	0.211448	0.288835
-8000	3.57503e-05	1.58598e-05	2.00657e-05	0.288214	0.211741	0.211523	0.288522
-7500	3.77656e-05	1.69989e-05	2.06791e-05	0.28832	0.211747	0.211661	0.288272
-7000	3.82913e-05	1.76999e-05	2.05038e-05	0.287891	0.21195	0.211793	0.288366
-6500	3.82913e-05	1.85761e-05	2.00657e-05	0.288154	0.211443	0.21168	0.288723
-6000	4.07448e-05	1.83133e-05	2.20811e-05	0.287849	0.211524	0.212137	0.28849
-5500	3.95181e-05	1.954e-05	2.0241e-05	0.287683	0.211953	0.212134	0.28823
-5000	4.65279e-05	2.35706e-05	2.31325e-05	0.286947	0.212565	0.21228	0.288209
-4500	5.20482e-05	2.29573e-05	2.86528e-05	0.287582	0.212099	0.212539	0.28778
-4000	5.22234e-05	2.40088e-05	2.90909e-05	0.287184	0.212472	0.212362	0.287981
-3500	5.93209e-05	2.87404e-05	2.97919e-05	0.286391	0.213291	0.213099	0.287219
-3000	6.70318e-05	3.01424e-05	3.65389e-05	0.28725	0.212648	0.212923	0.287178
-2500	6.5805e-05	2.91785e-05	3.6977e-05	0.286614	0.212743	0.212878	0.287765
-2000	7.16758e-05	3.32968e-05	3.79409e-05	0.286514	0.212812	0.212889	0.287785
-1500	7.90361e-05	3.61008e-05	4.3724e-05	0.286567	0.212926	0.212809	0.287698
-1000	8.48193e-05	4.04819e-05	4.41621e-05	0.286696	0.212923	0.21277	0.287611
-500	8.63089e-05	4.18839e-05	4.35487e-05	0.286648	0.212962	0.212817	0.287573
0	8.1402e-05	4.03067e-05	4.25849e-05	0.286298	0.213061	0.213194	0.287447
500	8.61336e-05	4.53012e-05	3.96933e-05	0.28722	0.212954	0.212566	0.28726
1000	8.21906e-05	4.18839e-05	4.13582e-05	0.28702	0.212923	0.212546	0.28751
1500	7.70208e-05	4.092e-05	3.52245e-05	0.286693	0.213067	0.21281	0.287429
2000	7.66703e-05	4.40745e-05	3.32968e-05	0.286739	0.212847	0.212842	0.287572
2500	6.51041e-05	3.57503e-05	2.91785e-05	0.287264	0.212498	0.212364	0.287874
3000	6.1161e-05	3.38226e-05	2.73384e-05	0.286989	0.213076	0.21277	0.287166
3500	5.31873e-05	2.97919e-05	2.32202e-05	0.287804	0.212033	0.212714	0.287449
4000	5.28368e-05	2.79518e-05	2.51479e-05	0.287568	0.212199	0.212376	0.287857
4500	4.96824e-05	2.70756e-05	2.23439e-05	0.287615	0.211923	0.212725	0.287737
5000	4.60022e-05	2.46221e-05	2.12048e-05	0.287313	0.212112	0.212377	0.288199
5500	4.32859e-05	2.20811e-05	2.10296e-05	0.287376	0.21186	0.212926	0.287838
6000	4.43373e-05	2.32202e-05	2.14677e-05	0.287729	0.211791	0.212619	0.287861
6500	3.80285e-05	1.83133e-05	1.94524e-05	0.287587	0.211801	0.212644	0.287967
7000	3.59255e-05	1.98028e-05	1.59474e-05	0.288123	0.211519	0.212458	0.2879
7500	3.8379e-05	1.92771e-05	1.97152e-05	0.287807	0.21145	0.212046	0.288696
8000	3.53122e-05	1.61227e-05	1.8839e-05	0.288355	0.211451	0.21129	0.288904
8500	3.4874e-05	1.69113e-05	1.8138e-05	0.287865	0.211604	0.21156	0.28897
9000	3.28587e-05	1.57722e-05	1.65608e-05	0.288127	0.21114	0.211573	0.28916
9500	3.39978e-05	1.84885e-05	1.62103e-05	0.28768	0.21136	0.211179	0.289781
10000	3.023e-05	1.62103e-05	1.38445e-05	0.28815	0.210899	0.210907	0.290045
10500	3.18072e-05	1.62103e-05	1.55969e-05	0.288572	0.210805	0.211183	0.28944
11000	2.80394e-05	1.42826e-05	1.36692e-05	0.288443	0.210892	0.21109	0.289575
11500	3.20701e-05	1.48083e-05	1.69989e-05	0.288574	0.210514	0.210814	0.290098
12000	2.81271e-05	1.43702e-05	1.38445e-05	0.28854	0.21058	0.211376	0.289504
12500	3.04053e-05	1.39321e-05	1.66484e-05	0.288866	0.210733	0.210597	0.289804
13000	3.08434e-05	1.55969e-05	1.52464e-05	0.28903	0.210174	0.210821	0.289975
13500	3.17196e-05	1.59474e-05	1.58598e-05	0.288525	0.210554	0.210412	0.290509
14000	2.93538e-05	1.2793e-05	1.65608e-05	0.289127	0.210173	0.210417	0.290283
14500	2.66375e-05	1.2793e-05	1.42826e-05	0.288714	0.210703	0.210546	0.290037
15000	2.97919e-05	1.59474e-05	1.33187e-05	0.288806	0.210621	0.210447	0.290125
15500	2.83023e-05	1.36692e-05	1.49836e-05	0.288813	0.210437	0.210494	0.290256
16000	2.97043e-05	1.48083e-05	1.46331e-05	0.289303	0.210238	0.210616	0.289843
16500	2.92662e-05	1.3494e-05	1.52464e-05	0.289144	0.209843	0.210532	0.290481
17000	2.94414e-05	1.31435e-05	1.63855e-05	0.289484	0.209929	0.210118	0.290469
17500	3.00548e-05	1.47207e-05	1.57722e-05	0.289512	0.210051	0.210098	0.290339
18000	2.71632e-05	1.20044e-05	1.48959e-05	0.289409	0.209963	0.210442	0.290185
18500	2.83023e-05	1.36692e-05	1.48083e-05	0.289154	0.210232	0.210717	0.289897
19000	2.73384e-05	1.2793e-05	1.46331e-05	0.289139	0.209866	0.210238	0.290757
19500	2.89157e-05	1.33187e-05	1.55093e-05	0.28908	0.209784	0.210394	0.290742
20000	2.78642e-05	1.3494e-05	1.45455e-05	0.289011	0.210063	0.210293	0.290633
20500	2.54107e-05	1.19168e-05	1.3494e-05	0.289159	0.209894	0.210178	0.290768
21000	2.6287e-05	1.19168e-05	1.47207e-05	0.289062	0.209807	0.210122	0.291009
21500	2.76889e-05	1.42826e-05	1.29682e-05	0.289126	0.209912	0.210224	0.290738
22000	2.84775e-05	1.27054e-05	1.55969e-05	0.28959	0.209812	0.210266	0.290333
22500	2.56736e-05	1.12158e-05	1.44578e-05	0.290359	0.209317	0.209887	0.290437
23000	2.64622e-05	1.37568e-05	1.28806e-05	0.289737	0.209531	0.209964	0.290768
23500	2.64622e-05	1.37568e-05	1.27054e-05	0.290391	0.209448	0.210229	0.289932
24000	2.68127e-05	1.15663e-05	1.51588e-05	0.289923	0.209429	0.210515	0.290134
24500	2.74261e-05	1.31435e-05	1.43702e-05	0.28967	0.209572	0.210281	0.290478
25000	1.43702e-05	6.3965e-06	7.97371e-06	0.289869	0.209502	0.209693	0.290936

## Sheet: Figure 2D_iPSC_H3K27AC
Position	Coverages Sample 1	Coverages Sample 2	Coverages Sample 3	Coverages Sample 4	Coverages Sample 5	Coverages Sample 6	Coverages Sample 7	Coverages Sample 8	Coverages Sample 9	Coverages Sample 10	Coverages Sample 11	Coverages Sample 12	Coverages Sample 13	Coverages Sample 14	Coverages Sample 15	Coverages Sample 16	Coverages Sample 17	Coverages Sample 18	Coverages Sample 19	Coverages Sample 20	Coverages Sample 21
-25000	1.53362	1.69571	1.48974	1.43205	1.55027	1.56657	1.53984	1.44627	1.56365	1.45332	1.51863	1.59657	1.52224	1.47914	1.59159	1.52151	1.46952	1.61676	1.53554	1.59465	1.67821
-24500	1.53701	1.69515	1.4878	1.42628	1.55711	1.56996	1.55748	1.43043	1.57565	1.45932	1.51334	1.58733	1.52016	1.47685	1.59581	1.52163	1.46537	1.61881	1.535	1.60361	1.68158
-24000	1.53658	1.6963	1.48346	1.41882	1.54832	1.5658	1.55577	1.43653	1.56458	1.45654	1.51207	1.58692	1.52541	1.47862	1.59052	1.52094	1.4735	1.62124	1.52944	1.59476	1.66969
-23500	1.53413	1.68994	1.46889	1.40341	1.53668	1.5631	1.54606	1.43023	1.56598	1.45926	1.5085	1.57904	1.52314	1.47536	1.59089	1.51947	1.45405	1.61685	1.53152	1.59547	1.66895
-23000	1.52432	1.69265	1.47298	1.41349	1.53275	1.56383	1.53787	1.42579	1.56258	1.46335	1.51599	1.58112	1.51619	1.47633	1.57872	1.5115	1.45149	1.61379	1.53102	1.58932	1.66545
-22500	1.53303	1.69201	1.49997	1.42124	1.54457	1.56272	1.54848	1.4528	1.5706	1.45993	1.53393	1.596	1.52949	1.48076	1.59532	1.51476	1.47269	1.62614	1.53712	1.59402	1.67166
-22000	1.53844	1.69686	1.49034	1.41852	1.54598	1.56168	1.54409	1.46238	1.59105	1.46608	1.53577	1.60705	1.53381	1.4894	1.60008	1.52087	1.47765	1.6347	1.54313	1.60833	1.68659
-21500	1.53755	1.70163	1.51032	1.42176	1.54996	1.56896	1.55708	1.45803	1.57871	1.47788	1.54019	1.60813	1.5364	1.4952	1.60425	1.53157	1.48383	1.63487	1.53939	1.60396	1.68311
-21000	1.54398	1.69977	1.52061	1.43257	1.55606	1.58508	1.55382	1.4572	1.58147	1.47403	1.53443	1.60768	1.53187	1.49818	1.60062	1.53182	1.48592	1.63322	1.54545	1.61693	1.68127
-20500	1.55926	1.7055	1.52488	1.44679	1.56853	1.59094	1.56389	1.46459	1.58674	1.48106	1.55105	1.60765	1.53032	1.49987	1.60361	1.53604	1.48899	1.64294	1.55741	1.62992	1.69293
-20000	1.54958	1.69999	1.51402	1.43654	1.57444	1.59504	1.56181	1.46193	1.59682	1.48464	1.54284	1.60641	1.54189	1.50131	1.61453	1.54809	1.48269	1.64051	1.55241	1.61851	1.6911
-19500	1.54974	1.69792	1.50232	1.43409	1.57034	1.59145	1.5523	1.44203	1.58281	1.47592	1.52122	1.59536	1.53068	1.48571	1.60525	1.53699	1.47518	1.64088	1.53915	1.60585	1.67407
-19000	1.53846	1.70678	1.50028	1.43595	1.548	1.59198	1.55019	1.45287	1.57407	1.46461	1.52218	1.59571	1.53159	1.48053	1.59809	1.53166	1.47799	1.63812	1.543	1.59863	1.67037
-18500	1.54575	1.71332	1.49922	1.43753	1.56188	1.59098	1.55575	1.4522	1.58202	1.46768	1.5279	1.60068	1.53211	1.49036	1.60853	1.53845	1.47733	1.63677	1.5562	1.60172	1.68079
-18000	1.51492	1.69042	1.47261	1.40922	1.53656	1.57372	1.53608	1.43292	1.56248	1.45586	1.4977	1.58261	1.52054	1.47291	1.58099	1.51291	1.45339	1.62107	1.52642	1.58336	1.65842
-17500	1.51699	1.68797	1.46908	1.40215	1.52271	1.56811	1.5391	1.42817	1.56422	1.45767	1.50301	1.58896	1.5249	1.47547	1.58659	1.51521	1.44478	1.61973	1.52208	1.57638	1.65457
-17000	1.52402	1.69504	1.47188	1.41559	1.52638	1.56931	1.53529	1.43391	1.55247	1.46172	1.49875	1.58985	1.52738	1.48272	1.5965	1.51424	1.4483	1.6301	1.53014	1.58473	1.65909
-16500	1.53589	1.70519	1.49395	1.413	1.54634	1.58526	1.54131	1.44718	1.57659	1.46748	1.51413	1.59874	1.52801	1.48768	1.60101	1.52745	1.45822	1.63592	1.54806	1.60143	1.67982
-16000	1.55505	1.71317	1.51388	1.42437	1.57462	1.59311	1.57106	1.454	1.58777	1.47418	1.53181	1.60673	1.5424	1.49824	1.61756	1.54529	1.46637	1.64542	1.55504	1.61884	1.69173
-15500	1.54047	1.71513	1.50079	1.41321	1.55447	1.58513	1.55857	1.44487	1.58143	1.47585	1.52086	1.59657	1.53823	1.48692	1.61279	1.54063	1.46619	1.62854	1.5555	1.60463	1.67793
-15000	1.54666	1.70724	1.50329	1.4182	1.55579	1.58419	1.5545	1.43062	1.58744	1.46199	1.52202	1.59554	1.53544	1.49773	1.6164	1.54602	1.46752	1.63814	1.55712	1.61562	1.67586
-14500	1.56209	1.71394	1.51995	1.4345	1.56452	1.59957	1.55046	1.45358	1.59467	1.48453	1.53086	1.61627	1.53557	1.50252	1.62166	1.5509	1.47942	1.63911	1.55465	1.62819	1.69902
-14000	1.57629	1.73055	1.56117	1.45355	1.59674	1.61813	1.57188	1.47781	1.60991	1.49694	1.56342	1.62496	1.54481	1.50766	1.64081	1.57403	1.50118	1.65998	1.56881	1.64087	1.72631
-13500	1.56244	1.71874	1.53073	1.43733	1.58447	1.60585	1.5601	1.46255	1.60018	1.48435	1.53413	1.61366	1.5403	1.49454	1.61823	1.55538	1.48333	1.64919	1.5605	1.63122	1.7125
-13000	1.54159	1.70627	1.51076	1.42586	1.56232	1.58919	1.54288	1.45003	1.58368	1.47082	1.50984	1.61373	1.53906	1.4998	1.60812	1.5401	1.47556	1.63708	1.54878	1.61378	1.68653
-12500	1.53552	1.71362	1.51178	1.43471	1.55256	1.5816	1.55174	1.44743	1.57189	1.46882	1.52872	1.61073	1.53834	1.4872	1.60675	1.53826	1.46383	1.63863	1.55341	1.60174	1.69462
-12000	1.54469	1.72206	1.5222	1.44464	1.55525	1.57957	1.55468	1.46047	1.58456	1.46877	1.53965	1.61022	1.54059	1.49433	1.61665	1.54432	1.48092	1.65675	1.55275	1.61923	1.69495
-11500	1.54918	1.71964	1.51889	1.44366	1.55966	1.5739	1.54649	1.45121	1.58916	1.4695	1.53239	1.60304	1.54289	1.49229	1.61167	1.54867	1.47284	1.64422	1.55768	1.61789	1.68383
-11000	1.55256	1.71774	1.52265	1.44237	1.5567	1.5911	1.55895	1.45312	1.58391	1.46645	1.53951	1.60215	1.54418	1.49418	1.61795	1.55083	1.47961	1.64721	1.55757	1.62106	1.68046
-10500	1.53303	1.7028	1.50342	1.42023	1.54743	1.57959	1.55338	1.4352	1.57418	1.46302	1.51398	1.60048	1.53581	1.48876	1.61234	1.5298	1.45461	1.64244	1.55782	1.61173	1.6803
-10000	1.5397	1.7049	1.49533	1.41879	1.55389	1.57656	1.54155	1.43644	1.5727	1.47137	1.50727	1.59213	1.53672	1.48801	1.60979	1.53788	1.44615	1.6401	1.55657	1.60441	1.67311
-9500	1.54118	1.70485	1.49607	1.43383	1.56252	1.5882	1.54757	1.44289	1.58202	1.47987	1.51491	1.60611	1.54117	1.5006	1.61047	1.5357	1.45737	1.64254	1.55675	1.60193	1.67224
-9000	1.54073	1.71186	1.49249	1.43279	1.55268	1.59592	1.55631	1.44429	1.5807	1.48096	1.51299	1.60599	1.54445	1.49643	1.61403	1.53886	1.46115	1.64564	1.54853	1.6096	1.68043
-8500	1.54282	1.7101	1.50336	1.42864	1.55122	1.58955	1.54284	1.43544	1.59036	1.47606	1.50183	1.60306	1.5424	1.50332	1.61616	1.53927	1.46564	1.64278	1.55107	1.61594	1.68813
-8000	1.55119	1.73502	1.53848	1.44606	1.58442	1.62285	1.56393	1.44615	1.60696	1.49043	1.53649	1.61361	1.55913	1.51486	1.63345	1.56698	1.48453	1.66941	1.56243	1.63759	1.69359
-7500	1.566	1.7452	1.55423	1.44736	1.58547	1.62979	1.57952	1.47715	1.62362	1.49617	1.54437	1.62759	1.56417	1.51939	1.6404	1.57105	1.49331	1.68511	1.58564	1.64942	1.70612
-7000	1.57204	1.75061	1.57693	1.46191	1.59754	1.63787	1.59476	1.47787	1.62079	1.49136	1.55599	1.63583	1.57237	1.51841	1.65036	1.56463	1.50873	1.68837	1.5907	1.65414	1.70757
-6500	1.56988	1.74135	1.55803	1.45741	1.59507	1.634	1.5884	1.47016	1.6143	1.49509	1.548	1.62361	1.57066	1.51683	1.6427	1.56275	1.50604	1.68454	1.58804	1.65401	1.70244
-6000	1.58197	1.75357	1.57238	1.46373	1.62672	1.65598	1.59812	1.48349	1.64901	1.51716	1.55324	1.63837	1.58685	1.53065	1.66703	1.59258	1.51851	1.70133	1.60731	1.67656	1.73779
-5500	1.58945	1.76854	1.58634	1.46966	1.62096	1.66624	1.60889	1.48574	1.65241	1.52136	1.56437	1.64213	1.59205	1.53981	1.67694	1.59539	1.51779	1.70191	1.6136	1.67587	1.74276
-5000	1.58847	1.77029	1.57785	1.48175	1.62964	1.68723	1.6045	1.49472	1.65485	1.53108	1.56242	1.64547	1.59335	1.54601	1.68181	1.59438	1.51078	1.71219	1.6132	1.68805	1.75595
-4500	1.59499	1.77832	1.60355	1.4897	1.64566	1.7175	1.61998	1.49303	1.68343	1.53274	1.57289	1.65013	1.59333	1.54896	1.69188	1.60996	1.52527	1.72151	1.61638	1.71147	1.76039
-4000	1.62956	1.81418	1.66306	1.502	1.68051	1.74762	1.64768	1.53242	1.72032	1.56447	1.60344	1.67799	1.62659	1.57573	1.72137	1.65216	1.55041	1.74862	1.65325	1.75114	1.8046
-3500	1.67609	1.83551	1.70945	1.5418	1.73025	1.78468	1.69596	1.56494	1.76729	1.6058	1.63298	1.70781	1.65227	1.5937	1.76671	1.69571	1.59744	1.79519	1.69722	1.80601	1.86533
-3000	1.68067	1.84954	1.72096	1.55228	1.75037	1.80817	1.70818	1.56827	1.79284	1.62016	1.63884	1.70977	1.65385	1.60729	1.77416	1.7071	1.60222	1.80116	1.70649	1.82542	1.87339
-2500	1.69641	1.85114	1.71278	1.56176	1.77344	1.83157	1.70081	1.57688	1.807	1.63314	1.65002	1.71045	1.65809	1.60977	1.77928	1.72074	1.60778	1.81609	1.71259	1.85469	1.91095
-2000	1.71493	1.86704	1.7347	1.57671	1.79937	1.87429	1.70342	1.59262	1.8379	1.65886	1.65788	1.72447	1.67936	1.62652	1.80301	1.7482	1.62496	1.84089	1.74383	1.88591	1.94829
-1500	1.73465	1.88279	1.75548	1.57954	1.81222	1.89323	1.71588	1.61769	1.85975	1.6825	1.66801	1.74082	1.69123	1.65191	1.83061	1.77521	1.62417	1.85533	1.7622	1.9101	1.97433
-1000	1.73465	1.88371	1.75914	1.58848	1.81327	1.89385	1.71459	1.60357	1.86906	1.67875	1.66332	1.73357	1.68665	1.64518	1.82633	1.76859	1.63269	1.83969	1.76452	1.9138	1.97699
-500	1.75736	1.9034	1.77341	1.59648	1.82435	1.9145	1.73292	1.61328	1.89988	1.69512	1.66189	1.74141	1.70098	1.64736	1.83684	1.78352	1.64241	1.87113	1.77124	1.94119	1.98322
0	1.7691	1.90168	1.78168	1.6015	1.83778	1.93072	1.72962	1.60936	1.90527	1.71217	1.67335	1.74747	1.70359	1.65848	1.85541	1.79641	1.64883	1.87826	1.78429	1.94856	1.987
500	1.7768	1.91319	1.81387	1.62477	1.86082	1.93191	1.74748	1.64146	1.92015	1.72304	1.69572	1.75677	1.70444	1.66417	1.87318	1.81645	1.66644	1.88558	1.7979	1.97392	2.00723
1000	1.74344	1.89285	1.77253	1.59413	1.82203	1.89248	1.7111	1.59766	1.88507	1.69613	1.66857	1.73783	1.68636	1.64415	1.82688	1.78059	1.63108	1.8553	1.76412	1.92116	1.96447
1500	1.74805	1.8824	1.75211	1.5789	1.82845	1.87936	1.71426	1.61317	1.86793	1.67639	1.66421	1.74392	1.68781	1.6356	1.82602	1.78395	1.62524	1.85169	1.76895	1.91996	1.96698
2000	1.71539	1.87171	1.73147	1.57433	1.78232	1.84969	1.70004	1.58567	1.83736	1.65452	1.64223	1.72288	1.67089	1.62114	1.81219	1.7554	1.60653	1.83182	1.73516	1.87377	1.93851
2500	1.68146	1.83694	1.70164	1.54593	1.74697	1.79615	1.67456	1.56517	1.79504	1.62459	1.629	1.70432	1.64722	1.61073	1.77381	1.71843	1.57089	1.79875	1.70207	1.8282	1.89422
3000	1.6839	1.83886	1.70377	1.54601	1.74405	1.79563	1.66695	1.56679	1.76926	1.60978	1.6306	1.69346	1.63815	1.59653	1.77193	1.70689	1.57558	1.79064	1.69771	1.81426	1.87488
3500	1.6557	1.82262	1.65872	1.49747	1.69143	1.7608	1.64216	1.53008	1.72525	1.57124	1.60128	1.67311	1.61776	1.57577	1.73434	1.66035	1.55167	1.76025	1.66377	1.7757	1.84524
4000	1.62803	1.79633	1.61859	1.495	1.66296	1.72394	1.63395	1.51586	1.69547	1.55913	1.59448	1.66598	1.60656	1.5614	1.70414	1.63947	1.54098	1.73965	1.64361	1.73911	1.8042
4500	1.61431	1.78119	1.60377	1.50638	1.64162	1.69624	1.60997	1.50675	1.67995	1.54304	1.58634	1.65747	1.5932	1.54941	1.6979	1.62599	1.53343	1.72189	1.62783	1.71819	1.77765
5000	1.61044	1.77325	1.60458	1.49054	1.64384	1.682	1.61047	1.49584	1.67083	1.52712	1.56405	1.64894	1.59066	1.5512	1.68555	1.62392	1.52612	1.71463	1.61417	1.70546	1.77093
5500	1.61858	1.7723	1.62526	1.49286	1.64583	1.69317	1.62508	1.51242	1.68018	1.53372	1.58796	1.65913	1.59564	1.55336	1.69322	1.63552	1.55131	1.7252	1.62654	1.71647	1.77228
6000	1.61164	1.77554	1.61965	1.50502	1.64143	1.67803	1.6354	1.51396	1.66881	1.53017	1.58614	1.65709	1.5912	1.54499	1.67886	1.61343	1.54672	1.7143	1.61852	1.69869	1.76111
6500	1.61276	1.77658	1.61609	1.50162	1.65948	1.68271	1.64179	1.52536	1.67066	1.53618	1.61197	1.66709	1.59473	1.54595	1.68568	1.61205	1.55546	1.71711	1.6219	1.7013	1.76477
7000	1.58222	1.74734	1.58146	1.47717	1.6153	1.65673	1.59976	1.48436	1.64566	1.51175	1.57094	1.64049	1.57327	1.53151	1.67362	1.58322	1.51879	1.68903	1.59908	1.66862	1.75258
7500	1.56297	1.73572	1.55951	1.45493	1.59437	1.63042	1.58407	1.46573	1.61922	1.48842	1.54606	1.6301	1.55585	1.51192	1.63814	1.55841	1.4903	1.67956	1.57831	1.64579	1.7122
8000	1.55475	1.73914	1.54362	1.44893	1.5806	1.62352	1.57531	1.45571	1.6079	1.4852	1.53319	1.61717	1.5552	1.50776	1.63261	1.55674	1.47897	1.669	1.56895	1.63839	1.69794
8500	1.55837	1.73599	1.55274	1.44979	1.58952	1.62451	1.58431	1.4592	1.61759	1.49409	1.53751	1.61429	1.55896	1.50692	1.63995	1.56528	1.49052	1.67124	1.56484	1.64188	1.71036
9000	1.54517	1.72926	1.53957	1.43059	1.57142	1.61202	1.56641	1.46606	1.61122	1.47589	1.54081	1.60622	1.55115	1.50543	1.62918	1.55276	1.48156	1.65681	1.56065	1.63101	1.70265
9500	1.54887	1.72998	1.52605	1.44493	1.57157	1.60954	1.56666	1.46974	1.60697	1.4903	1.5473	1.61601	1.55301	1.50179	1.62712	1.54825	1.49249	1.66675	1.55659	1.63243	1.69441
10000	1.56264	1.7191	1.51815	1.43585	1.57274	1.60473	1.57257	1.45676	1.60052	1.48242	1.5355	1.59623	1.54601	1.49378	1.62086	1.54999	1.48941	1.65406	1.55377	1.62625	1.6982
10500	1.5757	1.72177	1.5424	1.44847	1.58304	1.60815	1.57477	1.46043	1.61098	1.4866	1.54149	1.61265	1.54634	1.51029	1.62638	1.56555	1.50623	1.66123	1.56892	1.63249	1.70558
11000	1.56193	1.71085	1.53091	1.4363	1.56796	1.59553	1.55407	1.44927	1.60286	1.48474	1.53226	1.60524	1.53449	1.49494	1.61989	1.54798	1.48056	1.64995	1.56285	1.62852	1.68467
11500	1.55706	1.71434	1.51685	1.44606	1.57109	1.59478	1.55421	1.45516	1.61075	1.49144	1.52005	1.59434	1.53611	1.49401	1.61472	1.54388	1.45801	1.64605	1.55706	1.63204	1.6887
12000	1.56137	1.72891	1.54199	1.45533	1.58714	1.60049	1.5769	1.46122	1.60801	1.48695	1.54076	1.60875	1.55402	1.50605	1.62224	1.55394	1.48267	1.65893	1.57082	1.63448	1.69965
12500	1.53903	1.72314	1.53252	1.44024	1.55734	1.58324	1.56095	1.45154	1.58102	1.46961	1.53137	1.60277	1.53474	1.48728	1.60475	1.53603	1.47662	1.6386	1.54755	1.6142	1.68781
13000	1.5304	1.70965	1.50302	1.42498	1.54101	1.56955	1.53557	1.43994	1.56781	1.46794	1.51297	1.59652	1.5341	1.47875	1.59028	1.52256	1.46772	1.63866	1.53716	1.59854	1.67402
13500	1.54283	1.71026	1.51623	1.42072	1.55408	1.579	1.541	1.4409	1.57716	1.47415	1.52087	1.60072	1.53328	1.49208	1.60349	1.53373	1.47255	1.64718	1.54062	1.61692	1.68438
14000	1.5573	1.71287	1.53427	1.43598	1.56972	1.60084	1.55847	1.45127	1.60595	1.4835	1.53825	1.61172	1.5404	1.49778	1.60969	1.55006	1.47985	1.64712	1.55593	1.62955	1.69451
14500	1.5702	1.72128	1.54847	1.4611	1.59024	1.61586	1.57785	1.46034	1.60961	1.49327	1.55526	1.6147	1.55012	1.50316	1.63112	1.56177	1.50133	1.66221	1.57949	1.64596	1.7016
15000	1.56917	1.7189	1.55555	1.44628	1.59198	1.61554	1.57733	1.46151	1.6237	1.49829	1.55527	1.61761	1.55182	1.50488	1.62982	1.56168	1.51313	1.65328	1.57181	1.65041	1.70776
15500	1.56384	1.72104	1.55941	1.46138	1.58526	1.62022	1.58401	1.47487	1.61876	1.50027	1.55546	1.63212	1.5454	1.51152	1.62351	1.56125	1.50196	1.66194	1.57011	1.64904	1.72149
16000	1.55962	1.71483	1.54469	1.46246	1.58634	1.61189	1.57289	1.47466	1.61232	1.49603	1.54704	1.6239	1.54498	1.50313	1.62254	1.55377	1.50073	1.65938	1.56399	1.6459	1.71491
16500	1.55333	1.70505	1.52604	1.44475	1.56835	1.6015	1.5673	1.46293	1.59879	1.47465	1.54332	1.60564	1.53814	1.49481	1.6143	1.54188	1.48723	1.64772	1.54488	1.62671	1.7031
17000	1.54498	1.70087	1.50009	1.42277	1.5572	1.59076	1.5588	1.44638	1.58927	1.47886	1.52895	1.60049	1.52963	1.48586	1.60462	1.53263	1.47033	1.64432	1.54619	1.61463	1.69679
17500	1.52154	1.69963	1.49331	1.41667	1.53527	1.57787	1.54263	1.42905	1.56509	1.46719	1.51225	1.5919	1.52669	1.47977	1.59428	1.52196	1.45855	1.63166	1.53955	1.60458	1.68158
18000	1.54115	1.7133	1.51799	1.43835	1.55609	1.58716	1.56108	1.44787	1.57945	1.47733	1.52077	1.60091	1.53643	1.48183	1.60747	1.5377	1.47515	1.64482	1.55648	1.61644	1.69575
18500	1.53986	1.69911	1.50369	1.41974	1.55475	1.58747	1.55282	1.44746	1.58018	1.46496	1.51932	1.59147	1.5337	1.48616	1.601	1.52931	1.47364	1.63349	1.53427	1.61503	1.67562
19000	1.52845	1.68936	1.49039	1.41773	1.53616	1.58227	1.54086	1.44781	1.56399	1.46652	1.51615	1.58812	1.52078	1.47474	1.58489	1.51122	1.46309	1.61986	1.5292	1.59525	1.6664
19500	1.52957	1.69753	1.48131	1.41253	1.53938	1.57704	1.53858	1.43728	1.55993	1.4614	1.51774	1.59218	1.53098	1.48663	1.59339	1.50908	1.46038	1.63013	1.53317	1.59826	1.67268
20000	1.53519	1.7036	1.49809	1.41852	1.55295	1.58688	1.56069	1.44296	1.5702	1.465	1.53305	1.59886	1.53459	1.48646	1.59985	1.52165	1.4593	1.63579	1.54534	1.60378	1.68168
20500	1.53611	1.70139	1.50243	1.43257	1.5487	1.57995	1.55567	1.45239	1.57861	1.47459	1.5428	1.60311	1.53347	1.4893	1.59686	1.52062	1.48568	1.63625	1.55037	1.61271	1.68785
21000	1.54066	1.69804	1.50604	1.42917	1.555	1.58963	1.55734	1.44679	1.58299	1.47816	1.53467	1.59972	1.53326	1.48933	1.60066	1.53299	1.49533	1.63136	1.55507	1.61374	1.68617
21500	1.53218	1.6997	1.50207	1.42708	1.5462	1.59146	1.55559	1.45984	1.58772	1.47371	1.52332	1.60838	1.53445	1.49147	1.60839	1.52156	1.4922	1.63958	1.55437	1.6179	1.68954
22000	1.53955	1.7046	1.50261	1.4348	1.55597	1.58974	1.56414	1.45966	1.58885	1.48052	1.52906	1.60464	1.53682	1.49887	1.60762	1.53463	1.48015	1.6424	1.55294	1.61757	1.70331
22500	1.53592	1.69756	1.49772	1.42797	1.54924	1.58232	1.55917	1.44474	1.5818	1.4768	1.5232	1.59931	1.53632	1.49209	1.60279	1.53118	1.47803	1.63943	1.54726	1.60771	1.68753
23000	1.53246	1.70872	1.51286	1.43931	1.54813	1.5877	1.55776	1.44093	1.58673	1.47748	1.51995	1.60176	1.53758	1.48783	1.61229	1.53446	1.48213	1.64308	1.54752	1.61717	1.68694
23500	1.54385	1.71445	1.52723	1.4352	1.55771	1.59187	1.56702	1.44406	1.59241	1.48178	1.52951	1.60911	1.54444	1.49446	1.61513	1.55314	1.48204	1.64187	1.54956	1.62958	1.69012
24000	1.54038	1.70688	1.50475	1.42351	1.55805	1.5998	1.56862	1.4395	1.58631	1.47104	1.53396	1.60867	1.53527	1.50006	1.61922	1.5521	1.4666	1.63985	1.55041	1.62835	1.69371
24500	1.53623	1.70743	1.50595	1.42345	1.55156	1.5999	1.55182	1.44303	1.58407	1.47536	1.53601	1.59582	1.53103	1.48944	1.6121	1.5492	1.47035	1.6448	1.5527	1.61539	1.68955
25000	1.54127	1.70563	1.49842	1.42724	1.55342	1.59356	1.56099	1.45112	1.58097	1.47278	1.53184	1.58984	1.52655	1.48362	1.60705	1.53831	1.47546	1.6368	1.55045	1.60852	1.69069

## Sheet: 2E
FeatureSetID	Feature1	Feature2	Interactions(26679)	Interactions Expected	Enrichment Ratio (log2)	Enrichment logP (+values NOT enriched)	P-value (- values NOT enriched)	Total Feature 1	Total Feature 2	Feature Overlap	Feature 1 General Enrichment	Feature 2 General Enrichment	Total Interactions
0x0	10_TssBiv.bed	10_TssBiv.bed	359	221.149	0.484485	-39.3553	8.09509e-18	4858	4858	4858	-1691.02	-1691.02	26679
0x1	10_TssBiv.bed	11_BivFlnk.bed	413	274.253	0.409396	-33.555	2.67459e-15	4858	3946	3012	-1691.02	-1365.65	26679
0x2	10_TssBiv.bed	12_EnhBiv.bed	529	300.237	0.566415	-75.0888	2.45104e-33	4858	3804	2218	-1691.02	-1114.71	26679
0x3	10_TssBiv.bed	13_ReprPC.bed	656	400.041	0.494595	-72.9749	2.02962e-32	4858	5727	3599	-1691.02	-1636.54	26679
0x4	10_TssBiv.bed	14_ReprPCWk.bed	721	538.421	0.291998	-31.4485	2.19821e-14	4858	6653	2680	-1691.02	-1558.89	26679
0x5	10_TssBiv.bed	15_Quies.bed	478	497.308	-0.0395983	1.62034	-0.197832	4858	5473	324	-1691.02	-131.098	26679
0x6	10_TssBiv.bed	1_TssA.bed	629	536.265	0.159502	-10.0452	4.33935e-05	4858	6148	1583	-1691.02	-1593.24	26679
0x7	10_TssBiv.bed	2_TssAFlnk.bed	618	553.249	0.11068	-5.7163	0.00329188	4858	6160	900	-1691.02	-1123.19	26679
0x8	10_TssBiv.bed	3_TxFlnk.bed	67	70.1267	-0.0456109	0.958196	-0.383584	4858	771	86	-1691.02	-200.969	26679
0x9	10_TssBiv.bed	4_Tx.bed	297	290.064	0.02363	-1.05284	0.348945	4858	3187	102	-1691.02	-313.93	26679
0x10	10_TssBiv.bed	5_TxWk.bed	962	924.655	0.0395937	-2.21429	0.109231	4858	10200	654	-1691.02	-1202.3	26679
0x11	10_TssBiv.bed	6_EnhG.bed	108	104.022	0.0375331	-1.01912	0.360911	4858	1143	68	-1691.02	-214.868	26679
0x12	10_TssBiv.bed	7_Enh.bed	1404	1372.99	0.0223327	-1.61636	0.19862	4858	15234	1222	-1691.02	-1646.74	26679
0x13	10_TssBiv.bed	8_ZNF.bed	74	70.3731	0.0502536	-1.055	0.348194	4858	773	23	-1691.02	-2.78007	26679
0x14	10_TssBiv.bed	9_Het.bed	305	371.337	-0.196798	8.51797	-0.000199844	4858	4081	153	-1691.02	27.3561	26679
1x1	11_BivFlnk.bed	11_BivFlnk.bed	242	145.91	0.505949	-29.2796	1.92317e-13	3946	3946	3946	-1365.65	-1365.65	26679
1x2	11_BivFlnk.bed	12_EnhBiv.bed	440	232.52	0.637797	-77.1834	3.01759e-34	3946	3804	2282	-1365.65	-1114.71	26679
1x3	11_BivFlnk.bed	13_ReprPC.bed	561	355.471	0.456277	-54.3375	2.52061e-24	3946	5727	2695	-1365.65	-1636.54	26679
1x4	11_BivFlnk.bed	14_ReprPCWk.bed	574	451.353	0.24038	-18.2037	1.24235e-08	3946	6653	2083	-1365.65	-1558.89	26679
1x5	11_BivFlnk.bed	15_Quies.bed	380	404.078	-0.0614376	2.13759	-0.117939	3946	5473	267	-1365.65	-131.098	26679
1x6	11_BivFlnk.bed	1_TssA.bed	531	435.956	0.197221	-12.2374	4.84578e-06	3946	6148	1413	-1365.65	-1593.24	26679
1x7	11_BivFlnk.bed	2_TssAFlnk.bed	531	446.663	0.172959	-9.91631	4.93629e-05	3946	6160	974	-1365.65	-1123.19	26679
1x8	11_BivFlnk.bed	3_TxFlnk.bed	77	56.9519	0.301599	-5.03621	0.00649832	3946	771	84	-1365.65	-200.969	26679
1x9	11_BivFlnk.bed	4_Tx.bed	248	235.62	0.051209	-1.52693	0.217201	3946	3187	86	-1365.65	-313.93	26679
1x10	11_BivFlnk.bed	5_TxWk.bed	820	751.084	0.0877871	-5.08748	0.00617358	3946	10200	588	-1365.65	-1202.3	26679
1x11	11_BivFlnk.bed	6_EnhG.bed	98	84.4926	0.148304	-2.5179	0.0806291	3946	1143	62	-1365.65	-214.868	26679
1x12	11_BivFlnk.bed	7_Enh.bed	1181	1114.15	0.0582724	-3.82257	0.0218715	3946	15234	1153	-1365.65	-1646.74	26679
1x13	11_BivFlnk.bed	8_ZNF.bed	59	57.16	0.0316824	-0.864505	0.42126	3946	773	25	-1365.65	-2.78007	26679
1x14	11_BivFlnk.bed	9_Het.bed	260	301.696	-0.148739	4.89345	-0.00749549	3946	4081	107	-1365.65	27.3561	26679
2x2	12_EnhBiv.bed	12_EnhBiv.bed	317	135.597	0.849211	-91.6623	1.55442e-40	3804	3804	3804	-1114.71	-1114.71	26679
2x3	12_EnhBiv.bed	13_ReprPC.bed	612	339.673	0.588748	-92.7231	5.38122e-41	3804	5727	2706	-1114.71	-1636.54	26679
2x4	12_EnhBiv.bed	14_ReprPCWk.bed	624	431.392	0.369133	-41.4167	1.03031e-18	3804	6653	2140	-1114.71	-1558.89	26679
2x5	12_EnhBiv.bed	15_Quies.bed	373	389.664	-0.0437058	1.58251	-0.205458	3804	5473	235	-1114.71	-131.098	26679
2x6	12_EnhBiv.bed	1_TssA.bed	472	430.679	0.0916151	-3.6916	0.0249321	3804	6148	902	-1114.71	-1593.24	26679
2x7	12_EnhBiv.bed	2_TssAFlnk.bed	478	433.675	0.0973155	-4.0144	0.0180538	3804	6160	765	-1114.71	-1123.19	26679
2x8	12_EnhBiv.bed	3_TxFlnk.bed	56	54.9547	0.018843	-0.772658	0.461784	3804	771	35	-1114.71	-200.969	26679
2x9	12_EnhBiv.bed	4_Tx.bed	213	227.188	-0.0644851	1.70741	-0.181335	3804	3187	46	-1114.71	-313.93	26679
2x10	12_EnhBiv.bed	5_TxWk.bed	752	725.213	0.0362708	-1.82558	0.161125	3804	10200	458	-1114.71	-1202.3	26679
2x11	12_EnhBiv.bed	6_EnhG.bed	85	81.4794	0.0423005	-1.01433	0.362644	3804	1143	28	-1114.71	-214.868	26679
2x12	12_EnhBiv.bed	7_Enh.bed	1136	1072.77	0.0572686	-3.64663	0.0260788	3804	15234	1191	-1114.71	-1646.74	26679
2x13	12_EnhBiv.bed	8_ZNF.bed	46	55.1042	-0.180585	2.11114	-0.1211	3804	773	22	-1114.71	-2.78007	26679
2x14	12_EnhBiv.bed	9_Het.bed	226	290.792	-0.252072	10.0817	-4.18387e-05	3804	4081	127	-1114.71	27.3561	26679
3x3	13_ReprPC.bed	13_ReprPC.bed	559	307.344	0.598182	-87.2219	1.31826e-38	5727	5727	5727	-1636.54	-1636.54	26679
3x4	13_ReprPC.bed	14_ReprPCWk.bed	887	575.253	0.433036	-77.5021	2.19417e-34	5727	6653	3849	-1636.54	-1558.89	26679
3x5	13_ReprPC.bed	15_Quies.bed	554	585.964	-0.0560934	2.36953	-0.0935251	5727	5473	395	-1636.54	-131.098	26679
3x6	13_ReprPC.bed	1_TssA.bed	695	644.136	0.0760026	-3.7603	0.0232767	5727	6148	1296	-1636.54	-1593.24	26679
3x7	13_ReprPC.bed	2_TssAFlnk.bed	670	655.03	0.022597	-1.26556	0.282082	5727	6160	809	-1636.54	-1123.19	26679
3x8	13_ReprPC.bed	3_TxFlnk.bed	78	82.7405	-0.0590007	1.12259	-0.325436	5727	771	36	-1636.54	-200.969	26679
3x9	13_ReprPC.bed	4_Tx.bed	353	342.01	0.0316273	-1.26576	0.282026	5727	3187	77	-1636.54	-313.93	26679
3x10	13_ReprPC.bed	5_TxWk.bed	1064	1092	-0.0259747	1.61899	-0.198099	5727	10200	545	-1636.54	-1202.3	26679
3x11	13_ReprPC.bed	6_EnhG.bed	124	122.67	0.0107852	-0.767549	0.464149	5727	1143	33	-1636.54	-214.868	26679
3x12	13_ReprPC.bed	7_Enh.bed	1590	1620.33	-0.0188962	1.50193	-0.222701	5727	15234	1255	-1636.54	-1646.74	26679
3x13	13_ReprPC.bed	8_ZNF.bed	85	82.9615	0.0242749	-0.853569	0.425892	5727	773	25	-1636.54	-2.78007	26679
3x14	13_ReprPC.bed	9_Het.bed	352	437.503	-0.217452	11.366	-1.15832e-05	5727	4081	235	-1636.54	27.3561	26679
4x4	14_ReprPCWk.bed	14_ReprPCWk.bed	655	414.768	0.456915	-63.3183	3.17124e-28	6653	6653	6653	-1558.89	-1558.89	26679
4x5	14_ReprPCWk.bed	15_Quies.bed	712	675.183	0.0530938	-2.53433	0.0793152	6653	5473	878	-1558.89	-131.098	26679
4x6	14_ReprPCWk.bed	1_TssA.bed	873	741.612	0.163109	-13.8003	1.01534e-06	6653	6148	1632	-1558.89	-1593.24	26679
4x7	14_ReprPCWk.bed	2_TssAFlnk.bed	829	754.64	0.0939795	-5.63966	0.00355408	6653	6160	1197	-1558.89	-1123.19	26679
4x8	14_ReprPCWk.bed	3_TxFlnk.bed	100	96.1095	0.0396816	-1.0246	0.35894	6653	771	50	-1558.89	-200.969	26679
4x9	14_ReprPCWk.bed	4_Tx.bed	438	397.359	0.0973793	-3.79418	0.0225014	6653	3187	41	-1558.89	-313.93	26679
4x10	14_ReprPCWk.bed	5_TxWk.bed	1396	1265.73	0.0979654	-9.07035	0.000115026	6653	10200	805	-1558.89	-1202.3	26679
4x11	14_ReprPCWk.bed	6_EnhG.bed	140	142.505	-0.0177327	0.824496	-0.438456	6653	1143	35	-1558.89	-214.868	26679
4x12	14_ReprPCWk.bed	7_Enh.bed	1892	1852.24	0.0212391	-1.75988	0.172065	6653	15234	2245	-1558.89	-1646.74	26679
4x13	14_ReprPCWk.bed	8_ZNF.bed	114	96.3727	0.167975	-3.145	0.0430668	6653	773	32	-1558.89	-2.78007	26679
4x14	14_ReprPCWk.bed	9_Het.bed	453	507.269	-0.113149	4.9326	-0.00720772	6653	4081	410	-1558.89	27.3561	26679
5x5	15_Quies.bed	15_Quies.bed	317	280.686	0.121664	-4.06351	0.0171886	5473	5473	5473	-131.098	-131.098	26679
5x6	15_Quies.bed	1_TssA.bed	703	623.548	0.119931	-7.08681	0.000836064	5473	6148	868	-131.098	-1593.24	26679
5x7	15_Quies.bed	2_TssAFlnk.bed	708	624.266	0.125868	-7.66307	0.00046986	5473	6160	899	-131.098	-1123.19	26679
5x8	15_Quies.bed	3_TxFlnk.bed	119	79.074	0.408739	-11.0053	1.6613e-05	5473	771	30	-131.098	-200.969	26679
5x9	15_Quies.bed	4_Tx.bed	399	326.881	0.199365	-9.78807	5.61172e-05	5473	3187	38	-131.098	-313.93	26679
5x10	15_Quies.bed	5_TxWk.bed	1162	1031.44	0.119182	-10.5972	2.49853e-05	5473	10200	1256	-131.098	-1202.3	26679
5x11	15_Quies.bed	6_EnhG.bed	144	117.237	0.205614	-4.70301	0.00906793	5473	1143	14	-131.098	-214.868	26679
5x12	15_Quies.bed	7_Enh.bed	1596	1465.05	0.085611	-8.22582	0.000267653	5473	15234	3226	-131.098	-1646.74	26679
5x13	15_Quies.bed	8_ZNF.bed	96	79.1143	0.193455	-3.33597	0.0355802	5473	773	136	-131.098	-2.78007	26679
5x14	15_Quies.bed	9_Het.bed	414	391.735	0.0552807	-2.00741	0.134337	5473	4081	1693	-131.098	27.3561	26679
6x6	1_TssA.bed	1_TssA.bed	669	354.192	0.635946	-115.952	4.39357e-51	6148	6148	6148	-1593.24	-1593.24	26679
6x7	1_TssA.bed	2_TssAFlnk.bed	905	583.278	0.439271	-81.1087	5.95593e-36	6148	6160	3674	-1593.24	-1123.19	26679
6x8	1_TssA.bed	3_TxFlnk.bed	193	85.8973	0.809538	-52.3227	1.89033e-23	6148	771	560	-1593.24	-200.969	26679
6x9	1_TssA.bed	4_Tx.bed	627	364.549	0.542284	-82.1505	2.10136e-36	6148	3187	533	-1593.24	-313.93	26679
6x10	1_TssA.bed	5_TxWk.bed	1568	1126.42	0.330756	-84.2323	2.62042e-37	6148	10200	2283	-1593.24	-1202.3	26679
6x11	1_TssA.bed	6_EnhG.bed	224	130.647	0.539149	-30.3452	6.62602e-14	6148	1143	335	-1593.24	-214.868	26679
6x12	1_TssA.bed	7_Enh.bed	1905	1673.46	0.129587	-19.0437	5.36322e-09	6148	15234	2955	-1593.24	-1646.74	26679
6x13	1_TssA.bed	8_ZNF.bed	117	88.9446	0.27416	-5.99913	0.0024809	6148	773	114	-1593.24	-2.78007	26679
6x14	1_TssA.bed	9_Het.bed	405	469.61	-0.148016	6.76623	-0.00115203	6148	4081	255	-1593.24	27.3561	26679
7x7	2_TssAFlnk.bed	2_TssAFlnk.bed	573	355.576	0.477148	-60.017	8.60883e-27	6160	6160	6160	-1123.19	-1123.19	26679
7x8	2_TssAFlnk.bed	3_TxFlnk.bed	189	87.1952	0.773598	-47.5297	2.28089e-21	6160	771	440	-1123.19	-200.969	26679
7x9	2_TssAFlnk.bed	4_Tx.bed	560	365.678	0.426182	-48.0969	1.29349e-21	6160	3187	490	-1123.19	-313.93	26679
7x10	2_TssAFlnk.bed	5_TxWk.bed	1559	1107.56	0.341882	-88.9391	2.3673e-39	6160	10200	2733	-1123.19	-1202.3	26679
7x11	2_TssAFlnk.bed	6_EnhG.bed	240	130.373	0.610243	-39.9443	4.49178e-18	6160	1143	411	-1123.19	-214.868	26679
7x12	2_TssAFlnk.bed	7_Enh.bed	1877	1581.15	0.171521	-30.7283	4.51701e-14	6160	15234	4353	-1123.19	-1646.74	26679
7x13	2_TssAFlnk.bed	8_ZNF.bed	113	89.0486	0.238205	-4.8252	0.00802492	6160	773	143	-1123.19	-2.78007	26679
7x14	2_TssAFlnk.bed	9_Het.bed	410	470.26	-0.137129	6.07509	-0.00229943	6160	4081	306	-1123.19	27.3561	26679
8x8	3_TxFlnk.bed	3_TxFlnk.bed	15	5.57031	0.9906	-7.29611	0.000678172	771	771	771	-200.969	-200.969	26679
8x9	3_TxFlnk.bed	4_Tx.bed	83	45.3056	0.60541	-14.9504	3.21443e-07	771	3187	282	-200.969	-313.93	26679
8x10	3_TxFlnk.bed	5_TxWk.bed	244	146.682	0.508901	-29.7968	1.1466e-13	771	10200	274	-200.969	-1202.3	26679
8x11	3_TxFlnk.bed	6_EnhG.bed	33	15.5978	0.749376	-9.40679	8.21642e-05	771	1143	313	-200.969	-214.868	26679
8x12	3_TxFlnk.bed	7_Enh.bed	302	219.544	0.318876	-16.481	6.9564e-08	771	15234	249	-200.969	-1646.74	26679
8x13	3_TxFlnk.bed	8_ZNF.bed	15	11.1689	0.294916	-1.84212	0.158481	771	773	8	-200.969	-2.78007	26679
8x14	3_TxFlnk.bed	9_Het.bed	49	58.9679	-0.185173	2.24311	-0.106128	771	4081	9	-200.969	27.3561	26679
9x9	4_Tx.bed	4_Tx.bed	184	95.1776	0.659192	-35.4276	4.11159e-16	3187	3187	3187	-313.93	-313.93	26679
9x10	4_Tx.bed	5_TxWk.bed	809	563.63	0.3614	-51.2483	5.53553e-23	3187	10200	2206	-313.93	-1202.3	26679
9x11	4_Tx.bed	6_EnhG.bed	106	64.4555	0.497463	-13.5679	1.28099e-06	3187	1143	638	-313.93	-214.868	26679
9x12	4_Tx.bed	7_Enh.bed	986	905.586	0.0850745	-5.57478	0.0037923	3187	15234	679	-313.93	-1646.74	26679
9x13	4_Tx.bed	8_ZNF.bed	71	45.912	0.435953	-7.94904	0.000353	3187	773	166	-313.93	-2.78007	26679
9x14	4_Tx.bed	9_Het.bed	221	243.744	-0.0979562	2.59694	-0.0745012	3187	4081	30	-313.93	27.3561	26679
10x10	5_TxWk.bed	5_TxWk.bed	1285	974.924	0.276154	-49.7588	2.45482e-22	10200	10200	10200	-1202.3	-1202.3	26679
10x11	5_TxWk.bed	6_EnhG.bed	355	214.707	0.502842	-41.5274	9.22309e-19	10200	1143	636	-1202.3	-214.868	26679
10x12	5_TxWk.bed	7_Enh.bed	2913	2511.6	0.148263	-36.8231	1.01845e-16	10200	15234	6538	-1202.3	-1646.74	26679
10x13	5_TxWk.bed	8_ZNF.bed	171	145.862	0.159003	-3.79597	0.0224611	10200	773	451	-1202.3	-2.78007	26679
10x14	5_TxWk.bed	9_Het.bed	736	778.325	-0.0559134	2.76309	-0.0630968	10200	4081	439	-1202.3	27.3561	26679
11x11	6_EnhG.bed	6_EnhG.bed	26	12.2423	0.7532	-7.79731	0.000410838	1143	1143	1143	-214.868	-214.868	26679
11x12	6_EnhG.bed	7_Enh.bed	405	324.35	0.222064	-11.7651	7.77122e-06	1143	15234	460	-214.868	-1646.74	26679
11x13	6_EnhG.bed	8_ZNF.bed	29	16.5542	0.560658	-5.65864	0.00348726	1143	773	22	-214.868	-2.78007	26679
11x14	6_EnhG.bed	9_Het.bed	83	87.4203	-0.0518865	1.07107	-0.342642	1143	4081	5	-214.868	27.3561	26679
12x12	7_Enh.bed	7_Enh.bed	2516	2174.7	0.145782	-30.7585	4.3826e-14	15234	15234	15234	-1646.74	-1646.74	26679
12x13	7_Enh.bed	8_ZNF.bed	223	220.151	0.012856	-0.837926	0.432607	15234	773	241	-1646.74	-2.78007	26679
12x14	7_Enh.bed	9_Het.bed	1127	1157.46	-0.0266652	1.69163	-0.18422	15234	4081	906	-1646.74	27.3561	26679
13x13	8_ZNF.bed	8_ZNF.bed	16	5.59924	1.04996	-8.32328	0.000242797	773	773	773	-2.78007	-2.78007	26679
13x14	8_ZNF.bed	9_Het.bed	74	58.2385	0.239519	-3.6518	0.0259445	773	4081	307	-2.78007	27.3561	26679
14x14	9_Het.bed	9_Het.bed	204	156.064	0.267852	-8.93937	0.000131123	4081	4081	4081	27.3561	27.3561	26679

## Sheet: 2G_CM_ATAC
Distance	variable	value
-25000	iPSC CTALs	2.04799
-24500	iPSC CTALs	1.94051
-24000	iPSC CTALs	2.08829
-23500	iPSC CTALs	2.25623
-23000	iPSC CTALs	2.10195
-22500	iPSC CTALs	2.06186
-22000	iPSC CTALs	2.15157
-21500	iPSC CTALs	2.1299
-21000	iPSC CTALs	2.18407
-20500	iPSC CTALs	2.21723
-20000	iPSC CTALs	2.07204
-19500	iPSC CTALs	2.11126
-19000	iPSC CTALs	2.1676
-18500	iPSC CTALs	2.15395
-18000	iPSC CTALs	2.28549
-17500	iPSC CTALs	2.17822
-17000	iPSC CTALs	2.21138
-16500	iPSC CTALs	2.18906
-16000	iPSC CTALs	2.05904
-15500	iPSC CTALs	2.16565
-15000	iPSC CTALs	2.20141
-14500	iPSC CTALs	2.17931
-14000	iPSC CTALs	2.21918
-13500	iPSC CTALs	2.14138
-13000	iPSC CTALs	2.21333
-12500	iPSC CTALs	2.14073
-12000	iPSC CTALs	2.21094
-11500	iPSC CTALs	2.20531
-11000	iPSC CTALs	2.26945
-10500	iPSC CTALs	2.38408
-10000	iPSC CTALs	2.20314
-9500	iPSC CTALs	2.26577
-9000	iPSC CTALs	2.38408
-8500	iPSC CTALs	2.29524
-8000	iPSC CTALs	2.21723
-7500	iPSC CTALs	2.32579
-7000	iPSC CTALs	2.4064
-6500	iPSC CTALs	2.38192
-6000	iPSC CTALs	2.47141
-5500	iPSC CTALs	2.47791
-5000	iPSC CTALs	2.38018
-4500	iPSC CTALs	2.59775
-4000	iPSC CTALs	2.56221
-3500	iPSC CTALs	2.53404
-3000	iPSC CTALs	2.67662
-2500	iPSC CTALs	2.79841
-2000	iPSC CTALs	2.59796
-1500	iPSC CTALs	2.72169
-1000	iPSC CTALs	2.69157
-500	iPSC CTALs	2.68811
0	iPSC CTALs	2.69591
500	iPSC CTALs	2.77414
1000	iPSC CTALs	2.77218
1500	iPSC CTALs	2.68442
2000	iPSC CTALs	2.77153
2500	iPSC CTALs	2.80404
3000	iPSC CTALs	2.70328
3500	iPSC CTALs	2.59471
4000	iPSC CTALs	2.57824
4500	iPSC CTALs	2.58409
5000	iPSC CTALs	2.56437
5500	iPSC CTALs	2.42027
6000	iPSC CTALs	2.50262
6500	iPSC CTALs	2.57066
7000	iPSC CTALs	2.50998
7500	iPSC CTALs	2.37455
8000	iPSC CTALs	2.32384
8500	iPSC CTALs	2.21983
9000	iPSC CTALs	2.17302
9500	iPSC CTALs	2.37953
10000	iPSC CTALs	2.37065
10500	iPSC CTALs	2.39167
11000	iPSC CTALs	2.31062
11500	iPSC CTALs	2.33034
12000	iPSC CTALs	2.37086
12500	iPSC CTALs	2.19859
13000	iPSC CTALs	2.2675
13500	iPSC CTALs	2.15937
14000	iPSC CTALs	2.19599
14500	iPSC CTALs	2.26468
15000	iPSC CTALs	2.2545
15500	iPSC CTALs	2.21008
16000	iPSC CTALs	2.11928
16500	iPSC CTALs	2.12036
17000	iPSC CTALs	2.29307
17500	iPSC CTALs	2.11408
18000	iPSC CTALs	2.17432
18500	iPSC CTALs	2.17324
19000	iPSC CTALs	2.07291
19500	iPSC CTALs	2.1247
20000	iPSC CTALs	2.24908
20500	iPSC CTALs	2.21224
21000	iPSC CTALs	2.2948
21500	iPSC CTALs	2.16067
22000	iPSC CTALs	2.09891
22500	iPSC CTALs	2.19881
23000	iPSC CTALs	2.11516
23500	iPSC CTALs	2.17346
24000	iPSC CTALs	2.17476
24500	iPSC CTALs	2.20856
25000	iPSC CTALs	2.2259
-25000	iPSC CTALs	2.06482
-24500	iPSC CTALs	2.0806
-24000	iPSC CTALs	2.14589
-23500	iPSC CTALs	2.35216
-23000	iPSC CTALs	2.15844
-22500	iPSC CTALs	2.12652
-22000	iPSC CTALs	2.1527
-21500	iPSC CTALs	2.1441
-21000	iPSC CTALs	2.21763
-20500	iPSC CTALs	2.22732
-20000	iPSC CTALs	2.06338
-19500	iPSC CTALs	2.05836
-19000	iPSC CTALs	2.15163
-18500	iPSC CTALs	2.24382
-18000	iPSC CTALs	2.21405
-17500	iPSC CTALs	2.24131
-17000	iPSC CTALs	2.1753
-16500	iPSC CTALs	2.08885
-16000	iPSC CTALs	2.09316
-15500	iPSC CTALs	2.17746
-15000	iPSC CTALs	2.19109
-14500	iPSC CTALs	2.17782
-14000	iPSC CTALs	2.32597
-13500	iPSC CTALs	2.3005
-13000	iPSC CTALs	2.15414
-12500	iPSC CTALs	2.05657
-12000	iPSC CTALs	2.22983
-11500	iPSC CTALs	2.19432
-11000	iPSC CTALs	2.40238
-10500	iPSC CTALs	2.44363
-10000	iPSC CTALs	2.22158
-9500	iPSC CTALs	2.32489
-9000	iPSC CTALs	2.45475
-8500	iPSC CTALs	2.4117
-8000	iPSC CTALs	2.16383
-7500	iPSC CTALs	2.44471
-7000	iPSC CTALs	2.47376
-6500	iPSC CTALs	2.41529
-6000	iPSC CTALs	2.51466
-5500	iPSC CTALs	2.54264
-5000	iPSC CTALs	2.5082
-4500	iPSC CTALs	2.70873
-4000	iPSC CTALs	2.64559
-3500	iPSC CTALs	2.69115
-3000	iPSC CTALs	2.81527
-2500	iPSC CTALs	2.99499
-2000	iPSC CTALs	2.7776
-1500	iPSC CTALs	2.78836
-1000	iPSC CTALs	2.90961
-500	iPSC CTALs	2.85832
0	iPSC CTALs	2.8619
500	iPSC CTALs	2.87446
1000	iPSC CTALs	2.83285
1500	iPSC CTALs	2.86728
2000	iPSC CTALs	3.0244
2500	iPSC CTALs	2.96378
3000	iPSC CTALs	2.75644
3500	iPSC CTALs	2.71662
4000	iPSC CTALs	2.68398
4500	iPSC CTALs	2.60219
5000	iPSC CTALs	2.54587
5500	iPSC CTALs	2.4135
6000	iPSC CTALs	2.42605
6500	iPSC CTALs	2.61618
7000	iPSC CTALs	2.58568
7500	iPSC CTALs	2.47376
8000	iPSC CTALs	2.40919
8500	iPSC CTALs	2.27252
9000	iPSC CTALs	2.3353
9500	iPSC CTALs	2.36507
10000	iPSC CTALs	2.44327
10500	iPSC CTALs	2.38659
11000	iPSC CTALs	2.46659
11500	iPSC CTALs	2.4282
12000	iPSC CTALs	2.38014
12500	iPSC CTALs	2.24418
13000	iPSC CTALs	2.27324
13500	iPSC CTALs	2.32202
14000	iPSC CTALs	2.19216
14500	iPSC CTALs	2.25709
15000	iPSC CTALs	2.33817
15500	iPSC CTALs	2.20436
16000	iPSC CTALs	2.08993
16500	iPSC CTALs	2.17028
17000	iPSC CTALs	2.30588
17500	iPSC CTALs	2.14374
18000	iPSC CTALs	2.21369
18500	iPSC CTALs	2.19396
19000	iPSC CTALs	2.13297
19500	iPSC CTALs	2.09674
20000	iPSC CTALs	2.28651
20500	iPSC CTALs	2.26642
21000	iPSC CTALs	2.23987
21500	iPSC CTALs	2.2162
22000	iPSC CTALs	2.16167
22500	iPSC CTALs	2.22409
23000	iPSC CTALs	2.21943
23500	iPSC CTALs	2.24167
24000	iPSC CTALs	2.22086
24500	iPSC CTALs	2.18607
25000	iPSC CTALs	2.1771
-25000	iPSC CTALs	1.96721
-24500	iPSC CTALs	1.98156
-24000	iPSC CTALs	2.05471
-23500	iPSC CTALs	2.17483
-23000	iPSC CTALs	2.06224
-22500	iPSC CTALs	1.98765
-22000	iPSC CTALs	2.13145
-21500	iPSC CTALs	2.1085
-21000	iPSC CTALs	2.10061
-20500	iPSC CTALs	2.11029
-20000	iPSC CTALs	2.00379
-19500	iPSC CTALs	2.09738
-19000	iPSC CTALs	2.11782
-18500	iPSC CTALs	2.19312
-18000	iPSC CTALs	2.11567
-17500	iPSC CTALs	2.06941
-17000	iPSC CTALs	2.15977
-16500	iPSC CTALs	2.01562
-16000	iPSC CTALs	2.03499
-15500	iPSC CTALs	2.12894
-15000	iPSC CTALs	2.11854
-14500	iPSC CTALs	2.14902
-14000	iPSC CTALs	2.18272
-13500	iPSC CTALs	2.10204
-13000	iPSC CTALs	2.1336
-12500	iPSC CTALs	2.0981
-12000	iPSC CTALs	2.06367
-11500	iPSC CTALs	2.05578
-11000	iPSC CTALs	2.17125
-10500	iPSC CTALs	2.25839
-10000	iPSC CTALs	2.16049
-9500	iPSC CTALs	2.21571
-9000	iPSC CTALs	2.2401
-8500	iPSC CTALs	2.29173
-8000	iPSC CTALs	2.12284
-7500	iPSC CTALs	2.21607
-7000	iPSC CTALs	2.30966
-6500	iPSC CTALs	2.2652
-6000	iPSC CTALs	2.29317
-5500	iPSC CTALs	2.32508
-5000	iPSC CTALs	2.3154
-4500	iPSC CTALs	2.40684
-4000	iPSC CTALs	2.41832
-3500	iPSC CTALs	2.47856
-3000	iPSC CTALs	2.55063
-2500	iPSC CTALs	2.61124
-2000	iPSC CTALs	2.56641
-1500	iPSC CTALs	2.55924
-1000	iPSC CTALs	2.66359
-500	iPSC CTALs	2.60622
0	iPSC CTALs	2.76901
500	iPSC CTALs	2.64351
1000	iPSC CTALs	2.60478
1500	iPSC CTALs	2.65355
2000	iPSC CTALs	2.66789
2500	iPSC CTALs	2.67793
3000	iPSC CTALs	2.56068
3500	iPSC CTALs	2.56498
4000	iPSC CTALs	2.41473
4500	iPSC CTALs	2.3717
5000	iPSC CTALs	2.4262
5500	iPSC CTALs	2.35879
6000	iPSC CTALs	2.32329
6500	iPSC CTALs	2.35843
7000	iPSC CTALs	2.38855
7500	iPSC CTALs	2.31935
8000	iPSC CTALs	2.20245
8500	iPSC CTALs	2.20711
9000	iPSC CTALs	2.17376
9500	iPSC CTALs	2.18165
10000	iPSC CTALs	2.2046
10500	iPSC CTALs	2.20531
11000	iPSC CTALs	2.20137
11500	iPSC CTALs	2.22073
12000	iPSC CTALs	2.19635
12500	iPSC CTALs	2.07228
13000	iPSC CTALs	2.21034
13500	iPSC CTALs	2.17591
14000	iPSC CTALs	2.08268
14500	iPSC CTALs	2.11961
15000	iPSC CTALs	2.19599
15500	iPSC CTALs	2.22791
16000	iPSC CTALs	2.0461
16500	iPSC CTALs	2.05076
17000	iPSC CTALs	2.15834
17500	iPSC CTALs	2.07156
18000	iPSC CTALs	1.99805
18500	iPSC CTALs	2.04072
19000	iPSC CTALs	2.05578
19500	iPSC CTALs	2.11782
20000	iPSC CTALs	2.13252
20500	iPSC CTALs	2.11674
21000	iPSC CTALs	2.16049
21500	iPSC CTALs	2.10527
22000	iPSC CTALs	2.11567
22500	iPSC CTALs	2.01957
23000	iPSC CTALs	2.01311
23500	iPSC CTALs	2.07766
24000	iPSC CTALs	2.09595
24500	iPSC CTALs	2.08913
25000	iPSC CTALs	2.15045
-25000	iPSC CTALs	2.06087
-24500	iPSC CTALs	1.96563
-24000	iPSC CTALs	2.09262
-23500	iPSC CTALs	2.25028
-23000	iPSC CTALs	2.12383
-22500	iPSC CTALs	2.02428
-22000	iPSC CTALs	2.14535
-21500	iPSC CTALs	2.1023
-21000	iPSC CTALs	2.13567
-20500	iPSC CTALs	2.14051
-20000	iPSC CTALs	2.05818
-19500	iPSC CTALs	2.05441
-19000	iPSC CTALs	2.12221
-18500	iPSC CTALs	2.11576
-18000	iPSC CTALs	2.1432
-17500	iPSC CTALs	2.12221
-17000	iPSC CTALs	2.17656
-16500	iPSC CTALs	2.15773
-16000	iPSC CTALs	2.08885
-15500	iPSC CTALs	2.14051
-15000	iPSC CTALs	2.06787
-14500	iPSC CTALs	2.19109
-14000	iPSC CTALs	2.20831
-13500	iPSC CTALs	2.16795
-13000	iPSC CTALs	2.21423
-12500	iPSC CTALs	2.18947
-12000	iPSC CTALs	2.14158
-11500	iPSC CTALs	2.15773
-11000	iPSC CTALs	2.18732
-10500	iPSC CTALs	2.30516
-10000	iPSC CTALs	2.21476
-9500	iPSC CTALs	2.31861
-9000	iPSC CTALs	2.29548
-8500	iPSC CTALs	2.30032
-8000	iPSC CTALs	2.15665
-7500	iPSC CTALs	2.22875
-7000	iPSC CTALs	2.39018
-6500	iPSC CTALs	2.39126
-6000	iPSC CTALs	2.45045
-5500	iPSC CTALs	2.45529
-5000	iPSC CTALs	2.41601
-4500	iPSC CTALs	2.53762
-4000	iPSC CTALs	2.61187
-3500	iPSC CTALs	2.56613
-3000	iPSC CTALs	2.6264
-2500	iPSC CTALs	2.73725
-2000	iPSC CTALs	2.59681
-1500	iPSC CTALs	2.66676
-1000	iPSC CTALs	2.68236
-500	iPSC CTALs	2.5882
0	iPSC CTALs	2.66729
500	iPSC CTALs	2.66999
1000	iPSC CTALs	2.77168
1500	iPSC CTALs	2.71734
2000	iPSC CTALs	2.68398
2500	iPSC CTALs	2.76899
3000	iPSC CTALs	2.66999
3500	iPSC CTALs	2.55914
4000	iPSC CTALs	2.50802
4500	iPSC CTALs	2.56721
5000	iPSC CTALs	2.4569
5500	iPSC CTALs	2.42247
6000	iPSC CTALs	2.31539
6500	iPSC CTALs	2.54892
7000	iPSC CTALs	2.48542
7500	iPSC CTALs	2.33745
8000	iPSC CTALs	2.26965
8500	iPSC CTALs	2.25781
9000	iPSC CTALs	2.21638
9500	iPSC CTALs	2.39448
10000	iPSC CTALs	2.34767
10500	iPSC CTALs	2.35413
11000	iPSC CTALs	2.27718
11500	iPSC CTALs	2.26696
12000	iPSC CTALs	2.26857
12500	iPSC CTALs	2.24328
13000	iPSC CTALs	2.23683
13500	iPSC CTALs	2.22929
14000	iPSC CTALs	2.17817
14500	iPSC CTALs	2.26104
15000	iPSC CTALs	2.22875
15500	iPSC CTALs	2.21799
16000	iPSC CTALs	2.12437
16500	iPSC CTALs	2.17441
17000	iPSC CTALs	2.2675
17500	iPSC CTALs	2.08239
18000	iPSC CTALs	2.23952
18500	iPSC CTALs	2.15181
19000	iPSC CTALs	2.10446
19500	iPSC CTALs	2.12544
20000	iPSC CTALs	2.15934
20500	iPSC CTALs	2.17602
21000	iPSC CTALs	2.26319
21500	iPSC CTALs	2.17441
22000	iPSC CTALs	2.20669
22500	iPSC CTALs	2.09908
23000	iPSC CTALs	2.10984
23500	iPSC CTALs	2.17064
24000	iPSC CTALs	2.15665
24500	iPSC CTALs	2.13889
25000	iPSC CTALs	2.14427
-25000	iPSC CTALs	2.10996
-24500	iPSC CTALs	2.06411
-24000	iPSC CTALs	2.12846
-23500	iPSC CTALs	2.22459
-23000	iPSC CTALs	2.13992
-22500	iPSC CTALs	2.11726
-22000	iPSC CTALs	2.19385
-21500	iPSC CTALs	2.14149
-21000	iPSC CTALs	2.1295
-20500	iPSC CTALs	2.17509
-20000	iPSC CTALs	2.0688
-19500	iPSC CTALs	2.1282
-19000	iPSC CTALs	2.16519
-18500	iPSC CTALs	2.12169
-18000	iPSC CTALs	2.15634
-17500	iPSC CTALs	2.11205
-17000	iPSC CTALs	2.12794
-16500	iPSC CTALs	2.21365
-16000	iPSC CTALs	2.12533
-15500	iPSC CTALs	2.16728
-15000	iPSC CTALs	2.14201
-14500	iPSC CTALs	2.13836
-14000	iPSC CTALs	2.26602
-13500	iPSC CTALs	2.13185
-13000	iPSC CTALs	2.20922
-12500	iPSC CTALs	2.04952
-12000	iPSC CTALs	2.09668
-11500	iPSC CTALs	2.12455
-11000	iPSC CTALs	2.20818
-10500	iPSC CTALs	2.27566
-10000	iPSC CTALs	2.15087
-9500	iPSC CTALs	2.19463
-9000	iPSC CTALs	2.32984
-8500	iPSC CTALs	2.21626
-8000	iPSC CTALs	2.16129
-7500	iPSC CTALs	2.30718
-7000	iPSC CTALs	2.36475
-6500	iPSC CTALs	2.38612
-6000	iPSC CTALs	2.38794
-5500	iPSC CTALs	2.3796
-5000	iPSC CTALs	2.36632
-4500	iPSC CTALs	2.48746
-4000	iPSC CTALs	2.46636
-3500	iPSC CTALs	2.41816
-3000	iPSC CTALs	2.62736
-2500	iPSC CTALs	2.6852
-2000	iPSC CTALs	2.56952
-1500	iPSC CTALs	2.59037
-1000	iPSC CTALs	2.58281
-500	iPSC CTALs	2.64586
0	iPSC CTALs	2.68962
500	iPSC CTALs	2.68858
1000	iPSC CTALs	2.60886
1500	iPSC CTALs	2.60027
2000	iPSC CTALs	2.65836
2500	iPSC CTALs	2.64794
3000	iPSC CTALs	2.59401
3500	iPSC CTALs	2.55129
4000	iPSC CTALs	2.50075
4500	iPSC CTALs	2.44135
5000	iPSC CTALs	2.42389
5500	iPSC CTALs	2.30666
6000	iPSC CTALs	2.37465
6500	iPSC CTALs	2.48251
7000	iPSC CTALs	2.41582
7500	iPSC CTALs	2.30327
8000	iPSC CTALs	2.28243
8500	iPSC CTALs	2.16103
9000	iPSC CTALs	2.21886
9500	iPSC CTALs	2.2793
10000	iPSC CTALs	2.33063
10500	iPSC CTALs	2.3275
11000	iPSC CTALs	2.26732
11500	iPSC CTALs	2.25065
12000	iPSC CTALs	2.27435
12500	iPSC CTALs	2.16493
13000	iPSC CTALs	2.22199
13500	iPSC CTALs	2.1764
14000	iPSC CTALs	2.13341
14500	iPSC CTALs	2.21052
15000	iPSC CTALs	2.24934
15500	iPSC CTALs	2.20453
16000	iPSC CTALs	2.0563
16500	iPSC CTALs	2.11648
17000	iPSC CTALs	2.20193
17500	iPSC CTALs	2.05317
18000	iPSC CTALs	2.10684
18500	iPSC CTALs	2.17535
19000	iPSC CTALs	2.0761
19500	iPSC CTALs	2.04561
20000	iPSC CTALs	2.16363
20500	iPSC CTALs	2.14644
21000	iPSC CTALs	2.27566
21500	iPSC CTALs	2.17822
22000	iPSC CTALs	2.08652
22500	iPSC CTALs	2.12429
23000	iPSC CTALs	2.13185
23500	iPSC CTALs	2.15712
24000	iPSC CTALs	2.1183
24500	iPSC CTALs	2.15712
25000	iPSC CTALs	2.18447
-25000	iPSC CTALs	2.04406
-24500	iPSC CTALs	2.03964
-24000	iPSC CTALs	2.07264
-23500	iPSC CTALs	2.19602
-23000	iPSC CTALs	2.10354
-22500	iPSC CTALs	2.08728
-22000	iPSC CTALs	2.15791
-21500	iPSC CTALs	2.12422
-21000	iPSC CTALs	2.12538
-20500	iPSC CTALs	2.18603
-20000	iPSC CTALs	2.01757
-19500	iPSC CTALs	2.11121
-19000	iPSC CTALs	2.15768
-18500	iPSC CTALs	2.14908
-18000	iPSC CTALs	2.1456
-17500	iPSC CTALs	2.09378
-17000	iPSC CTALs	2.12352
-16500	iPSC CTALs	2.1291
-16000	iPSC CTALs	2.07938
-15500	iPSC CTALs	2.15164
-15000	iPSC CTALs	2.13444
-14500	iPSC CTALs	2.12515
-14000	iPSC CTALs	2.18928
-13500	iPSC CTALs	2.14444
-13000	iPSC CTALs	2.20671
-12500	iPSC CTALs	2.09866
-12000	iPSC CTALs	2.12236
-11500	iPSC CTALs	2.19068
-11000	iPSC CTALs	2.23366
-10500	iPSC CTALs	2.24528
-10000	iPSC CTALs	2.14583
-9500	iPSC CTALs	2.21391
-9000	iPSC CTALs	2.30058
-8500	iPSC CTALs	2.25969
-8000	iPSC CTALs	2.17464
-7500	iPSC CTALs	2.23482
-7000	iPSC CTALs	2.33427
-6500	iPSC CTALs	2.3754
-6000	iPSC CTALs	2.35635
-5500	iPSC CTALs	2.36053
-5000	iPSC CTALs	2.33288
-4500	iPSC CTALs	2.52341
-4000	iPSC CTALs	2.41281
-3500	iPSC CTALs	2.41397
-3000	iPSC CTALs	2.63285
-2500	iPSC CTALs	2.71139
-2000	iPSC CTALs	2.57314
-1500	iPSC CTALs	2.65795
-1000	iPSC CTALs	2.65818
-500	iPSC CTALs	2.63146
0	iPSC CTALs	2.62356
500	iPSC CTALs	2.62402
1000	iPSC CTALs	2.6447
1500	iPSC CTALs	2.56919
2000	iPSC CTALs	2.66957
2500	iPSC CTALs	2.63634
3000	iPSC CTALs	2.5571
3500	iPSC CTALs	2.52039
4000	iPSC CTALs	2.48856
4500	iPSC CTALs	2.50297
5000	iPSC CTALs	2.41932
5500	iPSC CTALs	2.29686
6000	iPSC CTALs	2.3596
6500	iPSC CTALs	2.49483
7000	iPSC CTALs	2.45138
7500	iPSC CTALs	2.32614
8000	iPSC CTALs	2.28687
8500	iPSC CTALs	2.15094
9000	iPSC CTALs	2.24296
9500	iPSC CTALs	2.31104
10000	iPSC CTALs	2.36123
10500	iPSC CTALs	2.27618
11000	iPSC CTALs	2.25597
11500	iPSC CTALs	2.27386
12000	iPSC CTALs	2.28292
12500	iPSC CTALs	2.20369
13000	iPSC CTALs	2.17464
13500	iPSC CTALs	2.17092
14000	iPSC CTALs	2.11214
14500	iPSC CTALs	2.17697
15000	iPSC CTALs	2.25643
15500	iPSC CTALs	2.22832
16000	iPSC CTALs	2.01873
16500	iPSC CTALs	2.09564
17000	iPSC CTALs	2.19184
17500	iPSC CTALs	2.06334
18000	iPSC CTALs	2.10401
18500	iPSC CTALs	2.17859
19000	iPSC CTALs	2.09401
19500	iPSC CTALs	2.12352
20000	iPSC CTALs	2.15605
20500	iPSC CTALs	2.14444
21000	iPSC CTALs	2.20299
21500	iPSC CTALs	2.11586
22000	iPSC CTALs	2.09192
22500	iPSC CTALs	2.0889
23000	iPSC CTALs	2.04406
23500	iPSC CTALs	2.11284
24000	iPSC CTALs	2.14629
24500	iPSC CTALs	2.09587
25000	iPSC CTALs	2.09541
-25000	iPSC CTALs	2.03016
-24500	iPSC CTALs	2.07302
-24000	iPSC CTALs	2.12672
-23500	iPSC CTALs	2.22284
-23000	iPSC CTALs	2.01707
-22500	iPSC CTALs	1.95254
-22000	iPSC CTALs	2.12266
-21500	iPSC CTALs	1.99947
-21000	iPSC CTALs	2.23006
-20500	iPSC CTALs	2.21742
-20000	iPSC CTALs	2.01978
-19500	iPSC CTALs	2.11364
-19000	iPSC CTALs	2.21336
-18500	iPSC CTALs	2.08476
-18000	iPSC CTALs	2.14071
-17500	iPSC CTALs	2.08701
-17000	iPSC CTALs	2.18177
-16500	iPSC CTALs	2.08611
-16000	iPSC CTALs	1.97014
-15500	iPSC CTALs	2.12717
-15000	iPSC CTALs	2.17455
-14500	iPSC CTALs	2.17726
-14000	iPSC CTALs	2.1371
-13500	iPSC CTALs	2.07483
-13000	iPSC CTALs	2.05723
-12500	iPSC CTALs	2.05858
-12000	iPSC CTALs	2.08205
-11500	iPSC CTALs	2.09784
-11000	iPSC CTALs	2.2454
-10500	iPSC CTALs	2.46786
-10000	iPSC CTALs	2.13845
-9500	iPSC CTALs	2.20975
-9000	iPSC CTALs	2.29459
-8500	iPSC CTALs	2.2093
-8000	iPSC CTALs	2.13755
-7500	iPSC CTALs	2.30993
-7000	iPSC CTALs	2.43944
-6500	iPSC CTALs	2.44259
-6000	iPSC CTALs	2.52878
-5500	iPSC CTALs	2.47869
-5000	iPSC CTALs	2.41146
-4500	iPSC CTALs	2.71109
-4000	iPSC CTALs	2.56217
-3500	iPSC CTALs	2.49539
-3000	iPSC CTALs	2.71244
-2500	iPSC CTALs	2.95701
-2000	iPSC CTALs	2.62084
-1500	iPSC CTALs	2.63844
-1000	iPSC CTALs	2.70793
-500	iPSC CTALs	2.69394
0	iPSC CTALs	2.73906
500	iPSC CTALs	2.79863
1000	iPSC CTALs	2.73004
1500	iPSC CTALs	2.69349
2000	iPSC CTALs	2.87534
2500	iPSC CTALs	2.85007
3000	iPSC CTALs	2.80314
3500	iPSC CTALs	2.71334
4000	iPSC CTALs	2.57707
4500	iPSC CTALs	2.62941
5000	iPSC CTALs	2.48501
5500	iPSC CTALs	2.27789
6000	iPSC CTALs	2.40198
6500	iPSC CTALs	2.51028
7000	iPSC CTALs	2.51434
7500	iPSC CTALs	2.36363
8000	iPSC CTALs	2.22735
8500	iPSC CTALs	2.21742
9000	iPSC CTALs	2.17185
9500	iPSC CTALs	2.32617
10000	iPSC CTALs	2.34603
10500	iPSC CTALs	2.34016
11000	iPSC CTALs	2.40288
11500	iPSC CTALs	2.30948
12000	iPSC CTALs	2.3167
12500	iPSC CTALs	2.20208
13000	iPSC CTALs	2.23908
13500	iPSC CTALs	2.06716
14000	iPSC CTALs	2.04505
14500	iPSC CTALs	2.09062
15000	iPSC CTALs	2.31534
15500	iPSC CTALs	2.31128
16000	iPSC CTALs	2.09784
16500	iPSC CTALs	2.05723
17000	iPSC CTALs	2.15966
17500	iPSC CTALs	2.04775
18000	iPSC CTALs	2.15741
18500	iPSC CTALs	2.07528
19000	iPSC CTALs	2.00128
19500	iPSC CTALs	2.05723
20000	iPSC CTALs	2.27338
20500	iPSC CTALs	2.27518
21000	iPSC CTALs	2.29774
21500	iPSC CTALs	2.13981
22000	iPSC CTALs	2.03467
22500	iPSC CTALs	2.17997
23000	iPSC CTALs	2.15515
23500	iPSC CTALs	2.18313
24000	iPSC CTALs	2.17681
24500	iPSC CTALs	2.22374
25000	iPSC CTALs	2.14252
-25000	iPSC CTALs	2.04197
-24500	iPSC CTALs	2.04783
-24000	iPSC CTALs	2.09545
-23500	iPSC CTALs	2.17505
-23000	iPSC CTALs	2.10895
-22500	iPSC CTALs	2.08248
-22000	iPSC CTALs	2.11571
-21500	iPSC CTALs	2.10558
-21000	iPSC CTALs	2.16723
-20500	iPSC CTALs	2.18234
-20000	iPSC CTALs	2.06276
-19500	iPSC CTALs	2.06382
-19000	iPSC CTALs	2.05156
-18500	iPSC CTALs	2.06969
-18000	iPSC CTALs	2.18696
-17500	iPSC CTALs	2.13436
-17000	iPSC CTALs	2.17381
-16500	iPSC CTALs	2.10398
-16000	iPSC CTALs	2.09083
-15500	iPSC CTALs	2.14271
-15000	iPSC CTALs	2.09545
-14500	iPSC CTALs	2.13365
-14000	iPSC CTALs	2.18589
-13500	iPSC CTALs	2.20313
-13000	iPSC CTALs	2.1189
-12500	iPSC CTALs	2.10913
-12000	iPSC CTALs	2.1667
-11500	iPSC CTALs	2.1532
-11000	iPSC CTALs	2.15764
-10500	iPSC CTALs	2.26247
-10000	iPSC CTALs	2.16279
-9500	iPSC CTALs	2.24577
-9000	iPSC CTALs	2.24666
-8500	iPSC CTALs	2.18429
-8000	iPSC CTALs	2.1994
-7500	iPSC CTALs	2.2161
-7000	iPSC CTALs	2.29588
-6500	iPSC CTALs	2.28202
-6000	iPSC CTALs	2.32484
-5500	iPSC CTALs	2.36909
-5000	iPSC CTALs	2.29659
-4500	iPSC CTALs	2.44602
-4000	iPSC CTALs	2.43643
-3500	iPSC CTALs	2.37584
-3000	iPSC CTALs	2.48405
-2500	iPSC CTALs	2.54144
-2000	iPSC CTALs	2.53966
-1500	iPSC CTALs	2.43501
-1000	iPSC CTALs	2.57236
-500	iPSC CTALs	2.57023
0	iPSC CTALs	2.5306
500	iPSC CTALs	2.55264
1000	iPSC CTALs	2.51728
1500	iPSC CTALs	2.49684
2000	iPSC CTALs	2.54517
2500	iPSC CTALs	2.57769
3000	iPSC CTALs	2.48103
3500	iPSC CTALs	2.43341
4000	iPSC CTALs	2.38206
4500	iPSC CTALs	2.40516
5000	iPSC CTALs	2.36393
5500	iPSC CTALs	2.31027
6000	iPSC CTALs	2.36287
6500	iPSC CTALs	2.38561
7000	iPSC CTALs	2.36304
7500	iPSC CTALs	2.27687
8000	iPSC CTALs	2.24826
8500	iPSC CTALs	2.22392
9000	iPSC CTALs	2.13188
9500	iPSC CTALs	2.18927
10000	iPSC CTALs	2.25341
10500	iPSC CTALs	2.21876
11000	iPSC CTALs	2.20117
11500	iPSC CTALs	2.27562
12000	iPSC CTALs	2.24044
12500	iPSC CTALs	2.20419
13000	iPSC CTALs	2.22018
13500	iPSC CTALs	2.14609
14000	iPSC CTALs	2.11499
14500	iPSC CTALs	2.16457
15000	iPSC CTALs	2.2065
15500	iPSC CTALs	2.21681
16000	iPSC CTALs	2.1038
16500	iPSC CTALs	2.12121
17000	iPSC CTALs	2.19033
17500	iPSC CTALs	2.07821
18000	iPSC CTALs	2.07359
18500	iPSC CTALs	2.12459
19000	iPSC CTALs	2.09367
19500	iPSC CTALs	2.13401
20000	iPSC CTALs	2.1134
20500	iPSC CTALs	2.12654
21000	iPSC CTALs	2.16492
21500	iPSC CTALs	2.11286
22000	iPSC CTALs	2.10362
22500	iPSC CTALs	2.15178
23000	iPSC CTALs	2.14822
23500	iPSC CTALs	2.18234
24000	iPSC CTALs	2.142
24500	iPSC CTALs	2.11766
25000	iPSC CTALs	2.11855
-25000	iPSC CTALs	1.98521
-24500	iPSC CTALs	2.01215
-24000	iPSC CTALs	2.13412
-23500	iPSC CTALs	2.25085
-23000	iPSC CTALs	2.06715
-22500	iPSC CTALs	2.10007
-22000	iPSC CTALs	2.13412
-21500	iPSC CTALs	1.99269
-21000	iPSC CTALs	2.06341
-20500	iPSC CTALs	2.18201
-20000	iPSC CTALs	2.05592
-19500	iPSC CTALs	2.16929
-19000	iPSC CTALs	2.1547
-18500	iPSC CTALs	2.12776
-18000	iPSC CTALs	2.21007
-17500	iPSC CTALs	2.08099
-17000	iPSC CTALs	2.14834
-16500	iPSC CTALs	2.10569
-16000	iPSC CTALs	2.03722
-15500	iPSC CTALs	2.09558
-15000	iPSC CTALs	2.30922
-14500	iPSC CTALs	2.11541
-14000	iPSC CTALs	2.26133
-13500	iPSC CTALs	2.13936
-13000	iPSC CTALs	2.20633
-12500	iPSC CTALs	2.04807
-12000	iPSC CTALs	2.18276
-11500	iPSC CTALs	2.09259
-11000	iPSC CTALs	2.3066
-10500	iPSC CTALs	2.4368
-10000	iPSC CTALs	2.18089
-9500	iPSC CTALs	2.26881
-9000	iPSC CTALs	2.35412
-8500	iPSC CTALs	2.31745
-8000	iPSC CTALs	2.18239
-7500	iPSC CTALs	2.34888
-7000	iPSC CTALs	2.4948
-6500	iPSC CTALs	2.38592
-6000	iPSC CTALs	2.56514
-5500	iPSC CTALs	2.55354
-5000	iPSC CTALs	2.47422
-4500	iPSC CTALs	2.74847
-4000	iPSC CTALs	2.69347
-3500	iPSC CTALs	2.59582
-3000	iPSC CTALs	2.83826
-2500	iPSC CTALs	3.13346
-2000	iPSC CTALs	2.86819
-1500	iPSC CTALs	2.97595
-1000	iPSC CTALs	3.03132
-500	iPSC CTALs	2.97258
0	iPSC CTALs	2.98493
500	iPSC CTALs	2.99428
1000	iPSC CTALs	3.00476
1500	iPSC CTALs	2.97295
2000	iPSC CTALs	3.14094
2500	iPSC CTALs	3.07509
3000	iPSC CTALs	2.92057
3500	iPSC CTALs	2.81506
4000	iPSC CTALs	2.65081
4500	iPSC CTALs	2.68299
5000	iPSC CTALs	2.61639
5500	iPSC CTALs	2.42633
6000	iPSC CTALs	2.44803
6500	iPSC CTALs	2.84874
7000	iPSC CTALs	2.6583
7500	iPSC CTALs	2.51201
8000	iPSC CTALs	2.35711
8500	iPSC CTALs	2.21718
9000	iPSC CTALs	2.23701
9500	iPSC CTALs	2.34327
10000	iPSC CTALs	2.42595
10500	iPSC CTALs	2.45963
11000	iPSC CTALs	2.27891
11500	iPSC CTALs	2.34925
12000	iPSC CTALs	2.32119
12500	iPSC CTALs	2.23477
13000	iPSC CTALs	2.33766
13500	iPSC CTALs	2.20034
14000	iPSC CTALs	2.09558
14500	iPSC CTALs	2.23738
15000	iPSC CTALs	2.38143
15500	iPSC CTALs	2.31147
16000	iPSC CTALs	2.06378
16500	iPSC CTALs	2.10718
17000	iPSC CTALs	2.21045
17500	iPSC CTALs	1.99718
18000	iPSC CTALs	2.07052
18500	iPSC CTALs	2.07762
19000	iPSC CTALs	1.9912
19500	iPSC CTALs	2.04844
20000	iPSC CTALs	2.21905
20500	iPSC CTALs	2.18239
21000	iPSC CTALs	2.2748
21500	iPSC CTALs	2.18987
22000	iPSC CTALs	2.06603
22500	iPSC CTALs	2.19847
23000	iPSC CTALs	2.10419
23500	iPSC CTALs	2.11691
24000	iPSC CTALs	2.16031
24500	iPSC CTALs	2.19024
25000	iPSC CTALs	2.08473
-25000	iPSC CTALs	2.08795
-24500	iPSC CTALs	2.05724
-24000	iPSC CTALs	2.15586
-23500	iPSC CTALs	2.23978
-23000	iPSC CTALs	2.1139
-22500	iPSC CTALs	2.06805
-22000	iPSC CTALs	2.09336
-21500	iPSC CTALs	2.04816
-21000	iPSC CTALs	2.14483
-20500	iPSC CTALs	2.14981
-20000	iPSC CTALs	2.05659
-19500	iPSC CTALs	2.05162
-19000	iPSC CTALs	2.16949
-18500	iPSC CTALs	2.16646
-18000	iPSC CTALs	2.19739
-17500	iPSC CTALs	2.04145
-17000	iPSC CTALs	2.15802
-16500	iPSC CTALs	2.15521
-16000	iPSC CTALs	2.11023
-15500	iPSC CTALs	2.13986
-15000	iPSC CTALs	2.18138
-14500	iPSC CTALs	2.22118
-14000	iPSC CTALs	2.25881
-13500	iPSC CTALs	2.2069
-13000	iPSC CTALs	2.10612
-12500	iPSC CTALs	2.10482
-12000	iPSC CTALs	2.15392
-11500	iPSC CTALs	2.15024
-11000	iPSC CTALs	2.21902
-10500	iPSC CTALs	2.30877
-10000	iPSC CTALs	2.20106
-9500	iPSC CTALs	2.19479
-9000	iPSC CTALs	2.20474
-8500	iPSC CTALs	2.2255
-8000	iPSC CTALs	2.17987
-7500	iPSC CTALs	2.28001
-7000	iPSC CTALs	2.35246
-6500	iPSC CTALs	2.3769
-6000	iPSC CTALs	2.45627
-5500	iPSC CTALs	2.36587
-5000	iPSC CTALs	2.37409
-4500	iPSC CTALs	2.46081
-4000	iPSC CTALs	2.46341
-3500	iPSC CTALs	2.38706
-3000	iPSC CTALs	2.55122
-2500	iPSC CTALs	2.62973
-2000	iPSC CTALs	2.54603
-1500	iPSC CTALs	2.62713
-1000	iPSC CTALs	2.60313
-500	iPSC CTALs	2.58626
0	iPSC CTALs	2.58388
500	iPSC CTALs	2.61675
1000	iPSC CTALs	2.5404
1500	iPSC CTALs	2.55533
2000	iPSC CTALs	2.69223
2500	iPSC CTALs	2.63232
3000	iPSC CTALs	2.52613
3500	iPSC CTALs	2.50537
4000	iPSC CTALs	2.40458
4500	iPSC CTALs	2.47055
5000	iPSC CTALs	2.46211
5500	iPSC CTALs	2.36284
6000	iPSC CTALs	2.35138
6500	iPSC CTALs	2.46752
7000	iPSC CTALs	2.43227
7500	iPSC CTALs	2.33083
8000	iPSC CTALs	2.27287
8500	iPSC CTALs	2.24172
9000	iPSC CTALs	2.22377
9500	iPSC CTALs	2.25557
10000	iPSC CTALs	2.28433
10500	iPSC CTALs	2.23891
11000	iPSC CTALs	2.25513
11500	iPSC CTALs	2.28498
12000	iPSC CTALs	2.23069
12500	iPSC CTALs	2.25081
13000	iPSC CTALs	2.27784
13500	iPSC CTALs	2.19349
14000	iPSC CTALs	2.17316
14500	iPSC CTALs	2.22464
15000	iPSC CTALs	2.24108
15500	iPSC CTALs	2.23199
16000	iPSC CTALs	2.10071
16500	iPSC CTALs	2.13488
17000	iPSC CTALs	2.15175
17500	iPSC CTALs	2.05659
18000	iPSC CTALs	2.11974
18500	iPSC CTALs	2.15305
19000	iPSC CTALs	2.18095
19500	iPSC CTALs	2.0953
20000	iPSC CTALs	2.22485
20500	iPSC CTALs	2.19479
21000	iPSC CTALs	2.28217
21500	iPSC CTALs	2.15543
22000	iPSC CTALs	2.13986
22500	iPSC CTALs	2.17662
23000	iPSC CTALs	2.15327
23500	iPSC CTALs	2.16322
24000	iPSC CTALs	2.22702
24500	iPSC CTALs	2.13121
25000	iPSC CTALs	2.12061
-25000	iPSC CTALs	2.11339
-24500	iPSC CTALs	2.06176
-24000	iPSC CTALs	2.15052
-23500	iPSC CTALs	2.30027
-23000	iPSC CTALs	2.17075
-22500	iPSC CTALs	2.12818
-22000	iPSC CTALs	2.23204
-21500	iPSC CTALs	2.17015
-21000	iPSC CTALs	2.22812
-20500	iPSC CTALs	2.2408
-20000	iPSC CTALs	2.07837
-19500	iPSC CTALs	2.14841
-19000	iPSC CTALs	2.25499
-18500	iPSC CTALs	2.15505
-18000	iPSC CTALs	2.22691
-17500	iPSC CTALs	2.18072
-17000	iPSC CTALs	2.22057
-16500	iPSC CTALs	2.20668
-16000	iPSC CTALs	2.04938
-15500	iPSC CTALs	2.17015
-15000	iPSC CTALs	2.21845
-14500	iPSC CTALs	2.21906
-14000	iPSC CTALs	2.29514
-13500	iPSC CTALs	2.23536
-13000	iPSC CTALs	2.21211
-12500	iPSC CTALs	2.12154
-12000	iPSC CTALs	2.19762
-11500	iPSC CTALs	2.1934
-11000	iPSC CTALs	2.29665
-10500	iPSC CTALs	2.43432
-10000	iPSC CTALs	2.2734
-9500	iPSC CTALs	2.26314
-9000	iPSC CTALs	2.3676
-8500	iPSC CTALs	2.25499
-8000	iPSC CTALs	2.18736
-7500	iPSC CTALs	2.32624
-7000	iPSC CTALs	2.40775
-6500	iPSC CTALs	2.4464
-6000	iPSC CTALs	2.47025
-5500	iPSC CTALs	2.4147
-5000	iPSC CTALs	2.3516
-4500	iPSC CTALs	2.57803
-4000	iPSC CTALs	2.48021
-3500	iPSC CTALs	2.48746
-3000	iPSC CTALs	2.60188
-2500	iPSC CTALs	2.75677
-2000	iPSC CTALs	2.59252
-1500	iPSC CTALs	2.55207
-1000	iPSC CTALs	2.60068
-500	iPSC CTALs	2.63811
0	iPSC CTALs	2.64868
500	iPSC CTALs	2.66529
1000	iPSC CTALs	2.63509
1500	iPSC CTALs	2.58709
2000	iPSC CTALs	2.79873
2500	iPSC CTALs	2.81775
3000	iPSC CTALs	2.75888
3500	iPSC CTALs	2.66891
4000	iPSC CTALs	2.55841
4500	iPSC CTALs	2.53003
5000	iPSC CTALs	2.46421
5500	iPSC CTALs	2.39266
6000	iPSC CTALs	2.42225
6500	iPSC CTALs	2.58347
7000	iPSC CTALs	2.46783
7500	iPSC CTALs	2.31084
8000	iPSC CTALs	2.26435
8500	iPSC CTALs	2.27069
9000	iPSC CTALs	2.23174
9500	iPSC CTALs	2.30782
10000	iPSC CTALs	2.3513
10500	iPSC CTALs	2.25136
11000	iPSC CTALs	2.31929
11500	iPSC CTALs	2.34677
12000	iPSC CTALs	2.27703
12500	iPSC CTALs	2.23959
13000	iPSC CTALs	2.3199
13500	iPSC CTALs	2.23778
14000	iPSC CTALs	2.16713
14500	iPSC CTALs	2.2571
15000	iPSC CTALs	2.24865
15500	iPSC CTALs	2.26465
16000	iPSC CTALs	2.16713
16500	iPSC CTALs	2.15928
17000	iPSC CTALs	2.20185
17500	iPSC CTALs	2.09799
18000	iPSC CTALs	2.12607
18500	iPSC CTALs	2.16351
19000	iPSC CTALs	2.16351
19500	iPSC CTALs	2.14298
20000	iPSC CTALs	2.26616
20500	iPSC CTALs	2.22812
21000	iPSC CTALs	2.25167
21500	iPSC CTALs	2.20064
22000	iPSC CTALs	2.12698
22500	iPSC CTALs	2.1783
23000	iPSC CTALs	2.17166
23500	iPSC CTALs	2.21
24000	iPSC CTALs	2.24533
24500	iPSC CTALs	2.20547
25000	iPSC CTALs	2.18434
-25000	CM CTALs	2.00019
-24500	CM CTALs	1.94964
-24000	CM CTALs	2.0367
-23500	CM CTALs	2.05484
-23000	CM CTALs	2.08401
-22500	CM CTALs	1.98204
-22000	CM CTALs	2.03562
-21500	CM CTALs	1.97448
-21000	CM CTALs	1.99997
-20500	CM CTALs	2.01941
-20000	CM CTALs	1.98312
-19500	CM CTALs	2.01898
-19000	CM CTALs	2.00689
-18500	CM CTALs	2.05852
-18000	CM CTALs	2.10539
-17500	CM CTALs	2.02503
-17000	CM CTALs	2.06997
-16500	CM CTALs	2.15508
-16000	CM CTALs	2.07645
-15500	CM CTALs	2.13369
-15000	CM CTALs	2.10669
-14500	CM CTALs	2.0961
-14000	CM CTALs	2.06068
-13500	CM CTALs	2.25532
-13000	CM CTALs	2.21621
-12500	CM CTALs	2.17971
-12000	CM CTALs	2.07861
-11500	CM CTALs	2.26568
-11000	CM CTALs	2.20131
-10500	CM CTALs	2.22442
-10000	CM CTALs	2.11619
-9500	CM CTALs	2.13456
-9000	CM CTALs	2.25985
-8500	CM CTALs	2.23976
-8000	CM CTALs	2.27649
-7500	CM CTALs	2.34799
-7000	CM CTALs	2.43548
-6500	CM CTALs	2.54609
-6000	CM CTALs	2.4182
-5500	CM CTALs	2.68456
-5000	CM CTALs	2.61046
-4500	CM CTALs	2.62105
-4000	CM CTALs	2.79365
-3500	CM CTALs	2.91484
-3000	CM CTALs	3.00125
-2500	CM CTALs	2.86537
-2000	CM CTALs	2.96539
-1500	CM CTALs	3.0747
-1000	CM CTALs	3.12029
-500	CM CTALs	3.0032
0	CM CTALs	2.97382
500	CM CTALs	3.04813
1000	CM CTALs	3.03841
1500	CM CTALs	3.05418
2000	CM CTALs	3.01746
2500	CM CTALs	2.91852
3000	CM CTALs	2.73597
3500	CM CTALs	2.72193
4000	CM CTALs	2.57417
4500	CM CTALs	2.61694
5000	CM CTALs	2.72344
5500	CM CTALs	2.52276
6000	CM CTALs	2.63941
6500	CM CTALs	2.80165
7000	CM CTALs	2.48733
7500	CM CTALs	2.36808
8000	CM CTALs	2.36463
8500	CM CTALs	2.3966
9000	CM CTALs	2.32099
9500	CM CTALs	2.22615
10000	CM CTALs	2.19418
10500	CM CTALs	2.3346
11000	CM CTALs	2.13715
11500	CM CTALs	2.19656
12000	CM CTALs	2.24862
12500	CM CTALs	2.15141
13000	CM CTALs	1.97146
13500	CM CTALs	2.16696
14000	CM CTALs	2.21103
14500	CM CTALs	2.1877
15000	CM CTALs	2.13845
15500	CM CTALs	2.12462
16000	CM CTALs	2.14968
16500	CM CTALs	2.04167
17000	CM CTALs	2.04318
17500	CM CTALs	2.00559
18000	CM CTALs	1.99932
18500	CM CTALs	1.89671
19000	CM CTALs	2.02698
19500	CM CTALs	2.00148
20000	CM CTALs	1.94791
20500	CM CTALs	1.99414
21000	CM CTALs	2.03713
21500	CM CTALs	2.02417
22000	CM CTALs	2.13218
22500	CM CTALs	2.00753
23000	CM CTALs	2.05182
23500	CM CTALs	2.06003
24000	CM CTALs	2.10647
24500	CM CTALs	2.13067
25000	CM CTALs	2.10734
-25000	CM CTALs	2.12782
-24500	CM CTALs	2.00516
-24000	CM CTALs	2.07632
-23500	CM CTALs	2.1314
-23000	CM CTALs	2.1482
-22500	CM CTALs	1.9061
-22000	CM CTALs	2.02161
-21500	CM CTALs	2.01624
-21000	CM CTALs	2.04199
-20500	CM CTALs	1.98442
-20000	CM CTALs	1.9651
-19500	CM CTALs	2.06881
-19000	CM CTALs	1.99908
-18500	CM CTALs	2.0023
-18000	CM CTALs	2.0284
-17500	CM CTALs	2.03448
-17000	CM CTALs	2.09385
-16500	CM CTALs	2.22044
-16000	CM CTALs	2.06917
-15500	CM CTALs	2.08419
-15000	CM CTALs	2.16394
-14500	CM CTALs	2.17503
-14000	CM CTALs	2.18826
-13500	CM CTALs	2.22295
-13000	CM CTALs	2.18254
-12500	CM CTALs	2.22473
-12000	CM CTALs	2.15142
-11500	CM CTALs	2.24548
-11000	CM CTALs	2.25871
-10500	CM CTALs	2.29375
-10000	CM CTALs	2.1271
-9500	CM CTALs	2.08634
-9000	CM CTALs	2.21436
-8500	CM CTALs	2.28589
-8000	CM CTALs	2.43752
-7500	CM CTALs	2.3592
-7000	CM CTALs	2.47113
-6500	CM CTALs	2.59737
-6000	CM CTALs	2.54194
-5500	CM CTALs	2.81194
-5000	CM CTALs	2.73219
-4500	CM CTALs	2.65781
-4000	CM CTALs	2.90707
-3500	CM CTALs	2.98217
-3000	CM CTALs	3.14846
-2500	CM CTALs	3.00327
-2000	CM CTALs	3.13809
-1500	CM CTALs	3.18493
-1000	CM CTALs	3.17385
-500	CM CTALs	3.16884
0	CM CTALs	3.12879
500	CM CTALs	3.22856
1000	CM CTALs	3.22356
1500	CM CTALs	3.24966
2000	CM CTALs	3.15704
2500	CM CTALs	2.95928
3000	CM CTALs	2.86451
3500	CM CTALs	2.76366
4000	CM CTALs	2.67354
4500	CM CTALs	2.70358
5000	CM CTALs	2.79263
5500	CM CTALs	2.53979
6000	CM CTALs	2.75222
6500	CM CTALs	2.9017
7000	CM CTALs	2.56268
7500	CM CTALs	2.44753
8000	CM CTALs	2.46934
8500	CM CTALs	2.40712
9000	CM CTALs	2.32201
9500	CM CTALs	2.12889
10000	CM CTALs	2.25227
10500	CM CTALs	2.36313
11000	CM CTALs	2.10493
11500	CM CTALs	2.13068
12000	CM CTALs	2.20614
12500	CM CTALs	2.09027
13000	CM CTALs	2.02948
13500	CM CTALs	2.17288
14000	CM CTALs	2.1575
14500	CM CTALs	2.15679
15000	CM CTALs	2.15965
15500	CM CTALs	2.07597
16000	CM CTALs	2.2233
16500	CM CTALs	2.10565
17000	CM CTALs	2.03985
17500	CM CTALs	2.01696
18000	CM CTALs	1.95724
18500	CM CTALs	1.86783
19000	CM CTALs	1.94436
19500	CM CTALs	1.98477
20000	CM CTALs	1.95151
20500	CM CTALs	2.01517
21000	CM CTALs	2.00194
21500	CM CTALs	2.03591
22000	CM CTALs	2.06166
22500	CM CTALs	2.03412
23000	CM CTALs	1.97905
23500	CM CTALs	2.05665
24000	CM CTALs	1.99443
24500	CM CTALs	2.09063
25000	CM CTALs	2.14177
-25000	CM CTALs	2.00582
-24500	CM CTALs	1.93755
-24000	CM CTALs	2.08554
-23500	CM CTALs	2.02191
-23000	CM CTALs	2.09126
-22500	CM CTALs	2.00511
-22000	CM CTALs	2.08197
-21500	CM CTALs	1.98688
-21000	CM CTALs	2.00904
-20500	CM CTALs	1.98044
-20000	CM CTALs	1.94505
-19500	CM CTALs	2.04515
-19000	CM CTALs	1.96436
-18500	CM CTALs	2.04622
-18000	CM CTALs	2.10342
-17500	CM CTALs	1.97723
-17000	CM CTALs	2.06695
-16500	CM CTALs	2.18492
-16000	CM CTALs	2.08554
-15500	CM CTALs	2.09019
-15000	CM CTALs	2.11092
-14500	CM CTALs	2.09734
-14000	CM CTALs	2.17098
-13500	CM CTALs	2.17598
-13000	CM CTALs	2.21352
-12500	CM CTALs	2.32613
-12000	CM CTALs	2.11307
-11500	CM CTALs	2.21638
-11000	CM CTALs	2.19708
-10500	CM CTALs	2.18778
-10000	CM CTALs	2.1792
-9500	CM CTALs	2.19672
-9000	CM CTALs	2.23711
-8500	CM CTALs	2.29896
-8000	CM CTALs	2.23926
-7500	CM CTALs	2.37582
-7000	CM CTALs	2.39333
-6500	CM CTALs	2.5138
-6000	CM CTALs	2.44016
-5500	CM CTALs	2.76619
-5000	CM CTALs	2.72543
-4500	CM CTALs	2.67181
-4000	CM CTALs	2.79192
-3500	CM CTALs	2.82124
-3000	CM CTALs	2.90739
-2500	CM CTALs	2.84412
-2000	CM CTALs	3.02429
-1500	CM CTALs	2.99605
-1000	CM CTALs	3.04431
-500	CM CTALs	3.07183
0	CM CTALs	3.06254
500	CM CTALs	3.10472
1000	CM CTALs	3.00605
1500	CM CTALs	3.03215
2000	CM CTALs	2.9653
2500	CM CTALs	2.88094
3000	CM CTALs	2.73473
3500	CM CTALs	2.65966
4000	CM CTALs	2.58494
4500	CM CTALs	2.54419
5000	CM CTALs	2.67467
5500	CM CTALs	2.51917
6000	CM CTALs	2.66073
6500	CM CTALs	2.70899
7000	CM CTALs	2.53382
7500	CM CTALs	2.39977
8000	CM CTALs	2.43587
8500	CM CTALs	2.43087
9000	CM CTALs	2.21245
9500	CM CTALs	2.11092
10000	CM CTALs	2.20351
10500	CM CTALs	2.26142
11000	CM CTALs	2.13773
11500	CM CTALs	2.21602
12000	CM CTALs	2.22246
12500	CM CTALs	2.08947
13000	CM CTALs	2.06159
13500	CM CTALs	2.06016
14000	CM CTALs	2.18635
14500	CM CTALs	2.12629
15000	CM CTALs	2.14953
15500	CM CTALs	2.14059
16000	CM CTALs	2.11057
16500	CM CTALs	2.01154
17000	CM CTALs	2.01047
17500	CM CTALs	1.97258
18000	CM CTALs	2.03621
18500	CM CTALs	2.00261
19000	CM CTALs	2.03478
19500	CM CTALs	2.04443
20000	CM CTALs	1.99403
20500	CM CTALs	2.00725
21000	CM CTALs	2.02799
21500	CM CTALs	2.08161
22000	CM CTALs	2.06767
22500	CM CTALs	2.00761
23000	CM CTALs	1.91788
23500	CM CTALs	2.02012
24000	CM CTALs	2.02835
24500	CM CTALs	2.0859
25000	CM CTALs	2.05909
-25000	CM CTALs	2.12585
-24500	CM CTALs	1.96975
-24000	CM CTALs	1.98853
-23500	CM CTALs	1.98692
-23000	CM CTALs	2.00569
-22500	CM CTALs	2.07114
-22000	CM CTALs	2.13229
-21500	CM CTALs	2.04646
-21000	CM CTALs	1.91772
-20500	CM CTALs	1.87695
-20000	CM CTALs	1.97136
-19500	CM CTALs	2.00462
-19000	CM CTALs	1.87695
-18500	CM CTALs	2.02232
-18000	CM CTALs	2.09367
-17500	CM CTALs	1.98102
-17000	CM CTALs	2.06792
-16500	CM CTALs	2.07918
-16000	CM CTALs	2.1398
-15500	CM CTALs	2.10332
-15000	CM CTALs	2.17199
-14500	CM CTALs	2.1103
-14000	CM CTALs	2.10171
-13500	CM CTALs	2.22026
-13000	CM CTALs	2.21007
-12500	CM CTALs	2.16501
-12000	CM CTALs	2.14409
-11500	CM CTALs	2.20739
-11000	CM CTALs	2.15482
-10500	CM CTALs	2.23475
-10000	CM CTALs	2.15375
-9500	CM CTALs	2.07382
-9000	CM CTALs	2.27552
-8500	CM CTALs	2.29697
-8000	CM CTALs	2.3313
-7500	CM CTALs	2.26801
-7000	CM CTALs	2.2605
-6500	CM CTALs	2.39621
-6000	CM CTALs	2.48365
-5500	CM CTALs	2.69446
-5000	CM CTALs	2.71431
-4500	CM CTALs	2.63385
-4000	CM CTALs	2.76366
-3500	CM CTALs	2.87846
-3000	CM CTALs	2.88329
-2500	CM CTALs	2.82428
-2000	CM CTALs	2.90045
-1500	CM CTALs	3.0705
-1000	CM CTALs	2.98038
-500	CM CTALs	2.8924
0	CM CTALs	2.97877
500	CM CTALs	3.1059
1000	CM CTALs	3.0646
1500	CM CTALs	2.9718
2000	CM CTALs	2.92781
2500	CM CTALs	2.84091
3000	CM CTALs	2.7465
3500	CM CTALs	2.61293
4000	CM CTALs	2.5094
4500	CM CTALs	2.60917
5000	CM CTALs	2.74435
5500	CM CTALs	2.54909
6000	CM CTALs	2.60971
6500	CM CTALs	2.5802
7000	CM CTALs	2.46058
7500	CM CTALs	2.36349
8000	CM CTALs	2.43054
8500	CM CTALs	2.38334
9000	CM CTALs	2.24118
9500	CM CTALs	2.19827
10000	CM CTALs	2.18164
10500	CM CTALs	2.26586
11000	CM CTALs	2.07972
11500	CM CTALs	2.15643
12000	CM CTALs	2.16018
12500	CM CTALs	2.1811
13000	CM CTALs	2.00623
13500	CM CTALs	2.09474
14000	CM CTALs	2.14248
14500	CM CTALs	2.08187
15000	CM CTALs	2.12639
15500	CM CTALs	2.12639
16000	CM CTALs	2.10547
16500	CM CTALs	2.10708
17000	CM CTALs	2.05504
17500	CM CTALs	2.0352
18000	CM CTALs	2.02125
18500	CM CTALs	1.99657
19000	CM CTALs	2.01481
19500	CM CTALs	1.99121
20000	CM CTALs	1.98799
20500	CM CTALs	1.99175
21000	CM CTALs	2.09259
21500	CM CTALs	1.92577
22000	CM CTALs	2.01159
22500	CM CTALs	1.97512
23000	CM CTALs	1.98585
23500	CM CTALs	1.96975
24000	CM CTALs	2.0647
24500	CM CTALs	2.11298
25000	CM CTALs	2.00838
-25000	CM CTALs	1.98995
-24500	CM CTALs	2.05748
-24000	CM CTALs	2.06709
-23500	CM CTALs	2.06086
-23000	CM CTALs	2.09124
-22500	CM CTALs	2.00346
-22000	CM CTALs	2.05099
-21500	CM CTALs	2.07696
-21000	CM CTALs	2.07566
-20500	CM CTALs	2.00164
-20000	CM CTALs	1.99463
-19500	CM CTALs	2.07124
-19000	CM CTALs	1.99697
-18500	CM CTALs	2.03592
-18000	CM CTALs	2.10942
-17500	CM CTALs	2.04683
-17000	CM CTALs	2.14864
-16500	CM CTALs	2.08033
-16000	CM CTALs	2.04449
-15500	CM CTALs	2.12812
-15000	CM CTALs	2.13306
-14500	CM CTALs	2.10111
-14000	CM CTALs	2.10033
-13500	CM CTALs	2.17072
-13000	CM CTALs	2.17695
-12500	CM CTALs	2.14448
-12000	CM CTALs	2.12423
-11500	CM CTALs	2.17695
-11000	CM CTALs	2.23253
-10500	CM CTALs	2.25772
-10000	CM CTALs	2.16864
-9500	CM CTALs	2.09566
-9000	CM CTALs	2.18422
-8500	CM CTALs	2.23876
-8000	CM CTALs	2.30447
-7500	CM CTALs	2.30083
-7000	CM CTALs	2.34317
-6500	CM CTALs	2.42368
-6000	CM CTALs	2.44913
-5500	CM CTALs	2.66755
-5000	CM CTALs	2.65613
-4500	CM CTALs	2.62133
-4000	CM CTALs	2.72417
-3500	CM CTALs	2.89948
-3000	CM CTALs	2.86286
-2500	CM CTALs	2.7769
-2000	CM CTALs	2.90442
-1500	CM CTALs	3.01973
-1000	CM CTALs	3.04674
-500	CM CTALs	3.00259
0	CM CTALs	2.86026
500	CM CTALs	2.96233
1000	CM CTALs	2.98077
1500	CM CTALs	3.0148
2000	CM CTALs	2.9348
2500	CM CTALs	2.74131
3000	CM CTALs	2.69508
3500	CM CTALs	2.67872
4000	CM CTALs	2.58315
4500	CM CTALs	2.60081
5000	CM CTALs	2.61431
5500	CM CTALs	2.43095
6000	CM CTALs	2.59094
6500	CM CTALs	2.73508
7000	CM CTALs	2.47147
7500	CM CTALs	2.35719
8000	CM CTALs	2.33927
8500	CM CTALs	2.35512
9000	CM CTALs	2.27642
9500	CM CTALs	2.18682
10000	CM CTALs	2.21902
10500	CM CTALs	2.29564
11000	CM CTALs	2.10267
11500	CM CTALs	2.225
12000	CM CTALs	2.22863
12500	CM CTALs	2.14111
13000	CM CTALs	2.13462
13500	CM CTALs	2.13487
14000	CM CTALs	2.11176
14500	CM CTALs	2.17227
15000	CM CTALs	2.12007
15500	CM CTALs	2.07878
16000	CM CTALs	2.10397
16500	CM CTALs	2.09955
17000	CM CTALs	2.1141
17500	CM CTALs	2.04813
18000	CM CTALs	2.00086
18500	CM CTALs	1.99281
19000	CM CTALs	2.07436
19500	CM CTALs	2.07124
20000	CM CTALs	2.05021
20500	CM CTALs	1.9484
21000	CM CTALs	2.04969
21500	CM CTALs	1.99671
22000	CM CTALs	2.07332
22500	CM CTALs	1.98762
23000	CM CTALs	1.99307
23500	CM CTALs	2.0406
24000	CM CTALs	2.03774
24500	CM CTALs	2.06527
25000	CM CTALs	2.12007
-25000	CM CTALs	2.02246
-24500	CM CTALs	1.97891
-24000	CM CTALs	2.06809
-23500	CM CTALs	2.04771
-23000	CM CTALs	2.0894
-22500	CM CTALs	2.00763
-22000	CM CTALs	2.07481
-21500	CM CTALs	2.05767
-21000	CM CTALs	2.0169
-20500	CM CTALs	1.97474
-20000	CM CTALs	1.97103
-19500	CM CTALs	2.0945
-19000	CM CTALs	1.96918
-18500	CM CTALs	2.05952
-18000	CM CTALs	2.11998
-17500	CM CTALs	2.0125
-17000	CM CTALs	2.12415
-16500	CM CTALs	2.10654
-16000	CM CTALs	2.03844
-15500	CM CTALs	2.08709
-15000	CM CTALs	2.06253
-14500	CM CTALs	2.08778
-14000	CM CTALs	2.09079
-13500	CM CTALs	2.1677
-13000	CM CTALs	2.13712
-12500	CM CTALs	2.19109
-12000	CM CTALs	2.14083
-11500	CM CTALs	2.19688
-11000	CM CTALs	2.11488
-10500	CM CTALs	2.17673
-10000	CM CTALs	2.13087
-9500	CM CTALs	2.10261
-9000	CM CTALs	2.16955
-8500	CM CTALs	2.16561
-8000	CM CTALs	2.29672
-7500	CM CTALs	2.27031
-7000	CM CTALs	2.28746
-6500	CM CTALs	2.42181
-6000	CM CTALs	2.42436
-5500	CM CTALs	2.63376
-5000	CM CTALs	2.59044
-4500	CM CTALs	2.55963
-4000	CM CTALs	2.73244
-3500	CM CTALs	2.78687
-3000	CM CTALs	2.81583
-2500	CM CTALs	2.75398
-2000	CM CTALs	2.85011
-1500	CM CTALs	2.97497
-1000	CM CTALs	3.00763
-500	CM CTALs	3.01064
0	CM CTALs	2.88903
500	CM CTALs	2.91173
1000	CM CTALs	2.97612
1500	CM CTALs	2.96848
2000	CM CTALs	2.85335
2500	CM CTALs	2.72364
3000	CM CTALs	2.71182
3500	CM CTALs	2.66387
4000	CM CTALs	2.51354
4500	CM CTALs	2.58048
5000	CM CTALs	2.59206
5500	CM CTALs	2.38845
6000	CM CTALs	2.51539
6500	CM CTALs	2.71738
7000	CM CTALs	2.43269
7500	CM CTALs	2.34004
8000	CM CTALs	2.38544
8500	CM CTALs	2.31618
9000	CM CTALs	2.28282
9500	CM CTALs	2.15009
10000	CM CTALs	2.19295
10500	CM CTALs	2.27587
11000	CM CTALs	2.06184
11500	CM CTALs	2.13782
12000	CM CTALs	2.21426
12500	CM CTALs	2.11002
13000	CM CTALs	2.04446
13500	CM CTALs	2.0989
14000	CM CTALs	2.08685
14500	CM CTALs	2.08778
15000	CM CTALs	2.10145
15500	CM CTALs	2.0806
16000	CM CTALs	2.10724
16500	CM CTALs	2.07272
17000	CM CTALs	2.03543
17500	CM CTALs	1.99026
18000	CM CTALs	2.02385
18500	CM CTALs	1.93003
19000	CM CTALs	1.99721
19500	CM CTALs	2.02338
20000	CM CTALs	1.97543
20500	CM CTALs	1.99605
21000	CM CTALs	2.0162
21500	CM CTALs	1.97474
22000	CM CTALs	2.05651
22500	CM CTALs	1.99953
23000	CM CTALs	1.92169
23500	CM CTALs	1.99628
24000	CM CTALs	1.96177
24500	CM CTALs	2.09427
25000	CM CTALs	2.12137
-25000	CM CTALs	2.06797
-24500	CM CTALs	1.90558
-24000	CM CTALs	2.10261
-23500	CM CTALs	1.97845
-23000	CM CTALs	2.06707
-22500	CM CTALs	2.03333
-22000	CM CTALs	1.987
-21500	CM CTALs	1.9825
-21000	CM CTALs	2.03333
-20500	CM CTALs	1.96721
-20000	CM CTALs	2.02074
-19500	CM CTALs	2.1269
-19000	CM CTALs	1.8408
-18500	CM CTALs	1.93527
-18000	CM CTALs	2.21507
-17500	CM CTALs	1.96091
-17000	CM CTALs	1.95011
-16500	CM CTALs	2.04863
-16000	CM CTALs	2.02479
-15500	CM CTALs	2.03873
-15000	CM CTALs	2.11116
-14500	CM CTALs	2.23532
-14000	CM CTALs	2.23172
-13500	CM CTALs	2.31584
-13000	CM CTALs	2.32169
-12500	CM CTALs	2.19078
-12000	CM CTALs	2.19168
-11500	CM CTALs	2.22767
-11000	CM CTALs	2.20968
-10500	CM CTALs	2.24117
-10000	CM CTALs	2.15884
-9500	CM CTALs	2.05268
-9000	CM CTALs	2.20023
-8500	CM CTALs	2.37972
-8000	CM CTALs	2.47059
-7500	CM CTALs	2.39007
-7000	CM CTALs	2.52547
-6500	CM CTALs	2.56191
-6000	CM CTALs	2.47869
-5500	CM CTALs	2.81158
-5000	CM CTALs	2.76749
-4500	CM CTALs	2.67932
-4000	CM CTALs	2.85297
-3500	CM CTALs	3.11973
-3000	CM CTALs	3.30552
-2500	CM CTALs	3.06485
-2000	CM CTALs	3.07069
-1500	CM CTALs	3.26548
-1000	CM CTALs	3.24479
-500	CM CTALs	3.15122
0	CM CTALs	3.16157
500	CM CTALs	3.11073
1000	CM CTALs	3.25918
1500	CM CTALs	3.23894
2000	CM CTALs	3.12378
2500	CM CTALs	2.99557
3000	CM CTALs	2.83092
3500	CM CTALs	2.71846
4000	CM CTALs	2.64918
4500	CM CTALs	2.68112
5000	CM CTALs	2.78819
5500	CM CTALs	2.56641
6000	CM CTALs	2.63209
6500	CM CTALs	2.95868
7000	CM CTALs	2.61904
7500	CM CTALs	2.43955
8000	CM CTALs	2.41076
8500	CM CTALs	2.45979
9000	CM CTALs	2.42561
9500	CM CTALs	2.36802
10000	CM CTALs	2.27266
10500	CM CTALs	2.32799
11000	CM CTALs	2.11296
11500	CM CTALs	2.23892
12000	CM CTALs	2.23847
12500	CM CTALs	2.19033
13000	CM CTALs	2.08057
13500	CM CTALs	2.20518
14000	CM CTALs	2.18718
14500	CM CTALs	2.22497
15000	CM CTALs	2.26321
15500	CM CTALs	2.08867
16000	CM CTALs	2.17054
16500	CM CTALs	2.05988
17000	CM CTALs	2.10216
17500	CM CTALs	2.05268
18000	CM CTALs	1.94291
18500	CM CTALs	1.96766
19000	CM CTALs	2.12196
19500	CM CTALs	2.05268
20000	CM CTALs	1.94606
20500	CM CTALs	2.04818
21000	CM CTALs	2.02389
21500	CM CTALs	1.95056
22000	CM CTALs	2.05223
22500	CM CTALs	2.02839
23000	CM CTALs	2.06527
23500	CM CTALs	1.97485
24000	CM CTALs	2.1422
24500	CM CTALs	2.16874
25000	CM CTALs	2.08552
-25000	CM CTALs	2.07445
-24500	CM CTALs	2.02592
-24000	CM CTALs	2.07977
-23500	CM CTALs	2.0989
-23000	CM CTALs	2.1051
-22500	CM CTALs	2.07995
-22000	CM CTALs	2.04027
-21500	CM CTALs	2.05497
-21000	CM CTALs	2.06347
-20500	CM CTALs	2.0346
-20000	CM CTALs	2.03176
-19500	CM CTALs	2.07127
-19000	CM CTALs	1.95489
-18500	CM CTALs	2.01706
-18000	CM CTALs	2.06737
-17500	CM CTALs	2.0493
-17000	CM CTALs	2.09571
-16500	CM CTALs	2.16338
-16000	CM CTALs	2.06365
-15500	CM CTALs	2.04222
-15000	CM CTALs	2.1361
-14500	CM CTALs	2.13433
-14000	CM CTALs	2.14283
-13500	CM CTALs	2.24504
-13000	CM CTALs	2.20926
-12500	CM CTALs	2.19438
-12000	CM CTALs	2.1655
-11500	CM CTALs	2.19243
-11000	CM CTALs	2.18552
-10500	CM CTALs	2.18499
-10000	CM CTALs	2.17542
-9500	CM CTALs	2.09483
-9000	CM CTALs	2.17702
-8500	CM CTALs	2.26116
-8000	CM CTALs	2.32138
-7500	CM CTALs	2.31359
-7000	CM CTALs	2.34547
-6500	CM CTALs	2.42306
-6000	CM CTALs	2.36071
-5500	CM CTALs	2.5049
-5000	CM CTALs	2.51074
-4500	CM CTALs	2.50366
-4000	CM CTALs	2.63846
-3500	CM CTALs	2.65387
-3000	CM CTALs	2.68717
-2500	CM CTALs	2.7079
-2000	CM CTALs	2.7164
-1500	CM CTALs	2.76883
-1000	CM CTALs	2.80178
-500	CM CTALs	2.8078
0	CM CTALs	2.77007
500	CM CTALs	2.79965
1000	CM CTALs	2.72915
1500	CM CTALs	2.76122
2000	CM CTALs	2.7412
2500	CM CTALs	2.66964
3000	CM CTALs	2.62712
3500	CM CTALs	2.58231
4000	CM CTALs	2.44166
4500	CM CTALs	2.47868
5000	CM CTALs	2.4785
5500	CM CTALs	2.3933
6000	CM CTALs	2.45565
6500	CM CTALs	2.52615
7000	CM CTALs	2.39259
7500	CM CTALs	2.30137
8000	CM CTALs	2.27781
8500	CM CTALs	2.3189
9000	CM CTALs	2.22325
9500	CM CTALs	2.13982
10000	CM CTALs	2.15594
10500	CM CTALs	2.20376
11000	CM CTALs	2.09819
11500	CM CTALs	2.16621
12000	CM CTALs	2.22467
12500	CM CTALs	2.12264
13000	CM CTALs	2.10988
13500	CM CTALs	2.13964
14000	CM CTALs	2.11555
14500	CM CTALs	2.12724
15000	CM CTALs	2.1338
15500	CM CTALs	2.10138
16000	CM CTALs	2.10634
16500	CM CTALs	2.07233
17000	CM CTALs	2.04044
17500	CM CTALs	1.98978
18000	CM CTALs	2.03991
18500	CM CTALs	2.02415
19000	CM CTALs	2.07906
19500	CM CTALs	2.06223
20000	CM CTALs	2.05692
20500	CM CTALs	2.01228
21000	CM CTALs	2.07056
21500	CM CTALs	2.06631
22000	CM CTALs	2.05745
22500	CM CTALs	2.03318
23000	CM CTALs	1.97632
23500	CM CTALs	2.07091
24000	CM CTALs	2.07764
24500	CM CTALs	2.09252
25000	CM CTALs	2.11325
-25000	CM CTALs	1.90784
-24500	CM CTALs	1.83585
-24000	CM CTALs	2.06897
-23500	CM CTALs	2.00594
-23000	CM CTALs	2.12455
-22500	CM CTALs	1.94178
-22000	CM CTALs	2.05965
-21500	CM CTALs	1.96715
-21000	CM CTALs	1.96827
-20500	CM CTALs	1.87837
-20000	CM CTALs	1.87017
-19500	CM CTALs	1.97684
-19000	CM CTALs	1.7758
-18500	CM CTALs	1.95558
-18000	CM CTALs	2.07755
-17500	CM CTALs	1.94514
-17000	CM CTALs	2.17304
-16500	CM CTALs	2.25994
-16000	CM CTALs	2.00556
-15500	CM CTALs	2.05741
-15000	CM CTALs	2.07382
-14500	CM CTALs	2.18982
-14000	CM CTALs	2.11299
-13500	CM CTALs	2.22749
-13000	CM CTALs	2.26143
-12500	CM CTALs	2.32447
-12000	CM CTALs	2.157
-11500	CM CTALs	2.25957
-11000	CM CTALs	2.27859
-10500	CM CTALs	2.27486
-10000	CM CTALs	2.2163
-9500	CM CTALs	2.06487
-9000	CM CTALs	2.19542
-8500	CM CTALs	2.33342
-8000	CM CTALs	2.58146
-7500	CM CTALs	2.48411
-7000	CM CTALs	2.60831
-6500	CM CTALs	2.78287
-6000	CM CTALs	2.77019
-5500	CM CTALs	3.20137
-5000	CM CTALs	3.0462
-4500	CM CTALs	2.95743
-4000	CM CTALs	3.2368
-3500	CM CTALs	3.46544
-3000	CM CTALs	3.46433
-2500	CM CTALs	3.25321
-2000	CM CTALs	3.46022
-1500	CM CTALs	3.71199
-1000	CM CTALs	3.66872
-500	CM CTALs	3.59562
0	CM CTALs	3.55384
500	CM CTALs	3.6967
1000	CM CTALs	3.70267
1500	CM CTALs	3.66947
2000	CM CTALs	3.52736
2500	CM CTALs	3.24538
3000	CM CTALs	3.18197
3500	CM CTALs	3.04098
4000	CM CTALs	2.80264
4500	CM CTALs	2.96303
5000	CM CTALs	3.14878
5500	CM CTALs	2.70902
6000	CM CTALs	2.87351
6500	CM CTALs	3.20249
7000	CM CTALs	2.70678
7500	CM CTALs	2.53334
8000	CM CTALs	2.59787
8500	CM CTALs	2.58407
9000	CM CTALs	2.35953
9500	CM CTALs	2.23085
10000	CM CTALs	2.28456
10500	CM CTALs	2.45614
11000	CM CTALs	2.03801
11500	CM CTALs	2.29053
12000	CM CTALs	2.31776
12500	CM CTALs	2.18497
13000	CM CTALs	2.01079
13500	CM CTALs	2.19728
14000	CM CTALs	2.34983
14500	CM CTALs	2.22749
[truncated: 1,334 more rows]

## Sheet: 2G_CM_H3K27AC
Distance	variable	value
-25000	iPSC CTALs	1.47504
-24500	iPSC CTALs	1.47793
-24000	iPSC CTALs	1.51696
-23500	iPSC CTALs	1.51723
-23000	iPSC CTALs	1.43706
-22500	iPSC CTALs	1.42602
-22000	iPSC CTALs	1.49462
-21500	iPSC CTALs	1.46987
-21000	iPSC CTALs	1.48393
-20500	iPSC CTALs	1.45195
-20000	iPSC CTALs	1.44061
-19500	iPSC CTALs	1.39855
-19000	iPSC CTALs	1.39054
-18500	iPSC CTALs	1.47679
-18000	iPSC CTALs	1.45086
-17500	iPSC CTALs	1.39549
-17000	iPSC CTALs	1.41126
-16500	iPSC CTALs	1.36741
-16000	iPSC CTALs	1.34853
-15500	iPSC CTALs	1.32592
-15000	iPSC CTALs	1.36798
-14500	iPSC CTALs	1.39006
-14000	iPSC CTALs	1.45699
-13500	iPSC CTALs	1.47657
-13000	iPSC CTALs	1.42532
-12500	iPSC CTALs	1.43767
-12000	iPSC CTALs	1.3965
-11500	iPSC CTALs	1.4354
-11000	iPSC CTALs	1.49173
-10500	iPSC CTALs	1.48906
-10000	iPSC CTALs	1.51425
-9500	iPSC CTALs	1.48713
-9000	iPSC CTALs	1.41765
-8500	iPSC CTALs	1.38493
-8000	iPSC CTALs	1.36211
-7500	iPSC CTALs	1.40517
-7000	iPSC CTALs	1.43881
-6500	iPSC CTALs	1.46251
-6000	iPSC CTALs	1.44424
-5500	iPSC CTALs	1.43601
-5000	iPSC CTALs	1.46067
-4500	iPSC CTALs	1.52196
-4000	iPSC CTALs	1.609
-3500	iPSC CTALs	1.63265
-3000	iPSC CTALs	1.70958
-2500	iPSC CTALs	1.69955
-2000	iPSC CTALs	1.62227
-1500	iPSC CTALs	1.64667
-1000	iPSC CTALs	1.63533
-500	iPSC CTALs	1.59594
0	iPSC CTALs	1.62065
500	iPSC CTALs	1.62494
1000	iPSC CTALs	1.66507
1500	iPSC CTALs	1.77551
2000	iPSC CTALs	1.77104
2500	iPSC CTALs	1.78059
3000	iPSC CTALs	1.6818
3500	iPSC CTALs	1.57544
4000	iPSC CTALs	1.53628
4500	iPSC CTALs	1.46812
5000	iPSC CTALs	1.45169
5500	iPSC CTALs	1.47193
6000	iPSC CTALs	1.44367
6500	iPSC CTALs	1.51898
7000	iPSC CTALs	1.55126
7500	iPSC CTALs	1.49681
8000	iPSC CTALs	1.50207
8500	iPSC CTALs	1.5266
9000	iPSC CTALs	1.487
9500	iPSC CTALs	1.54776
10000	iPSC CTALs	1.52314
10500	iPSC CTALs	1.61842
11000	iPSC CTALs	1.54601
11500	iPSC CTALs	1.49348
12000	iPSC CTALs	1.45533
12500	iPSC CTALs	1.45568
13000	iPSC CTALs	1.43163
13500	iPSC CTALs	1.41875
14000	iPSC CTALs	1.47202
14500	iPSC CTALs	1.49633
15000	iPSC CTALs	1.48266
15500	iPSC CTALs	1.42076
16000	iPSC CTALs	1.43193
16500	iPSC CTALs	1.38944
17000	iPSC CTALs	1.37345
17500	iPSC CTALs	1.41616
18000	iPSC CTALs	1.41257
18500	iPSC CTALs	1.40964
19000	iPSC CTALs	1.39671
19500	iPSC CTALs	1.41108
20000	iPSC CTALs	1.4506
20500	iPSC CTALs	1.50641
21000	iPSC CTALs	1.52345
21500	iPSC CTALs	1.47986
22000	iPSC CTALs	1.45467
22500	iPSC CTALs	1.47438
23000	iPSC CTALs	1.55442
23500	iPSC CTALs	1.51412
24000	iPSC CTALs	1.55998
24500	iPSC CTALs	1.52099
25000	iPSC CTALs	1.4566
-25000	iPSC CTALs	1.46421
-24500	iPSC CTALs	1.4552
-24000	iPSC CTALs	1.4736
-23500	iPSC CTALs	1.48805
-23000	iPSC CTALs	1.44844
-22500	iPSC CTALs	1.43939
-22000	iPSC CTALs	1.46701
-21500	iPSC CTALs	1.45205
-21000	iPSC CTALs	1.48681
-20500	iPSC CTALs	1.46701
-20000	iPSC CTALs	1.42685
-19500	iPSC CTALs	1.4311
-19000	iPSC CTALs	1.43437
-18500	iPSC CTALs	1.48992
-18000	iPSC CTALs	1.47186
-17500	iPSC CTALs	1.42209
-17000	iPSC CTALs	1.43998
-16500	iPSC CTALs	1.4079
-16000	iPSC CTALs	1.39868
-15500	iPSC CTALs	1.36927
-15000	iPSC CTALs	1.39052
-14500	iPSC CTALs	1.41495
-14000	iPSC CTALs	1.46523
-13500	iPSC CTALs	1.47725
-13000	iPSC CTALs	1.44054
-12500	iPSC CTALs	1.42872
-12000	iPSC CTALs	1.41317
-11500	iPSC CTALs	1.41589
-11000	iPSC CTALs	1.47462
-10500	iPSC CTALs	1.51928
-10000	iPSC CTALs	1.52051
-9500	iPSC CTALs	1.49391
-9000	iPSC CTALs	1.42396
-8500	iPSC CTALs	1.42311
-8000	iPSC CTALs	1.43599
-7500	iPSC CTALs	1.42498
-7000	iPSC CTALs	1.46187
-6500	iPSC CTALs	1.48601
-6000	iPSC CTALs	1.48397
-5500	iPSC CTALs	1.47755
-5000	iPSC CTALs	1.48741
-4500	iPSC CTALs	1.52714
-4000	iPSC CTALs	1.57631
-3500	iPSC CTALs	1.60253
-3000	iPSC CTALs	1.64873
-2500	iPSC CTALs	1.61762
-2000	iPSC CTALs	1.58575
-1500	iPSC CTALs	1.59684
-1000	iPSC CTALs	1.60699
-500	iPSC CTALs	1.61035
0	iPSC CTALs	1.60325
500	iPSC CTALs	1.60691
1000	iPSC CTALs	1.62225
1500	iPSC CTALs	1.69458
2000	iPSC CTALs	1.73147
2500	iPSC CTALs	1.69088
3000	iPSC CTALs	1.64953
3500	iPSC CTALs	1.57436
4000	iPSC CTALs	1.5608
4500	iPSC CTALs	1.49544
5000	iPSC CTALs	1.48622
5500	iPSC CTALs	1.51694
6000	iPSC CTALs	1.46429
6500	iPSC CTALs	1.5469
7000	iPSC CTALs	1.54818
7500	iPSC CTALs	1.50182
8000	iPSC CTALs	1.49731
8500	iPSC CTALs	1.52268
9000	iPSC CTALs	1.49391
9500	iPSC CTALs	1.51575
10000	iPSC CTALs	1.48002
10500	iPSC CTALs	1.54665
11000	iPSC CTALs	1.52757
11500	iPSC CTALs	1.49672
12000	iPSC CTALs	1.47419
12500	iPSC CTALs	1.45201
13000	iPSC CTALs	1.43174
13500	iPSC CTALs	1.42209
14000	iPSC CTALs	1.47364
14500	iPSC CTALs	1.47309
15000	iPSC CTALs	1.48567
15500	iPSC CTALs	1.45154
16000	iPSC CTALs	1.44037
16500	iPSC CTALs	1.42651
17000	iPSC CTALs	1.42035
17500	iPSC CTALs	1.42685
18000	iPSC CTALs	1.41389
18500	iPSC CTALs	1.43888
19000	iPSC CTALs	1.41168
19500	iPSC CTALs	1.42745
20000	iPSC CTALs	1.43765
20500	iPSC CTALs	1.49191
21000	iPSC CTALs	1.48354
21500	iPSC CTALs	1.47717
22000	iPSC CTALs	1.46897
22500	iPSC CTALs	1.44827
23000	iPSC CTALs	1.52289
23500	iPSC CTALs	1.48902
24000	iPSC CTALs	1.53131
24500	iPSC CTALs	1.46863
25000	iPSC CTALs	1.45507
-25000	iPSC CTALs	1.54741
-24500	iPSC CTALs	1.56924
-24000	iPSC CTALs	1.58081
-23500	iPSC CTALs	1.6102
-23000	iPSC CTALs	1.58817
-22500	iPSC CTALs	1.56783
-22000	iPSC CTALs	1.59077
-21500	iPSC CTALs	1.58546
-21000	iPSC CTALs	1.62505
-20500	iPSC CTALs	1.58615
-20000	iPSC CTALs	1.56829
-19500	iPSC CTALs	1.53336
-19000	iPSC CTALs	1.50882
-18500	iPSC CTALs	1.60657
-18000	iPSC CTALs	1.56993
-17500	iPSC CTALs	1.52645
-17000	iPSC CTALs	1.52267
-16500	iPSC CTALs	1.4895
-16000	iPSC CTALs	1.45301
-15500	iPSC CTALs	1.40438
-15000	iPSC CTALs	1.46759
-14500	iPSC CTALs	1.48183
-14000	iPSC CTALs	1.53592
-13500	iPSC CTALs	1.53702
-13000	iPSC CTALs	1.49881
-12500	iPSC CTALs	1.50946
-12000	iPSC CTALs	1.49985
-11500	iPSC CTALs	1.50084
-11000	iPSC CTALs	1.5834
-10500	iPSC CTALs	1.59535
-10000	iPSC CTALs	1.60031
-9500	iPSC CTALs	1.60188
-9000	iPSC CTALs	1.51824
-8500	iPSC CTALs	1.52565
-8000	iPSC CTALs	1.52309
-7500	iPSC CTALs	1.54038
-7000	iPSC CTALs	1.64429
-6500	iPSC CTALs	1.65982
-6000	iPSC CTALs	1.64593
-5500	iPSC CTALs	1.64566
-5000	iPSC CTALs	1.6783
-4500	iPSC CTALs	1.74685
-4000	iPSC CTALs	1.81507
-3500	iPSC CTALs	1.81892
-3000	iPSC CTALs	1.86431
-2500	iPSC CTALs	1.84183
-2000	iPSC CTALs	1.78453
-1500	iPSC CTALs	1.79152
-1000	iPSC CTALs	1.83652
-500	iPSC CTALs	1.80965
0	iPSC CTALs	1.83289
500	iPSC CTALs	1.82251
1000	iPSC CTALs	1.82404
1500	iPSC CTALs	1.93481
2000	iPSC CTALs	1.97592
2500	iPSC CTALs	1.98665
3000	iPSC CTALs	1.91748
3500	iPSC CTALs	1.77651
4000	iPSC CTALs	1.70177
4500	iPSC CTALs	1.62157
5000	iPSC CTALs	1.6186
5500	iPSC CTALs	1.65639
6000	iPSC CTALs	1.64265
6500	iPSC CTALs	1.71426
7000	iPSC CTALs	1.73369
7500	iPSC CTALs	1.65925
8000	iPSC CTALs	1.62379
8500	iPSC CTALs	1.65349
9000	iPSC CTALs	1.5897
9500	iPSC CTALs	1.61577
10000	iPSC CTALs	1.59787
10500	iPSC CTALs	1.67666
11000	iPSC CTALs	1.64467
11500	iPSC CTALs	1.57783
12000	iPSC CTALs	1.57814
12500	iPSC CTALs	1.53069
13000	iPSC CTALs	1.55977
13500	iPSC CTALs	1.53481
14000	iPSC CTALs	1.52595
14500	iPSC CTALs	1.57531
15000	iPSC CTALs	1.60069
15500	iPSC CTALs	1.55367
16000	iPSC CTALs	1.5508
16500	iPSC CTALs	1.51446
17000	iPSC CTALs	1.48641
17500	iPSC CTALs	1.5155
18000	iPSC CTALs	1.51561
18500	iPSC CTALs	1.51069
19000	iPSC CTALs	1.50801
19500	iPSC CTALs	1.52114
20000	iPSC CTALs	1.53237
20500	iPSC CTALs	1.55855
21000	iPSC CTALs	1.55844
21500	iPSC CTALs	1.52725
22000	iPSC CTALs	1.53389
22500	iPSC CTALs	1.55183
23000	iPSC CTALs	1.62497
23500	iPSC CTALs	1.61673
24000	iPSC CTALs	1.59119
24500	iPSC CTALs	1.55157
25000	iPSC CTALs	1.5011
-25000	iPSC CTALs	1.49803
-24500	iPSC CTALs	1.48542
-24000	iPSC CTALs	1.52862
-23500	iPSC CTALs	1.54127
-23000	iPSC CTALs	1.52787
-22500	iPSC CTALs	1.54025
-22000	iPSC CTALs	1.55701
-21500	iPSC CTALs	1.55963
-21000	iPSC CTALs	1.55697
-20500	iPSC CTALs	1.54287
-20000	iPSC CTALs	1.51014
-19500	iPSC CTALs	1.50495
-19000	iPSC CTALs	1.50909
-18500	iPSC CTALs	1.54744
-18000	iPSC CTALs	1.53326
-17500	iPSC CTALs	1.51748
-17000	iPSC CTALs	1.51014
-16500	iPSC CTALs	1.47698
-16000	iPSC CTALs	1.47741
-15500	iPSC CTALs	1.44867
-15000	iPSC CTALs	1.47815
-14500	iPSC CTALs	1.48866
-14000	iPSC CTALs	1.52858
-13500	iPSC CTALs	1.52088
-13000	iPSC CTALs	1.51202
-12500	iPSC CTALs	1.50436
-12000	iPSC CTALs	1.49339
-11500	iPSC CTALs	1.4937
-11000	iPSC CTALs	1.51733
-10500	iPSC CTALs	1.55197
-10000	iPSC CTALs	1.55228
-9500	iPSC CTALs	1.56349
-9000	iPSC CTALs	1.52987
-8500	iPSC CTALs	1.51311
-8000	iPSC CTALs	1.52284
-7500	iPSC CTALs	1.52073
-7000	iPSC CTALs	1.53436
-6500	iPSC CTALs	1.56302
-6000	iPSC CTALs	1.58064
-5500	iPSC CTALs	1.55267
-5000	iPSC CTALs	1.58177
-4500	iPSC CTALs	1.60352
-4000	iPSC CTALs	1.65141
-3500	iPSC CTALs	1.6507
-3000	iPSC CTALs	1.65219
-2500	iPSC CTALs	1.60228
-2000	iPSC CTALs	1.62297
-1500	iPSC CTALs	1.62083
-1000	iPSC CTALs	1.65313
-500	iPSC CTALs	1.62856
0	iPSC CTALs	1.63899
500	iPSC CTALs	1.64442
1000	iPSC CTALs	1.62958
1500	iPSC CTALs	1.70343
2000	iPSC CTALs	1.72397
2500	iPSC CTALs	1.72936
3000	iPSC CTALs	1.67562
3500	iPSC CTALs	1.63083
4000	iPSC CTALs	1.60802
4500	iPSC CTALs	1.57982
5000	iPSC CTALs	1.57829
5500	iPSC CTALs	1.57431
6000	iPSC CTALs	1.56404
6500	iPSC CTALs	1.57451
7000	iPSC CTALs	1.60427
7500	iPSC CTALs	1.57201
8000	iPSC CTALs	1.55631
8500	iPSC CTALs	1.56502
9000	iPSC CTALs	1.51444
9500	iPSC CTALs	1.54838
10000	iPSC CTALs	1.5251
10500	iPSC CTALs	1.56564
11000	iPSC CTALs	1.56373
11500	iPSC CTALs	1.55404
12000	iPSC CTALs	1.53205
12500	iPSC CTALs	1.51522
13000	iPSC CTALs	1.49608
13500	iPSC CTALs	1.50104
14000	iPSC CTALs	1.4953
14500	iPSC CTALs	1.54049
15000	iPSC CTALs	1.55131
15500	iPSC CTALs	1.52131
16000	iPSC CTALs	1.4962
16500	iPSC CTALs	1.48472
17000	iPSC CTALs	1.4969
17500	iPSC CTALs	1.51569
18000	iPSC CTALs	1.52389
18500	iPSC CTALs	1.53822
19000	iPSC CTALs	1.50077
19500	iPSC CTALs	1.49885
20000	iPSC CTALs	1.50448
20500	iPSC CTALs	1.52311
21000	iPSC CTALs	1.51905
21500	iPSC CTALs	1.51631
22000	iPSC CTALs	1.50967
22500	iPSC CTALs	1.51823
23000	iPSC CTALs	1.53553
23500	iPSC CTALs	1.55131
24000	iPSC CTALs	1.55037
24500	iPSC CTALs	1.50854
25000	iPSC CTALs	1.50198
-25000	iPSC CTALs	1.46241
-24500	iPSC CTALs	1.47715
-24000	iPSC CTALs	1.48468
-23500	iPSC CTALs	1.53243
-23000	iPSC CTALs	1.48822
-22500	iPSC CTALs	1.47376
-22000	iPSC CTALs	1.50176
-21500	iPSC CTALs	1.48599
-21000	iPSC CTALs	1.53362
-20500	iPSC CTALs	1.49531
-20000	iPSC CTALs	1.4938
-19500	iPSC CTALs	1.44413
-19000	iPSC CTALs	1.43792
-18500	iPSC CTALs	1.51415
-18000	iPSC CTALs	1.49216
-17500	iPSC CTALs	1.42362
-17000	iPSC CTALs	1.42055
-16500	iPSC CTALs	1.42366
-16000	iPSC CTALs	1.37754
-15500	iPSC CTALs	1.327
-15000	iPSC CTALs	1.39666
-14500	iPSC CTALs	1.40378
-14000	iPSC CTALs	1.45345
-13500	iPSC CTALs	1.466
-13000	iPSC CTALs	1.41776
-12500	iPSC CTALs	1.42983
-12000	iPSC CTALs	1.40661
-11500	iPSC CTALs	1.4382
-11000	iPSC CTALs	1.49901
-10500	iPSC CTALs	1.5075
-10000	iPSC CTALs	1.5257
-9500	iPSC CTALs	1.51403
-9000	iPSC CTALs	1.45839
-8500	iPSC CTALs	1.44341
-8000	iPSC CTALs	1.40526
-7500	iPSC CTALs	1.45329
-7000	iPSC CTALs	1.54637
-6500	iPSC CTALs	1.53
-6000	iPSC CTALs	1.53709
-5500	iPSC CTALs	1.5625
-5000	iPSC CTALs	1.55716
-4500	iPSC CTALs	1.63033
-4000	iPSC CTALs	1.68425
-3500	iPSC CTALs	1.69604
-3000	iPSC CTALs	1.75168
-2500	iPSC CTALs	1.69839
-2000	iPSC CTALs	1.67075
-1500	iPSC CTALs	1.68784
-1000	iPSC CTALs	1.68135
-500	iPSC CTALs	1.64359
0	iPSC CTALs	1.70262
500	iPSC CTALs	1.68198
1000	iPSC CTALs	1.69553
1500	iPSC CTALs	1.82967
2000	iPSC CTALs	1.84922
2500	iPSC CTALs	1.82445
3000	iPSC CTALs	1.76702
3500	iPSC CTALs	1.62619
4000	iPSC CTALs	1.57752
4500	iPSC CTALs	1.51777
5000	iPSC CTALs	1.51737
5500	iPSC CTALs	1.55127
6000	iPSC CTALs	1.5255
6500	iPSC CTALs	1.5805
7000	iPSC CTALs	1.59906
7500	iPSC CTALs	1.53964
8000	iPSC CTALs	1.52458
8500	iPSC CTALs	1.5527
9000	iPSC CTALs	1.50762
9500	iPSC CTALs	1.53052
10000	iPSC CTALs	1.50144
10500	iPSC CTALs	1.59217
11000	iPSC CTALs	1.55716
11500	iPSC CTALs	1.49989
12000	iPSC CTALs	1.48049
12500	iPSC CTALs	1.44807
13000	iPSC CTALs	1.465
13500	iPSC CTALs	1.48002
14000	iPSC CTALs	1.49431
14500	iPSC CTALs	1.51415
15000	iPSC CTALs	1.50176
15500	iPSC CTALs	1.45911
16000	iPSC CTALs	1.47631
16500	iPSC CTALs	1.41621
17000	iPSC CTALs	1.40538
17500	iPSC CTALs	1.44226
18000	iPSC CTALs	1.42477
18500	iPSC CTALs	1.43298
19000	iPSC CTALs	1.4084
19500	iPSC CTALs	1.41533
20000	iPSC CTALs	1.45644
20500	iPSC CTALs	1.47886
21000	iPSC CTALs	1.51144
21500	iPSC CTALs	1.50105
22000	iPSC CTALs	1.45508
22500	iPSC CTALs	1.46173
23000	iPSC CTALs	1.53976
23500	iPSC CTALs	1.54028
24000	iPSC CTALs	1.51976
24500	iPSC CTALs	1.47926
25000	iPSC CTALs	1.46743
-25000	iPSC CTALs	1.50517
-24500	iPSC CTALs	1.51142
-24000	iPSC CTALs	1.54283
-23500	iPSC CTALs	1.54263
-23000	iPSC CTALs	1.50678
-22500	iPSC CTALs	1.49549
-22000	iPSC CTALs	1.55425
-21500	iPSC CTALs	1.55417
-21000	iPSC CTALs	1.54876
-20500	iPSC CTALs	1.51977
-20000	iPSC CTALs	1.4984
-19500	iPSC CTALs	1.47904
-19000	iPSC CTALs	1.49005
-18500	iPSC CTALs	1.54525
-18000	iPSC CTALs	1.52263
-17500	iPSC CTALs	1.48327
-17000	iPSC CTALs	1.484
-16500	iPSC CTALs	1.45097
-16000	iPSC CTALs	1.43246
-15500	iPSC CTALs	1.41254
-15000	iPSC CTALs	1.44033
-14500	iPSC CTALs	1.4917
-14000	iPSC CTALs	1.50735
-13500	iPSC CTALs	1.50013
-13000	iPSC CTALs	1.47065
-12500	iPSC CTALs	1.49634
-12000	iPSC CTALs	1.4715
-11500	iPSC CTALs	1.49739
-11000	iPSC CTALs	1.54582
-10500	iPSC CTALs	1.5609
-10000	iPSC CTALs	1.58352
-9500	iPSC CTALs	1.54759
-9000	iPSC CTALs	1.50033
-8500	iPSC CTALs	1.48964
-8000	iPSC CTALs	1.504
-7500	iPSC CTALs	1.49956
-7000	iPSC CTALs	1.53735
-6500	iPSC CTALs	1.55844
-6000	iPSC CTALs	1.53848
-5500	iPSC CTALs	1.54554
-5000	iPSC CTALs	1.55828
-4500	iPSC CTALs	1.58824
-4000	iPSC CTALs	1.65381
-3500	iPSC CTALs	1.66297
-3000	iPSC CTALs	1.68652
-2500	iPSC CTALs	1.67232
-2000	iPSC CTALs	1.61159
-1500	iPSC CTALs	1.62522
-1000	iPSC CTALs	1.65788
-500	iPSC CTALs	1.63611
0	iPSC CTALs	1.66813
500	iPSC CTALs	1.65034
1000	iPSC CTALs	1.68184
1500	iPSC CTALs	1.78406
2000	iPSC CTALs	1.77709
2500	iPSC CTALs	1.7608
3000	iPSC CTALs	1.69515
3500	iPSC CTALs	1.64276
4000	iPSC CTALs	1.60844
4500	iPSC CTALs	1.54788
5000	iPSC CTALs	1.55312
5500	iPSC CTALs	1.55804
6000	iPSC CTALs	1.53094
6500	iPSC CTALs	1.58739
7000	iPSC CTALs	1.60844
7500	iPSC CTALs	1.58122
8000	iPSC CTALs	1.57167
8500	iPSC CTALs	1.56437
9000	iPSC CTALs	1.53166
9500	iPSC CTALs	1.568
10000	iPSC CTALs	1.55279
10500	iPSC CTALs	1.59687
11000	iPSC CTALs	1.59268
11500	iPSC CTALs	1.5315
12000	iPSC CTALs	1.50025
12500	iPSC CTALs	1.51134
13000	iPSC CTALs	1.48989
13500	iPSC CTALs	1.48001
14000	iPSC CTALs	1.5086
14500	iPSC CTALs	1.53457
15000	iPSC CTALs	1.53973
15500	iPSC CTALs	1.49638
16000	iPSC CTALs	1.51884
16500	iPSC CTALs	1.48319
17000	iPSC CTALs	1.47009
17500	iPSC CTALs	1.48315
18000	iPSC CTALs	1.47751
18500	iPSC CTALs	1.48307
19000	iPSC CTALs	1.48202
19500	iPSC CTALs	1.479
20000	iPSC CTALs	1.52432
20500	iPSC CTALs	1.55247
21000	iPSC CTALs	1.54896
21500	iPSC CTALs	1.50009
22000	iPSC CTALs	1.51158
22500	iPSC CTALs	1.52912
23000	iPSC CTALs	1.58332
23500	iPSC CTALs	1.57639
24000	iPSC CTALs	1.58131
24500	iPSC CTALs	1.54977
25000	iPSC CTALs	1.53025
-25000	iPSC CTALs	1.52121
-24500	iPSC CTALs	1.52851
-24000	iPSC CTALs	1.55716
-23500	iPSC CTALs	1.60108
-23000	iPSC CTALs	1.55109
-22500	iPSC CTALs	1.53963
-22000	iPSC CTALs	1.54273
-21500	iPSC CTALs	1.5061
-21000	iPSC CTALs	1.5662
-20500	iPSC CTALs	1.51943
-20000	iPSC CTALs	1.49986
-19500	iPSC CTALs	1.44405
-19000	iPSC CTALs	1.44605
-18500	iPSC CTALs	1.56357
-18000	iPSC CTALs	1.53556
-17500	iPSC CTALs	1.44197
-17000	iPSC CTALs	1.48199
-16500	iPSC CTALs	1.42792
-16000	iPSC CTALs	1.37436
-15500	iPSC CTALs	1.3217
-15000	iPSC CTALs	1.42453
-14500	iPSC CTALs	1.42054
-14000	iPSC CTALs	1.48743
-13500	iPSC CTALs	1.51794
-13000	iPSC CTALs	1.40458
-12500	iPSC CTALs	1.439
-12000	iPSC CTALs	1.44202
-11500	iPSC CTALs	1.47236
-11000	iPSC CTALs	1.5524
-10500	iPSC CTALs	1.60919
-10000	iPSC CTALs	1.63746
-9500	iPSC CTALs	1.60469
-9000	iPSC CTALs	1.46332
-8500	iPSC CTALs	1.44227
-8000	iPSC CTALs	1.43824
-7500	iPSC CTALs	1.49498
-7000	iPSC CTALs	1.59442
-6500	iPSC CTALs	1.56811
-6000	iPSC CTALs	1.54413
-5500	iPSC CTALs	1.57991
-5000	iPSC CTALs	1.57935
-4500	iPSC CTALs	1.65503
-4000	iPSC CTALs	1.74666
-3500	iPSC CTALs	1.79143
-3000	iPSC CTALs	1.891
-2500	iPSC CTALs	1.80671
-2000	iPSC CTALs	1.75455
-1500	iPSC CTALs	1.77297
-1000	iPSC CTALs	1.78112
-500	iPSC CTALs	1.71618
0	iPSC CTALs	1.76983
500	iPSC CTALs	1.75196
1000	iPSC CTALs	1.78613
1500	iPSC CTALs	1.9165
2000	iPSC CTALs	1.95521
2500	iPSC CTALs	1.97142
3000	iPSC CTALs	1.86761
3500	iPSC CTALs	1.70273
4000	iPSC CTALs	1.65333
4500	iPSC CTALs	1.5662
5000	iPSC CTALs	1.52715
5500	iPSC CTALs	1.55661
6000	iPSC CTALs	1.54909
6500	iPSC CTALs	1.66649
7000	iPSC CTALs	1.74135
7500	iPSC CTALs	1.62905
8000	iPSC CTALs	1.60257
8500	iPSC CTALs	1.64386
9000	iPSC CTALs	1.58644
9500	iPSC CTALs	1.60299
10000	iPSC CTALs	1.5965
10500	iPSC CTALs	1.70171
11000	iPSC CTALs	1.61963
11500	iPSC CTALs	1.58016
12000	iPSC CTALs	1.52524
12500	iPSC CTALs	1.4887
13000	iPSC CTALs	1.51692
13500	iPSC CTALs	1.48709
14000	iPSC CTALs	1.52036
14500	iPSC CTALs	1.56811
15000	iPSC CTALs	1.56985
15500	iPSC CTALs	1.48064
16000	iPSC CTALs	1.47894
16500	iPSC CTALs	1.42801
17000	iPSC CTALs	1.41867
17500	iPSC CTALs	1.4758
18000	iPSC CTALs	1.44146
18500	iPSC CTALs	1.47257
19000	iPSC CTALs	1.45008
19500	iPSC CTALs	1.50224
20000	iPSC CTALs	1.54841
20500	iPSC CTALs	1.55856
21000	iPSC CTALs	1.59977
21500	iPSC CTALs	1.55745
22000	iPSC CTALs	1.54718
22500	iPSC CTALs	1.54527
23000	iPSC CTALs	1.63754
23500	iPSC CTALs	1.63092
24000	iPSC CTALs	1.63168
24500	iPSC CTALs	1.57443
25000	iPSC CTALs	1.52418
-25000	iPSC CTALs	1.45044
-24500	iPSC CTALs	1.4505
-24000	iPSC CTALs	1.44449
-23500	iPSC CTALs	1.46866
-23000	iPSC CTALs	1.46479
-22500	iPSC CTALs	1.47354
-22000	iPSC CTALs	1.46139
-21500	iPSC CTALs	1.4586
-21000	iPSC CTALs	1.4577
-20500	iPSC CTALs	1.47187
-20000	iPSC CTALs	1.42556
-19500	iPSC CTALs	1.41711
-19000	iPSC CTALs	1.41211
-18500	iPSC CTALs	1.438
-18000	iPSC CTALs	1.43937
-17500	iPSC CTALs	1.42783
-17000	iPSC CTALs	1.43872
-16500	iPSC CTALs	1.40336
-16000	iPSC CTALs	1.36533
-15500	iPSC CTALs	1.37825
-15000	iPSC CTALs	1.41759
-14500	iPSC CTALs	1.43122
-14000	iPSC CTALs	1.45068
-13500	iPSC CTALs	1.46092
-13000	iPSC CTALs	1.45532
-12500	iPSC CTALs	1.4361
-12000	iPSC CTALs	1.40033
-11500	iPSC CTALs	1.44646
-11000	iPSC CTALs	1.45669
-10500	iPSC CTALs	1.46657
-10000	iPSC CTALs	1.47996
-9500	iPSC CTALs	1.4833
-9000	iPSC CTALs	1.42027
-8500	iPSC CTALs	1.42509
-8000	iPSC CTALs	1.45193
-7500	iPSC CTALs	1.46818
-7000	iPSC CTALs	1.46735
-6500	iPSC CTALs	1.50187
-6000	iPSC CTALs	1.48199
-5500	iPSC CTALs	1.48246
-5000	iPSC CTALs	1.50163
-4500	iPSC CTALs	1.52746
-4000	iPSC CTALs	1.57413
-3500	iPSC CTALs	1.58579
-3000	iPSC CTALs	1.61686
-2500	iPSC CTALs	1.61263
-2000	iPSC CTALs	1.55871
-1500	iPSC CTALs	1.54115
-1000	iPSC CTALs	1.58198
-500	iPSC CTALs	1.5696
0	iPSC CTALs	1.59216
500	iPSC CTALs	1.59097
1000	iPSC CTALs	1.60573
1500	iPSC CTALs	1.65186
2000	iPSC CTALs	1.66537
2500	iPSC CTALs	1.68561
3000	iPSC CTALs	1.60299
3500	iPSC CTALs	1.55442
4000	iPSC CTALs	1.53091
4500	iPSC CTALs	1.50937
5000	iPSC CTALs	1.50931
5500	iPSC CTALs	1.49651
6000	iPSC CTALs	1.473
6500	iPSC CTALs	1.50913
7000	iPSC CTALs	1.56526
7500	iPSC CTALs	1.51205
8000	iPSC CTALs	1.48187
8500	iPSC CTALs	1.4999
9000	iPSC CTALs	1.46794
9500	iPSC CTALs	1.51193
10000	iPSC CTALs	1.49657
10500	iPSC CTALs	1.56841
11000	iPSC CTALs	1.53829
11500	iPSC CTALs	1.49401
12000	iPSC CTALs	1.44128
12500	iPSC CTALs	1.44407
13000	iPSC CTALs	1.43574
13500	iPSC CTALs	1.41902
14000	iPSC CTALs	1.43402
14500	iPSC CTALs	1.45181
15000	iPSC CTALs	1.46503
15500	iPSC CTALs	1.42884
16000	iPSC CTALs	1.43741
16500	iPSC CTALs	1.40283
17000	iPSC CTALs	1.39807
17500	iPSC CTALs	1.41967
18000	iPSC CTALs	1.4458
18500	iPSC CTALs	1.44634
19000	iPSC CTALs	1.42735
19500	iPSC CTALs	1.43318
20000	iPSC CTALs	1.44151
20500	iPSC CTALs	1.45854
21000	iPSC CTALs	1.47669
21500	iPSC CTALs	1.45604
22000	iPSC CTALs	1.4627
22500	iPSC CTALs	1.45818
23000	iPSC CTALs	1.49467
23500	iPSC CTALs	1.48133
24000	iPSC CTALs	1.47437
24500	iPSC CTALs	1.45157
25000	iPSC CTALs	1.42533
-25000	iPSC CTALs	1.45456
-24500	iPSC CTALs	1.44218
-24000	iPSC CTALs	1.48433
-23500	iPSC CTALs	1.50388
-23000	iPSC CTALs	1.46176
-22500	iPSC CTALs	1.43652
-22000	iPSC CTALs	1.47802
-21500	iPSC CTALs	1.45178
-21000	iPSC CTALs	1.50071
-20500	iPSC CTALs	1.47775
-20000	iPSC CTALs	1.46076
-19500	iPSC CTALs	1.42774
-19000	iPSC CTALs	1.40099
-18500	iPSC CTALs	1.49177
-18000	iPSC CTALs	1.47137
-17500	iPSC CTALs	1.41326
-17000	iPSC CTALs	1.41968
-16500	iPSC CTALs	1.39557
-16000	iPSC CTALs	1.35197
-15500	iPSC CTALs	1.33126
-15000	iPSC CTALs	1.37884
-14500	iPSC CTALs	1.38054
-14000	iPSC CTALs	1.44512
-13500	iPSC CTALs	1.45491
-13000	iPSC CTALs	1.39514
-12500	iPSC CTALs	1.40145
-12000	iPSC CTALs	1.40877
-11500	iPSC CTALs	1.43389
-11000	iPSC CTALs	1.49641
-10500	iPSC CTALs	1.5222
-10000	iPSC CTALs	1.53842
-9500	iPSC CTALs	1.51589
-9000	iPSC CTALs	1.44016
-8500	iPSC CTALs	1.43153
-8000	iPSC CTALs	1.42332
-7500	iPSC CTALs	1.44957
-7000	iPSC CTALs	1.49026
-6500	iPSC CTALs	1.4769
-6000	iPSC CTALs	1.4805
-5500	iPSC CTALs	1.49061
-5000	iPSC CTALs	1.52146
-4500	iPSC CTALs	1.55417
-4000	iPSC CTALs	1.6326
-3500	iPSC CTALs	1.64979
-3000	iPSC CTALs	1.70051
-2500	iPSC CTALs	1.63659
-2000	iPSC CTALs	1.64101
-1500	iPSC CTALs	1.64426
-1000	iPSC CTALs	1.67612
-500	iPSC CTALs	1.63605
0	iPSC CTALs	1.66238
500	iPSC CTALs	1.66555
1000	iPSC CTALs	1.69675
1500	iPSC CTALs	1.78424
2000	iPSC CTALs	1.80863
2500	iPSC CTALs	1.78908
3000	iPSC CTALs	1.70635
3500	iPSC CTALs	1.63187
4000	iPSC CTALs	1.58174
4500	iPSC CTALs	1.49432
5000	iPSC CTALs	1.4975
5500	iPSC CTALs	1.48329
6000	iPSC CTALs	1.47458
6500	iPSC CTALs	1.56095
7000	iPSC CTALs	1.59052
7500	iPSC CTALs	1.54759
8000	iPSC CTALs	1.55591
8500	iPSC CTALs	1.54523
9000	iPSC CTALs	1.48762
9500	iPSC CTALs	1.5155
10000	iPSC CTALs	1.47911
10500	iPSC CTALs	1.58127
11000	iPSC CTALs	1.5208
11500	iPSC CTALs	1.48542
12000	iPSC CTALs	1.45456
12500	iPSC CTALs	1.44876
13000	iPSC CTALs	1.44039
13500	iPSC CTALs	1.4407
14000	iPSC CTALs	1.47489
14500	iPSC CTALs	1.49792
15000	iPSC CTALs	1.49881
15500	iPSC CTALs	1.44713
16000	iPSC CTALs	1.42081
16500	iPSC CTALs	1.40683
17000	iPSC CTALs	1.42522
17500	iPSC CTALs	1.43157
18000	iPSC CTALs	1.43416
18500	iPSC CTALs	1.45747
19000	iPSC CTALs	1.4455
19500	iPSC CTALs	1.45654
20000	iPSC CTALs	1.47013
20500	iPSC CTALs	1.48205
21000	iPSC CTALs	1.51236
21500	iPSC CTALs	1.48209
22000	iPSC CTALs	1.45712
22500	iPSC CTALs	1.48159
23000	iPSC CTALs	1.5335
23500	iPSC CTALs	1.50435
24000	iPSC CTALs	1.50977
24500	iPSC CTALs	1.48631
25000	iPSC CTALs	1.44473
-25000	iPSC CTALs	1.42724
-24500	iPSC CTALs	1.40709
-24000	iPSC CTALs	1.418
-23500	iPSC CTALs	1.45841
-23000	iPSC CTALs	1.42719
-22500	iPSC CTALs	1.40316
-22000	iPSC CTALs	1.40758
-21500	iPSC CTALs	1.4213
-21000	iPSC CTALs	1.45644
-20500	iPSC CTALs	1.42926
-20000	iPSC CTALs	1.40955
-19500	iPSC CTALs	1.38713
-19000	iPSC CTALs	1.37597
-18500	iPSC CTALs	1.45497
-18000	iPSC CTALs	1.45369
-17500	iPSC CTALs	1.36422
-17000	iPSC CTALs	1.36811
-16500	iPSC CTALs	1.37877
-16000	iPSC CTALs	1.33949
-15500	iPSC CTALs	1.29191
-15000	iPSC CTALs	1.33497
-14500	iPSC CTALs	1.35842
-14000	iPSC CTALs	1.39677
-13500	iPSC CTALs	1.41132
-13000	iPSC CTALs	1.3714
-12500	iPSC CTALs	1.38511
-12000	iPSC CTALs	1.36388
-11500	iPSC CTALs	1.36874
-11000	iPSC CTALs	1.43309
-10500	iPSC CTALs	1.47129
-10000	iPSC CTALs	1.48422
-9500	iPSC CTALs	1.47331
-9000	iPSC CTALs	1.40611
-8500	iPSC CTALs	1.38202
-8000	iPSC CTALs	1.38143
-7500	iPSC CTALs	1.39386
-7000	iPSC CTALs	1.45192
-6500	iPSC CTALs	1.46298
-6000	iPSC CTALs	1.46308
-5500	iPSC CTALs	1.4564
-5000	iPSC CTALs	1.50718
-4500	iPSC CTALs	1.53618
-4000	iPSC CTALs	1.60987
-3500	iPSC CTALs	1.62506
-3000	iPSC CTALs	1.655
-2500	iPSC CTALs	1.62157
-2000	iPSC CTALs	1.59119
-1500	iPSC CTALs	1.60574
-1000	iPSC CTALs	1.6112
-500	iPSC CTALs	1.58509
0	iPSC CTALs	1.60948
500	iPSC CTALs	1.59134
1000	iPSC CTALs	1.57988
1500	iPSC CTALs	1.69482
2000	iPSC CTALs	1.71802
2500	iPSC CTALs	1.72623
3000	iPSC CTALs	1.66247
3500	iPSC CTALs	1.57349
4000	iPSC CTALs	1.51829
4500	iPSC CTALs	1.46215
5000	iPSC CTALs	1.46795
5500	iPSC CTALs	1.48678
6000	iPSC CTALs	1.45851
6500	iPSC CTALs	1.49936
7000	iPSC CTALs	1.52492
7500	iPSC CTALs	1.4852
8000	iPSC CTALs	1.47886
8500	iPSC CTALs	1.50221
9000	iPSC CTALs	1.44553
9500	iPSC CTALs	1.45807
10000	iPSC CTALs	1.46072
10500	iPSC CTALs	1.5205
11000	iPSC CTALs	1.47729
11500	iPSC CTALs	1.43064
12000	iPSC CTALs	1.42906
12500	iPSC CTALs	1.40434
13000	iPSC CTALs	1.3916
13500	iPSC CTALs	1.38801
14000	iPSC CTALs	1.41456
14500	iPSC CTALs	1.43201
15000	iPSC CTALs	1.45109
15500	iPSC CTALs	1.40227
16000	iPSC CTALs	1.39667
16500	iPSC CTALs	1.37666
17000	iPSC CTALs	1.36889
17500	iPSC CTALs	1.38025
18000	iPSC CTALs	1.38192
18500	iPSC CTALs	1.39559
19000	iPSC CTALs	1.37243
19500	iPSC CTALs	1.38752
20000	iPSC CTALs	1.41323
20500	iPSC CTALs	1.4502
21000	iPSC CTALs	1.46647
21500	iPSC CTALs	1.4415
22000	iPSC CTALs	1.43019
22500	iPSC CTALs	1.43172
23000	iPSC CTALs	1.47984
23500	iPSC CTALs	1.46672
24000	iPSC CTALs	1.46397
24500	iPSC CTALs	1.43334
25000	iPSC CTALs	1.41009
-25000	iPSC CTALs	1.42809
-24500	iPSC CTALs	1.40161
-24000	iPSC CTALs	1.47554
-23500	iPSC CTALs	1.443
-23000	iPSC CTALs	1.42875
-22500	iPSC CTALs	1.41313
-22000	iPSC CTALs	1.43176
-21500	iPSC CTALs	1.40981
-21000	iPSC CTALs	1.45148
-20500	iPSC CTALs	1.41516
-20000	iPSC CTALs	1.37969
-19500	iPSC CTALs	1.33212
-19000	iPSC CTALs	1.3513
-18500	iPSC CTALs	1.43246
-18000	iPSC CTALs	1.41668
-17500	iPSC CTALs	1.354
-17000	iPSC CTALs	1.36517
-16500	iPSC CTALs	1.29807
-16000	iPSC CTALs	1.27334
-15500	iPSC CTALs	1.25241
-15000	iPSC CTALs	1.31006
-14500	iPSC CTALs	1.34193
-14000	iPSC CTALs	1.40723
-13500	iPSC CTALs	1.42691
-13000	iPSC CTALs	1.35044
-12500	iPSC CTALs	1.34365
-12000	iPSC CTALs	1.30869
-11500	iPSC CTALs	1.32763
-11000	iPSC CTALs	1.40133
-10500	iPSC CTALs	1.43562
-10000	iPSC CTALs	1.47886
-9500	iPSC CTALs	1.45066
-9000	iPSC CTALs	1.33837
-8500	iPSC CTALs	1.31724
-8000	iPSC CTALs	1.32119
-7500	iPSC CTALs	1.34341
-7000	iPSC CTALs	1.38641
-6500	iPSC CTALs	1.39399
-6000	iPSC CTALs	1.38305
-5500	iPSC CTALs	1.37887
-5000	iPSC CTALs	1.40469
-4500	iPSC CTALs	1.44418
-4000	iPSC CTALs	1.55396
-3500	iPSC CTALs	1.57994
-3000	iPSC CTALs	1.635
-2500	iPSC CTALs	1.59497
-2000	iPSC CTALs	1.58029
-1500	iPSC CTALs	1.60216
-1000	iPSC CTALs	1.61462
-500	iPSC CTALs	1.5724
0	iPSC CTALs	1.59958
500	iPSC CTALs	1.58329
1000	iPSC CTALs	1.60579
1500	iPSC CTALs	1.71327
2000	iPSC CTALs	1.70187
2500	iPSC CTALs	1.69992
3000	iPSC CTALs	1.63
3500	iPSC CTALs	1.55611
4000	iPSC CTALs	1.51733
4500	iPSC CTALs	1.42894
5000	iPSC CTALs	1.40657
5500	iPSC CTALs	1.42809
6000	iPSC CTALs	1.39918
6500	iPSC CTALs	1.47179
7000	iPSC CTALs	1.5483
7500	iPSC CTALs	1.47511
8000	iPSC CTALs	1.44621
8500	iPSC CTALs	1.45382
9000	iPSC CTALs	1.41602
9500	iPSC CTALs	1.44757
10000	iPSC CTALs	1.43617
10500	iPSC CTALs	1.53088
11000	iPSC CTALs	1.496
11500	iPSC CTALs	1.4491
12000	iPSC CTALs	1.38969
12500	iPSC CTALs	1.38165
13000	iPSC CTALs	1.37782
13500	iPSC CTALs	1.35325
14000	iPSC CTALs	1.39524
14500	iPSC CTALs	1.45121
15000	iPSC CTALs	1.43523
15500	iPSC CTALs	1.38481
16000	iPSC CTALs	1.3702
16500	iPSC CTALs	1.36021
17000	iPSC CTALs	1.33478
17500	iPSC CTALs	1.34595
18000	iPSC CTALs	1.31185
18500	iPSC CTALs	1.36095
19000	iPSC CTALs	1.33646
19500	iPSC CTALs	1.3356
20000	iPSC CTALs	1.37969
20500	iPSC CTALs	1.44691
21000	iPSC CTALs	1.47331
21500	iPSC CTALs	1.45761
22000	iPSC CTALs	1.46413
22500	iPSC CTALs	1.45843
23000	iPSC CTALs	1.50811
23500	iPSC CTALs	1.49792
24000	iPSC CTALs	1.52159
24500	iPSC CTALs	1.47097
25000	iPSC CTALs	1.40551
-25000	iPSC CTALs	1.44312
-24500	iPSC CTALs	1.44143
-24000	iPSC CTALs	1.47636
-23500	iPSC CTALs	1.4878
-23000	iPSC CTALs	1.46339
-22500	iPSC CTALs	1.44525
-22000	iPSC CTALs	1.47134
-21500	iPSC CTALs	1.47447
-21000	iPSC CTALs	1.49073
-20500	iPSC CTALs	1.4819
-20000	iPSC CTALs	1.44814
-19500	iPSC CTALs	1.41722
-19000	iPSC CTALs	1.39169
-18500	iPSC CTALs	1.46777
-18000	iPSC CTALs	1.4662
-17500	iPSC CTALs	1.41072
-17000	iPSC CTALs	1.42879
-16500	iPSC CTALs	1.40016
-16000	iPSC CTALs	1.37089
-15500	iPSC CTALs	1.36431
-15000	iPSC CTALs	1.401
-14500	iPSC CTALs	1.41855
-14000	iPSC CTALs	1.44416
-13500	iPSC CTALs	1.43509
-13000	iPSC CTALs	1.41714
-12500	iPSC CTALs	1.4153
-12000	iPSC CTALs	1.39727
-11500	iPSC CTALs	1.40699
-11000	iPSC CTALs	1.4424
-10500	iPSC CTALs	1.47238
-10000	iPSC CTALs	1.49856
-9500	iPSC CTALs	1.47178
-9000	iPSC CTALs	1.4261
-8500	iPSC CTALs	1.39747
-8000	iPSC CTALs	1.38189
-7500	iPSC CTALs	1.4269
-7000	iPSC CTALs	1.46122
-6500	iPSC CTALs	1.45769
-6000	iPSC CTALs	1.4874
-5500	iPSC CTALs	1.48539
-5000	iPSC CTALs	1.48078
-4500	iPSC CTALs	1.53991
-4000	iPSC CTALs	1.60977
-3500	iPSC CTALs	1.62591
-3000	iPSC CTALs	1.62771
-2500	iPSC CTALs	1.62422
-2000	iPSC CTALs	1.59897
-1500	iPSC CTALs	1.60756
-1000	iPSC CTALs	1.61121
-500	iPSC CTALs	1.58989
0	iPSC CTALs	1.58801
500	iPSC CTALs	1.60314
1000	iPSC CTALs	1.62976
1500	iPSC CTALs	1.69343
2000	iPSC CTALs	1.6966
2500	iPSC CTALs	1.69946
3000	iPSC CTALs	1.62249
3500	iPSC CTALs	1.54935
4000	iPSC CTALs	1.55432
4500	iPSC CTALs	1.51514
5000	iPSC CTALs	1.52626
5500	iPSC CTALs	1.51205
6000	iPSC CTALs	1.488
6500	iPSC CTALs	1.54393
7000	iPSC CTALs	1.54469
7500	iPSC CTALs	1.50727
8000	iPSC CTALs	1.50418
8500	iPSC CTALs	1.49888
9000	iPSC CTALs	1.46596
9500	iPSC CTALs	1.4886
10000	iPSC CTALs	1.47869
10500	iPSC CTALs	1.54609
11000	iPSC CTALs	1.51743
11500	iPSC CTALs	1.47941
12000	iPSC CTALs	1.48632
12500	iPSC CTALs	1.44215
13000	iPSC CTALs	1.4228
13500	iPSC CTALs	1.40779
14000	iPSC CTALs	1.42927
14500	iPSC CTALs	1.44822
15000	iPSC CTALs	1.45665
15500	iPSC CTALs	1.44376
16000	iPSC CTALs	1.44215
16500	iPSC CTALs	1.40321
17000	iPSC CTALs	1.39827
17500	iPSC CTALs	1.40566
18000	iPSC CTALs	1.40654
18500	iPSC CTALs	1.42276
19000	iPSC CTALs	1.40658
19500	iPSC CTALs	1.41361
20000	iPSC CTALs	1.4446
20500	iPSC CTALs	1.48656
21000	iPSC CTALs	1.47708
21500	iPSC CTALs	1.4656
22000	iPSC CTALs	1.45733
22500	iPSC CTALs	1.45054
23000	iPSC CTALs	1.49944
23500	iPSC CTALs	1.49053
24000	iPSC CTALs	1.5029
24500	iPSC CTALs	1.47483
25000	iPSC CTALs	1.42722
-25000	iPSC CTALs	1.42794
-24500	iPSC CTALs	1.43705
-24000	iPSC CTALs	1.45068
-23500	iPSC CTALs	1.485
-23000	iPSC CTALs	1.45059
-22500	iPSC CTALs	1.45503
-22000	iPSC CTALs	1.47272
-21500	iPSC CTALs	1.47361
-21000	iPSC CTALs	1.50163
-20500	iPSC CTALs	1.48406
-20000	iPSC CTALs	1.45674
-19500	iPSC CTALs	1.4122
-19000	iPSC CTALs	1.38553
-18500	iPSC CTALs	1.49598
-18000	iPSC CTALs	1.45905
-17500	iPSC CTALs	1.40139
-17000	iPSC CTALs	1.43054
-16500	iPSC CTALs	1.40338
-16000	iPSC CTALs	1.36291
-15500	iPSC CTALs	1.34404
-15000	iPSC CTALs	1.40614
-14500	iPSC CTALs	1.41403
-14000	iPSC CTALs	1.45511
-13500	iPSC CTALs	1.43913
-13000	iPSC CTALs	1.40631
-12500	iPSC CTALs	1.38711
-12000	iPSC CTALs	1.38166
-11500	iPSC CTALs	1.41822
-11000	iPSC CTALs	1.49448
-10500	iPSC CTALs	1.51306
-10000	iPSC CTALs	1.52335
-9500	iPSC CTALs	1.48337
-9000	iPSC CTALs	1.44478
-8500	iPSC CTALs	1.40175
-8000	iPSC CTALs	1.40431
-7500	iPSC CTALs	1.40801
-7000	iPSC CTALs	1.46275
-6500	iPSC CTALs	1.46552
-6000	iPSC CTALs	1.4863
-5500	iPSC CTALs	1.5205
-5000	iPSC CTALs	1.53071
-4500	iPSC CTALs	1.57284
-4000	iPSC CTALs	1.64271
-3500	iPSC CTALs	1.64275
-3000	iPSC CTALs	1.714
-2500	iPSC CTALs	1.66951
-2000	iPSC CTALs	1.64999
-1500	iPSC CTALs	1.64287
-1000	iPSC CTALs	1.6569
-500	iPSC CTALs	1.64096
0	iPSC CTALs	1.66109
500	iPSC CTALs	1.63909
1000	iPSC CTALs	1.66565
1500	iPSC CTALs	1.75703
2000	iPSC CTALs	1.77122
2500	iPSC CTALs	1.79156
3000	iPSC CTALs	1.70201
3500	iPSC CTALs	1.62258
4000	iPSC CTALs	1.58671
4500	iPSC CTALs	1.52498
5000	iPSC CTALs	1.48252
5500	iPSC CTALs	1.5081
6000	iPSC CTALs	1.49049
6500	iPSC CTALs	1.5619
7000	iPSC CTALs	1.59619
7500	iPSC CTALs	1.54694
8000	iPSC CTALs	1.50903
8500	iPSC CTALs	1.51851
9000	iPSC CTALs	1.49326
9500	iPSC CTALs	1.52262
10000	iPSC CTALs	1.51916
10500	iPSC CTALs	1.61127
11000	iPSC CTALs	1.53917
11500	iPSC CTALs	1.48223
12000	iPSC CTALs	1.46385
12500	iPSC CTALs	1.43351
13000	iPSC CTALs	1.44458
13500	iPSC CTALs	1.43721
14000	iPSC CTALs	1.46812
14500	iPSC CTALs	1.46922
15000	iPSC CTALs	1.46536
15500	iPSC CTALs	1.434
16000	iPSC CTALs	1.43006
16500	iPSC CTALs	1.38853
17000	iPSC CTALs	1.39476
17500	iPSC CTALs	1.41184
18000	iPSC CTALs	1.40708
18500	iPSC CTALs	1.40663
19000	iPSC CTALs	1.39764
19500	iPSC CTALs	1.41619
20000	iPSC CTALs	1.46495
20500	iPSC CTALs	1.47813
21000	iPSC CTALs	1.4876
21500	iPSC CTALs	1.45072
22000	iPSC CTALs	1.44681
22500	iPSC CTALs	1.44628
23000	iPSC CTALs	1.51379
23500	iPSC CTALs	1.50623
24000	iPSC CTALs	1.49927
24500	iPSC CTALs	1.47727
25000	iPSC CTALs	1.42379
-25000	iPSC CTALs	1.50854
-24500	iPSC CTALs	1.49806
-24000	iPSC CTALs	1.56082
-23500	iPSC CTALs	1.55633
-23000	iPSC CTALs	1.51774
-22500	iPSC CTALs	1.48934
-22000	iPSC CTALs	1.53471
-21500	iPSC CTALs	1.52854
-21000	iPSC CTALs	1.56773
-20500	iPSC CTALs	1.50437
-20000	iPSC CTALs	1.49052
-19500	iPSC CTALs	1.44909
-19000	iPSC CTALs	1.43623
-18500	iPSC CTALs	1.55707
-18000	iPSC CTALs	1.54261
-17500	iPSC CTALs	1.43734
-17000	iPSC CTALs	1.45078
-16500	iPSC CTALs	1.42725
-16000	iPSC CTALs	1.37318
-15500	iPSC CTALs	1.31905
-15000	iPSC CTALs	1.39799
-14500	iPSC CTALs	1.43607
-14000	iPSC CTALs	1.49507
-13500	iPSC CTALs	1.49631
-13000	iPSC CTALs	1.43413
-12500	iPSC CTALs	1.43349
-12000	iPSC CTALs	1.40661
-11500	iPSC CTALs	1.45345
-11000	iPSC CTALs	1.54806
-10500	iPSC CTALs	1.58588
-10000	iPSC CTALs	1.6133
-9500	iPSC CTALs	1.57315
-9000	iPSC CTALs	1.45218
-8500	iPSC CTALs	1.43027
-8000	iPSC CTALs	1.42094
-7500	iPSC CTALs	1.44123
-7000	iPSC CTALs	1.52408
-6500	iPSC CTALs	1.52752
-6000	iPSC CTALs	1.52526
-5500	iPSC CTALs	1.53694
-5000	iPSC CTALs	1.55121
-4500	iPSC CTALs	1.59177
-4000	iPSC CTALs	1.6695
-3500	iPSC CTALs	1.71102
-3000	iPSC CTALs	1.76512
-2500	iPSC CTALs	1.72185
-2000	iPSC CTALs	1.69548
-1500	iPSC CTALs	1.70376
-1000	iPSC CTALs	1.71911
-500	iPSC CTALs	1.67068
0	iPSC CTALs	1.70427
500	iPSC CTALs	1.68692
1000	iPSC CTALs	1.725
1500	iPSC CTALs	1.83626
2000	iPSC CTALs	1.85501
2500	iPSC CTALs	1.8724
3000	iPSC CTALs	1.78362
3500	iPSC CTALs	1.64635
4000	iPSC CTALs	1.59365
4500	iPSC CTALs	1.5435
5000	iPSC CTALs	1.51946
5500	iPSC CTALs	1.53774
6000	iPSC CTALs	1.49931
6500	iPSC CTALs	1.61457
7000	iPSC CTALs	1.67176
7500	iPSC CTALs	1.60343
8000	iPSC CTALs	1.57716
8500	iPSC CTALs	1.59493
9000	iPSC CTALs	1.54516
9500	iPSC CTALs	1.57726
10000	iPSC CTALs	1.52876
10500	iPSC CTALs	1.65141
11000	iPSC CTALs	1.61063
11500	iPSC CTALs	1.54089
12000	iPSC CTALs	1.50424
12500	iPSC CTALs	1.48577
13000	iPSC CTALs	1.47237
13500	iPSC CTALs	1.45393
14000	iPSC CTALs	1.48905
14500	iPSC CTALs	1.53086
15000	iPSC CTALs	1.5265
15500	iPSC CTALs	1.46145
16000	iPSC CTALs	1.46702
16500	iPSC CTALs	1.44543
17000	iPSC CTALs	1.4361
17500	iPSC CTALs	1.4611
18000	iPSC CTALs	1.43444
18500	iPSC CTALs	1.44454
19000	iPSC CTALs	1.43011
19500	iPSC CTALs	1.4738
20000	iPSC CTALs	1.49606
20500	iPSC CTALs	1.53605
21000	iPSC CTALs	1.56395
21500	iPSC CTALs	1.5392
22000	iPSC CTALs	1.52427
22500	iPSC CTALs	1.50526
23000	iPSC CTALs	1.55137
23500	iPSC CTALs	1.54962
24000	iPSC CTALs	1.58872
24500	iPSC CTALs	1.53296
25000	iPSC CTALs	1.47234
-25000	CM CTALs	1.49127
-24500	CM CTALs	1.44922
-24000	CM CTALs	1.47376
-23500	CM CTALs	1.49747
-23000	CM CTALs	1.51241
-22500	CM CTALs	1.53167
-22000	CM CTALs	1.49739
-21500	CM CTALs	1.50734
-21000	CM CTALs	1.51088
-20500	CM CTALs	1.44516
-20000	CM CTALs	1.4535
-19500	CM CTALs	1.44581
-19000	CM CTALs	1.48389
-18500	CM CTALs	1.47961
-18000	CM CTALs	1.48175
-17500	CM CTALs	1.54289
-17000	CM CTALs	1.59276
-16500	CM CTALs	1.57621
-16000	CM CTALs	1.57853
-15500	CM CTALs	1.54927
-15000	CM CTALs	1.5425
-14500	CM CTALs	1.59639
-14000	CM CTALs	1.67775
-13500	CM CTALs	1.69683
-13000	CM CTALs	1.69146
-12500	CM CTALs	1.66526
-12000	CM CTALs	1.6398
-11500	CM CTALs	1.6674
-11000	CM CTALs	1.63333
-10500	CM CTALs	1.68897
-10000	CM CTALs	1.6429
-9500	CM CTALs	1.68063
-9000	CM CTALs	1.75998
-8500	CM CTALs	1.76286
-8000	CM CTALs	1.73609
-7500	CM CTALs	1.74317
-7000	CM CTALs	1.83029
-6500	CM CTALs	1.92619
-6000	CM CTALs	1.98183
-5500	CM CTALs	1.97187
-5000	CM CTALs	2.02157
-4500	CM CTALs	2.1659
-4000	CM CTALs	2.14197
-3500	CM CTALs	2.16712
-3000	CM CTALs	2.2311
-2500	CM CTALs	2.28137
-2000	CM CTALs	2.30111
-1500	CM CTALs	2.35124
-1000	CM CTALs	2.29866
-500	CM CTALs	2.20084
0	CM CTALs	2.23324
500	CM CTALs	2.26468
1000	CM CTALs	2.32464
1500	CM CTALs	2.22101
2000	CM CTALs	2.19616
2500	CM CTALs	2.20123
3000	CM CTALs	2.08393
3500	CM CTALs	2.05035
4000	CM CTALs	1.9344
4500	CM CTALs	1.96222
5000	CM CTALs	2.04074
5500	CM CTALs	2.04039
6000	CM CTALs	1.97694
6500	CM CTALs	2.0207
7000	CM CTALs	2.05476
7500	CM CTALs	1.86291
8000	CM CTALs	1.77998
8500	CM CTALs	1.73627
9000	CM CTALs	1.69871
9500	CM CTALs	1.68067
10000	CM CTALs	1.68216
10500	CM CTALs	1.62988
11000	CM CTALs	1.61477
11500	CM CTALs	1.61421
12000	CM CTALs	1.64294
12500	CM CTALs	1.6222
13000	CM CTALs	1.58128
13500	CM CTALs	1.57429
14000	CM CTALs	1.64705
14500	CM CTALs	1.64984
15000	CM CTALs	1.65434
15500	CM CTALs	1.60853
16000	CM CTALs	1.57027
16500	CM CTALs	1.56949
17000	CM CTALs	1.51516
17500	CM CTALs	1.49381
18000	CM CTALs	1.43005
18500	CM CTALs	1.43957
19000	CM CTALs	1.44101
19500	CM CTALs	1.40157
20000	CM CTALs	1.42188
20500	CM CTALs	1.42258
21000	CM CTALs	1.47839
21500	CM CTALs	1.52534
22000	CM CTALs	1.47468
22500	CM CTALs	1.51438
23000	CM CTALs	1.52665
23500	CM CTALs	1.51486
24000	CM CTALs	1.51638
24500	CM CTALs	1.50678
25000	CM CTALs	1.50464
-25000	CM CTALs	1.50239
-24500	CM CTALs	1.4466
-24000	CM CTALs	1.4649
-23500	CM CTALs	1.48409
-23000	CM CTALs	1.49387
-22500	CM CTALs	1.51256
-22000	CM CTALs	1.52611
-21500	CM CTALs	1.49955
-21000	CM CTALs	1.5098
-20500	CM CTALs	1.48845
-20000	CM CTALs	1.46134
-19500	CM CTALs	1.46714
-19000	CM CTALs	1.48146
-18500	CM CTALs	1.50925
-18000	CM CTALs	1.51972
-17500	CM CTALs	1.52857
-17000	CM CTALs	1.56958
-16500	CM CTALs	1.55649
-16000	CM CTALs	1.53963
-15500	CM CTALs	1.53361
-15000	CM CTALs	1.52489
-14500	CM CTALs	1.57382
-14000	CM CTALs	1.60818
-13500	CM CTALs	1.64351
-13000	CM CTALs	1.64537
-12500	CM CTALs	1.60695
-12000	CM CTALs	1.58398
-11500	CM CTALs	1.59004
-11000	CM CTALs	1.56895
-10500	CM CTALs	1.62538
-10000	CM CTALs	1.59797
-9500	CM CTALs	1.60542
-9000	CM CTALs	1.65168
-8500	CM CTALs	1.66325
-8000	CM CTALs	1.67664
-7500	CM CTALs	1.70485
-7000	CM CTALs	1.76429
-6500	CM CTALs	1.83046
-6000	CM CTALs	1.84309
-5500	CM CTALs	1.82165
-5000	CM CTALs	1.86317
-4500	CM CTALs	1.98493
-4000	CM CTALs	1.96713
-3500	CM CTALs	1.97739
-3000	CM CTALs	2.02759
-2500	CM CTALs	2.05648
-2000	CM CTALs	2.04797
-1500	CM CTALs	2.1224
-1000	CM CTALs	2.06923
-500	CM CTALs	2.01047
0	CM CTALs	2.04437
500	CM CTALs	2.05839
1000	CM CTALs	2.10978
1500	CM CTALs	2.04428
2000	CM CTALs	2.02636
2500	CM CTALs	2.00115
3000	CM CTALs	1.89833
3500	CM CTALs	1.90643
4000	CM CTALs	1.83343
4500	CM CTALs	1.81492
5000	CM CTALs	1.9024
5500	CM CTALs	1.86482
6000	CM CTALs	1.8458
6500	CM CTALs	1.8344
7000	CM CTALs	1.84313
7500	CM CTALs	1.76679
8000	CM CTALs	1.70642
8500	CM CTALs	1.67634
9000	CM CTALs	1.64529
9500	CM CTALs	1.63275
10000	CM CTALs	1.62313
10500	CM CTALs	1.59034
11000	CM CTALs	1.6039
11500	CM CTALs	1.60568
12000	CM CTALs	1.59958
12500	CM CTALs	1.57085
13000	CM CTALs	1.56424
13500	CM CTALs	1.53569
14000	CM CTALs	1.59525
14500	CM CTALs	1.59034
15000	CM CTALs	1.57572
15500	CM CTALs	1.54764
16000	CM CTALs	1.52561
16500	CM CTALs	1.53205
17000	CM CTALs	1.50065
17500	CM CTALs	1.5026
18000	CM CTALs	1.4424
18500	CM CTALs	1.44596
19000	CM CTALs	1.44333
19500	CM CTALs	1.41525
20000	CM CTALs	1.44299
20500	CM CTALs	1.43016
21000	CM CTALs	1.45511
21500	CM CTALs	1.49536
22000	CM CTALs	1.46041
22500	CM CTALs	1.47913
23000	CM CTALs	1.48955
23500	CM CTALs	1.49947
24000	CM CTALs	1.51688
24500	CM CTALs	1.53255
25000	CM CTALs	1.53357
-25000	CM CTALs	1.56447
-24500	CM CTALs	1.5158
-24000	CM CTALs	1.50728
-23500	CM CTALs	1.52113
-23000	CM CTALs	1.54754
-22500	CM CTALs	1.54316
-22000	CM CTALs	1.54141
-21500	CM CTALs	1.5695
-21000	CM CTALs	1.55081
-20500	CM CTALs	1.52098
-20000	CM CTALs	1.54685
-19500	CM CTALs	1.50781
-19000	CM CTALs	1.55549
-18500	CM CTALs	1.58007
-18000	CM CTALs	1.56253
-17500	CM CTALs	1.55644
-17000	CM CTALs	1.63742
-16500	CM CTALs	1.6499
-16000	CM CTALs	1.63655
-15500	CM CTALs	1.60363
-15000	CM CTALs	1.57558
-14500	CM CTALs	1.62589
-14000	CM CTALs	1.70006
-13500	CM CTALs	1.72202
-13000	CM CTALs	1.72906
-12500	CM CTALs	1.69804
-12000	CM CTALs	1.72597
-11500	CM CTALs	1.75444
-11000	CM CTALs	1.72152
-10500	CM CTALs	1.76859
-10000	CM CTALs	1.69854
-9500	CM CTALs	1.72023
-9000	CM CTALs	1.76745
-8500	CM CTALs	1.80212
-8000	CM CTALs	1.83877
-7500	CM CTALs	1.85912
-7000	CM CTALs	1.9151
-6500	CM CTALs	1.99513
-6000	CM CTALs	2.04818
-5500	CM CTALs	2.03196
-5000	CM CTALs	2.11142
-4500	CM CTALs	2.26973
-4000	CM CTALs	2.27992
-3500	CM CTALs	2.28
-3000	CM CTALs	2.29979
-2500	CM CTALs	2.34892
-2000	CM CTALs	2.39976
-1500	CM CTALs	2.41479
-1000	CM CTALs	2.36296
-500	CM CTALs	2.32178
0	CM CTALs	2.34534
500	CM CTALs	2.32791
1000	CM CTALs	2.39724
1500	CM CTALs	2.30089
2000	CM CTALs	2.30649
2500	CM CTALs	2.24663
3000	CM CTALs	2.13616
3500	CM CTALs	2.08745
4000	CM CTALs	2.01183
4500	CM CTALs	2.02865
5000	CM CTALs	2.14666
5500	CM CTALs	2.14521
6000	CM CTALs	2.1349
6500	CM CTALs	2.10655
7000	CM CTALs	2.07732
7500	CM CTALs	1.96704
8000	CM CTALs	1.878
8500	CM CTALs	1.82807
9000	CM CTALs	1.71303
9500	CM CTALs	1.68575
10000	CM CTALs	1.68411
10500	CM CTALs	1.66235
11000	CM CTALs	1.68876
11500	CM CTALs	1.70371
12000	CM CTALs	1.66223
12500	CM CTALs	1.64709
13000	CM CTALs	1.61322
13500	CM CTALs	1.57547
14000	CM CTALs	1.62791
14500	CM CTALs	1.65736
15000	CM CTALs	1.67167
15500	CM CTALs	1.64184
16000	CM CTALs	1.63495
16500	CM CTALs	1.61965
17000	CM CTALs	1.56451
17500	CM CTALs	1.56253
18000	CM CTALs	1.47702
18500	CM CTALs	1.50423
19000	CM CTALs	1.50572
19500	CM CTALs	1.45404
20000	CM CTALs	1.45925
20500	CM CTALs	1.46085
21000	CM CTALs	1.51565
21500	CM CTALs	1.54038
22000	CM CTALs	1.48098
22500	CM CTALs	1.55347
23000	CM CTALs	1.59328
23500	CM CTALs	1.59317
24000	CM CTALs	1.57383
24500	CM CTALs	1.58084
25000	CM CTALs	1.60481
-25000	CM CTALs	1.4982
-24500	CM CTALs	1.47492
-24000	CM CTALs	1.47573
-23500	CM CTALs	1.51085
-23000	CM CTALs	1.49154
-22500	CM CTALs	1.4676
-22000	CM CTALs	1.4822
-21500	CM CTALs	1.49247
-21000	CM CTALs	1.47947
-20500	CM CTALs	1.47787
-20000	CM CTALs	1.46339
-19500	CM CTALs	1.47164
-19000	CM CTALs	1.4954
-18500	CM CTALs	1.49345
-18000	CM CTALs	1.50046
-17500	CM CTALs	1.49613
-17000	CM CTALs	1.53172
-16500	CM CTALs	1.55251
-16000	CM CTALs	1.52467
-15500	CM CTALs	1.51257
-15000	CM CTALs	1.50088
-14500	CM CTALs	1.51552
-14000	CM CTALs	1.55205
-13500	CM CTALs	1.53791
-13000	CM CTALs	1.55508
-12500	CM CTALs	1.53071
-12000	CM CTALs	1.52596
-11500	CM CTALs	1.56536
-11000	CM CTALs	1.56676
-10500	CM CTALs	1.57767
-10000	CM CTALs	1.54547
-9500	CM CTALs	1.55687
-9000	CM CTALs	1.58479
-8500	CM CTALs	1.59437
-8000	CM CTALs	1.61193
-7500	CM CTALs	1.59924
-7000	CM CTALs	1.62964
-6500	CM CTALs	1.65452
-6000	CM CTALs	1.65966
-5500	CM CTALs	1.6643
-5000	CM CTALs	1.70109
-4500	CM CTALs	1.76078
-4000	CM CTALs	1.75541
-3500	CM CTALs	1.75132
-3000	CM CTALs	1.75373
-2500	CM CTALs	1.78566
-2000	CM CTALs	1.79111
-1500	CM CTALs	1.80591
-1000	CM CTALs	1.78048
-500	CM CTALs	1.79746
0	CM CTALs	1.7989
500	CM CTALs	1.76892
1000	CM CTALs	1.80042
1500	CM CTALs	1.76043
2000	CM CTALs	1.76315
2500	CM CTALs	1.74209
3000	CM CTALs	1.70541
3500	CM CTALs	1.69607
4000	CM CTALs	1.66188
4500	CM CTALs	1.65577
5000	CM CTALs	1.6877
5500	CM CTALs	1.71561
6000	CM CTALs	1.67886
6500	CM CTALs	1.65297
7000	CM CTALs	1.66706
7500	CM CTALs	1.63284
8000	CM CTALs	1.58514
8500	CM CTALs	1.58292
9000	CM CTALs	1.55894
9500	CM CTALs	1.52526
10000	CM CTALs	1.54368
10500	CM CTALs	1.51502
11000	CM CTALs	1.54052
11500	CM CTALs	1.52199
12000	CM CTALs	1.53079
12500	CM CTALs	1.50509
13000	CM CTALs	1.50867
13500	CM CTALs	1.49902
14000	CM CTALs	1.51432
14500	CM CTALs	1.51206
15000	CM CTALs	1.52358
15500	CM CTALs	1.52892
16000	CM CTALs	1.50976
16500	CM CTALs	1.51669
17000	CM CTALs	1.45992
17500	CM CTALs	1.49816
18000	CM CTALs	1.46639
18500	CM CTALs	1.46876
19000	CM CTALs	1.44587
19500	CM CTALs	1.42675
20000	CM CTALs	1.46277
20500	CM CTALs	1.44715
21000	CM CTALs	1.46545
21500	CM CTALs	1.48169
22000	CM CTALs	1.48294
22500	CM CTALs	1.49621
23000	CM CTALs	1.51638
23500	CM CTALs	1.52483
24000	CM CTALs	1.49022
24500	CM CTALs	1.52362
25000	CM CTALs	1.53515
-25000	CM CTALs	1.46782
-24500	CM CTALs	1.42982
-24000	CM CTALs	1.43336
-23500	CM CTALs	1.43876
-23000	CM CTALs	1.4837
-22500	CM CTALs	1.47366
-22000	CM CTALs	1.47779
-21500	CM CTALs	1.48251
-21000	CM CTALs	1.47981
-20500	CM CTALs	1.45063
-20000	CM CTALs	1.46484
-19500	CM CTALs	1.43828
-19000	CM CTALs	1.47755
-18500	CM CTALs	1.48287
-18000	CM CTALs	1.47052
-17500	CM CTALs	1.48724
-17000	CM CTALs	1.55291
-16500	CM CTALs	1.55255
-16000	CM CTALs	1.5522
-15500	CM CTALs	1.53
-15000	CM CTALs	1.51142
-14500	CM CTALs	1.55942
-14000	CM CTALs	1.63359
-13500	CM CTALs	1.67068
-13000	CM CTALs	1.68978
-12500	CM CTALs	1.64118
-12000	CM CTALs	1.65237
-11500	CM CTALs	1.6893
-11000	CM CTALs	1.66135
-10500	CM CTALs	1.71376
-10000	CM CTALs	1.63081
-9500	CM CTALs	1.65333
-9000	CM CTALs	1.71356
-8500	CM CTALs	1.73472
-8000	CM CTALs	1.73663
-7500	CM CTALs	1.73405
-7000	CM CTALs	1.81949
-6500	CM CTALs	1.92721
-6000	CM CTALs	1.99598
-5500	CM CTALs	1.97144
-5000	CM CTALs	2.04688
-4500	CM CTALs	2.17331
-4000	CM CTALs	2.15762
-3500	CM CTALs	2.1984
-3000	CM CTALs	2.26046
-2500	CM CTALs	2.29437
-2000	CM CTALs	2.30092
-1500	CM CTALs	2.30664
-1000	CM CTALs	2.28007
-500	CM CTALs	2.23898
0	CM CTALs	2.26669
500	CM CTALs	2.26205
1000	CM CTALs	2.29238
1500	CM CTALs	2.24577
2000	CM CTALs	2.21285
2500	CM CTALs	2.14734
3000	CM CTALs	2.08016
3500	CM CTALs	2.01159
4000	CM CTALs	1.94028
4500	CM CTALs	1.94575
5000	CM CTALs	2.06312
5500	CM CTALs	2.05403
6000	CM CTALs	2.04839
6500	CM CTALs	1.99412
7000	CM CTALs	1.97835
7500	CM CTALs	1.85574
8000	CM CTALs	1.75168
8500	CM CTALs	1.7213
9000	CM CTALs	1.64459
9500	CM CTALs	1.62339
10000	CM CTALs	1.6299
10500	CM CTALs	1.63748
11000	CM CTALs	1.62641
11500	CM CTALs	1.6413
12000	CM CTALs	1.63053
12500	CM CTALs	1.59071
13000	CM CTALs	1.54362
13500	CM CTALs	1.53679
14000	CM CTALs	1.59274
14500	CM CTALs	1.60723
15000	CM CTALs	1.62029
15500	CM CTALs	1.6058
16000	CM CTALs	1.589
16500	CM CTALs	1.56351
17000	CM CTALs	1.4999
17500	CM CTALs	1.50693
18000	CM CTALs	1.44551
18500	CM CTALs	1.43296
19000	CM CTALs	1.41839
19500	CM CTALs	1.38393
20000	CM CTALs	1.39226
20500	CM CTALs	1.39667
21000	CM CTALs	1.45055
21500	CM CTALs	1.46111
22000	CM CTALs	1.42796
22500	CM CTALs	1.46556
23000	CM CTALs	1.50828
23500	CM CTALs	1.51587
24000	CM CTALs	1.49157
24500	CM CTALs	1.50423
25000	CM CTALs	1.52929
-25000	CM CTALs	1.51873
-24500	CM CTALs	1.4875
-24000	CM CTALs	1.50949
-23500	CM CTALs	1.51467
-23000	CM CTALs	1.52131
-22500	CM CTALs	1.54105
-22000	CM CTALs	1.54462
-21500	CM CTALs	1.53695
-21000	CM CTALs	1.52963
-20500	CM CTALs	1.49059
-20000	CM CTALs	1.5
-19500	CM CTALs	1.49703
-19000	CM CTALs	1.55077
-18500	CM CTALs	1.53196
-18000	CM CTALs	1.52352
-17500	CM CTALs	1.54486
-17000	CM CTALs	1.59206
-16500	CM CTALs	1.58563
-16000	CM CTALs	1.58257
-15500	CM CTALs	1.54872
-15000	CM CTALs	1.55664
-14500	CM CTALs	1.55391
-14000	CM CTALs	1.62627
-13500	CM CTALs	1.65506
-13000	CM CTALs	1.65289
-12500	CM CTALs	1.62438
-12000	CM CTALs	1.6069
-11500	CM CTALs	1.64167
-11000	CM CTALs	1.62334
-10500	CM CTALs	1.66338
-10000	CM CTALs	1.62792
-9500	CM CTALs	1.62824
-9000	CM CTALs	1.70812
-8500	CM CTALs	1.68557
-8000	CM CTALs	1.692
-7500	CM CTALs	1.70603
-7000	CM CTALs	1.76199
-6500	CM CTALs	1.78603
-6000	CM CTALs	1.86507
-5500	CM CTALs	1.83713
-5000	CM CTALs	1.88577
-4500	CM CTALs	1.9665
-4000	CM CTALs	1.94137
-3500	CM CTALs	1.9593
-3000	CM CTALs	1.98584
-2500	CM CTALs	2.02467
-2000	CM CTALs	2.02013
-1500	CM CTALs	2.05948
-1000	CM CTALs	2.0588
-500	CM CTALs	1.99979
0	CM CTALs	2.02994
500	CM CTALs	2.03886
1000	CM CTALs	2.09414
1500	CM CTALs	2.00276
2000	CM CTALs	2.00099
2500	CM CTALs	1.97181
3000	CM CTALs	1.90045
3500	CM CTALs	1.8631
4000	CM CTALs	1.76372
4500	CM CTALs	1.80569
5000	CM CTALs	1.87275
5500	CM CTALs	1.85627
6000	CM CTALs	1.83661
6500	CM CTALs	1.85104
7000	CM CTALs	1.84376
7500	CM CTALs	1.7681
8000	CM CTALs	1.69827
8500	CM CTALs	1.70398
9000	CM CTALs	1.64038
9500	CM CTALs	1.60344
10000	CM CTALs	1.64738
10500	CM CTALs	1.6315
11000	CM CTALs	1.60649
11500	CM CTALs	1.62611
12000	CM CTALs	1.59355
12500	CM CTALs	1.59532
13000	CM CTALs	1.57264
13500	CM CTALs	1.54848
14000	CM CTALs	1.61992
14500	CM CTALs	1.62539
[truncated: 2,243 more rows]

## Sheet: 2G_iPSC_ATAC
Distance	variable	value
-25000	CM CTALs	1.92323
-24500	CM CTALs	2.00342
-24000	CM CTALs	2.09147
-23500	CM CTALs	1.92892
-23000	CM CTALs	1.87013
-22500	CM CTALs	1.82624
-22000	CM CTALs	1.93894
-21500	CM CTALs	1.88991
-21000	CM CTALs	1.9617
-20500	CM CTALs	1.87853
-20000	CM CTALs	1.92648
-19500	CM CTALs	1.9571
-19000	CM CTALs	1.89804
-18500	CM CTALs	1.94897
-18000	CM CTALs	1.97389
-17500	CM CTALs	1.88639
-17000	CM CTALs	1.99557
-16500	CM CTALs	1.97931
-16000	CM CTALs	2.00098
-15500	CM CTALs	1.96712
-15000	CM CTALs	1.93488
-14500	CM CTALs	1.97362
-14000	CM CTALs	1.96956
-13500	CM CTALs	2.04271
-13000	CM CTALs	2.08524
-12500	CM CTALs	2.08903
-12000	CM CTALs	2.0167
-11500	CM CTALs	2.03864
-11000	CM CTALs	2.00667
-10500	CM CTALs	2.04677
-10000	CM CTALs	1.97281
-9500	CM CTALs	2.01128
-9000	CM CTALs	2.03241
-8500	CM CTALs	2.01074
-8000	CM CTALs	2.07413
-7500	CM CTALs	2.10664
-7000	CM CTALs	2.08118
-6500	CM CTALs	2.17329
-6000	CM CTALs	2.12994
-5500	CM CTALs	2.32121
-5000	CM CTALs	2.21961
-4500	CM CTALs	2.2971
-4000	CM CTALs	2.37647
-3500	CM CTALs	2.23614
-3000	CM CTALs	2.38894
-2500	CM CTALs	2.3399
-2000	CM CTALs	2.33557
-1500	CM CTALs	2.4778
-1000	CM CTALs	2.38433
-500	CM CTALs	2.42307
0	CM CTALs	2.44664
500	CM CTALs	2.48999
1000	CM CTALs	2.47021
1500	CM CTALs	2.50299
2000	CM CTALs	2.43093
2500	CM CTALs	2.35047
3000	CM CTALs	2.29926
3500	CM CTALs	2.23885
4000	CM CTALs	2.1722
4500	CM CTALs	2.25348
5000	CM CTALs	2.25944
5500	CM CTALs	2.18141
6000	CM CTALs	2.19848
6500	CM CTALs	2.28734
7000	CM CTALs	2.15568
7500	CM CTALs	2.05435
8000	CM CTALs	2.05029
8500	CM CTALs	2.1145
9000	CM CTALs	2.08822
9500	CM CTALs	2.11992
10000	CM CTALs	2.05273
10500	CM CTALs	2.10366
11000	CM CTALs	1.97552
11500	CM CTALs	1.99421
12000	CM CTALs	2.00478
12500	CM CTALs	1.98879
13000	CM CTALs	1.94572
13500	CM CTALs	2.00478
14000	CM CTALs	2.08551
14500	CM CTALs	1.96495
15000	CM CTALs	1.96739
15500	CM CTALs	1.96631
16000	CM CTALs	2.04487
16500	CM CTALs	1.998
17000	CM CTALs	1.93705
17500	CM CTALs	1.88585
18000	CM CTALs	1.89424
18500	CM CTALs	1.85171
19000	CM CTALs	1.94274
19500	CM CTALs	1.9021
20000	CM CTALs	1.87745
20500	CM CTALs	1.87338
21000	CM CTALs	1.94843
21500	CM CTALs	1.89993
22000	CM CTALs	1.88774
22500	CM CTALs	1.93
23000	CM CTALs	1.95141
23500	CM CTALs	1.9953
24000	CM CTALs	1.93922
24500	CM CTALs	1.93136
25000	CM CTALs	1.96522
-25000	CM CTALs	1.92283
-24500	CM CTALs	1.98728
-24000	CM CTALs	2.01315
-23500	CM CTALs	1.94288
-23000	CM CTALs	1.86435
-22500	CM CTALs	1.84843
-22000	CM CTALs	1.96845
-21500	CM CTALs	1.89221
-21000	CM CTALs	1.87874
-20500	CM CTALs	1.87675
-20000	CM CTALs	1.87369
-19500	CM CTALs	1.94732
-19000	CM CTALs	1.86848
-18500	CM CTALs	1.98958
-18000	CM CTALs	1.97978
-17500	CM CTALs	1.94304
-17000	CM CTALs	1.95314
-16500	CM CTALs	1.97534
-16000	CM CTALs	1.98774
-15500	CM CTALs	1.97687
-15000	CM CTALs	2.02096
-14500	CM CTALs	1.98896
-14000	CM CTALs	2.04438
-13500	CM CTALs	2.07561
-13000	CM CTALs	2.04056
-12500	CM CTALs	2.06398
-12000	CM CTALs	1.97304
-11500	CM CTALs	2.04362
-11000	CM CTALs	2.02816
-10500	CM CTALs	2.0326
-10000	CM CTALs	1.95238
-9500	CM CTALs	1.97687
-9000	CM CTALs	2.06735
-8500	CM CTALs	2.05112
-8000	CM CTALs	2.13486
-7500	CM CTALs	2.11327
-7000	CM CTALs	2.11741
-6500	CM CTALs	2.1788
-6000	CM CTALs	2.14696
-5500	CM CTALs	2.29714
-5000	CM CTALs	2.25121
-4500	CM CTALs	2.25488
-4000	CM CTALs	2.32822
-3500	CM CTALs	2.3201
-3000	CM CTALs	2.31612
-2500	CM CTALs	2.36434
-2000	CM CTALs	2.35669
-1500	CM CTALs	2.44763
-1000	CM CTALs	2.43155
-500	CM CTALs	2.42604
0	CM CTALs	2.53198
500	CM CTALs	2.48774
1000	CM CTALs	2.47947
1500	CM CTALs	2.46416
2000	CM CTALs	2.4588
2500	CM CTALs	2.33342
3000	CM CTALs	2.33878
3500	CM CTALs	2.26086
4000	CM CTALs	2.14068
4500	CM CTALs	2.21187
5000	CM CTALs	2.23498
5500	CM CTALs	2.1814
6000	CM CTALs	2.19059
6500	CM CTALs	2.22381
7000	CM CTALs	2.12032
7500	CM CTALs	2.10225
8000	CM CTALs	2.08005
8500	CM CTALs	2.06337
9000	CM CTALs	2.05709
9500	CM CTALs	2.04408
10000	CM CTALs	2.04683
10500	CM CTALs	2.07439
11000	CM CTALs	2.01744
11500	CM CTALs	1.9761
12000	CM CTALs	2.02035
12500	CM CTALs	2.01576
13000	CM CTALs	1.90966
13500	CM CTALs	1.99861
14000	CM CTALs	2.02372
14500	CM CTALs	1.98636
15000	CM CTALs	1.97503
15500	CM CTALs	1.95789
16000	CM CTALs	1.94227
16500	CM CTALs	1.98039
17000	CM CTALs	1.96049
17500	CM CTALs	1.90813
18000	CM CTALs	1.91426
18500	CM CTALs	1.889
19000	CM CTALs	1.88318
19500	CM CTALs	1.88165
20000	CM CTALs	1.85363
20500	CM CTALs	1.95636
21000	CM CTALs	1.93814
21500	CM CTALs	1.95513
22000	CM CTALs	1.93523
22500	CM CTALs	1.90737
23000	CM CTALs	1.9487
23500	CM CTALs	1.96386
24000	CM CTALs	1.92895
24500	CM CTALs	1.98024
25000	CM CTALs	1.92069
-25000	CM CTALs	1.97742
-24500	CM CTALs	1.96735
-24000	CM CTALs	2.00831
-23500	CM CTALs	1.90314
-23000	CM CTALs	1.97534
-22500	CM CTALs	1.95208
-22000	CM CTALs	1.9677
-21500	CM CTALs	1.96458
-21000	CM CTALs	1.97673
-20500	CM CTALs	2.01525
-20000	CM CTALs	1.91494
-19500	CM CTALs	1.95417
-19000	CM CTALs	1.92084
-18500	CM CTALs	1.93299
-18000	CM CTALs	1.95555
-17500	CM CTALs	1.91043
-17000	CM CTALs	2.01699
-16500	CM CTALs	1.97707
-16000	CM CTALs	2.01699
-15500	CM CTALs	2.06177
-15000	CM CTALs	2.05378
-14500	CM CTALs	2.03296
-14000	CM CTALs	2.04858
-13500	CM CTALs	2.1298
-13000	CM CTALs	2.13327
-12500	CM CTALs	2.10481
-12000	CM CTALs	2.04059
-11500	CM CTALs	2.06975
-11000	CM CTALs	2.11314
-10500	CM CTALs	2.20095
-10000	CM CTALs	2.03955
-9500	CM CTALs	2.02671
-9000	CM CTALs	2.1954
-8500	CM CTALs	2.19679
-8000	CM CTALs	2.28148
-7500	CM CTALs	2.24017
-7000	CM CTALs	2.27731
-6500	CM CTALs	2.42622
-6000	CM CTALs	2.35437
-5500	CM CTALs	2.60602
-5000	CM CTALs	2.55846
-4500	CM CTALs	2.61331
-4000	CM CTALs	2.62129
-3500	CM CTALs	2.70598
-3000	CM CTALs	2.83337
-2500	CM CTALs	2.81983
-2000	CM CTALs	2.86495
-1500	CM CTALs	2.95693
-1000	CM CTALs	2.92778
-500	CM CTALs	2.96526
0	CM CTALs	2.9854
500	CM CTALs	3.04336
1000	CM CTALs	3.10341
1500	CM CTALs	3.02115
2000	CM CTALs	2.91181
2500	CM CTALs	2.83198
3000	CM CTALs	2.72715
3500	CM CTALs	2.61886
4000	CM CTALs	2.47447
4500	CM CTALs	2.46162
5000	CM CTALs	2.47759
5500	CM CTALs	2.34951
6000	CM CTALs	2.43698
6500	CM CTALs	2.47342
7000	CM CTALs	2.31897
7500	CM CTALs	2.19818
8000	CM CTALs	2.22733
8500	CM CTALs	2.31723
9000	CM CTALs	2.16208
9500	CM CTALs	2.17041
10000	CM CTALs	2.19401
10500	CM CTALs	2.1468
11000	CM CTALs	2.09786
11500	CM CTALs	1.99998
12000	CM CTALs	2.13535
12500	CM CTALs	2.08259
13000	CM CTALs	2.00762
13500	CM CTALs	2.08953
14000	CM CTALs	2.13813
14500	CM CTALs	2.08329
15000	CM CTALs	2.07426
15500	CM CTALs	2.07218
16000	CM CTALs	2.02601
16500	CM CTALs	2.06142
17000	CM CTALs	1.97742
17500	CM CTALs	1.99512
18000	CM CTALs	1.96944
18500	CM CTALs	1.88787
19000	CM CTALs	1.95208
19500	CM CTALs	1.92327
20000	CM CTALs	1.90106
20500	CM CTALs	1.87433
21000	CM CTALs	1.9802
21500	CM CTALs	1.97846
22000	CM CTALs	1.96701
22500	CM CTALs	1.93993
23000	CM CTALs	2.0097
23500	CM CTALs	2.04441
24000	CM CTALs	1.97013
24500	CM CTALs	2.10862
25000	CM CTALs	2.01387
-25000	CM CTALs	1.96764
-24500	CM CTALs	1.96897
-24000	CM CTALs	2.02401
-23500	CM CTALs	1.93341
-23000	CM CTALs	1.92565
-22500	CM CTALs	1.91846
-22000	CM CTALs	1.9701
-21500	CM CTALs	1.9247
-21000	CM CTALs	1.89463
-20500	CM CTALs	1.87344
-20000	CM CTALs	1.87779
-19500	CM CTALs	1.89784
-19000	CM CTALs	1.86077
-18500	CM CTALs	1.91771
-18000	CM CTALs	1.96216
-17500	CM CTALs	1.94967
-17000	CM CTALs	1.9771
-16500	CM CTALs	1.94551
-16000	CM CTALs	2.00756
-15500	CM CTALs	1.97199
-15000	CM CTALs	1.95667
-14500	CM CTALs	2.0068
-14000	CM CTALs	2.01247
-13500	CM CTALs	2.05617
-13000	CM CTALs	2.01607
-12500	CM CTALs	2.02307
-12000	CM CTALs	2.02099
-11500	CM CTALs	2.04842
-11000	CM CTALs	2.02534
-10500	CM CTALs	2.05693
-10000	CM CTALs	2.0121
-9500	CM CTALs	2.04104
-9000	CM CTALs	2.10403
-8500	CM CTALs	2.07717
-8000	CM CTALs	2.11027
-7500	CM CTALs	2.16172
-7000	CM CTALs	2.16948
-6500	CM CTALs	2.19596
-6000	CM CTALs	2.16437
-5500	CM CTALs	2.2633
-5000	CM CTALs	2.22471
-4500	CM CTALs	2.3087
-4000	CM CTALs	2.37264
-3500	CM CTALs	2.40423
-3000	CM CTALs	2.43714
-2500	CM CTALs	2.47365
-2000	CM CTALs	2.41993
-1500	CM CTALs	2.5007
-1000	CM CTALs	2.44981
-500	CM CTALs	2.48783
0	CM CTALs	2.5251
500	CM CTALs	2.46457
1000	CM CTALs	2.51602
1500	CM CTALs	2.57409
2000	CM CTALs	2.5251
2500	CM CTALs	2.41595
3000	CM CTALs	2.38361
3500	CM CTALs	2.32213
4000	CM CTALs	2.27446
4500	CM CTALs	2.27862
5000	CM CTALs	2.18385
5500	CM CTALs	2.22509
6000	CM CTALs	2.23928
6500	CM CTALs	2.29622
7000	CM CTALs	2.17894
7500	CM CTALs	2.09892
8000	CM CTALs	2.12957
8500	CM CTALs	2.11897
9000	CM CTALs	2.12332
9500	CM CTALs	2.094
10000	CM CTALs	2.07074
10500	CM CTALs	2.09117
11000	CM CTALs	2.01569
11500	CM CTALs	2.0435
12000	CM CTALs	2.11084
12500	CM CTALs	2.01607
13000	CM CTALs	1.91752
13500	CM CTALs	2.0556
14000	CM CTALs	2.04955
14500	CM CTALs	2.01872
15000	CM CTALs	2.00472
15500	CM CTALs	1.97805
16000	CM CTALs	2.0015
16500	CM CTALs	2.00037
17000	CM CTALs	1.98959
17500	CM CTALs	1.93927
18000	CM CTALs	1.95686
18500	CM CTALs	1.90409
19000	CM CTALs	1.97237
19500	CM CTALs	1.92338
20000	CM CTALs	1.86171
20500	CM CTALs	1.923
21000	CM CTALs	1.96367
21500	CM CTALs	1.90579
22000	CM CTALs	1.94022
22500	CM CTALs	1.95819
23000	CM CTALs	1.95913
23500	CM CTALs	1.97975
24000	CM CTALs	1.97483
24500	CM CTALs	2.00358
25000	CM CTALs	1.96537
-25000	CM CTALs	2.05703
-24500	CM CTALs	2.07739
-24000	CM CTALs	2.12372
-23500	CM CTALs	2.07123
-23000	CM CTALs	2.02302
-22500	CM CTALs	1.98365
-22000	CM CTALs	2.04471
-21500	CM CTALs	1.96946
-21000	CM CTALs	1.98767
-20500	CM CTALs	2.02115
-20000	CM CTALs	2.03989
-19500	CM CTALs	2.08515
-19000	CM CTALs	2.00802
-18500	CM CTALs	2.06587
-18000	CM CTALs	2.07578
-17500	CM CTALs	2.05382
-17000	CM CTALs	2.07283
-16500	CM CTALs	2.15023
-16000	CM CTALs	2.20942
-15500	CM CTALs	2.12854
-15000	CM CTALs	2.143
-14500	CM CTALs	2.27315
-14000	CM CTALs	2.2062
-13500	CM CTALs	2.27851
-13000	CM CTALs	2.23727
-12500	CM CTALs	2.23379
-12000	CM CTALs	2.17299
-11500	CM CTALs	2.27958
-11000	CM CTALs	2.29137
-10500	CM CTALs	2.36019
-10000	CM CTALs	2.20352
-9500	CM CTALs	2.20192
-9000	CM CTALs	2.31011
-8500	CM CTALs	2.27744
-8000	CM CTALs	2.4175
-7500	CM CTALs	2.44991
-7000	CM CTALs	2.45767
-6500	CM CTALs	2.52864
-6000	CM CTALs	2.45312
-5500	CM CTALs	2.72495
-5000	CM CTALs	2.72468
-4500	CM CTALs	2.78976
-4000	CM CTALs	2.88885
-3500	CM CTALs	2.85912
-3000	CM CTALs	2.97749
-2500	CM CTALs	2.97803
-2000	CM CTALs	3.04873
-1500	CM CTALs	3.2378
-1000	CM CTALs	3.2769
-500	CM CTALs	3.25735
0	CM CTALs	3.25655
500	CM CTALs	3.2686
1000	CM CTALs	3.26753
1500	CM CTALs	3.16763
2000	CM CTALs	3.1288
2500	CM CTALs	3.01043
3000	CM CTALs	2.82002
3500	CM CTALs	2.78708
4000	CM CTALs	2.60979
4500	CM CTALs	2.67835
5000	CM CTALs	2.74369
5500	CM CTALs	2.57015
6000	CM CTALs	2.65478
6500	CM CTALs	2.71611
7000	CM CTALs	2.53132
7500	CM CTALs	2.42741
8000	CM CTALs	2.37465
8500	CM CTALs	2.33796
9000	CM CTALs	2.30529
9500	CM CTALs	2.24209
10000	CM CTALs	2.30074
10500	CM CTALs	2.35912
11000	CM CTALs	2.17353
11500	CM CTALs	2.19844
12000	CM CTALs	2.31038
12500	CM CTALs	2.19817
13000	CM CTALs	2.06132
13500	CM CTALs	2.16201
14000	CM CTALs	2.18746
14500	CM CTALs	2.14916
15000	CM CTALs	2.16791
15500	CM CTALs	2.15318
16000	CM CTALs	2.17192
16500	CM CTALs	2.16309
17000	CM CTALs	2.11434
17500	CM CTALs	2.04793
18000	CM CTALs	2.03963
18500	CM CTALs	1.94696
19000	CM CTALs	1.9874
19500	CM CTALs	2.03106
20000	CM CTALs	2.00669
20500	CM CTALs	2.0099
21000	CM CTALs	2.0798
21500	CM CTALs	2.0889
22000	CM CTALs	2.10336
22500	CM CTALs	2.07203
23000	CM CTALs	2.09988
23500	CM CTALs	2.18103
24000	CM CTALs	2.14086
24500	CM CTALs	2.12425
25000	CM CTALs	2.14193
-25000	CM CTALs	1.94005
-24500	CM CTALs	1.89462
-24000	CM CTALs	1.86272
-23500	CM CTALs	1.91685
-23000	CM CTALs	1.92233
-22500	CM CTALs	1.88559
-22000	CM CTALs	1.96357
-21500	CM CTALs	1.82566
-21000	CM CTALs	1.81728
-20500	CM CTALs	1.81052
-20000	CM CTALs	1.86272
-19500	CM CTALs	1.95004
-19000	CM CTALs	1.87206
-18500	CM CTALs	1.96067
-18000	CM CTALs	1.95422
-17500	CM CTALs	1.9684
-17000	CM CTALs	1.99096
-16500	CM CTALs	1.92845
-16000	CM CTALs	2.00675
-15500	CM CTALs	1.93779
-15000	CM CTALs	1.93747
-14500	CM CTALs	2.0699
-14000	CM CTALs	1.97291
-13500	CM CTALs	2.01867
-13000	CM CTALs	2.02866
-12500	CM CTALs	2.01738
-12000	CM CTALs	1.95197
-11500	CM CTALs	1.98516
-11000	CM CTALs	2.00868
-10500	CM CTALs	2.10857
-10000	CM CTALs	1.97001
-9500	CM CTALs	2.01448
-9000	CM CTALs	2.03768
-8500	CM CTALs	2.11275
-8000	CM CTALs	2.25388
-7500	CM CTALs	2.2149
-7000	CM CTALs	2.19814
-6500	CM CTALs	2.18751
-6000	CM CTALs	2.16399
-5500	CM CTALs	2.35699
-5000	CM CTALs	2.30576
-4500	CM CTALs	2.3093
-4000	CM CTALs	2.47718
-3500	CM CTALs	2.5094
-3000	CM CTALs	2.50457
-2500	CM CTALs	2.53421
-2000	CM CTALs	2.53292
-1500	CM CTALs	2.7053
-1000	CM CTALs	2.6225
-500	CM CTALs	2.6254
0	CM CTALs	2.65697
500	CM CTALs	2.70949
1000	CM CTALs	2.65021
1500	CM CTALs	2.53582
2000	CM CTALs	2.6341
2500	CM CTALs	2.60381
3000	CM CTALs	2.44141
3500	CM CTALs	2.42143
4000	CM CTALs	2.31027
4500	CM CTALs	2.27676
5000	CM CTALs	2.39018
5500	CM CTALs	2.289
6000	CM CTALs	2.33927
6500	CM CTALs	2.39147
7000	CM CTALs	2.17333
7500	CM CTALs	2.15078
8000	CM CTALs	2.05282
8500	CM CTALs	2.10534
9000	CM CTALs	2.07312
9500	CM CTALs	2.09664
10000	CM CTALs	2.02995
10500	CM CTALs	2.0844
11000	CM CTALs	2.03703
11500	CM CTALs	2.02705
12000	CM CTALs	2.12403
12500	CM CTALs	1.99772
13000	CM CTALs	1.93231
13500	CM CTALs	2.02382
14000	CM CTALs	2.05057
14500	CM CTALs	1.893
15000	CM CTALs	1.93393
15500	CM CTALs	1.99515
16000	CM CTALs	1.99225
16500	CM CTALs	2.01416
17000	CM CTALs	1.9945
17500	CM CTALs	1.922
18000	CM CTALs	1.93683
18500	CM CTALs	1.8727
19000	CM CTALs	1.9017
19500	CM CTALs	1.9075
20000	CM CTALs	1.83017
20500	CM CTALs	1.91298
21000	CM CTALs	1.88269
21500	CM CTALs	1.96389
22000	CM CTALs	1.99386
22500	CM CTALs	1.91653
23000	CM CTALs	1.93103
23500	CM CTALs	2.02286
24000	CM CTALs	1.96582
24500	CM CTALs	1.98806
25000	CM CTALs	1.96808
-25000	CM CTALs	1.98155
-24500	CM CTALs	1.93478
-24000	CM CTALs	2.0099
-23500	CM CTALs	1.96352
-23000	CM CTALs	1.97789
-22500	CM CTALs	1.90721
-22000	CM CTALs	1.98638
-21500	CM CTALs	1.94013
-21000	CM CTALs	1.93308
-20500	CM CTALs	1.87742
-20000	CM CTALs	1.91204
-19500	CM CTALs	1.97293
-19000	CM CTALs	1.96169
-18500	CM CTALs	1.99448
-18000	CM CTALs	2.02728
-17500	CM CTALs	2.00807
-17000	CM CTALs	1.98573
-16500	CM CTALs	1.98651
-16000	CM CTALs	2.00089
-15500	CM CTALs	1.94771
-15000	CM CTALs	1.98312
-14500	CM CTALs	2.02898
-14000	CM CTALs	1.9937
-13500	CM CTALs	2.02558
-13000	CM CTALs	2.02989
-12500	CM CTALs	2.0585
-12000	CM CTALs	2.01003
-11500	CM CTALs	2.047
-11000	CM CTALs	2.03041
-10500	CM CTALs	2.01487
-10000	CM CTALs	1.9988
-9500	CM CTALs	1.98364
-9000	CM CTALs	2.07065
-8500	CM CTALs	2.06216
-8000	CM CTALs	2.1139
-7500	CM CTALs	2.13898
-7000	CM CTALs	2.07888
-6500	CM CTALs	2.14199
-6000	CM CTALs	2.06908
-5500	CM CTALs	2.19934
-5000	CM CTALs	2.17125
-4500	CM CTALs	2.20339
-4000	CM CTALs	2.22038
-3500	CM CTALs	2.23226
-3000	CM CTALs	2.30569
-2500	CM CTALs	2.258
-2000	CM CTALs	2.28152
-1500	CM CTALs	2.38251
-1000	CM CTALs	2.33117
-500	CM CTALs	2.27891
0	CM CTALs	2.3603
500	CM CTALs	2.34724
1000	CM CTALs	2.38055
1500	CM CTALs	2.37898
2000	CM CTALs	2.34606
2500	CM CTALs	2.2857
3000	CM CTALs	2.2452
3500	CM CTALs	2.17791
4000	CM CTALs	2.16407
4500	CM CTALs	2.21998
5000	CM CTALs	2.17034
5500	CM CTALs	2.15087
6000	CM CTALs	2.18889
6500	CM CTALs	2.22234
7000	CM CTALs	2.09064
7500	CM CTALs	2.06059
8000	CM CTALs	2.08607
8500	CM CTALs	2.07562
9000	CM CTALs	2.073
9500	CM CTALs	2.08398
10000	CM CTALs	2.04805
10500	CM CTALs	2.0504
11000	CM CTALs	1.98638
11500	CM CTALs	2.05968
12000	CM CTALs	2.01539
12500	CM CTALs	2.05328
13000	CM CTALs	2.00572
13500	CM CTALs	2.02101
14000	CM CTALs	2.0295
14500	CM CTALs	1.99083
15000	CM CTALs	1.95555
15500	CM CTALs	1.9988
16000	CM CTALs	2.05236
16500	CM CTALs	2.01029
17000	CM CTALs	2.00572
17500	CM CTALs	1.96483
18000	CM CTALs	1.97449
18500	CM CTALs	1.92537
19000	CM CTALs	1.93791
19500	CM CTALs	1.93412
20000	CM CTALs	1.92289
20500	CM CTALs	1.96091
21000	CM CTALs	1.95712
21500	CM CTALs	1.96927
22000	CM CTALs	1.97136
22500	CM CTALs	1.97253
23000	CM CTALs	2.01173
23500	CM CTALs	1.93556
24000	CM CTALs	1.95842
24500	CM CTALs	2.01617
25000	CM CTALs	2.00624
-25000	CM CTALs	2.07565
-24500	CM CTALs	2.08442
-24000	CM CTALs	2.03742
-23500	CM CTALs	2.0379
-23000	CM CTALs	2.006
-22500	CM CTALs	1.92198
-22000	CM CTALs	2.0625
-21500	CM CTALs	2.00576
-21000	CM CTALs	1.96898
-20500	CM CTALs	1.93586
-20000	CM CTALs	2.00503
-19500	CM CTALs	2.07224
-19000	CM CTALs	1.93805
-18500	CM CTALs	2.11803
-18000	CM CTALs	2.06469
-17500	CM CTALs	2.03352
-17000	CM CTALs	2.02621
-16500	CM CTALs	2.03985
-16000	CM CTALs	2.13167
-15500	CM CTALs	2.05081
-15000	CM CTALs	2.10342
-14500	CM CTALs	2.14676
-14000	CM CTALs	2.12485
-13500	CM CTALs	2.20935
-13000	CM CTALs	2.26756
-12500	CM CTALs	2.21788
-12000	CM CTALs	2.12314
-11500	CM CTALs	2.22007
-11000	CM CTALs	2.21836
-10500	CM CTALs	2.24418
-10000	CM CTALs	2.1811
-9500	CM CTALs	2.09026
-9000	CM CTALs	2.30044
-8500	CM CTALs	2.25782
-8000	CM CTALs	2.37544
-7500	CM CTALs	2.45264
-7000	CM CTALs	2.4093
-6500	CM CTALs	2.50354
-6000	CM CTALs	2.39079
-5500	CM CTALs	2.6823
-5000	CM CTALs	2.66257
-4500	CM CTALs	2.62921
-4000	CM CTALs	2.78385
-3500	CM CTALs	2.8725
-3000	CM CTALs	2.93704
-2500	CM CTALs	2.83743
-2000	CM CTALs	2.96529
-1500	CM CTALs	3.1947
-1000	CM CTALs	3.25047
-500	CM CTALs	3.19835
0	CM CTALs	3.23951
500	CM CTALs	3.30088
1000	CM CTALs	3.25582
1500	CM CTALs	3.20079
2000	CM CTALs	3.11165
2500	CM CTALs	3.0252
3000	CM CTALs	2.76315
3500	CM CTALs	2.72808
4000	CM CTALs	2.57344
4500	CM CTALs	2.64528
5000	CM CTALs	2.77241
5500	CM CTALs	2.59633
6000	CM CTALs	2.62068
6500	CM CTALs	2.78507
7000	CM CTALs	2.45143
7500	CM CTALs	2.42147
8000	CM CTALs	2.34792
8500	CM CTALs	2.32503
9000	CM CTALs	2.27657
9500	CM CTALs	2.19937
10000	CM CTALs	2.28193
10500	CM CTALs	2.25416
11000	CM CTALs	2.14871
11500	CM CTALs	2.22299
12000	CM CTALs	2.26658
12500	CM CTALs	2.13337
13000	CM CTALs	2.00259
13500	CM CTALs	2.08953
14000	CM CTALs	2.16332
14500	CM CTALs	2.07443
15000	CM CTALs	2.10171
15500	CM CTALs	2.09124
16000	CM CTALs	2.1682
16500	CM CTALs	2.16211
17000	CM CTALs	2.05325
17500	CM CTALs	2.0211
18000	CM CTALs	2.04424
18500	CM CTALs	1.92466
19000	CM CTALs	1.9836
19500	CM CTALs	2.01428
20000	CM CTALs	1.93635
20500	CM CTALs	2.0155
21000	CM CTALs	2.09879
21500	CM CTALs	2.0737
22000	CM CTALs	2.03547
22500	CM CTALs	2.04594
23000	CM CTALs	2.08296
23500	CM CTALs	2.07224
24000	CM CTALs	2.0737
24500	CM CTALs	2.10025
25000	CM CTALs	2.10902
-25000	CM CTALs	1.85934
-24500	CM CTALs	1.93148
-24000	CM CTALs	2.1004
-23500	CM CTALs	1.95673
-23000	CM CTALs	1.86295
-22500	CM CTALs	1.85633
-22000	CM CTALs	1.98257
-21500	CM CTALs	1.76316
-21000	CM CTALs	1.84431
-20500	CM CTALs	1.79742
-20000	CM CTALs	1.80403
-19500	CM CTALs	1.8906
-19000	CM CTALs	1.76737
-18500	CM CTALs	1.91465
-18000	CM CTALs	1.91885
-17500	CM CTALs	1.93028
-17000	CM CTALs	1.97837
-16500	CM CTALs	1.96995
-16000	CM CTALs	2.00001
-15500	CM CTALs	1.98017
-15000	CM CTALs	1.98438
-14500	CM CTALs	1.97476
-14000	CM CTALs	1.88218
-13500	CM CTALs	1.99039
-13000	CM CTALs	2.05471
-12500	CM CTALs	2.02345
-12000	CM CTALs	1.9453
-11500	CM CTALs	2.0998
-11000	CM CTALs	2.11182
-10500	CM CTALs	2.17314
-10000	CM CTALs	2.11062
-9500	CM CTALs	1.96695
-9000	CM CTALs	2.12384
-8500	CM CTALs	2.20861
-8000	CM CTALs	2.23025
-7500	CM CTALs	2.23085
-7000	CM CTALs	2.21943
-6500	CM CTALs	2.42502
-6000	CM CTALs	2.16051
-5500	CM CTALs	2.47852
-5000	CM CTALs	2.47191
-4500	CM CTALs	2.50617
-4000	CM CTALs	2.53743
-3500	CM CTALs	2.63722
-3000	CM CTALs	2.6258
-2500	CM CTALs	2.61438
-2000	CM CTALs	2.74182
-1500	CM CTALs	2.89391
-1000	CM CTALs	2.87768
-500	CM CTALs	2.77669
0	CM CTALs	2.85604
500	CM CTALs	2.86686
1000	CM CTALs	2.84943
1500	CM CTALs	2.79953
2000	CM CTALs	2.80494
2500	CM CTALs	2.66067
3000	CM CTALs	2.52781
3500	CM CTALs	2.34507
4000	CM CTALs	2.28856
4500	CM CTALs	2.4695
5000	CM CTALs	2.50317
5500	CM CTALs	2.3096
6000	CM CTALs	2.38053
6500	CM CTALs	2.47792
7000	CM CTALs	2.34146
7500	CM CTALs	2.23205
8000	CM CTALs	2.17975
8500	CM CTALs	2.25429
9000	CM CTALs	2.1521
9500	CM CTALs	2.14789
10000	CM CTALs	2.1521
10500	CM CTALs	2.1527
11000	CM CTALs	1.9435
11500	CM CTALs	1.97416
12000	CM CTALs	2.06193
12500	CM CTALs	1.93268
13000	CM CTALs	1.89361
13500	CM CTALs	2.03908
14000	CM CTALs	2.04209
14500	CM CTALs	1.97596
15000	CM CTALs	1.96093
15500	CM CTALs	1.95011
16000	CM CTALs	1.91404
16500	CM CTALs	1.9441
17000	CM CTALs	1.96935
17500	CM CTALs	1.93448
18000	CM CTALs	1.88579
18500	CM CTALs	1.81846
19000	CM CTALs	1.80945
19500	CM CTALs	1.79862
20000	CM CTALs	1.83409
20500	CM CTALs	1.87437
21000	CM CTALs	1.90984
21500	CM CTALs	1.89
22000	CM CTALs	1.86716
22500	CM CTALs	1.87978
23000	CM CTALs	1.97656
23500	CM CTALs	1.9982
24000	CM CTALs	1.97837
24500	CM CTALs	2.01744
25000	CM CTALs	1.9964
-25000	CM CTALs	2.20655
-24500	CM CTALs	2.14202
-24000	CM CTALs	2.1407
-23500	CM CTALs	2.24858
-23000	CM CTALs	2.18008
-22500	CM CTALs	2.10463
-22000	CM CTALs	2.12482
-21500	CM CTALs	2.1129
-21000	CM CTALs	2.21218
-20500	CM CTALs	2.03282
-20000	CM CTALs	2.1225
-19500	CM CTALs	2.16089
-19000	CM CTALs	2.05896
-18500	CM CTALs	2.22939
-18000	CM CTALs	2.18107
-17500	CM CTALs	2.13408
-17000	CM CTALs	2.14202
-16500	CM CTALs	2.10926
-16000	CM CTALs	2.24593
-15500	CM CTALs	2.2274
-15000	CM CTALs	2.237
-14500	CM CTALs	2.38624
-14000	CM CTALs	2.17512
-13500	CM CTALs	2.33826
-13000	CM CTALs	2.37267
-12500	CM CTALs	2.41106
-12000	CM CTALs	2.24693
-11500	CM CTALs	2.3515
-11000	CM CTALs	2.34388
-10500	CM CTALs	2.34984
-10000	CM CTALs	2.24395
-9500	CM CTALs	2.24792
-9000	CM CTALs	2.35183
-8500	CM CTALs	2.35017
-8000	CM CTALs	2.43323
-7500	CM CTALs	2.51431
-7000	CM CTALs	2.53085
-6500	CM CTALs	2.63708
-6000	CM CTALs	2.57553
-5500	CM CTALs	2.85019
-5000	CM CTALs	2.82338
-4500	CM CTALs	2.81875
-4000	CM CTALs	2.86342
-3500	CM CTALs	2.92994
-3000	CM CTALs	3.06859
-2500	CM CTALs	2.94516
-2000	CM CTALs	2.96468
-1500	CM CTALs	3.1768
-1000	CM CTALs	3.25225
-500	CM CTALs	3.25424
0	CM CTALs	3.25093
500	CM CTALs	3.31182
1000	CM CTALs	3.29924
1500	CM CTALs	3.22015
2000	CM CTALs	3.23173
2500	CM CTALs	3.17515
3000	CM CTALs	2.84953
3500	CM CTALs	2.74098
4000	CM CTALs	2.78599
4500	CM CTALs	2.68374
5000	CM CTALs	2.71484
5500	CM CTALs	2.69135
6000	CM CTALs	2.74065
6500	CM CTALs	2.76746
7000	CM CTALs	2.62748
7500	CM CTALs	2.52291
8000	CM CTALs	2.52986
8500	CM CTALs	2.5421
9000	CM CTALs	2.37962
9500	CM CTALs	2.34819
10000	CM CTALs	2.35116
10500	CM CTALs	2.41404
11000	CM CTALs	2.33396
11500	CM CTALs	2.37929
12000	CM CTALs	2.41371
12500	CM CTALs	2.20159
13000	CM CTALs	2.16056
13500	CM CTALs	2.28862
14000	CM CTALs	2.3012
14500	CM CTALs	2.2188
15000	CM CTALs	2.24262
15500	CM CTALs	2.26413
16000	CM CTALs	2.27538
16500	CM CTALs	2.27406
17000	CM CTALs	2.18902
17500	CM CTALs	2.16188
18000	CM CTALs	2.18041
18500	CM CTALs	2.10629
19000	CM CTALs	2.0765
19500	CM CTALs	2.10562
20000	CM CTALs	2.10132
20500	CM CTALs	2.145
21000	CM CTALs	2.2092
21500	CM CTALs	2.16651
22000	CM CTALs	2.21019
22500	CM CTALs	2.32006
23000	CM CTALs	2.24064
23500	CM CTALs	2.27373
24000	CM CTALs	2.24957
24500	CM CTALs	2.25387
25000	CM CTALs	2.22575
-25000	iPSC CTALs	2.18627
-24500	iPSC CTALs	2.11588
-24000	iPSC CTALs	2.18844
-23500	iPSC CTALs	2.17295
-23000	iPSC CTALs	2.14034
-22500	iPSC CTALs	2.17404
-22000	iPSC CTALs	2.21643
-21500	iPSC CTALs	2.17866
-21000	iPSC CTALs	2.24008
-20500	iPSC CTALs	2.26915
-20000	iPSC CTALs	2.16589
-19500	iPSC CTALs	2.17051
-19000	iPSC CTALs	2.29415
-18500	iPSC CTALs	2.30475
-18000	iPSC CTALs	2.33247
-17500	iPSC CTALs	2.30285
-17000	iPSC CTALs	2.31861
-16500	iPSC CTALs	2.29198
-16000	iPSC CTALs	2.14279
-15500	iPSC CTALs	2.22921
-15000	iPSC CTALs	2.25883
-14500	iPSC CTALs	2.24714
-14000	iPSC CTALs	2.28437
-13500	iPSC CTALs	2.26481
-13000	iPSC CTALs	2.25149
-12500	iPSC CTALs	2.26453
-12000	iPSC CTALs	2.28627
-11500	iPSC CTALs	2.29769
-11000	iPSC CTALs	2.27812
-10500	iPSC CTALs	2.36182
-10000	iPSC CTALs	2.33329
-9500	iPSC CTALs	2.3678
-9000	iPSC CTALs	2.38628
-8500	iPSC CTALs	2.36834
-8000	iPSC CTALs	2.33791
-7500	iPSC CTALs	2.38546
-7000	iPSC CTALs	2.42025
-6500	iPSC CTALs	2.56156
-6000	iPSC CTALs	2.53873
-5500	iPSC CTALs	2.44416
-5000	iPSC CTALs	2.46971
-4500	iPSC CTALs	2.57895
-4000	iPSC CTALs	2.58167
-3500	iPSC CTALs	2.52189
-3000	iPSC CTALs	2.67108
-2500	iPSC CTALs	2.74527
-2000	iPSC CTALs	2.74173
-1500	iPSC CTALs	2.72788
-1000	iPSC CTALs	2.73576
-500	iPSC CTALs	2.75695
0	iPSC CTALs	2.81293
500	iPSC CTALs	2.80451
1000	iPSC CTALs	2.73576
1500	iPSC CTALs	2.84799
2000	iPSC CTALs	2.74418
2500	iPSC CTALs	2.85424
3000	iPSC CTALs	2.80533
3500	iPSC CTALs	2.7257
4000	iPSC CTALs	2.60749
4500	iPSC CTALs	2.59336
5000	iPSC CTALs	2.59662
5500	iPSC CTALs	2.47813
6000	iPSC CTALs	2.40802
6500	iPSC CTALs	2.46536
7000	iPSC CTALs	2.50775
7500	iPSC CTALs	2.41454
8000	iPSC CTALs	2.35802
8500	iPSC CTALs	2.31128
9000	iPSC CTALs	2.3303
9500	iPSC CTALs	2.42405
10000	iPSC CTALs	2.39932
10500	iPSC CTALs	2.37351
11000	iPSC CTALs	2.34524
11500	iPSC CTALs	2.30856
12000	iPSC CTALs	2.3909
12500	iPSC CTALs	2.28953
13000	iPSC CTALs	2.37813
13500	iPSC CTALs	2.33329
14000	iPSC CTALs	2.34552
14500	iPSC CTALs	2.33709
15000	iPSC CTALs	2.2879
15500	iPSC CTALs	2.26589
16000	iPSC CTALs	2.20719
16500	iPSC CTALs	2.20882
17000	iPSC CTALs	2.23382
17500	iPSC CTALs	2.21861
18000	iPSC CTALs	2.26127
18500	iPSC CTALs	2.27269
19000	iPSC CTALs	2.25312
19500	iPSC CTALs	2.18437
20000	iPSC CTALs	2.18926
20500	iPSC CTALs	2.27948
21000	iPSC CTALs	2.29932
21500	iPSC CTALs	2.18763
22000	iPSC CTALs	2.24062
22500	iPSC CTALs	2.26372
23000	iPSC CTALs	2.3322
23500	iPSC CTALs	2.3178
24000	iPSC CTALs	2.21806
24500	iPSC CTALs	2.21507
25000	iPSC CTALs	2.20067
-25000	iPSC CTALs	2.25281
-24500	iPSC CTALs	2.19921
-24000	iPSC CTALs	2.21027
-23500	iPSC CTALs	2.22179
-23000	iPSC CTALs	2.16789
-22500	iPSC CTALs	2.28337
-22000	iPSC CTALs	2.22041
-21500	iPSC CTALs	2.21687
-21000	iPSC CTALs	2.27369
-20500	iPSC CTALs	2.29857
-20000	iPSC CTALs	2.29289
-19500	iPSC CTALs	2.29657
-19000	iPSC CTALs	2.29857
-18500	iPSC CTALs	2.30394
-18000	iPSC CTALs	2.3322
-17500	iPSC CTALs	2.30763
-17000	iPSC CTALs	2.32053
-16500	iPSC CTALs	2.28398
-16000	iPSC CTALs	2.22332
-15500	iPSC CTALs	2.28076
-15000	iPSC CTALs	2.33159
-14500	iPSC CTALs	2.33497
-14000	iPSC CTALs	2.33297
-13500	iPSC CTALs	2.31254
-13000	iPSC CTALs	2.35646
-12500	iPSC CTALs	2.34833
-12000	iPSC CTALs	2.36967
-11500	iPSC CTALs	2.39393
-11000	iPSC CTALs	2.36952
-10500	iPSC CTALs	2.46611
-10000	iPSC CTALs	2.34664
-9500	iPSC CTALs	2.38902
-9000	iPSC CTALs	2.42296
-8500	iPSC CTALs	2.43924
-8000	iPSC CTALs	2.42112
-7500	iPSC CTALs	2.45429
-7000	iPSC CTALs	2.52001
-6500	iPSC CTALs	2.56485
-6000	iPSC CTALs	2.61568
-5500	iPSC CTALs	2.63979
-5000	iPSC CTALs	2.59956
-4500	iPSC CTALs	2.69538
-4000	iPSC CTALs	2.68341
-3500	iPSC CTALs	2.66375
-3000	iPSC CTALs	2.7433
-2500	iPSC CTALs	2.82853
-2000	iPSC CTALs	2.8511
-1500	iPSC CTALs	2.77416
-1000	iPSC CTALs	2.85832
-500	iPSC CTALs	2.91007
0	iPSC CTALs	2.95291
500	iPSC CTALs	2.98731
1000	iPSC CTALs	2.95952
1500	iPSC CTALs	2.84895
2000	iPSC CTALs	2.90024
2500	iPSC CTALs	2.85586
3000	iPSC CTALs	2.88504
3500	iPSC CTALs	2.82975
4000	iPSC CTALs	2.64102
4500	iPSC CTALs	2.66406
5000	iPSC CTALs	2.62843
5500	iPSC CTALs	2.53291
6000	iPSC CTALs	2.48454
6500	iPSC CTALs	2.51172
7000	iPSC CTALs	2.58973
7500	iPSC CTALs	2.51157
8000	iPSC CTALs	2.483
8500	iPSC CTALs	2.40944
9000	iPSC CTALs	2.44123
9500	iPSC CTALs	2.48546
10000	iPSC CTALs	2.47793
10500	iPSC CTALs	2.49191
11000	iPSC CTALs	2.38933
11500	iPSC CTALs	2.38165
12000	iPSC CTALs	2.43448
12500	iPSC CTALs	2.32913
13000	iPSC CTALs	2.33358
13500	iPSC CTALs	2.34188
14000	iPSC CTALs	2.35723
14500	iPSC CTALs	2.35247
15000	iPSC CTALs	2.36491
15500	iPSC CTALs	2.33512
16000	iPSC CTALs	2.29857
16500	iPSC CTALs	2.27369
17000	iPSC CTALs	2.31485
17500	iPSC CTALs	2.2889
18000	iPSC CTALs	2.34003
18500	iPSC CTALs	2.32452
19000	iPSC CTALs	2.2763
19500	iPSC CTALs	2.22931
20000	iPSC CTALs	2.27738
20500	iPSC CTALs	2.35186
21000	iPSC CTALs	2.32852
21500	iPSC CTALs	2.31116
22000	iPSC CTALs	2.34817
22500	iPSC CTALs	2.40438
23000	iPSC CTALs	2.37029
23500	iPSC CTALs	2.36199
24000	iPSC CTALs	2.40223
24500	iPSC CTALs	2.34618
25000	iPSC CTALs	2.27077
-25000	iPSC CTALs	2.26243
-24500	iPSC CTALs	2.17713
-24000	iPSC CTALs	2.26278
-23500	iPSC CTALs	2.28855
-23000	iPSC CTALs	2.20359
-22500	iPSC CTALs	2.36271
-22000	iPSC CTALs	2.34356
-21500	iPSC CTALs	2.24502
-21000	iPSC CTALs	2.30317
-20500	iPSC CTALs	2.31814
-20000	iPSC CTALs	2.25094
-19500	iPSC CTALs	2.26452
-19000	iPSC CTALs	2.3164
-18500	iPSC CTALs	2.35574
-18000	iPSC CTALs	2.38812
-17500	iPSC CTALs	2.41772
-17000	iPSC CTALs	2.34286
-16500	iPSC CTALs	2.37977
-16000	iPSC CTALs	2.31187
-15500	iPSC CTALs	2.31953
-15000	iPSC CTALs	2.33555
-14500	iPSC CTALs	2.2781
-14000	iPSC CTALs	2.32789
-13500	iPSC CTALs	2.34286
-13000	iPSC CTALs	2.34112
-12500	iPSC CTALs	2.35888
-12000	iPSC CTALs	2.40414
-11500	iPSC CTALs	2.41145
-11000	iPSC CTALs	2.43373
-10500	iPSC CTALs	2.51938
-10000	iPSC CTALs	2.48561
-9500	iPSC CTALs	2.62767
-9000	iPSC CTALs	2.61165
-8500	iPSC CTALs	2.57927
-8000	iPSC CTALs	2.49049
-7500	iPSC CTALs	2.49675
-7000	iPSC CTALs	2.68755
-6500	iPSC CTALs	2.71436
-6000	iPSC CTALs	2.78922
-5500	iPSC CTALs	2.79409
-5000	iPSC CTALs	2.80175
-4500	iPSC CTALs	2.96922
-4000	iPSC CTALs	2.95565
-3500	iPSC CTALs	2.89402
-3000	iPSC CTALs	3.13739
-2500	iPSC CTALs	3.28641
-2000	iPSC CTALs	3.22374
-1500	iPSC CTALs	3.25612
-1000	iPSC CTALs	3.36893
-500	iPSC CTALs	3.39469
0	iPSC CTALs	3.41941
500	iPSC CTALs	3.47686
1000	iPSC CTALs	3.42707
1500	iPSC CTALs	3.41906
2000	iPSC CTALs	3.46293
2500	iPSC CTALs	3.29372
3000	iPSC CTALs	3.17778
3500	iPSC CTALs	3.15236
4000	iPSC CTALs	3.03224
4500	iPSC CTALs	2.93127
5000	iPSC CTALs	2.80245
5500	iPSC CTALs	2.7262
6000	iPSC CTALs	2.69312
6500	iPSC CTALs	2.73734
7000	iPSC CTALs	2.68198
7500	iPSC CTALs	2.66945
8000	iPSC CTALs	2.60643
8500	iPSC CTALs	2.44418
9000	iPSC CTALs	2.40483
9500	iPSC CTALs	2.5455
10000	iPSC CTALs	2.52147
10500	iPSC CTALs	2.55002
11000	iPSC CTALs	2.52704
11500	iPSC CTALs	2.46124
12000	iPSC CTALs	2.48805
12500	iPSC CTALs	2.44313
13000	iPSC CTALs	2.48909
13500	iPSC CTALs	2.44
14000	iPSC CTALs	2.48074
14500	iPSC CTALs	2.45288
15000	iPSC CTALs	2.38116
15500	iPSC CTALs	2.39822
16000	iPSC CTALs	2.3352
16500	iPSC CTALs	2.31361
17000	iPSC CTALs	2.39996
17500	iPSC CTALs	2.37872
18000	iPSC CTALs	2.29133
18500	iPSC CTALs	2.33973
19000	iPSC CTALs	2.3352
19500	iPSC CTALs	2.29203
20000	iPSC CTALs	2.39056
20500	iPSC CTALs	2.3641
21000	iPSC CTALs	2.43652
21500	iPSC CTALs	2.33485
22000	iPSC CTALs	2.36062
22500	iPSC CTALs	2.30804
23000	iPSC CTALs	2.39056
23500	iPSC CTALs	2.28855
24000	iPSC CTALs	2.33624
24500	iPSC CTALs	2.27044
25000	iPSC CTALs	2.28576
-25000	iPSC CTALs	2.23084
-24500	iPSC CTALs	2.19973
-24000	iPSC CTALs	2.23407
-23500	iPSC CTALs	2.25494
-23000	iPSC CTALs	2.21604
-22500	iPSC CTALs	2.27449
-22000	iPSC CTALs	2.26614
-21500	iPSC CTALs	2.2908
-21000	iPSC CTALs	2.339
-20500	iPSC CTALs	2.33748
-20000	iPSC CTALs	2.22022
-19500	iPSC CTALs	2.31281
-19000	iPSC CTALs	2.32363
-18500	iPSC CTALs	2.30503
-18000	iPSC CTALs	2.28113
-17500	iPSC CTALs	2.26803
-17000	iPSC CTALs	2.29858
-16500	iPSC CTALs	2.28397
-16000	iPSC CTALs	2.22098
-15500	iPSC CTALs	2.2743
-15000	iPSC CTALs	2.302
-14500	iPSC CTALs	2.31224
-14000	iPSC CTALs	2.36556
-13500	iPSC CTALs	2.33065
-13000	iPSC CTALs	2.35551
-12500	iPSC CTALs	2.31471
-12000	iPSC CTALs	2.35646
-11500	iPSC CTALs	2.3519
-11000	iPSC CTALs	2.37012
-10500	iPSC CTALs	2.47144
-10000	iPSC CTALs	2.41679
-9500	iPSC CTALs	2.41547
-9000	iPSC CTALs	2.46442
-8500	iPSC CTALs	2.44848
-8000	iPSC CTALs	2.44791
-7500	iPSC CTALs	2.48396
-7000	iPSC CTALs	2.49725
-6500	iPSC CTALs	2.50275
-6000	iPSC CTALs	2.55151
-5500	iPSC CTALs	2.53956
-5000	iPSC CTALs	2.60237
-4500	iPSC CTALs	2.65777
-4000	iPSC CTALs	2.73671
-3500	iPSC CTALs	2.64088
-3000	iPSC CTALs	2.75208
-2500	iPSC CTALs	2.87996
-2000	iPSC CTALs	2.90008
-1500	iPSC CTALs	2.88699
-1000	iPSC CTALs	2.80843
-500	iPSC CTALs	2.84524
0	iPSC CTALs	2.9811
500	iPSC CTALs	2.93537
1000	iPSC CTALs	2.96611
1500	iPSC CTALs	2.88793
2000	iPSC CTALs	2.93879
2500	iPSC CTALs	2.87503
3000	iPSC CTALs	2.82703
3500	iPSC CTALs	2.8756
4000	iPSC CTALs	2.76308
4500	iPSC CTALs	2.68699
5000	iPSC CTALs	2.56271
5500	iPSC CTALs	2.54544
6000	iPSC CTALs	2.48207
6500	iPSC CTALs	2.52912
7000	iPSC CTALs	2.61925
7500	iPSC CTALs	2.46973
8000	iPSC CTALs	2.41357
8500	iPSC CTALs	2.41604
9000	iPSC CTALs	2.35911
9500	iPSC CTALs	2.44564
10000	iPSC CTALs	2.48434
10500	iPSC CTALs	2.43463
11000	iPSC CTALs	2.41869
11500	iPSC CTALs	2.43178
12000	iPSC CTALs	2.44867
12500	iPSC CTALs	2.34811
13000	iPSC CTALs	2.37069
13500	iPSC CTALs	2.37695
14000	iPSC CTALs	2.31224
14500	iPSC CTALs	2.29194
15000	iPSC CTALs	2.40446
15500	iPSC CTALs	2.33008
16000	iPSC CTALs	2.27828
16500	iPSC CTALs	2.20504
17000	iPSC CTALs	2.33179
17500	iPSC CTALs	2.32458
18000	iPSC CTALs	2.33881
18500	iPSC CTALs	2.28132
19000	iPSC CTALs	2.31319
19500	iPSC CTALs	2.26917
20000	iPSC CTALs	2.33482
20500	iPSC CTALs	2.31908
21000	iPSC CTALs	2.37885
21500	iPSC CTALs	2.26671
22000	iPSC CTALs	2.30276
22500	iPSC CTALs	2.33198
23000	iPSC CTALs	2.27107
23500	iPSC CTALs	2.30883
24000	iPSC CTALs	2.29972
24500	iPSC CTALs	2.31262
25000	iPSC CTALs	2.23976
-25000	iPSC CTALs	2.13244
-24500	iPSC CTALs	2.14185
-24000	iPSC CTALs	2.15259
-23500	iPSC CTALs	2.22754
-23000	iPSC CTALs	2.09322
-22500	iPSC CTALs	2.16925
-22000	iPSC CTALs	2.20498
-21500	iPSC CTALs	2.21733
-21000	iPSC CTALs	2.19638
-20500	iPSC CTALs	2.20632
-20000	iPSC CTALs	2.23318
-19500	iPSC CTALs	2.23238
-19000	iPSC CTALs	2.22056
-18500	iPSC CTALs	2.23963
-18000	iPSC CTALs	2.31807
-17500	iPSC CTALs	2.27697
-17000	iPSC CTALs	2.30518
-16500	iPSC CTALs	2.21384
-16000	iPSC CTALs	2.18241
-15500	iPSC CTALs	2.16199
-15000	iPSC CTALs	2.33285
-14500	iPSC CTALs	2.27052
-14000	iPSC CTALs	2.39893
-13500	iPSC CTALs	2.28315
-13000	iPSC CTALs	2.31163
-12500	iPSC CTALs	2.30974
-12000	iPSC CTALs	2.32452
-11500	iPSC CTALs	2.35138
-11000	iPSC CTALs	2.37153
-10500	iPSC CTALs	2.43305
-10000	iPSC CTALs	2.36482
-9500	iPSC CTALs	2.47899
-9000	iPSC CTALs	2.5174
-8500	iPSC CTALs	2.48033
-8000	iPSC CTALs	2.49752
-7500	iPSC CTALs	2.54319
-7000	iPSC CTALs	2.69578
-6500	iPSC CTALs	2.63721
-6000	iPSC CTALs	2.64742
-5500	iPSC CTALs	2.7221
-5000	iPSC CTALs	2.83869
-4500	iPSC CTALs	2.97973
-4000	iPSC CTALs	2.8129
-3500	iPSC CTALs	2.90451
-3000	iPSC CTALs	3.17126
-2500	iPSC CTALs	3.27818
-2000	iPSC CTALs	3.16159
-1500	iPSC CTALs	3.28033
-1000	iPSC CTALs	3.29135
-500	iPSC CTALs	3.35528
0	iPSC CTALs	3.34722
500	iPSC CTALs	3.40444
1000	iPSC CTALs	3.30585
1500	iPSC CTALs	3.31767
2000	iPSC CTALs	3.29699
2500	iPSC CTALs	3.18577
3000	iPSC CTALs	3.27657
3500	iPSC CTALs	3.04903
4000	iPSC CTALs	2.84406
4500	iPSC CTALs	2.82042
5000	iPSC CTALs	2.81801
5500	iPSC CTALs	2.69819
6000	iPSC CTALs	2.66435
6500	iPSC CTALs	2.71995
7000	iPSC CTALs	2.72721
7500	iPSC CTALs	2.64447
8000	iPSC CTALs	2.50746
8500	iPSC CTALs	2.35004
9000	iPSC CTALs	2.39437
9500	iPSC CTALs	2.46663
10000	iPSC CTALs	2.47979
10500	iPSC CTALs	2.4403
11000	iPSC CTALs	2.42795
11500	iPSC CTALs	2.39839
12000	iPSC CTALs	2.38201
12500	iPSC CTALs	2.36696
13000	iPSC CTALs	2.27348
13500	iPSC CTALs	2.39222
14000	iPSC CTALs	2.37046
14500	iPSC CTALs	2.23641
15000	iPSC CTALs	2.32613
15500	iPSC CTALs	2.35138
16000	iPSC CTALs	2.23453
16500	iPSC CTALs	2.19235
17000	iPSC CTALs	2.32667
17500	iPSC CTALs	2.23077
18000	iPSC CTALs	2.30061
18500	iPSC CTALs	2.28503
19000	iPSC CTALs	2.24984
19500	iPSC CTALs	2.21357
20000	iPSC CTALs	2.24447
20500	iPSC CTALs	2.25817
21000	iPSC CTALs	2.3213
21500	iPSC CTALs	2.24312
22000	iPSC CTALs	2.21518
22500	iPSC CTALs	2.25199
23000	iPSC CTALs	2.19342
23500	iPSC CTALs	2.25252
24000	iPSC CTALs	2.22915
24500	iPSC CTALs	2.15689
25000	iPSC CTALs	2.10263
-25000	iPSC CTALs	2.16002
-24500	iPSC CTALs	2.18717
-24000	iPSC CTALs	2.21335
-23500	iPSC CTALs	2.26991
-23000	iPSC CTALs	2.12867
-22500	iPSC CTALs	2.26474
-22000	iPSC CTALs	2.24276
-21500	iPSC CTALs	2.27315
-21000	iPSC CTALs	2.31096
-20500	iPSC CTALs	2.31484
-20000	iPSC CTALs	2.26183
-19500	iPSC CTALs	2.28317
-19000	iPSC CTALs	2.29997
-18500	iPSC CTALs	2.33423
-18000	iPSC CTALs	2.34425
-17500	iPSC CTALs	2.39273
-17000	iPSC CTALs	2.36979
-16500	iPSC CTALs	2.22531
-16000	iPSC CTALs	2.24373
-15500	iPSC CTALs	2.33682
-15000	iPSC CTALs	2.38821
-14500	iPSC CTALs	2.35072
-14000	iPSC CTALs	2.38013
-13500	iPSC CTALs	2.32001
-13000	iPSC CTALs	2.43411
-12500	iPSC CTALs	2.39403
-12000	iPSC CTALs	2.37366
-11500	iPSC CTALs	2.39855
-11000	iPSC CTALs	2.36009
-10500	iPSC CTALs	2.44833
-10000	iPSC CTALs	2.40792
-9500	iPSC CTALs	2.44768
-9000	iPSC CTALs	2.49487
-8500	iPSC CTALs	2.49358
-8000	iPSC CTALs	2.50036
-7500	iPSC CTALs	2.51814
-7000	iPSC CTALs	2.60735
-6500	iPSC CTALs	2.65874
-6000	iPSC CTALs	2.76669
-5500	iPSC CTALs	2.69203
-5000	iPSC CTALs	2.72596
-4500	iPSC CTALs	2.78834
-4000	iPSC CTALs	2.725
-3500	iPSC CTALs	2.79352
-3000	iPSC CTALs	2.97807
-2500	iPSC CTALs	3.08247
-2000	iPSC CTALs	3.04368
-1500	iPSC CTALs	3.05887
-1000	iPSC CTALs	3.18008
-500	iPSC CTALs	3.17426
0	iPSC CTALs	3.23696
500	iPSC CTALs	3.24149
1000	iPSC CTALs	3.17491
1500	iPSC CTALs	3.12255
2000	iPSC CTALs	3.21272
2500	iPSC CTALs	3.02784
3000	iPSC CTALs	3.05855
3500	iPSC CTALs	2.89597
4000	iPSC CTALs	2.84523
4500	iPSC CTALs	2.84491
5000	iPSC CTALs	2.79739
5500	iPSC CTALs	2.67231
6000	iPSC CTALs	2.59506
6500	iPSC CTALs	2.65583
7000	iPSC CTALs	2.7111
7500	iPSC CTALs	2.67037
8000	iPSC CTALs	2.51135
8500	iPSC CTALs	2.41697
9000	iPSC CTALs	2.44865
9500	iPSC CTALs	2.63708
10000	iPSC CTALs	2.6151
10500	iPSC CTALs	2.55111
11000	iPSC CTALs	2.48614
11500	iPSC CTALs	2.46869
12000	iPSC CTALs	2.46449
12500	iPSC CTALs	2.43863
13000	iPSC CTALs	2.5524
13500	iPSC CTALs	2.44219
14000	iPSC CTALs	2.40081
14500	iPSC CTALs	2.3533
15000	iPSC CTALs	2.41536
15500	iPSC CTALs	2.45996
16000	iPSC CTALs	2.33973
16500	iPSC CTALs	2.26119
17000	iPSC CTALs	2.35977
17500	iPSC CTALs	2.32971
18000	iPSC CTALs	2.40986
18500	iPSC CTALs	2.42376
19000	iPSC CTALs	2.34555
19500	iPSC CTALs	2.2725
20000	iPSC CTALs	2.37302
20500	iPSC CTALs	2.3491
21000	iPSC CTALs	2.37173
21500	iPSC CTALs	2.27799
22000	iPSC CTALs	2.30967
22500	iPSC CTALs	2.34231
23000	iPSC CTALs	2.39888
23500	iPSC CTALs	2.30256
24000	iPSC CTALs	2.31613
24500	iPSC CTALs	2.30482
25000	iPSC CTALs	2.21367
-25000	iPSC CTALs	2.23315
-24500	iPSC CTALs	2.20235
-24000	iPSC CTALs	2.21978
-23500	iPSC CTALs	2.21873
-23000	iPSC CTALs	2.21585
-22500	iPSC CTALs	2.29632
-22000	iPSC CTALs	2.24259
-21500	iPSC CTALs	2.23918
-21000	iPSC CTALs	2.25084
-20500	iPSC CTALs	2.30785
-20000	iPSC CTALs	2.20943
-19500	iPSC CTALs	2.28216
-19000	iPSC CTALs	2.29632
-18500	iPSC CTALs	2.27797
-18000	iPSC CTALs	2.33052
-17500	iPSC CTALs	2.28334
-17000	iPSC CTALs	2.2819
-16500	iPSC CTALs	2.24298
-16000	iPSC CTALs	2.27116
-15500	iPSC CTALs	2.24049
-15000	iPSC CTALs	2.29396
-14500	iPSC CTALs	2.28125
-14000	iPSC CTALs	2.3165
-13500	iPSC CTALs	2.28072
-13000	iPSC CTALs	2.27469
-12500	iPSC CTALs	2.28649
-12000	iPSC CTALs	2.32895
-11500	iPSC CTALs	2.30169
-11000	iPSC CTALs	2.38779
-10500	iPSC CTALs	2.40509
-10000	iPSC CTALs	2.34179
-9500	iPSC CTALs	2.39212
-9000	iPSC CTALs	2.35149
-8500	iPSC CTALs	2.35542
-8000	iPSC CTALs	2.35883
-7500	iPSC CTALs	2.422
-7000	iPSC CTALs	2.47062
-6500	iPSC CTALs	2.44034
-6000	iPSC CTALs	2.47114
-5500	iPSC CTALs	2.47376
-5000	iPSC CTALs	2.51007
-4500	iPSC CTALs	2.59892
-4000	iPSC CTALs	2.54506
-3500	iPSC CTALs	2.56983
-3000	iPSC CTALs	2.65134
-2500	iPSC CTALs	2.6959
-2000	iPSC CTALs	2.71569
-1500	iPSC CTALs	2.66851
-1000	iPSC CTALs	2.652
-500	iPSC CTALs	2.75631
0	iPSC CTALs	2.78344
500	iPSC CTALs	2.81503
1000	iPSC CTALs	2.74767
1500	iPSC CTALs	2.70416
2000	iPSC CTALs	2.75658
2500	iPSC CTALs	2.7246
3000	iPSC CTALs	2.6769
3500	iPSC CTALs	2.66641
4000	iPSC CTALs	2.57612
4500	iPSC CTALs	2.53641
5000	iPSC CTALs	2.50849
5500	iPSC CTALs	2.47127
6000	iPSC CTALs	2.43484
6500	iPSC CTALs	2.4849
7000	iPSC CTALs	2.53064
7500	iPSC CTALs	2.41492
8000	iPSC CTALs	2.41295
8500	iPSC CTALs	2.3912
9000	iPSC CTALs	2.3663
9500	iPSC CTALs	2.40614
10000	iPSC CTALs	2.43419
10500	iPSC CTALs	2.36945
11000	iPSC CTALs	2.35726
11500	iPSC CTALs	2.3435
12000	iPSC CTALs	2.32921
12500	iPSC CTALs	2.32266
13000	iPSC CTALs	2.37783
13500	iPSC CTALs	2.39474
14000	iPSC CTALs	2.34494
14500	iPSC CTALs	2.29802
15000	iPSC CTALs	2.35726
15500	iPSC CTALs	2.35267
16000	iPSC CTALs	2.3186
16500	iPSC CTALs	2.22765
17000	iPSC CTALs	2.33236
17500	iPSC CTALs	2.30798
18000	iPSC CTALs	2.32738
18500	iPSC CTALs	2.2722
19000	iPSC CTALs	2.25975
19500	iPSC CTALs	2.27771
20000	iPSC CTALs	2.23721
20500	iPSC CTALs	2.23092
21000	iPSC CTALs	2.32371
21500	iPSC CTALs	2.30706
22000	iPSC CTALs	2.33013
22500	iPSC CTALs	2.3186
23000	iPSC CTALs	2.34219
23500	iPSC CTALs	2.35188
24000	iPSC CTALs	2.33943
24500	iPSC CTALs	2.29121
25000	iPSC CTALs	2.2456
-25000	iPSC CTALs	2.13094
-24500	iPSC CTALs	2.10871
-24000	iPSC CTALs	2.14462
-23500	iPSC CTALs	2.18224
-23000	iPSC CTALs	2.09772
-22500	iPSC CTALs	2.22304
-22000	iPSC CTALs	2.17564
-21500	iPSC CTALs	2.23183
-21000	iPSC CTALs	2.27996
-20500	iPSC CTALs	2.2995
-20000	iPSC CTALs	2.21595
-19500	iPSC CTALs	2.22084
-19000	iPSC CTALs	2.17955
-18500	iPSC CTALs	2.20227
-18000	iPSC CTALs	2.29266
-17500	iPSC CTALs	2.2758
-17000	iPSC CTALs	2.30463
-16500	iPSC CTALs	2.23916
-16000	iPSC CTALs	2.1754
-15500	iPSC CTALs	2.22133
-15000	iPSC CTALs	2.30512
-14500	iPSC CTALs	2.2929
-14000	iPSC CTALs	2.33052
-13500	iPSC CTALs	2.34518
-13000	iPSC CTALs	2.32832
-12500	iPSC CTALs	2.27531
-12000	iPSC CTALs	2.31758
-11500	iPSC CTALs	2.33785
-11000	iPSC CTALs	2.42775
-10500	iPSC CTALs	2.59387
-10000	iPSC CTALs	2.36497
-9500	iPSC CTALs	2.56773
-9000	iPSC CTALs	2.54403
-8500	iPSC CTALs	2.47099
-8000	iPSC CTALs	2.4898
-7500	iPSC CTALs	2.55136
-7000	iPSC CTALs	2.68792
-6500	iPSC CTALs	2.63418
-6000	iPSC CTALs	2.70429
-5500	iPSC CTALs	2.75437
-5000	iPSC CTALs	2.79589
-4500	iPSC CTALs	2.90851
-4000	iPSC CTALs	2.86918
-3500	iPSC CTALs	2.91535
-3000	iPSC CTALs	3.12007
-2500	iPSC CTALs	3.27495
-2000	iPSC CTALs	3.27446
-1500	iPSC CTALs	3.28203
-1000	iPSC CTALs	3.30377
-500	iPSC CTALs	3.30866
0	iPSC CTALs	3.41517
500	iPSC CTALs	3.34042
1000	iPSC CTALs	3.33993
1500	iPSC CTALs	3.36607
2000	iPSC CTALs	3.39929
2500	iPSC CTALs	3.31428
3000	iPSC CTALs	3.28105
3500	iPSC CTALs	3.17137
4000	iPSC CTALs	2.93514
4500	iPSC CTALs	2.87333
5000	iPSC CTALs	2.74606
5500	iPSC CTALs	2.69525
6000	iPSC CTALs	2.63393
6500	iPSC CTALs	2.76878
7000	iPSC CTALs	2.78979
7500	iPSC CTALs	2.61243
8000	iPSC CTALs	2.54037
8500	iPSC CTALs	2.4043
9000	iPSC CTALs	2.44461
9500	iPSC CTALs	2.49811
10000	iPSC CTALs	2.49151
10500	iPSC CTALs	2.5174
11000	iPSC CTALs	2.492
11500	iPSC CTALs	2.40723
12000	iPSC CTALs	2.35666
12500	iPSC CTALs	2.38671
13000	iPSC CTALs	2.48027
13500	iPSC CTALs	2.40039
14000	iPSC CTALs	2.34005
14500	iPSC CTALs	2.26456
15000	iPSC CTALs	2.31977
15500	iPSC CTALs	2.26994
16000	iPSC CTALs	2.23891
16500	iPSC CTALs	2.15341
17000	iPSC CTALs	2.30561
17500	iPSC CTALs	2.20325
18000	iPSC CTALs	2.38329
18500	iPSC CTALs	2.2587
19000	iPSC CTALs	2.22157
19500	iPSC CTALs	2.23672
20000	iPSC CTALs	2.31538
20500	iPSC CTALs	2.2951
21000	iPSC CTALs	2.30878
21500	iPSC CTALs	2.28606
22000	iPSC CTALs	2.31513
22500	iPSC CTALs	2.27116
23000	iPSC CTALs	2.25015
23500	iPSC CTALs	2.27409
24000	iPSC CTALs	2.19641
24500	iPSC CTALs	2.21766
25000	iPSC CTALs	2.14657
-25000	iPSC CTALs	2.24861
-24500	iPSC CTALs	2.166
-24000	iPSC CTALs	2.21183
-23500	iPSC CTALs	2.21786
-23000	iPSC CTALs	2.13283
-22500	iPSC CTALs	2.2474
-22000	iPSC CTALs	2.18469
-21500	iPSC CTALs	2.22871
-21000	iPSC CTALs	2.35474
-20500	iPSC CTALs	2.4072
-20000	iPSC CTALs	2.23233
-19500	iPSC CTALs	2.27575
-19000	iPSC CTALs	2.30107
-18500	iPSC CTALs	2.33002
-18000	iPSC CTALs	2.41625
-17500	iPSC CTALs	2.31856
-17000	iPSC CTALs	2.26972
-16500	iPSC CTALs	2.14369
-16000	iPSC CTALs	2.19796
-15500	iPSC CTALs	2.29082
-15000	iPSC CTALs	2.3065
-14500	iPSC CTALs	2.24258
-14000	iPSC CTALs	2.36499
-13500	iPSC CTALs	2.37826
-13000	iPSC CTALs	2.36559
-12500	iPSC CTALs	2.26188
-12000	iPSC CTALs	2.43916
-11500	iPSC CTALs	2.42047
-11000	iPSC CTALs	2.38851
-10500	iPSC CTALs	2.51755
-10000	iPSC CTALs	2.42409
-9500	iPSC CTALs	2.42951
-9000	iPSC CTALs	2.58026
-8500	iPSC CTALs	2.50248
-8000	iPSC CTALs	2.4476
-7500	iPSC CTALs	2.55856
-7000	iPSC CTALs	2.76358
-6500	iPSC CTALs	2.7087
-6000	iPSC CTALs	2.81302
-5500	iPSC CTALs	2.848
-5000	iPSC CTALs	2.80398
-4500	iPSC CTALs	2.96197
-4000	iPSC CTALs	2.92157
-3500	iPSC CTALs	2.889
-3000	iPSC CTALs	3.02166
-2500	iPSC CTALs	3.34186
-2000	iPSC CTALs	3.17242
-1500	iPSC CTALs	3.23453
-1000	iPSC CTALs	3.25985
-500	iPSC CTALs	3.24116
0	iPSC CTALs	3.40699
500	iPSC CTALs	3.36478
1000	iPSC CTALs	3.18629
1500	iPSC CTALs	3.25925
2000	iPSC CTALs	3.4697
2500	iPSC CTALs	3.37744
3000	iPSC CTALs	3.19955
3500	iPSC CTALs	3.15071
4000	iPSC CTALs	2.87453
4500	iPSC CTALs	2.90709
5000	iPSC CTALs	2.80157
5500	iPSC CTALs	2.63453
6000	iPSC CTALs	2.55494
6500	iPSC CTALs	2.76659
7000	iPSC CTALs	2.80157
7500	iPSC CTALs	2.72197
8000	iPSC CTALs	2.62067
8500	iPSC CTALs	2.53805
9000	iPSC CTALs	2.49645
9500	iPSC CTALs	2.59112
10000	iPSC CTALs	2.5465
10500	iPSC CTALs	2.53564
11000	iPSC CTALs	2.42228
11500	iPSC CTALs	2.46871
12000	iPSC CTALs	2.50851
12500	iPSC CTALs	2.41866
13000	iPSC CTALs	2.48318
13500	iPSC CTALs	2.48197
14000	iPSC CTALs	2.35775
14500	iPSC CTALs	2.2872
15000	iPSC CTALs	2.46147
15500	iPSC CTALs	2.45363
16000	iPSC CTALs	2.38791
16500	iPSC CTALs	2.22811
17000	iPSC CTALs	2.42831
17500	iPSC CTALs	2.28238
18000	iPSC CTALs	2.32338
18500	iPSC CTALs	2.35293
19000	iPSC CTALs	2.31916
19500	iPSC CTALs	2.2462
20000	iPSC CTALs	2.3463
20500	iPSC CTALs	2.286
21000	iPSC CTALs	2.40539
21500	iPSC CTALs	2.29685
22000	iPSC CTALs	2.25404
22500	iPSC CTALs	2.25223
23000	iPSC CTALs	2.45062
23500	iPSC CTALs	2.40177
24000	iPSC CTALs	2.38308
24500	iPSC CTALs	2.2872
25000	iPSC CTALs	2.21725
-25000	iPSC CTALs	2.10053
-24500	iPSC CTALs	2.03049
-24000	iPSC CTALs	2.10086
-23500	iPSC CTALs	2.1377
-23000	iPSC CTALs	2.10385
-22500	iPSC CTALs	2.13273
-22000	iPSC CTALs	2.13073
-21500	iPSC CTALs	2.13837
-21000	iPSC CTALs	2.17621
-20500	iPSC CTALs	2.16094
-20000	iPSC CTALs	2.08559
-19500	iPSC CTALs	2.10683
-19000	iPSC CTALs	2.04941
-18500	iPSC CTALs	2.14268
-18000	iPSC CTALs	2.22467
-17500	iPSC CTALs	2.21306
-17000	iPSC CTALs	2.1626
-16500	iPSC CTALs	2.18351
-16000	iPSC CTALs	2.09422
-15500	iPSC CTALs	2.07165
-15000	iPSC CTALs	2.14567
-14500	iPSC CTALs	2.20277
-14000	iPSC CTALs	2.27181
-13500	iPSC CTALs	2.19845
-13000	iPSC CTALs	2.18849
-12500	iPSC CTALs	2.23098
-12000	iPSC CTALs	2.28641
-11500	iPSC CTALs	2.2104
-11000	iPSC CTALs	2.28641
-10500	iPSC CTALs	2.35778
-10000	iPSC CTALs	2.26683
-9500	iPSC CTALs	2.34318
-9000	iPSC CTALs	2.42849
-8500	iPSC CTALs	2.39596
-8000	iPSC CTALs	2.35911
-7500	iPSC CTALs	2.36774
-7000	iPSC CTALs	2.54898
-6500	iPSC CTALs	2.43878
-6000	iPSC CTALs	2.48126
-5500	iPSC CTALs	2.4796
-5000	iPSC CTALs	2.57852
-4500	iPSC CTALs	2.78798
-4000	iPSC CTALs	2.71528
-3500	iPSC CTALs	2.80889
-3000	iPSC CTALs	2.94731
-2500	iPSC CTALs	2.98183
-2000	iPSC CTALs	2.95262
-1500	iPSC CTALs	2.95561
-1000	iPSC CTALs	3.00606
-500	iPSC CTALs	3.02565
0	iPSC CTALs	3.17569
500	iPSC CTALs	3.14581
1000	iPSC CTALs	3.04158
1500	iPSC CTALs	3.01104
2000	iPSC CTALs	3.03926
2500	iPSC CTALs	2.96789
3000	iPSC CTALs	3.02001
3500	iPSC CTALs	2.80026
4000	iPSC CTALs	2.61869
4500	iPSC CTALs	2.61338
5000	iPSC CTALs	2.5128
5500	iPSC CTALs	2.4567
6000	iPSC CTALs	2.50782
6500	iPSC CTALs	2.59047
7000	iPSC CTALs	2.5118
7500	iPSC CTALs	2.46301
8000	iPSC CTALs	2.35347
8500	iPSC CTALs	2.31197
9000	iPSC CTALs	2.29405
9500	iPSC CTALs	2.2987
10000	iPSC CTALs	2.3611
10500	iPSC CTALs	2.38467
11000	iPSC CTALs	2.33455
11500	iPSC CTALs	2.34517
12000	iPSC CTALs	2.25754
12500	iPSC CTALs	2.24061
13000	iPSC CTALs	2.32226
13500	iPSC CTALs	2.2416
14000	iPSC CTALs	2.22633
14500	iPSC CTALs	2.16692
[truncated: 1,031 more rows]

[truncated: 10 more sheets: 2G_iPSC_H3K27AC, Figure 2H, Figure 4C_left, Figure 4C_middle, Figure 4C_right, Figure 4D_7D, Figure 6B_C, Figure 6D_E, Figure 7E, Supplementary Figure 2G]
